# Supplementary material for: Cu(I)-thioether coordination complexes based on a chiral cyclic β-amino acid ligand
Source: Commun Chem. 2023 Nov 16;6:252. doi: 10.1038/s42004-023-01055-5 (PMC10654774; doi:10.1038/s42004-023-01055-5)
Supplement: Supplementary file 3 — Supplementary Data 1 [file 42004_2023_1055_MOESM3_ESM.cif]

####################################################################### 
# 
# This file contains crystal structure data downloaded from the 
# Cambridge Structural Database (CSD) hosted by the Cambridge 
# Crystallographic Data Centre (CCDC).
# 
# Full information about CCDC data access policies and citation 
# guidelines are available at http://www.ccdc.cam.ac.uk/access/V1 
# 
# Audit and citation data items may have been added by the CCDC. 
# Please retain this information to preserve the provenance of 
# this file and to allow appropriate attribution of the data. 
# 
#######################################################################

data_r3_bigger
_database_code_depnum_ccdc_archive 'CCDC 2041869'
loop_
_audit_author_name
_audit_author_address
'Jaewook Kim'
;Korea Advanced Institute of Science and Technology
South Korea
;
_audit_update_record             
;
2020-11-02 deposited with the CCDC.	2020-11-02 downloaded from the CCDC.
;
_publ_contact_author_name        'Hee-Seung Lee'
_publ_contact_author_address     
;Department of Chemistry
Korea Advanced Institute of Science and Technology
Daejeon
South Korea
;
_publ_contact_author_email       hee-seung_lee@kaist.ac.kr
_publ_contact_author_phone       +82-42-350-2846
_publ_contact_author_fax         +82-42-350-2810
loop_
_publ_author_name
_publ_author_address
'Lee, Hee-Seung'
;Department of Chemistry
Korea Advanced Institute of Science and Technology
Daejeon
South Korea
;
'Lee, Jihee'
;Department of Chemistry
Korea Advanced Institute of Science and Technology
Daejeon
South Korea
;
'Lim, Danim'
;Department of Chemistry
Korea Advanced Institute of Science and Technology
Daejeon
South Korea
;
'Kim, Jaewook'
;Department of Chemistry
Korea Advanced Institute of Science and Technology
Daejeon
South Korea
;
_audit_creation_date             2020-11-02
_audit_creation_method           
;
Olex2 1.3
(compiled 2020.07.31 svn.rc2a77460 for OlexSys, GUI svn.r6145)
;
_shelx_SHELXL_version_number     2018/3
_audit_contact_author_address    ?
_audit_contact_author_email      ?
_audit_contact_author_phone      ?
_publ_contact_author_id_orcid    ?
_publ_section_references         
;
Dolomanov, O.V., Bourhis, L.J., Gildea, R.J, Howard, J.A.K. & Puschmann, H.
 (2009), J. Appl. Cryst. 42, 339-341.

Sheldrick, G.M. (2015). Acta Cryst. A71, 3-8.

Sheldrick, G.M. (2015). Acta Cryst. C71, 3-8.

Z. Otwinowski, D. Borek, W. Majewski, W. Minor Acta Cryst. 2003, A59, 228-234.

J. W. Shin, K. Eom, D. Moon J. Synchrotron Rad. 2016, 23, 369-373.

Z. Otwinowski, W. Minor, Methods in Enzymology, ed. C. W. Carter, Jr.,
R. M. Sweet, Academic Press, New York, 1997, vol. 276, part A, pp. 307-326.
;
_chemical_name_systematic        ?
_chemical_name_common            ?
_chemical_formula_moiety         'C11 H19 Cl0.333 Cu0.333 N O4 S'
_chemical_formula_sum            'C11 H19 Cl0.33 Cu0.33 N O4 S'
_chemical_formula_weight         294.33
_space_group_crystal_system      trigonal
_space_group_IT_number           146
_space_group_name_H-M_alt        'R 3'
_space_group_name_Hall           'R 3'
_chemical_absolute_configuration rmad
loop_
_space_group_symop_operation_xyz
'x, y, z'
'-y, x-y, z'
'-x+y, -x, z'
'x+2/3, y+1/3, z+1/3'
'-y+2/3, x-y+1/3, z+1/3'
'-x+y+2/3, -x+1/3, z+1/3'
'x+1/3, y+2/3, z+2/3'
'-y+1/3, x-y+2/3, z+2/3'
'-x+y+1/3, -x+2/3, z+2/3'
_exptl_crystal_recrystallization_method 'Re-crystallisation from solvent: ACN'
_chemical_melting_point          ?
_exptl_crystal_description       needle
_exptl_crystal_colour            colorless
_diffrn_ambient_temperature      100.0
_diffrn_ambient_pressure         101.3
loop_
_atom_type_symbol
_atom_type_description
_atom_type_scat_dispersion_real
_atom_type_scat_dispersion_imag
_atom_type_scat_source
C C 0.0033 0.0016 'International Tables Vol C Tables 4.2.6.8 and 6.1.1.4'
H H 0.0000 0.0000 'International Tables Vol C Tables 4.2.6.8 and 6.1.1.4'
Cl Cl 0.1453 0.1556 'International Tables Vol C Tables 4.2.6.8 and 6.1.1.4'
Cu Cu 0.3450 1.2548 'International Tables Vol C Tables 4.2.6.8 and 6.1.1.4'
N N 0.0063 0.0031 'International Tables Vol C Tables 4.2.6.8 and 6.1.1.4'
O O 0.0112 0.0059 'International Tables Vol C Tables 4.2.6.8 and 6.1.1.4'
S S 0.1212 0.1207 'International Tables Vol C Tables 4.2.6.8 and 6.1.1.4'

_shelx_space_group_comment       
;
The symmetry employed for this shelxl refinement is uniquely defined
by the following loop, which should always be used as a source of
symmetry information in preference to the above space-group names.
They are only intended as comments.
;

_cell_length_a                   24.339(3)
_cell_length_b                   24.339(3)
_cell_length_c                   6.1060(12)
_cell_angle_alpha                90
_cell_angle_beta                 90
_cell_angle_gamma                120
_cell_volume                     3132.4(11)
_cell_formula_units_Z            9
_cell_measurement_reflns_used    19910
_cell_measurement_temperature    100.0
_cell_measurement_theta_max      33.749
_cell_measurement_theta_min      0.401
_shelx_estimated_absorpt_T_max   0.992
_shelx_estimated_absorpt_T_min   0.914
_exptl_absorpt_coefficient_mu    0.766
_exptl_absorpt_correction_T_max  1.000
_exptl_absorpt_correction_T_min  0.798
_exptl_absorpt_correction_type   empirical
_exptl_absorpt_process_details   'HKL3000sm Scalepack(Otwinowski et.al,2003)'
_exptl_absorpt_special_details   ?
_exptl_crystal_density_diffrn    1.404
_exptl_crystal_density_meas      ?
_exptl_crystal_density_method    ?
_exptl_crystal_F_000             1398
_exptl_crystal_size_max          0.12
_exptl_crystal_size_mid          0.01
_exptl_crystal_size_min          0.01
_exptl_transmission_factor_max   ?
_exptl_transmission_factor_min   ?
_diffrn_reflns_av_R_equivalents  0.1484
_diffrn_reflns_av_unetI/netI     0.1596
_diffrn_reflns_Laue_measured_fraction_full 0.977
_diffrn_reflns_Laue_measured_fraction_max 0.790
_diffrn_reflns_limit_h_max       34
_diffrn_reflns_limit_h_min       -34
_diffrn_reflns_limit_k_max       35
_diffrn_reflns_limit_k_min       -34
_diffrn_reflns_limit_l_max       8
_diffrn_reflns_limit_l_min       -8
_diffrn_reflns_number            11383
_diffrn_reflns_point_group_measured_fraction_full 0.975
_diffrn_reflns_point_group_measured_fraction_max 0.766
_diffrn_reflns_theta_full        24.835
_diffrn_reflns_theta_max         33.312
_diffrn_reflns_theta_min         1.648
_diffrn_detector_area_resol_mean ?
_diffrn_measured_fraction_theta_full 0.977
_diffrn_measured_fraction_theta_max 0.790
_diffrn_measurement_device_type  'Rayonix MX225HS CCD area detector'
_diffrn_measurement_method       'omega scan'
_diffrn_radiation_probe          x-ray
_diffrn_radiation_type           synchrotron
_diffrn_radiation_wavelength     0.700
_diffrn_source                   'PLSII 2D bending magnet'
_diffrn_standards_number         0
_reflns_Friedel_coverage         0.941
_reflns_Friedel_fraction_full    0.973
_reflns_Friedel_fraction_max     0.743
_reflns_number_gt                2395
_reflns_number_total             4330
_reflns_special_details          
;
 Reflections were merged by SHELXL according to the crystal
 class for the calculation of statistics and refinement.
 
 _reflns_Friedel_fraction is defined as the number of unique
 Friedel pairs measured divided by the number that would be
 possible theoretically, ignoring centric projections and
 systematic absences.
;
_reflns_threshold_expression     'I > 2\s(I)'
_computing_data_collection       'PAL BL2D-SMDC Program (Shin et. al, 2016)'
_computing_cell_refinement       'HKL3000sm (Otwinowski & Minor, 1997)'
_computing_data_reduction        'HKL3000sm (Otwinowski & Minor, 1997)'
_computing_molecular_graphics    'Olex2 1.3 (Dolomanov et al., 2009)'
_computing_publication_material  'Olex2 1.3 (Dolomanov et al., 2009)'
_computing_structure_refinement  'SHELXL 2018/3 (Sheldrick, 2015)'
_computing_structure_solution    'SHELXT 2018/2 (Sheldrick, 2018)'
_refine_diff_density_max         0.672
_refine_diff_density_min         -1.041
_refine_diff_density_rms         0.102
_refine_ls_abs_structure_details 
;
 Flack x determined using 844 quotients [(I+)-(I-)]/[(I+)+(I-)]
 (Parsons, Flack and Wagner, Acta Cryst. B69 (2013) 249-259).
;
_refine_ls_abs_structure_Flack   -0.016(17)
_refine_ls_extinction_coef       .
_refine_ls_extinction_method     none
_refine_ls_goodness_of_fit_ref   0.904
_refine_ls_hydrogen_treatment    constr
_refine_ls_matrix_type           full
_refine_ls_number_parameters     164
_refine_ls_number_reflns         4330
_refine_ls_number_restraints     1
_refine_ls_R_factor_all          0.1249
_refine_ls_R_factor_gt           0.0556
_refine_ls_restrained_S_all      0.904
_refine_ls_shift/su_max          0.000
_refine_ls_shift/su_mean         0.000
_refine_ls_structure_factor_coef Fsqd
_refine_ls_weighting_details     
'w=1/[\s^2^(Fo^2^)+(0.0303P)^2^] where P=(Fo^2^+2Fc^2^)/3'
_refine_ls_weighting_scheme      calc
_refine_ls_wR_factor_gt          0.0971
_refine_ls_wR_factor_ref         0.1196
_refine_special_details          ?
_olex2_refinement_description    
;
1. Fixed Uiso
 At 1.2 times of:
  All C(H) groups, All C(H,H) groups, All N(H) groups
 At 1.5 times of:
  All C(H,H,H) groups
2.a Ternary CH refined with riding coordinates:
 C00C(H00C), C00H(H00L)
2.b Secondary CH2 refined with riding coordinates:
 C009(H00A,H00B), C00D(H00D,H00E)
2.c Aromatic/amide H refined with riding coordinates:
 N008(H008)
2.d Idealised Me refined as rotating group:
 C00F(H00F,H00G,H00H), C00G(H00I,H00J,H00K), C00I(H00M,H00N,H00O), C00J(H00P,
 H00Q,H00R)
;
_atom_sites_solution_hydrogens   geom
_atom_sites_solution_primary     dual
_atom_sites_solution_secondary   ?
loop_
_atom_site_label
_atom_site_type_symbol
_atom_site_fract_x
_atom_site_fract_y
_atom_site_fract_z
_atom_site_U_iso_or_equiv
_atom_site_adp_type
_atom_site_occupancy
_atom_site_site_symmetry_order
_atom_site_calc_flag
_atom_site_refinement_flags_posn
_atom_site_refinement_flags_adp
_atom_site_refinement_flags_occupancy
_atom_site_disorder_assembly
_atom_site_disorder_group
Cu01 Cu 0.666667 0.333333 0.41903(19) 0.0269(3) Uani 1 3 d S T P . .
Cl02 Cl 0.666667 0.333333 0.8043(4) 0.0268(6) Uani 1 3 d S T P . .
S003 S 0.58606(7) 0.35025(7) 0.3009(3) 0.0288(4) Uani 1 1 d . . . . .
O004 O 0.51409(18) 0.14850(18) 0.7909(8) 0.0309(10) Uani 1 1 d . . . . .
O005 O 0.4142(2) 0.2686(2) 0.0219(8) 0.0376(12) Uani 1 1 d . . . . .
O006 O 0.42191(19) 0.14404(19) 0.6869(8) 0.0373(11) Uani 1 1 d . . . . .
O007 O 0.3948(2) 0.2886(2) 0.3626(8) 0.0412(12) Uani 1 1 d . . . . .
N008 N 0.5170(2) 0.2315(2) 0.6314(8) 0.0251(11) Uani 1 1 d . . . . .
H008 H 0.558532 0.248569 0.633882 0.030 Uiso 1 1 calc R U . . .
C009 C 0.5361(3) 0.3376(3) 0.5439(11) 0.0300(14) Uani 1 1 d . . . . .
H00A H 0.562231 0.350671 0.678595 0.036 Uiso 1 1 calc R U . . .
H00B H 0.514285 0.362643 0.531971 0.036 Uiso 1 1 calc R U . . .
C00A C 0.4213(3) 0.2710(3) 0.2403(11) 0.0291(14) Uani 1 1 d . . . . .
C00B C 0.4791(3) 0.1716(3) 0.7035(11) 0.0282(14) Uani 1 1 d . . . . .
C00C C 0.4670(3) 0.2492(3) 0.3082(10) 0.0272(14) Uani 1 1 d . . . . .
H00C H 0.444500 0.201927 0.296405 0.033 Uiso 1 1 calc R U . . .
C00D C 0.5272(3) 0.2761(3) 0.1678(11) 0.0285(14) Uani 1 1 d . . . . .
H00D H 0.518412 0.284580 0.016993 0.034 Uiso 1 1 calc R U . . .
H00E H 0.542940 0.245690 0.160699 0.034 Uiso 1 1 calc R U . . .
C00E C 0.4818(3) 0.0819(3) 0.8728(11) 0.0353(17) Uani 1 1 d . . . . .
C00F C 0.4469(4) 0.0364(3) 0.6873(13) 0.0457(19) Uani 1 1 d . . . . .
H00F H 0.410915 0.041181 0.641860 0.069 Uiso 1 1 calc R U . . .
H00G H 0.431406 -0.007241 0.736737 0.069 Uiso 1 1 calc R U . . .
H00H H 0.475804 0.045770 0.563189 0.069 Uiso 1 1 calc R U . . .
C00G C 0.4383(3) 0.0751(3) 1.0639(11) 0.0370(16) Uani 1 1 d . . . . .
H00I H 0.462098 0.108660 1.171354 0.055 Uiso 1 1 calc R U . . .
H00J H 0.422677 0.033572 1.133270 0.055 Uiso 1 1 calc R U . . .
H00K H 0.402371 0.078652 1.009545 0.055 Uiso 1 1 calc R U . . .
C00H C 0.4882(3) 0.2673(3) 0.5496(11) 0.0284(14) Uani 1 1 d . . . . .
H00L H 0.451076 0.259128 0.642738 0.034 Uiso 1 1 calc R U . . .
C00I C 0.5366(3) 0.0742(3) 0.9484(14) 0.0433(18) Uani 1 1 d . . . . .
H00M H 0.563317 0.078042 0.822603 0.065 Uiso 1 1 calc R U . . .
H00N H 0.520318 0.032377 1.015945 0.065 Uiso 1 1 calc R U . . .
H00O H 0.561858 0.107267 1.055865 0.065 Uiso 1 1 calc R U . . .
C00J C 0.3698(4) 0.2866(4) -0.0621(13) 0.050(2) Uani 1 1 d . . . . .
H00P H 0.362038 0.275707 -0.217865 0.075 Uiso 1 1 calc R U . . .
H00Q H 0.387527 0.332412 -0.043948 0.075 Uiso 1 1 calc R U . . .
H00R H 0.329725 0.263878 0.018679 0.075 Uiso 1 1 calc R U . . .

loop_
_atom_site_aniso_label
_atom_site_aniso_U_11
_atom_site_aniso_U_22
_atom_site_aniso_U_33
_atom_site_aniso_U_23
_atom_site_aniso_U_13
_atom_site_aniso_U_12
Cu01 0.0187(4) 0.0187(4) 0.0433(9) 0.000 0.000 0.0093(2)
Cl02 0.0213(8) 0.0213(8) 0.0378(15) 0.000 0.000 0.0107(4)
S003 0.0199(8) 0.0201(8) 0.0458(10) 0.0042(7) 0.0016(7) 0.0096(6)
O004 0.021(2) 0.018(2) 0.051(3) 0.007(2) -0.002(2) 0.0085(18)
O005 0.037(3) 0.049(3) 0.045(3) -0.009(2) -0.008(2) 0.035(3)
O006 0.018(2) 0.024(2) 0.060(3) 0.008(2) -0.004(2) 0.003(2)
O007 0.041(3) 0.052(3) 0.048(3) -0.004(2) -0.001(2) 0.037(3)
N008 0.016(2) 0.019(2) 0.038(3) 0.004(2) 0.001(2) 0.007(2)
C009 0.024(3) 0.028(3) 0.040(4) -0.002(3) 0.000(3) 0.015(3)
C00A 0.021(3) 0.023(3) 0.045(4) 0.001(3) -0.003(3) 0.012(3)
C00B 0.018(3) 0.021(3) 0.044(4) 0.001(3) -0.001(3) 0.008(3)
C00C 0.016(3) 0.016(3) 0.046(4) -0.003(3) -0.002(3) 0.006(2)
C00D 0.021(3) 0.028(3) 0.038(4) -0.003(3) -0.002(3) 0.012(3)
C00E 0.034(4) 0.015(3) 0.051(5) 0.004(3) -0.001(3) 0.008(3)
C00F 0.059(5) 0.022(4) 0.053(5) 0.004(3) -0.003(4) 0.019(4)
C00G 0.038(4) 0.023(3) 0.045(4) 0.007(3) 0.004(3) 0.012(3)
C00H 0.019(3) 0.017(3) 0.048(4) 0.002(3) 0.004(3) 0.009(2)
C00I 0.035(4) 0.031(4) 0.065(5) 0.005(3) -0.001(3) 0.017(3)
C00J 0.054(5) 0.067(5) 0.053(5) -0.017(4) -0.014(4) 0.049(5)

_geom_special_details            
;
 All esds (except the esd in the dihedral angle between two l.s. planes)
 are estimated using the full covariance matrix.  The cell esds are taken
 into account individually in the estimation of esds in distances, angles
 and torsion angles; correlations between esds in cell parameters are only
 used when they are defined by crystal symmetry.  An approximate (isotropic)
 treatment of cell esds is used for estimating esds involving l.s. planes.
;
loop_
_geom_bond_atom_site_label_1
_geom_bond_atom_site_label_2
_geom_bond_distance
_geom_bond_site_symmetry_2
_geom_bond_publ_flag
Cu01 Cl02 2.353(3) . ?
Cu01 S003 2.3120(15) 2_655 ?
Cu01 S003 2.3120(16) 3_665 ?
Cu01 S003 2.3120(15) . ?
S003 C009 1.844(6) . ?
S003 C00D 1.840(6) . ?
O004 C00B 1.344(7) . ?
O004 C00E 1.491(7) . ?
O005 C00A 1.342(8) . ?
O005 C00J 1.449(8) . ?
O006 C00B 1.210(7) . ?
O007 C00A 1.196(7) . ?
N008 H008 0.8800 . ?
N008 C00B 1.351(7) . ?
N008 C00H 1.452(7) . ?
C009 H00A 0.9900 . ?
C009 H00B 0.9900 . ?
C009 C00H 1.516(8) . ?
C00A C00C 1.511(8) . ?
C00C H00C 1.0000 . ?
C00C C00D 1.533(8) . ?
C00C C00H 1.551(9) . ?
C00D H00D 0.9900 . ?
C00D H00E 0.9900 . ?
C00E C00F 1.513(10) . ?
C00E C00G 1.527(9) . ?
C00E C00I 1.508(9) . ?
C00F H00F 0.9800 . ?
C00F H00G 0.9800 . ?
C00F H00H 0.9800 . ?
C00G H00I 0.9800 . ?
C00G H00J 0.9800 . ?
C00G H00K 0.9800 . ?
C00H H00L 1.0000 . ?
C00I H00M 0.9800 . ?
C00I H00N 0.9800 . ?
C00I H00O 0.9800 . ?
C00J H00P 0.9800 . ?
C00J H00Q 0.9800 . ?
C00J H00R 0.9800 . ?

loop_
_geom_angle_atom_site_label_1
_geom_angle_atom_site_label_2
_geom_angle_atom_site_label_3
_geom_angle
_geom_angle_site_symmetry_1
_geom_angle_site_symmetry_3
_geom_angle_publ_flag
S003 Cu01 Cl02 108.17(5) 3_665 . ?
S003 Cu01 Cl02 108.17(5) . . ?
S003 Cu01 Cl02 108.17(5) 2_655 . ?
S003 Cu01 S003 110.74(5) 2_655 3_665 ?
S003 Cu01 S003 110.73(5) 3_665 . ?
S003 Cu01 S003 110.74(5) 2_655 . ?
C009 S003 Cu01 105.5(2) . . ?
C00D S003 Cu01 106.1(2) . . ?
C00D S003 C009 93.8(3) . . ?
C00B O004 C00E 119.3(5) . . ?
C00A O005 C00J 115.9(5) . . ?
C00B N008 H008 120.5 . . ?
C00B N008 C00H 119.0(5) . . ?
C00H N008 H008 120.5 . . ?
S003 C009 H00A 110.5 . . ?
S003 C009 H00B 110.5 . . ?
H00A C009 H00B 108.7 . . ?
C00H C009 S003 106.1(4) . . ?
C00H C009 H00A 110.5 . . ?
C00H C009 H00B 110.5 . . ?
O005 C00A C00C 111.0(5) . . ?
O007 C00A O005 123.8(6) . . ?
O007 C00A C00C 125.3(6) . . ?
O004 C00B N008 110.3(5) . . ?
O006 C00B O004 126.5(5) . . ?
O006 C00B N008 123.1(5) . . ?
C00A C00C H00C 107.9 . . ?
C00A C00C C00D 114.2(5) . . ?
C00A C00C C00H 111.1(5) . . ?
C00D C00C H00C 107.9 . . ?
C00D C00C C00H 107.5(5) . . ?
C00H C00C H00C 107.9 . . ?
S003 C00D H00D 110.5 . . ?
S003 C00D H00E 110.5 . . ?
C00C C00D S003 106.3(4) . . ?
C00C C00D H00D 110.5 . . ?
C00C C00D H00E 110.5 . . ?
H00D C00D H00E 108.7 . . ?
O004 C00E C00F 110.0(5) . . ?
O004 C00E C00G 109.5(5) . . ?
O004 C00E C00I 102.7(5) . . ?
C00F C00E C00G 112.8(6) . . ?
C00I C00E C00F 110.3(6) . . ?
C00I C00E C00G 111.1(6) . . ?
C00E C00F H00F 109.5 . . ?
C00E C00F H00G 109.5 . . ?
C00E C00F H00H 109.5 . . ?
H00F C00F H00G 109.5 . . ?
H00F C00F H00H 109.5 . . ?
H00G C00F H00H 109.5 . . ?
C00E C00G H00I 109.5 . . ?
C00E C00G H00J 109.5 . . ?
C00E C00G H00K 109.5 . . ?
H00I C00G H00J 109.5 . . ?
H00I C00G H00K 109.5 . . ?
H00J C00G H00K 109.5 . . ?
N008 C00H C009 110.9(5) . . ?
N008 C00H C00C 110.4(5) . . ?
N008 C00H H00L 110.2 . . ?
C009 C00H C00C 104.9(5) . . ?
C009 C00H H00L 110.2 . . ?
C00C C00H H00L 110.2 . . ?
C00E C00I H00M 109.5 . . ?
C00E C00I H00N 109.5 . . ?
C00E C00I H00O 109.5 . . ?
H00M C00I H00N 109.5 . . ?
H00M C00I H00O 109.5 . . ?
H00N C00I H00O 109.5 . . ?
O005 C00J H00P 109.5 . . ?
O005 C00J H00Q 109.5 . . ?
O005 C00J H00R 109.5 . . ?
H00P C00J H00Q 109.5 . . ?
H00P C00J H00R 109.5 . . ?
H00Q C00J H00R 109.5 . . ?

loop_
_geom_torsion_atom_site_label_1
_geom_torsion_atom_site_label_2
_geom_torsion_atom_site_label_3
_geom_torsion_atom_site_label_4
_geom_torsion
_geom_torsion_site_symmetry_1
_geom_torsion_site_symmetry_2
_geom_torsion_site_symmetry_3
_geom_torsion_site_symmetry_4
_geom_torsion_publ_flag
Cu01 S003 C009 C00H -87.5(4) . . . . ?
Cu01 S003 C00D C00C 114.8(4) . . . . ?
S003 C009 C00H N008 77.2(6) . . . . ?
S003 C009 C00H C00C -41.9(5) . . . . ?
O005 C00A C00C C00D 44.3(7) . . . . ?
O005 C00A C00C C00H 166.0(5) . . . . ?
O007 C00A C00C C00D -135.5(6) . . . . ?
O007 C00A C00C C00H -13.7(9) . . . . ?
C009 S003 C00D C00C 7.4(5) . . . . ?
C00A C00C C00D S003 90.7(5) . . . . ?
C00A C00C C00H N008 164.0(5) . . . . ?
C00A C00C C00H C009 -76.5(6) . . . . ?
C00B O004 C00E C00F 60.8(8) . . . . ?
C00B O004 C00E C00G -63.7(7) . . . . ?
C00B O004 C00E C00I 178.2(6) . . . . ?
C00B N008 C00H C009 162.3(5) . . . . ?
C00B N008 C00H C00C -81.9(7) . . . . ?
C00D S003 C009 C00H 20.4(5) . . . . ?
C00D C00C C00H N008 -70.3(6) . . . . ?
C00D C00C C00H C009 49.2(6) . . . . ?
C00E O004 C00B O006 1.8(10) . . . . ?
C00E O004 C00B N008 -177.5(5) . . . . ?
C00H N008 C00B O004 -174.3(5) . . . . ?
C00H N008 C00B O006 6.4(9) . . . . ?
C00H C00C C00D S003 -33.1(5) . . . . ?
C00J O005 C00A O007 -2.1(9) . . . . ?
C00J O005 C00A C00C 178.2(5) . . . . ?

_shelx_res_file                  
;
TITL r3_bigger_a.res in R3
    r3_bigger.res
    created by SHELXL-2018/3 at 16:34:08 on 02-Nov-2020
REM Old TITL R3_bigger in R3
REM SHELXT solution in R3: R1 0.127, Rweak 0.038, Alpha 0.010
REM <I/s> 0.000 for 0 systematic absences, Orientation as input
REM Flack x = 0.000 ( 0.018 ) from 913 Parsons' quotients
REM Formula found by SHELXT: C33 N3 O12 S3 Cl Cu
CELL 0.7 24.3386 24.3386 6.106 90 90 120
ZERR 9 0.0034 0.0034 0.0012 0 0 0
LATT -3
SYMM -Y,+X-Y,+Z
SYMM +Y-X,-X,+Z
SFAC C H Cl Cu N O S
DISP C 0.0033 0.0016 11.1819
DISP Cl 0.1453 0.1556 651.6741
DISP Cu 0.345 1.2548 4976.3916
DISP H -0 0 0.6234
DISP N 0.0063 0.0031 18.9823
DISP O 0.0112 0.0059 31.3712
DISP S 0.1212 0.1207 511.2011
UNIT 99 171 3 3 9 36 9

L.S. 20
PLAN  4
SIZE 0.12 0.01 0.01
TEMP -173.15
CONF
BOND
list 4
MORE -1
BOND $H
fmap 2
acta
REM <olex2.extras>
REM <HklSrc "%.\\R3_bigger.hkl">
REM </olex2.extras>

WGHT    0.030300
FVAR       0.29762
CU01  4    0.666667    0.333333    0.419032    10.33333    0.01867    0.01867 =
         0.04328    0.00000    0.00000    0.00933
CL02  3    0.666667    0.333333    0.804347    10.33333    0.02135    0.02135 =
         0.03777    0.00000    0.00000    0.01067
S003  7    0.586064    0.350247    0.300930    11.00000    0.01992    0.02012 =
         0.04579    0.00415    0.00156    0.00963
O004  6    0.514086    0.148497    0.790933    11.00000    0.02128    0.01829 =
         0.05125    0.00695   -0.00212    0.00852
O005  6    0.414206    0.268575    0.021908    11.00000    0.03714    0.04896 =
         0.04468   -0.00896   -0.00819    0.03511
O006  6    0.421908    0.144039    0.686863    11.00000    0.01819    0.02424 =
         0.05985    0.00828   -0.00405    0.00348
O007  6    0.394783    0.288554    0.362579    11.00000    0.04130    0.05222 =
         0.04801   -0.00408   -0.00133    0.03672
N008  5    0.517006    0.231491    0.631389    11.00000    0.01636    0.01881 =
         0.03808    0.00364    0.00092    0.00734
AFIX  43
H008  2    0.558532    0.248569    0.633882    11.00000   -1.20000
AFIX   0
C009  1    0.536098    0.337650    0.543873    11.00000    0.02404    0.02796 =
         0.04030   -0.00153    0.00025    0.01461
AFIX  23
H00A  2    0.562231    0.350671    0.678595    11.00000   -1.20000
H00B  2    0.514285    0.362643    0.531971    11.00000   -1.20000
AFIX   0
C00A  1    0.421310    0.271040    0.240281    11.00000    0.02114    0.02306 =
         0.04481    0.00053   -0.00272    0.01228
C00B  1    0.479105    0.171617    0.703548    11.00000    0.01763    0.02116 =
         0.04361    0.00051   -0.00130    0.00797
C00C  1    0.467046    0.249229    0.308239    11.00000    0.01619    0.01642 =
         0.04630   -0.00337   -0.00193    0.00606
AFIX  13
H00C  2    0.444500    0.201927    0.296405    11.00000   -1.20000
AFIX   0
C00D  1    0.527189    0.276094    0.167779    11.00000    0.02058    0.02786 =
         0.03753   -0.00306   -0.00218    0.01247
AFIX  23
H00D  2    0.518412    0.284580    0.016993    11.00000   -1.20000
H00E  2    0.542940    0.245690    0.160699    11.00000   -1.20000
AFIX   0
C00E  1    0.481830    0.081877    0.872818    11.00000    0.03375    0.01527 =
         0.05089    0.00415   -0.00074    0.00769
C00F  1    0.446912    0.036389    0.687307    11.00000    0.05940    0.02242 =
         0.05321    0.00444   -0.00345    0.01879
AFIX 137
H00F  2    0.410915    0.041181    0.641860    11.00000   -1.50000
H00G  2    0.431406   -0.007241    0.736737    11.00000   -1.50000
H00H  2    0.475804    0.045770    0.563189    11.00000   -1.50000
AFIX   0
C00G  1    0.438348    0.075081    1.063865    11.00000    0.03825    0.02310 =
         0.04474    0.00666    0.00374    0.01176
AFIX 137
H00I  2    0.462098    0.108660    1.171354    11.00000   -1.50000
H00J  2    0.422677    0.033572    1.133270    11.00000   -1.50000
H00K  2    0.402371    0.078652    1.009545    11.00000   -1.50000
AFIX   0
C00H  1    0.488202    0.267264    0.549626    11.00000    0.01920    0.01736 =
         0.04779    0.00177    0.00407    0.00859
AFIX  13
H00L  2    0.451076    0.259128    0.642738    11.00000   -1.20000
AFIX   0
C00I  1    0.536630    0.074220    0.948430    11.00000    0.03537    0.03052 =
         0.06508    0.00464   -0.00072    0.01722
AFIX 137
H00M  2    0.563317    0.078042    0.822603    11.00000   -1.50000
H00N  2    0.520318    0.032377    1.015945    11.00000   -1.50000
H00O  2    0.561858    0.107267    1.055865    11.00000   -1.50000
AFIX   0
C00J  1    0.369780    0.286601   -0.062103    11.00000    0.05443    0.06722 =
         0.05345   -0.01722   -0.01450    0.04909
AFIX 137
H00P  2    0.362038    0.275707   -0.217865    11.00000   -1.50000
H00Q  2    0.387527    0.332412   -0.043948    11.00000   -1.50000
H00R  2    0.329725    0.263878    0.018679    11.00000   -1.50000
AFIX   0
HKLF 4


REM  r3_bigger_a.res in R3
REM wR2 = 0.1196, GooF = S = 0.904, Restrained GooF = 0.904 for all data
REM R1 = 0.0556 for 2395 Fo > 4sig(Fo) and 0.1249 for all 4330 data
REM 164 parameters refined using 1 restraints

END

WGHT      0.0281      0.0000

REM Highest difference peak  0.672,  deepest hole -1.041,  1-sigma level  0.102
Q1    1   0.6184  0.3302  0.4131  11.00000  0.05    0.67
Q2    1   0.6324  0.3496  0.3417  11.00000  0.05    0.67
Q3    1   0.6744  0.3818  0.3892  11.00000  0.05    0.55
Q4    1   0.6525  0.3623  0.1233  11.00000  0.05    0.54
;
_shelx_res_checksum              33181
_shelx_hkl_file                  
;
  -2   1   0 2881.76  132.67
   2  -1   0 2825.41  120.93
  -4   2   0   46.38   21.13
   4  -2   0   -4.11   19.37
  -6   3   0 1242.76   90.99
   6  -3   0 1298.53   87.47
  -8   4   0 1613.18  110.36
   8  -4   0 1616.70   91.58
 -10   5   0  278.84   40.51
  10  -5   0  210.75   36.98
 -12   6   0 1715.91  100.38
  12  -6   0 1515.73   87.47
 -14   7   0  979.76   61.64
  14  -7   0  915.19   76.31
 -16   8   0  184.92   25.24
  16  -8   0  115.06   33.46
 -18   9   0  926.93   69.86
  18  -9   0  933.39   97.45
 -20  10   0  547.12   44.61
  20 -10   0  517.77   48.14
 -22  11   0  103.32   45.79
  22 -11   0   19.37   60.46
 -24  12   0    0.00   32.87
  24 -12   0    7.63   48.14
 -26  13   0    2.35   38.74
  26 -13   0   39.33   48.14
 -28  14   0  157.91   58.12
  28 -14   0   95.10   85.71
 -30  15   0  129.74   48.14
  30 -15   0  258.30   74.55
 -32  16   0  373.36   71.62
  32 -16   0  443.21  120.34
  34 -17   0  191.37  107.43
  33 -15   0  239.51   74.55
 -33  15   0  136.78   65.16
  31 -14   0  130.32   51.66
 -31  14   0  188.44   68.10
  29 -13   0  128.56   44.61
 -29  13   0  108.60   51.07
  27 -12   0  271.80   51.07
 -27  12   0  291.17   49.31
  25 -11   0   71.62   34.64
 -25  11   0  167.31   36.98
  23 -10   0  299.39   49.31
 -23  10   0  275.91   64.57
  21  -9   0   -0.59   27.00
 -21   9   0  -40.51   43.44
  19  -8   0  149.69   29.35
 -19   8   0  115.65   51.07
  17  -7   0  363.96   30.53
 -17   7   0  280.02   33.46
  15  -6   0  203.11   25.83
 -15   6   0  194.90   31.11
  13  -5   0  904.04   46.96
 -13   5   0 1004.42   79.25
  11  -4   0  872.34   78.08
 -11   4   0  841.22   68.10
   9  -3   0 2975.10  158.50
  -9   3   0 3499.91  181.39
   7  -2   0 2570.05  135.61
  -7   2   0 2449.70  147.93
   5  -1   0  975.66   58.12
  -5   1   0  833.59   61.64
   3   0   0 1408.30   88.06
   1   1   0 2921.68  129.15
  -1  -1   0 3142.41  141.48
  -1   2   0 3265.69  154.98
   1  -2   0 2695.67  127.97
  -3   3   0 1538.62   60.46
   3  -3   0 1327.29   76.90
  -5   4   0 7078.49  248.32
   5  -4   0 6787.32  325.22
  -7   5   0 2738.53  110.36
   7  -5   0 2771.40  152.04
  -9   6   0 1386.58   66.34
   9  -6   0 1283.85   96.86
 -11   7   0  714.42   43.44
  11  -7   0  482.54   46.96
 -13   8   0  102.14   28.18
  13  -8   0   71.03   34.05
 -15   9   0  871.16   51.07
  15  -9   0  739.08   63.40
 -17  10   0  174.94   29.94
  17 -10   0  220.73   49.31
 -19  11   0  873.51   63.40
  19 -11   0 1013.23   84.53
 -21  12   0  658.07   47.55
  21 -12   0  741.43   67.51
 -23  13   0 1545.08   90.40
  23 -13   0 1686.56  126.80
 -25  14   0  343.42   46.96
  25 -14   0  289.41   58.70
 -27  15   0    9.98   46.38
  27 -15   0  108.01   58.70
 -29  16   0  149.11   51.07
  29 -16   0  189.03   88.06
 -31  17   0   83.36   65.75
  31 -17   0  120.93   99.21
 -33  18   0   51.66   48.72
  33 -18   0  201.94   69.86
  34 -14   0  123.28   63.99
 -34  14   0  157.91   51.07
  32 -13   0   85.12   94.51
 -32  13   0  106.25   89.82
  30 -12   0   35.81   44.61
 -30  12   0    4.70   63.99
  28 -11   0  141.48   45.20
 -28  11   0  210.16   61.05
  26 -10   0   29.35   53.42
 -26  10   0  120.34   72.79
  24  -9   0  798.96   56.36
 -24   9   0  848.27   83.36
  22  -8   0  737.91   52.25
 -22   8   0  737.91   71.62
  20  -7   0  284.13   32.87
 -20   7   0  226.01   52.25
  18  -6   0  308.19   29.35
 -18   6   0  364.55   41.68
  16  -5   0  458.48   28.18
 -16   5   0  531.27   45.79
  14  -4   0  392.14   28.18
 -14   4   0  513.07   45.20
  12  -3   0 2752.03  102.73
 -12   3   0 2737.94  153.80
  10  -2   0 3662.52  123.28
 -10   2   0 4200.84  225.42
   8  -1   0 1349.01   62.81
  -8   1   0 1619.05   85.12
   6   0   0  317.59   23.48
  -6   0   0  278.26   29.94
   4   1   0 6683.42  237.16
  -4  -1   0 7336.79  300.56
   2   2   0   66.92   11.74
  -2  -2   0   39.33   16.44
   0   3   0 1277.98   60.46
   0  -3   0 1568.56   93.93
  -2   4   0   38.74   12.33
   2  -4   0   21.13   11.74
  -4   5   0 1219.28   58.70
   4  -5   0 1039.06   74.55
  -6   6   0  392.14   32.29
   6  -6   0  289.41   34.05
  -8   7   0 3665.46  140.30
   8  -7   0 3064.92  187.26
 -10   8   0  548.88   54.59
  10  -8   0  491.94   40.51
 -12   9   0  486.07   38.16
  12  -9   0  407.99   46.38
 -14  10   0  440.86   33.46
  14 -10   0  472.56   47.55
 -16  11   0 1100.69   51.66
  16 -11   0  966.26   65.16
 -18  12   0  391.55   31.70
  18 -12   0  382.75   52.25
 -20  13   0  726.75   51.07
  20 -13   0  732.03   59.88
 -22  14   0 1516.90   85.71
  22 -14   0 1501.05   92.75
 -24  15   0 1012.64   71.03
  24 -15   0  987.40  101.56
 -26  16   0   36.98   55.18
  26 -16   0   92.16   48.14
 -28  17   0  188.44   47.55
  28 -17   0  324.04   46.38
 -30  18   0  137.95   47.55
  30 -18   0   85.71   47.55
 -32  19   0   97.45   63.99
  32 -19   0  216.62   93.93
 -34  20   0   25.24   59.88
  34 -20   0   18.79   45.79
  33 -12   0  133.84   71.62
 -33  12   0   66.92   59.88
  31 -11   0  129.74   62.81
 -31  11   0  166.72   86.29
  29 -10   0   73.38   52.83
 -29  10   0   81.01   59.29
  27  -9   0  149.11   44.03
 -27   9   0  157.91   50.49
  25  -8   0  315.24   50.49
 -25   8   0  180.22   88.64
  23  -7   0  308.78   44.61
  21  -6   0  325.22   36.40
 -21   6   0  261.82   46.38
  19  -5   0  534.20   42.27
 -19   5   0   90.99   27.00
  17  -4   0  763.74   49.90
 -17   4   0  742.60   63.99
  15  -3   0  828.90   48.14
 -15   3   0  851.79   69.27
  13  -2   0 3194.65  116.23
 -13   2   0 3325.56  169.65
  11  -1   0 3106.01  120.34
 -11   1   0 3160.02  149.11
   9   0   0 1117.13   53.42
  -9   0   0 1258.02   81.60
   7   1   0 2960.43  105.67
  -7  -1   0 3077.25  149.69
   5   2   0 2693.33   99.80
  -5  -2   0 3215.20  165.54
   3   3   0 1266.83   56.36
  -3  -3   0 1349.01   78.66
  -1   5   0 6968.71  333.44
   1  -5   0 7502.92  363.38
  -3   6   0 1470.53   69.86
   3  -6   0 1344.31   93.93
  -5   7   0 2903.48  115.65
   5  -7   0 2661.63  169.07
  -7   8   0 1290.89   60.46
   7  -8   0 1329.05   78.08
  -9   9   0 1323.77   61.64
   9  -9   0 1390.10   89.23
 -11  10   0  266.51   28.18
  11 -10   0  282.36   43.44
 -13  11   0 1735.87   86.88
  13 -11   0 1391.86   82.19
 -15  12   0  434.99   38.74
  15 -12   0  284.71   45.79
 -17  13   0  459.06   35.81
  17 -13   0  423.84   56.36
 -19  14   0  434.41   35.81
  19 -14   0  443.21   36.98
 -21  15   0  965.09   58.70
  21 -15   0 1002.07   58.70
 -23  16   0  396.25   50.49
  23 -16   0  444.39   44.61
 -25  17   0  129.15   45.20
  25 -17   0  176.11   42.27
 -27  18   0   78.08   41.09
  27 -18   0  149.11   46.96
 -29  19   0   32.87   54.59
  29 -19   0  154.39   49.90
 -31  20   0  -38.16   65.16
  31 -20   0    1.76   65.75
 -33  21   0   34.05   41.09
  33 -21   0  126.21   43.44
  32 -10   0  -30.53   52.25
 -32  10   0  -10.57   58.70
  30  -9   0  132.67   55.18
 -30   9   0   85.71   50.49
  28  -8   0  126.80   42.27
 -28   8   0   86.88   39.92
  26  -7   0  710.31   81.60
 -26   7   0  480.20   48.14
  24  -6   0  594.67   48.14
 -24   6   0  612.87   75.73
  22  -5   0  309.37   48.72
 -22   5   0  260.06   68.10
  20  -4   0  182.57   31.11
 -20   4   0  127.97   50.49
  18  -3   0   42.85   22.89
 -18   3   0   -9.98   42.85
  16  -2   0  319.35   31.11
 -16   2   0  382.16   38.74
  14  -1   0  607.58   41.68
 -14   1   0  544.18   54.59
  12   0   0 1265.65   62.81
 -12   0   0 1289.72   85.71
  10   1   0  216.03   28.18
 -10  -1   0  219.55   28.76
   8   2   0  497.81   27.59
  -8  -2   0  516.59   40.51
   6   3   0 1067.23   46.96
  -6  -3   0 1137.09   84.53
   4   4   0 1475.22   71.03
  -4  -4   0 1729.41   96.27
   2   5   0 2625.82  103.91
  -2  -5   0 2590.01  143.82
   0   6   0  291.76   29.35
  -2   7   0 2887.63  121.52
   2  -7   0 2692.15  168.48
  -4   8   0 1591.46   72.79
   4  -8   0 1381.30   85.12
  -6   9   0 3209.92  122.10
   6  -9   0 2976.28  113.30
  -8  10   0 3698.92  137.37
   8 -10   0 3803.41  148.52
 -10  11   0 3620.26  218.96
  10 -11   0 3548.05  143.24
 -12  12   0 1523.36   76.90
  12 -12   0 1339.03   65.75
 -14  13   0  186.09   31.11
  14 -13   0  223.07   46.96
 -16  14   0  163.20   43.44
  16 -14   0  243.62   34.05
 -18  15   0  189.03   33.46
  18 -15   0  264.75   42.85
 -20  16   0  322.87   41.09
  20 -16   0  344.00   40.51
 -22  17   0  172.00   51.66
  22 -17   0  219.55   72.79
 -24  18   0  172.59   53.42
  24 -18   0  181.39   43.44
 -26  19   0   71.62   48.72
  26 -19   0   55.77   35.22
 -28  20   0  115.65   45.20
  28 -20   0   36.98   42.85
 -30  21   0   28.18   58.12
  30 -21   0  108.60   55.18
 -32  22   0  -29.35   49.31
  32 -22   0   -8.22   49.90
  33  -9   0   59.88   63.99
 -33   9   0  109.19   51.07
  31  -8   0  129.74   53.42
 -31   8   0  111.54   53.42
  29  -7   0  220.14   63.99
 -29   7   0   66.92   59.29
  27  -6   0  199.01   81.60
 -27   6   0  129.15   71.62
  25  -5   0  691.53   56.94
 -25   5   0  652.79   54.59
  23  -4   0  597.60   49.31
 -23   4   0  624.61   52.83
  21  -3   0  876.45   67.51
 -21   3   0  935.74   62.23
  19  -2   0   54.59   37.57
 -19   2   0   85.71   32.87
  17  -1   0  468.46   38.16
 -17   1   0  480.78   36.40
  15   0   0 1276.22   67.51
 -15   0   0 1309.09   66.34
  13   1   0  130.32   21.13
 -13  -1   0  199.01   20.55
  11   2   0 1490.49   67.51
 -11  -2   0 1529.82   69.86
   9   3   0  443.80   38.74
  -9  -3   0  416.80   29.94
   7   4   0  532.44   35.81
  -7  -4   0  489.00   29.35
   5   5   0  180.81   23.48
  -5  -5   0  226.60   22.31
   3   6   0 3079.60  123.28
  -3  -6   0 3649.61  129.74
  -1  -7   0 1464.07   70.44
  -1   8   0 2788.43  159.09
   1  -8   0 3268.62  126.21
  -3   9   0 1266.24   67.51
   3  -9   0 1300.87   59.88
  -5  10   0  222.49   28.18
   5 -10   0  162.61   19.37
  -7  11   0  820.68   49.31
   7 -11   0  847.09   45.79
  -9  12   0 3401.88  145.00
   9 -12   0 3111.30  122.10
 -11  13   0 3159.43  118.58
  11 -13   0 3044.96  116.23
 -13  14   0  589.97   38.16
  13 -14   0  571.19   35.81
 -15  15   0 1130.63   60.46
  15 -15   0 1158.81   69.27
 -17  16   0  962.74   61.05
  17 -16   0 1004.42   56.36
 -19  17   0  101.56   43.44
  19 -17   0  147.93   41.68
 -21  18   0  355.74   51.07
  21 -18   0  369.25   42.85
 -23  19   0  157.91   42.27
  23 -19   0   96.86   39.92
 -25  20   0  190.79   44.03
  25 -20   0  183.16   49.31
 -27  21   0  -81.60   51.07
  27 -21   0   58.12   60.46
 -29  22   0  219.55   76.31
  29 -22   0  387.44   74.55
 -31  23   0  183.16   62.81
  31 -23   0  234.23   54.59
 -33  24   0   -0.59   58.12
  33 -24   0    9.98   61.64
  32  -7   0   22.31   51.66
 -32   7   0   33.46   52.25
  30  -6   0  187.85   56.36
 -30   6   0  160.26   49.31
  28  -5   0  170.83   65.75
 -28   5   0  116.23   58.70
  26  -4   0  214.27   58.70
 -26   4   0  227.77   54.59
  24  -3   0  857.66   70.44
 -24   3   0  912.84   69.86
  22  -2   0  693.29   54.59
 -22   2   0  645.15   49.90
  20  -1   0  375.12   42.27
 -20   1   0  353.40   31.70
  18   0   0   72.79   31.11
 -18   0   0  143.24   28.76
  16   1   0 1006.18   54.59
 -16  -1   0 1152.35   61.05
  14   2   0  200.77   32.29
 -14  -2   0  187.85   29.35
  12   3   0  418.56   43.44
 -12  -3   0  427.36   31.70
  10   4   0  458.48   35.81
 -10  -4   0  487.24   34.05
   8   5   0   86.29   21.13
  -8  -5   0   97.45   17.61
   6   6   0 1552.71   77.49
  -6  -6   0 1613.76   75.73
   4   7   0  801.89   47.55
  -4  -7   0  899.93   49.31
   2   8   0 4247.80  220.73
  -2  -8   0 4168.55  154.39
   0   9   0 1378.95   79.84
   0  -9   0 1380.12   63.40
   2 -10   0  460.24   29.35
  -4  11   0  466.11   41.09
   4 -11   0  668.05   40.51
  -6  12   0 1553.30   79.84
   6 -12   0 1598.50   71.03
  -8  13   0  918.13   58.12
   8 -13   0  979.76   52.25
 -10  14   0  486.65   39.33
  10 -14   0  483.13   41.68
 -12  15   0  932.80   59.29
  12 -15   0  912.26   56.36
 -14  16   0  334.61   42.27
  14 -16   0  305.26   38.16
 -16  17   0  333.44   42.85
  16 -17   0  407.99   37.57
 -18  18   0   72.79   35.81
  18 -18   0  150.28   33.46
 -20  19   0  158.50   38.16
  20 -19   0  201.94   39.92
 -22  20   0  253.01   47.55
  22 -20   0  266.51   43.44
 -24  21   0  176.11   58.70
  24 -21   0  156.15   45.20
 -26  22   0  277.08   71.03
  26 -22   0  362.20   63.99
 -28  23   0   15.26   69.27
  28 -23   0  -11.15   62.23
 -30  24   0  285.30   69.86
  30 -24   0  275.32   62.81
 -32  25   0  170.83   63.99
  32 -25   0  117.99   59.88
  31  -5   0   10.57   48.72
 -31   5   0   46.96   47.55
  29  -4   0    8.81   44.61
 -29   4   0   25.24   39.92
  27  -3   0   31.70   44.03
 -27   3   0  107.43   40.51
  25  -2   0  323.46   49.31
 -25   2   0  391.55   42.27
  23  -1   0  508.96   46.38
 -23   1   0  541.25   48.14
  21   0   0  520.11   54.01
 -21   0   0  497.81   54.01
  19   1   0  170.83   35.81
 -19  -1   0  257.71   31.70
  17   2   0  118.58   29.35
 -17  -2   0  141.48   27.59
  15   3   0  194.90   32.29
 -15  -3   0  260.06   29.94
  13   4   0  442.63   44.03
 -13  -4   0  444.39   33.46
  11   5   0 1171.14   56.36
 -11  -5   0 1051.97   55.77
   9   6   0  892.30   51.07
  -9  -6   0  804.24   42.85
   7   7   0  883.49   45.79
  -7  -7   0  952.17   77.49
   5   8   0  982.70   55.18
  -5  -8   0  827.72   46.38
   3   9   0 2843.61  114.47
  -3  -9   0 2638.73  160.26
   1  10   0 3358.44  130.91
  -1 -10   0 3564.49  195.48
  -1  11   0  292.34   32.87
   1 -11   0  304.09   30.53
  -3  12   0  440.28   32.87
   3 -12   0  514.24   52.83
  -5  13   0   70.44   22.31
   5 -13   0   88.06   19.37
  -7  14   0  978.00   59.29
   7 -14   0  903.45   72.21
  -9  15   0  205.46   28.18
   9 -15   0  216.03   27.00
 -11  16   0  440.28   39.92
  11 -16   0  416.80   34.05
 -13  17   0 1007.94   68.68
  13 -17   0 1043.16   71.03
 -15  18   0   34.05   32.87
  15 -18   0   55.18   27.00
 -17  19   0   87.47   31.70
  17 -19   0   62.81   32.87
 -19  20   0  264.17   51.66
  19 -20   0  192.55   42.27
 -21  21   0  263.58   48.72
  21 -21   0  452.61   49.90
 -23  22   0   60.46   39.33
  23 -22   0   71.03   35.22
 -25  23   0  229.53   49.31
  25 -23   0  274.15   42.85
 -27  24   0   49.31   45.79
  27 -24   0   69.27   42.85
 -29  25   0   78.66   49.31
  29 -25   0   45.20   53.42
 -31  26   0  288.82   59.88
  31 -26   0  375.70   56.36
  30  -3   0  204.29   52.25
 -30   3   0  220.14   48.72
  28  -2   0  153.22   51.66
 -28   2   0  120.34   39.92
  26  -1   0   49.90   44.03
 -26   1   0   72.21   42.27
  24   0   0  108.60   46.96
 -24   0   0  128.56   41.09
  22   1   0   64.57   52.83
 -22  -1   0   80.42   41.09
  20   2   0  346.94   41.68
 -20  -2   0  331.68   35.22
  18   3   0  416.80   47.55
 -18  -3   0  434.99   38.74
  16   4   0  380.99   36.40
 -16  -4   0  364.55   32.87
  14   5   0  470.80   69.86
 -14  -5   0  525.40   39.92
  12   6   0  365.72   41.09
 -12  -6   0  394.49   32.87
  10   7   0  188.44   31.70
 -10  -7   0  165.54   22.89
   8   8   0  176.70   25.83
  -8  -8   0  153.22   25.24
   6   9   0  260.64   34.64
  -6  -9   0  220.73   36.98
   4  10   0  491.94   34.64
  -4 -10   0  408.58   29.94
   2  11   0 3289.75  131.50
  -2 -11   0 3423.60  200.77
   0  12   0 1375.43   85.12
   0 -12   0 1410.65   68.10
  -2  13   0 1577.37  115.65
   2 -13   0 1494.60   69.86
  -4  14   0  444.39   35.22
   4 -14   0  464.93   30.53
  -6  15   0  786.04   49.90
   6 -15   0  992.09   59.88
  -8  16   0  140.89   25.24
   8 -16   0  128.56   23.48
 -10  17   0  288.82   35.81
  10 -17   0  258.30   28.18
 -12  18   0  339.89   38.74
  12 -18   0  334.61   29.35
 -14  19   0  420.32   46.96
  14 -19   0  402.12   42.85
 -16  20   0   73.97   31.11
  16 -20   0  130.32   29.35
 -18  21   0  916.36   62.23
  18 -21   0  739.67   64.57
 -20  22   0  375.70   67.51
  20 -22   0  555.92   51.07
 -22  23   0  297.04   65.16
  22 -23   0  315.83   63.99
 -24  24   0   87.47   51.07
  24 -24   0   54.59   50.49
 -26  25   0   36.40   46.96
  26 -25   0    8.81   51.66
 -28  26   0  -38.74   49.90
  28 -26   0   49.90   46.38
 -30  27   0  145.59   48.14
  30 -27   0   77.49   48.14
  29  -1   0  104.49   66.92
 -29   1   0  163.20   47.55
  27   0   0  180.81   56.36
 -27   0   0  206.64   51.07
  25   1   0   58.70   59.88
 -25  -1   0   32.87   46.96
  23   2   0  295.28   54.59
 -23  -2   0  243.62   41.68
  21   3   0  242.45   41.09
 -21  -3   0  122.69   31.11
  19   4   0  252.43   54.01
 -19  -4   0  127.97   41.09
  17   5   0  207.81   41.68
 -17  -5   0  170.24   26.42
  15   6   0 1049.62   73.97
 -15  -6   0 1000.90   59.29
 -13  -7   0  775.48   46.38
  11   8   0  979.18   56.94
 -11  -8   0  982.70   52.25
   9   9   0  912.84   67.51
  -9  -9   0  624.61   62.81
   7  10   0  261.82   34.05
  -7 -10   0  319.35   25.24
   5  11   0  496.63   35.81
  -5 -11   0  462.59   30.53
  -3 -12   0  893.47   72.79
   1  13   0  581.75   42.85
  -1 -13   0  595.26   35.81
  -1  14   0  208.40   40.51
   1 -14   0  130.32   22.89
  -3  15   0  353.98   38.74
   3 -15   0  386.86   48.72
  -5  16   0  894.06   49.31
   5 -16   0  972.13   47.55
  -7  17   0  152.04   30.53
   7 -17   0  184.33   24.07
  -9  18   0  877.03   62.23
   9 -18   0  892.30   56.94
 -11  19   0  163.20   32.29
  11 -19   0  107.43   25.24
 -13  20   0  192.55   48.14
  13 -20   0  126.80   41.09
 -15  21   0  207.81   43.44
  15 -21   0  231.29   37.57
 -17  22   0  275.32   38.74
  17 -22   0  213.68   34.05
 -19  23   0  472.56   65.75
  19 -23   0  422.67   59.29
 -21  24   0  527.16   54.01
  21 -24   0  732.03   57.53
 -23  25   0  208.40   98.62
  23 -25   0  203.70   59.29
 -25  26   0   41.68   66.92
  25 -26   0   49.31   62.23
 -27  27   0   86.29   57.53
  27 -27   0  157.33   52.25
 -29  28   0   -2.94   49.90
  29 -28   0    3.52   53.42
  28   1   0   -7.63   70.44
 -28  -1   0   42.85   56.94
  26   2   0    2.94   71.03
 -26  -2   0  135.02   55.77
  24   3   0  178.46   61.64
 -24  -3   0  181.39   43.44
  22   4   0  493.70   51.66
 -22  -4   0  439.10   44.61
  20   5   0  203.11   61.05
 -20  -5   0  178.46   42.27
  18   6   0  240.69   44.61
 -18  -6   0  227.18   33.46
  16   7   0  645.74   92.16
 -16  -7   0  540.66   52.25
  14   8   0 1656.03   98.62
 -14  -8   0 1637.25   88.06
  12   9   0  709.73   66.92
 -12  -9   0  705.03   45.20
  10  10   0  548.29   48.72
 -10 -10   0  549.47   42.27
   8  11   0  104.49   38.16
  -8 -11   0   87.47   27.59
   6  12   0  363.96   40.51
  -6 -12   0  403.29   32.29
   4  13   0 1081.32   69.27
  -4 -13   0 1029.08   56.36
   2  14   0  331.09   53.42
  -2 -14   0  290.00   28.76
   0  15   0 1290.31   82.19
   0 -15   0 1108.33   60.46
  -2  16   0  191.96   34.64
   2 -16   0  164.37   26.42
  -4  17   0  336.37   36.98
   4 -17   0  439.69   33.46
  -6  18   0  325.81   35.22
   6 -18   0  331.68   32.29
  -8  19   0  827.72   66.34
   8 -19   0  841.81   65.75
 -10  20   0  487.83   46.96
  10 -20   0  449.08   44.61
 -12  21   0  -23.48   63.40
  12 -21   0   17.02   35.81
 -14  22   0  524.81   52.25
  14 -22   0  608.17   54.01
 -16  23   0  331.68   78.08
  16 -23   0  299.98   48.72
 -18  24   0  407.99   44.03
  18 -24   0  404.47   45.20
 -20  25   0  375.70   76.31
  20 -25   0  434.41   66.34
 -22  26   0  191.96   45.79
  22 -26   0  144.41   38.74
 -24  27   0   75.14  106.84
  24 -27   0   21.72   45.20
 -26  28   0   63.99   69.86
  26 -28   0  -32.29   59.29
 -28  29   0   51.07   64.57
  28 -29   0  -18.79   62.23
  27   3   0  140.30   82.19
 -27  -3   0   78.08   57.53
  25   4   0   90.99   64.57
 -25  -4   0   86.29   56.36
  23   5   0   82.77   52.25
 -23  -5   0   27.00   36.98
  21   6   0   17.02   52.25
 -21  -6   0  -18.20   46.96
  19   7   0  134.43   54.59
 -19  -7   0  115.06   36.40
  17   8   0  247.73   50.49
 -17  -8   0  210.75   36.98
  15   9   0 1062.54   88.06
 -15  -9   0  994.44   63.99
  13  10   0 1522.19  103.91
 -13 -10   0 1548.02   88.64
  11  11   0  120.93   39.92
 -11 -11   0   84.53   27.00
   9  12   0   23.48   26.42
  -9 -12   0    8.81   22.31
   7  13   0  144.41   37.57
  -7 -13   0  189.61   31.11
   5  14   0  393.31   42.27
  -5 -14   0  471.39   35.22
   3  15   0   44.61   27.00
  -3 -15   0   35.22   21.72
   1  16   0  409.16   37.57
  -1 -16   0  396.25   36.40
  -1  17   0  988.57   62.23
   1 -17   0  946.89   57.53
  -3  18   0  247.14   31.11
   3 -18   0  207.81   26.42
  -5  19   0  308.78   35.81
   5 -19   0  412.69   32.29
  -7  20   0  605.24   49.90
   7 -20   0  710.31   48.14
  -9  21   0  622.85   46.38
   9 -21   0  545.36   39.92
 -11  22   0   88.64   44.03
  11 -22   0   81.01   33.46
 -13  23   0  203.70   51.66
  13 -23   0  294.11   48.72
 -15  24   0  653.96   83.36
  15 -24   0  550.05   65.75
 -17  25   0  194.31   51.66
  17 -25   0  271.21   45.20
 -19  26   0  343.42   59.88
  19 -26   0  340.48   55.18
 -21  27   0  112.12   54.01
  21 -27   0  105.08   52.25
 -23  28   0   49.90   49.90
  23 -28   0   38.16   39.33
 -25  29   0  -52.83   56.36
  25 -29   0  -42.27   77.49
 -27  30   0  123.28   63.40
  27 -30   0   29.94   61.05
  26   5   0  436.17   74.55
 -26  -5   0  327.57   96.27
  24   6   0  328.15   67.51
 -24  -6   0  468.46   52.25
  22   7   0  486.65   67.51
 -22  -7   0  436.17   59.88
  20   8   0   63.99   46.38
 -20  -8   0   92.16   42.27
  18   9   0  106.84   61.64
 -18  -9   0  152.63   36.98
  16  10   0   67.51   56.36
 -16 -10   0   50.49   54.59
  14  11   0  368.07   49.90
 -14 -11   0  388.03   40.51
  12  12   0   11.15   41.68
 -12 -12   0   26.42   30.53
  10  13   0  204.88   41.68
 -10 -13   0  210.75   41.09
   8  14   0  712.08   56.36
  -8 -14   0  775.48   50.49
   6  15   0  192.55   36.40
  -6 -15   0  294.69   30.53
   4  16   0   44.03   61.64
  -4 -16   0   91.58   27.00
   2  17   0   71.03   46.96
  -2 -17   0   17.02   35.81
   0  18   0  119.76   42.27
   0 -18   0  135.61   34.05
  -2  19   0  103.91   46.38
   2 -19   0  113.30   36.98
  -4  20   0  287.65   36.98
   4 -20   0  278.26   33.46
  -6  21   0  855.90   62.23
   6 -21   0  814.81   45.20
  -8  22   0 1202.84  109.19
   8 -22   0 1286.20   73.97
 -10  23   0 1185.81  109.19
  10 -23   0 1371.91   75.73
 -12  24   0   15.85   45.20
  12 -24   0   -3.52   34.05
 -14  25   0   99.80   44.61
  14 -25   0   45.20   32.29
 -16  26   0   79.84   52.25
  16 -26   0   96.86   51.07
 -18  27   0   43.44   51.07
  18 -27   0  147.93   74.55
 -20  28   0   73.38   59.29
  20 -28   0   86.88   44.03
 -22  29   0  193.72   63.40
  22 -29   0   56.36   50.49
 -24  30   0  137.37   51.07
  24 -30   0   20.55   46.38
 -26  31   0   27.00   51.66
  26 -31   0   54.59   74.55
  25   7   0  138.54   52.83
 -25  -7   0  231.29   52.25
  23   8   0  262.41   62.81
 -23  -8   0  315.83   48.72
  21   9   0  142.65   54.59
 -21  -9   0  159.67   35.81
  19  10   0  149.11   67.51
 -19 -10   0   76.90   49.31
  17  11   0  298.80   51.66
 -17 -11   0  366.31   46.38
  15  12   0   73.38   48.72
 -15 -12   0    8.81   35.81
  13  13   0  -19.96   57.53
 -13 -13   0  -19.96   34.05
  11  14   0  133.26   51.66
 -11 -14   0  113.89   39.33
   9  15   0  726.75   59.29
  -9 -15   0  812.46   45.79
   7  16   0  294.69   48.14
  -7 -16   0  295.87   36.40
   5  17   0  219.55   75.73
  -5 -17   0  299.98   31.70
   3  18   0  639.87   69.27
  -3 -18   0  806.00   65.75
   1  19   0  237.75   38.16
  -1 -19   0  248.90   35.81
  -1  20   0  226.01   53.42
   1 -20   0  199.01   30.53
  -3  21   0  318.17   58.12
   3 -21   0  378.64   48.72
  -5  22   0   93.93   38.16
   5 -22   0  117.41   30.53
  -7  23   0  330.50   53.42
   7 -23   0  461.41   44.61
  -9  24   0  941.61   55.77
   9 -24   0  807.18   52.25
 -11  25   0  292.93   50.49
  11 -25   0  309.37   44.61
 -13  26   0   39.33   42.85
  13 -26   0   37.57   37.57
 -15  27   0  248.32   52.83
  15 -27   0  205.46   40.51
 -17  28   0  102.14   50.49
  17 -28   0  103.91   35.22
 -19  29   0   96.27   63.99
  19 -29   0   14.09   55.77
 -21  30   0  137.37   59.88
  21 -30   0   85.12   50.49
 -23  31   0   44.61   78.08
  23 -31   0   65.75   63.40
 -25  32   0  -18.20   55.77
  25 -32   0   34.64   36.98
  24   9   0  -27.59   87.47
 -24  -9   0   59.88   90.40
  22  10   0    4.70   72.79
 -22 -10   0   47.55   44.03
  20  11   0   14.68   53.42
 -20 -11   0   42.85   35.81
  18  12   0  132.67   57.53
 -18 -12   0  106.25   72.21
  16  13   0   76.31   67.51
 -16 -13   0  105.67   39.33
  14  14   0  244.79   88.06
 -14 -14   0  189.61   69.86
  12  15   0  196.66   61.05
 -12 -15   0  220.14   50.49
  10  16   0   11.15   83.95
 -10 -16   0   41.09   41.09
   8  17   0  321.11   52.83
  -8 -17   0  295.87   38.16
   6  18   0  407.99   55.77
  -6 -18   0  491.94   42.27
   4  19   0  243.62   85.12
  -4 -19   0  400.36   44.03
   2  20   0  427.95   50.49
  -2 -20   0  504.26   42.85
   0  21   0  316.41   63.40
   0 -21   0  265.34   53.42
  -2  22   0  198.42   39.92
   2 -22   0  202.53   34.05
  -4  23   0   61.05   52.83
   4 -23   0   87.47   42.27
  -6  24   0  157.33   48.14
   6 -24   0  116.82   36.40
  -8  25   0  113.89   44.03
   8 -25   0  107.43   40.51
 -10  26   0   -1.17   57.53
  10 -26   0   19.37   45.20
 -12  27   0    7.63   49.90
  12 -27   0   17.61   59.29
 -14  28   0   82.77   67.51
  14 -28   0  189.03   52.83
 -16  29   0  120.34   60.46
  16 -29   0   -9.39   45.20
 -18  30   0  -44.61   59.88
  18 -30   0   28.76   56.94
 -20  31   0  103.32   48.72
  20 -31   0    9.39   68.10
 -22  32   0  -34.64   70.44
  22 -32   0   -5.87   52.25
 -24  33   0    5.28   66.34
  24 -33   0  -31.11   63.99
  21  12   0   78.66   65.75
 -21 -12   0  103.91   44.61
  19  13   0  185.50   65.16
 -19 -13   0  116.23   48.72
  17  14   0  132.67   52.83
 -17 -14   0   38.74   42.27
  15  15   0  137.95   57.53
 -15 -15   0  124.45   40.51
  13  16   0  120.93   45.20
 -13 -16   0  100.38   31.11
  11  17   0  131.50   53.42
 -11 -17   0  115.06   37.57
   9  18   0  105.08   45.20
  -9 -18   0   81.01   34.05
   7  19   0  344.00   62.81
  -7 -19   0  447.32   38.16
   5  20   0  508.96   61.05
  -5 -20   0  546.53   55.18
   3  21   0  697.40   72.79
  -3 -21   0  597.60   56.36
   1  22   0  599.36   99.80
  -1 -22   0  393.90   46.38
  -1  23   0   39.33   57.53
   1 -23   0   24.07   36.98
  -3  24   0  103.91   45.20
   3 -24   0  102.14   34.05
  -5  25   0  174.35   49.90
   5 -25   0  246.56   40.51
  -7  26   0   78.08   48.72
   7 -26   0  119.17   38.16
  -9  27   0  119.17   49.31
   9 -27   0  112.71   34.64
 -11  28   0  188.44   55.77
  11 -28   0  159.67   43.44
 -13  29   0  129.74   47.55
  13 -29   0   56.94   38.74
 -15  30   0   78.08   56.94
  15 -30   0   79.84   46.38
 -17  31   0   27.59   45.20
  17 -31   0  236.58   89.23
 -19  32   0    2.35   46.38
  19 -32   0   37.57   46.38
 -21  33   0   80.42   72.79
  21 -33   0    3.52   37.57
 -23  34   0   -5.28   78.66
  20  14   0  132.67   97.45
 -20 -14   0  -11.74   81.60
  18  15   0  180.22   68.10
 -18 -15   0  125.04   48.72
  16  16   0  396.84   69.27
 -16 -16   0  329.91   49.90
  14  17   0  111.54   72.21
 -14 -17   0   39.33   47.55
  12  18   0 -115.06   90.40
 -12 -18   0   23.48   45.20
  10  19   0  129.74   56.94
   8  20   0  122.69   66.34
  -8 -20   0   58.12   49.90
   6  21   0   83.36   55.77
  -6 -21   0  142.65   45.79
   4  22   0  210.16   61.64
  -4 -22   0  166.13   45.20
   2  23   0  251.84   49.31
  -2 -23   0  288.82   39.33
   0  24   0  100.97   60.46
   0 -24   0  117.41   51.66
  -2  25   0  129.15   46.96
   2 -25   0  210.75   38.16
  -4  26   0  280.60   53.42
   4 -26   0  235.99   48.14
  -6  27   0   26.42   54.01
   6 -27   0   12.33   39.92
  -8  28   0   35.22   68.10
   8 -28   0   54.59   48.72
 -10  29   0  153.22   56.94
  10 -29   0  -19.37   59.88
 -12  30   0  189.03   58.12
  12 -30   0   29.94   46.96
 -14  31   0    7.04   69.27
  14 -31   0   45.79   55.77
 -16  32   0  334.02   69.86
  16 -32   0  265.34   54.59
 -18  33   0  238.92   58.12
  18 -33   0  179.05   49.90
 -20  34   0   71.62   83.95
  20 -34   0   38.74   58.70
  17  17   0  209.57   70.44
 -17 -17   0  108.60   39.33
  15  18   0  240.69   63.40
 -15 -18   0  145.59   41.68
  13  19   0   68.68   75.14
 -13 -19   0   56.36   36.40
  11  20   0  108.60   72.79
 -11 -20   0   41.68   71.03
   9  21   0   84.53   75.14
  -9 -21   0  287.65   90.99
   7  22   0  172.00   55.77
  -7 -22   0  150.28   42.85
   5  23   0  100.38   57.53
  -5 -23   0   63.99   46.96
   3  24   0   54.01   51.07
  -3 -24   0   17.61   37.57
   1  25   0  199.59   94.51
  -1 -25   0   46.96   50.49
  -1  26   0    2.35   65.16
   1 -26   0    5.28   51.07
  -3  27   0   76.90   50.49
   3 -27   0   74.55   36.40
  -5  28   0   27.59   52.83
   5 -28   0   44.61   43.44
  -7  29   0  443.80   96.86
   7 -29   0  247.73   42.27
  -9  30   0   95.10   83.95
   9 -30   0   31.70   69.86
 -11  31   0   18.20  117.99
  11 -31   0   21.72   54.59
 -13  32   0   65.16   72.79
  13 -32   0   67.51   41.09
 -15  33   0   63.40   71.03
  15 -33   0   44.03   48.72
 -17  34   0  110.36   71.03
  17 -34   0  -42.85   95.10
  14  20   0   55.77  100.38
 -14 -20   0  111.54   73.38
  12  21   0  -14.68   62.81
 -12 -21   0   27.00   41.68
  10  22   0  -29.35   46.38
 -10 -22   0   19.37   36.40
   8  23   0   25.24   52.83
  -8 -23   0   78.08   39.33
   6  24   0   59.29   56.94
  -6 -24   0  109.19   49.90
   4  25   0   -3.52   54.59
  -4 -25   0  -15.26   37.57
   2  26   0  118.58   62.23
  -2 -26   0   58.70   41.68
   0  27   0  196.07   68.68
   0 -27   0   49.31   51.07
  -2  28   0    2.94   48.14
   2 -28   0  -20.55   41.68
  -4  29   0   51.66   58.70
   4 -29   0   91.58   39.33
  -6  30   0  187.26   58.70
   6 -30   0  201.94   51.66
  -8  31   0  181.39   54.01
   8 -31   0  169.07   42.27
 -10  32   0   38.74   44.61
  10 -32   0   85.71   35.81
 -12  33   0   15.85  117.41
  12 -33   0   17.61   90.99
  14 -34   0   33.46   95.69
  11  23   0   42.85   82.19
 -11 -23   0   19.96   56.36
  -9 -24   0  -11.74   28.76
   7  25   0   75.73   92.75
  -7 -25   0    1.17   42.27
   5  26   0   47.55   92.16
  -5 -26   0    3.52   28.76
   3  27   0   40.51   54.59
  -3 -27   0    5.28   28.18
   1  28   0  -32.29   92.75
  -1 -28   0    9.98   26.42
  -1  29   0   19.96   63.99
   1 -29   0   21.13   44.03
  -3  30   0   95.10   62.23
   3 -30   0   71.62   45.20
  -5  31   0  340.48   65.75
   5 -31   0  271.80   54.59
  -7  32   0   27.00   75.73
   7 -32   0   44.61   81.01
  -9  33   0    9.39   71.62
   9 -33   0  -18.79   50.49
 -11  34   0    1.76   71.62
  11 -34   0   19.96   45.20
   2  29   0   97.45   60.46
  -2 -29   0   34.64   27.00
   0  30   0   25.83   68.68
   0 -30   0  125.63   75.73
  -2  31   0  -59.29   72.21
   2 -31   0   47.55   56.94
   7 -33   1    5.28   27.00
   5 -32   1   16.44   49.31
  -5  32  -1   -2.35   66.34
   3 -31   1   24.66   70.44
  -3  31  -1   36.98  105.08
   1 -30   1  -42.27   63.99
  -1  30  -1   22.31   76.90
  -1 -29   1    0.59   31.11
   1  29  -1   10.57   63.99
  -3 -28   1   -2.35   20.55
   3  28  -1    5.28   37.57
  -5 -27   1   21.72   27.00
   5  27  -1    9.39   32.87
  -7 -26   1   36.98   49.31
   7  26  -1  -12.33   54.59
  10 -33   1   -5.87   33.46
 -10  33  -1   -1.17   47.55
   8 -32   1  -12.91   41.68
  -8  32  -1   42.85   55.77
   6 -31   1   89.23   38.74
  -6  31  -1   30.53   48.72
   4 -30   1   17.02   28.18
  -4  30  -1   37.57   46.38
   2 -29   1    9.98   28.76
  -2  29  -1  -17.02   53.42
   0 -28   1  -12.33   35.22
   0  28  -1  -12.91   49.31
  -2 -27   1   34.05   24.07
   2  27  -1  -12.33   45.79
  -4 -26   1   19.37   28.18
   4  26  -1    5.28   41.09
  -6 -25   1   36.40   78.08
   6  25  -1  -95.10  102.73
  -8 -24   1   81.60   49.31
   8  24  -1   75.73  102.14
 -10 -23   1   48.72   42.85
  10  23  -1  -20.55   68.68
 -12 -22   1   31.11   52.25
  12  22  -1   58.12  105.08
 -17  35  -1   25.83   61.64
  13 -33   1  -24.07   82.77
 -13  33  -1   -5.87  108.60
  11 -32   1   -2.94   76.31
   9 -31   1    9.98   35.22
  -9  31  -1  -37.57   53.42
   7 -30   1  -44.03   47.55
  -7  30  -1   86.88   90.99
   5 -29   1   45.79   38.74
  -5  29  -1  -19.96   82.77
   3 -28   1   19.37   34.64
  -3  28  -1   21.72   49.31
   1 -27   1   -0.59   35.81
  -1  27  -1   55.77   71.03
  -1 -26   1   22.89   41.09
   1  26  -1   42.27   56.94
  -3 -25   1    2.94   35.22
   3  25  -1    8.81   53.42
  -5 -24   1    6.46   38.16
   5  24  -1    4.11   66.92
  -7 -23   1   27.00   47.55
   7  23  -1   -9.98   89.23
  -9 -22   1   56.94   42.27
   9  22  -1   41.09   55.77
 -11 -21   1   50.49   51.66
  11  21  -1   36.98   68.68
 -13 -20   1  106.25   71.62
  13  20  -1 -105.67  108.60
 -15 -19   1  -18.79   42.27
  15  19  -1   16.44   82.19
  18 -34   1   31.70   56.36
 -18  34  -1   17.02   41.09
  16 -33   1   76.31   52.25
 -16  33  -1  -25.83   70.44
  14 -32   1    8.22   78.66
 -14  32  -1  -50.49   83.36
  12 -31   1    9.98   27.00
 -12  31  -1   46.96   43.44
  10 -30   1   28.18   35.81
 -10  30  -1   12.91   54.01
   8 -29   1  -11.74   52.83
  -8  29  -1   39.92   52.25
   6 -28   1   57.53   51.66
  -6  28  -1   22.89   62.81
   4 -27   1   82.19   43.44
  -4  27  -1  174.94   71.03
   2 -26   1   -5.87   37.57
  -2  26  -1   12.33   44.03
   0 -25   1  -20.55   41.09
   0  25  -1  -30.53   65.75
  -2 -24   1   36.98   34.64
   2  24  -1  137.37   69.27
  -4 -23   1   12.33   35.81
   4  23  -1   -3.52   64.57
  -6 -22   1   25.83   42.85
   6  22  -1  -21.72   98.62
  -8 -21   1  258.88   37.57
   8  21  -1  265.93   52.25
 -10 -20   1  103.91   35.81
  10  20  -1   95.10   59.29
 -12 -19   1   52.25   32.29
  12  19  -1   62.81   46.96
 -14 -18   1   65.16   38.16
  14  18  -1   44.61   55.77
 -16 -17   1   77.49   49.31
  16  17  -1  122.10   72.21
 -18 -16   1    7.04   42.27
  18  16  -1  -41.68   61.05
  21 -34   1   -4.70   61.05
 -21  34  -1   -4.11   57.53
  19 -33   1  -32.87   51.66
 -19  33  -1   71.62  102.14
  17 -32   1   15.26   42.85
 -17  32  -1   48.72   55.77
  15 -31   1  -15.85   32.87
 -15  31  -1  -22.31   42.85
  13 -30   1  -22.89   45.79
 -13  30  -1    8.81  105.67
  11 -29   1    6.46   38.74
 -11  29  -1  -38.16   72.21
   9 -28   1   14.09   38.74
  -9  28  -1  115.65   48.72
   7 -27   1   57.53   31.70
  -7  27  -1   25.24   44.03
   5 -26   1  160.85   81.01
  -5  26  -1  313.48   67.51
   3 -25   1  151.46   42.85
  -3  25  -1  186.09   73.38
   1 -24   1    9.98   35.22
  -1  24  -1    7.04   45.20
  -1 -23   1    9.98   38.74
   1  23  -1   31.70   49.90
  -3 -22   1  108.01   36.40
   3  22  -1   54.01   48.14
  -5 -21   1   28.76   38.16
   5  21  -1   93.93   68.68
  -7 -20   1  115.06   34.05
   7  20  -1  120.93   45.20
  -9 -19   1   26.42   62.23
 -11 -18   1   27.59   35.81
  11  18  -1   71.62   44.61
 -13 -17   1   22.31   43.44
  13  17  -1    5.28   61.05
 -15 -16   1   15.85   41.68
  15  16  -1   28.76   65.16
 -17 -15   1  142.65   41.09
  17  15  -1   93.93   59.88
 -19 -14   1   -5.87   78.66
  19  14  -1   21.72  105.67
 -21 -13   1  -20.55   31.70
  21  13  -1   24.66   56.36
  22 -33   1  -14.68   48.72
 -22  33  -1    8.81   36.98
  20 -32   1   -2.94   35.22
 -20  32  -1   -4.70   59.29
  18 -31   1   70.44   45.20
 -18  31  -1   -1.76   52.83
  16 -30   1   27.00   52.83
 -16  30  -1   18.20   62.23
  14 -29   1  159.67   81.01
 -14  29  -1   86.88   61.64
  12 -28   1   70.44   61.64
 -12  28  -1    8.22   49.31
  10 -27   1   32.87   45.79
 -10  27  -1    9.39   58.12
   8 -26   1   35.22   41.68
  -8  26  -1   32.29   56.94
   6 -25   1   -0.59   29.35
  -6  25  -1  -17.02   39.92
   4 -24   1   92.16   65.75
  -4  24  -1   22.31   53.42
   2 -23   1  243.62   35.81
  -2  23  -1  301.15   71.62
   0 -22   1  139.71   36.98
   0  22  -1   73.97   69.27
  -2 -21   1  129.74   35.81
   2  21  -1  121.52   46.96
  -4 -20   1  342.24   42.27
   4  20  -1  280.60   48.72
  -6 -19   1   89.23   32.29
   6  19  -1  119.17   56.94
  -8 -18   1   38.16   52.83
   8  18  -1   49.31   42.27
 -10 -17   1   81.60   32.29
  10  17  -1   50.49   48.72
 -12 -16   1   36.98   30.53
  12  16  -1   -4.70   39.33
 -14 -15   1  -23.48   36.40
  14  15  -1  -24.66   50.49
 -16 -14   1  127.39   49.90
  16  14  -1  110.36   75.73
 -18 -13   1  244.79   47.55
  18  13  -1  263.58   69.27
 -20 -12   1   44.03   40.51
  20  12  -1  -11.15   59.29
 -22 -11   1  -17.02   41.68
  22  11  -1    0.00   55.18
  25 -33   1  -33.46   55.18
 -25  33  -1   -7.63   36.98
  23 -32   1   -5.87   29.94
 -23  32  -1   16.44   48.14
  21 -31   1  -41.68   48.14
 -21  31  -1   -7.63   68.68
  19 -30   1   17.61   59.88
 -19  30  -1  -48.72   54.01
  17 -29   1   61.05   42.27
 -17  29  -1   44.03   57.53
  15 -28   1  140.30   71.03
 -15  28  -1  173.18   98.04
  13 -27   1   57.53   46.38
  11 -26   1   14.09   35.22
 -11  26  -1   59.29   58.70
   9 -25   1  110.95   38.74
  -9  25  -1  112.71   46.96
   7 -24   1  150.87   46.96
  -7  24  -1  112.12   47.55
   5 -23   1  269.45   44.61
  -5  23  -1  250.08   62.81
   3 -22   1  235.40   42.27
  -3  22  -1  186.09   52.83
   1 -21   1   36.40   31.11
  -1  21  -1  -14.09   39.33
  -1 -20   1   93.93   34.64
  -3 -19   1   85.12   34.64
   3  19  -1   75.73   49.90
  -5 -18   1  388.03   41.09
   5  18  -1  440.28   59.88
  -7 -17   1   66.92   27.00
   7  17  -1   43.44   41.09
  -9 -16   1   71.62   40.51
   9  16  -1   65.75   45.20
 -11 -15   1   44.03   31.11
  11  15  -1  106.84   55.77
 -13 -14   1  106.25   41.09
  13  14  -1   30.53   45.79
 -15 -13   1   91.58   44.61
  15  13  -1  -43.44   59.88
 -17 -12   1   11.74   45.79
 -19 -11   1   59.88   38.74
  19  11  -1   -5.28   49.90
 -21 -10   1   69.86   51.07
  21  10  -1   18.20   67.51
 -23  -9   1   24.07   42.27
  23   9  -1  -13.50   56.94
 -25  -8   1  -18.20   43.44
  25   8  -1   19.37   52.83
  26 -32   1  -42.27   50.49
 -26  32  -1    1.76   37.57
  24 -31   1   11.74   47.55
 -24  31  -1   29.35   48.72
  22 -30   1   17.02   85.12
 -22  30  -1   41.68   66.92
  20 -29   1   71.03   45.79
 -20  29  -1   44.03   63.99
  18 -28   1   39.33   53.42
 -18  28  -1  -35.81   51.07
  16 -27   1  164.37   58.70
 -16  27  -1  166.72   52.25
  14 -26   1  256.54   39.33
 -14  26  -1  303.50   68.10
  12 -25   1  181.98   34.64
 -12  25  -1  160.26   44.03
  10 -24   1   45.79   59.88
 -10  24  -1  101.56   52.83
   8 -23   1  156.15   40.51
  -8  23  -1  189.03   49.90
   6 -22   1  241.27   29.35
  -6  22  -1  261.23   39.92
   4 -21   1  180.81   44.03
  -4  21  -1  155.56   54.01
   2 -20   1   48.14   29.94
  -2  20  -1   60.46   39.33
   0 -19   1    4.11   29.35
   0  19  -1   -4.70   45.20
  -2 -18   1   54.59   28.18
   2  18  -1   62.23   47.55
  -4 -17   1   46.96   29.35
   4  17  -1   34.64   39.92
  -6 -16   1  389.79   34.05
   6  16  -1  339.31   44.03
  -8 -15   1  162.02   35.81
   8  15  -1   32.87   37.57
 -10 -14   1   27.59   29.94
  10  14  -1   34.05   40.51
 -12 -13   1  241.27   29.94
  12  13  -1  218.38   48.14
 -14 -12   1  -16.44   35.22
  14  12  -1   20.55   35.81
 -16 -11   1   99.80   33.46
  16  11  -1   63.40   46.96
 -18 -10   1  199.59   69.27
  18  10  -1  170.83   44.61
 -20  -9   1  206.05   42.85
  20   9  -1  218.38   59.88
 -22  -8   1   26.42   38.16
  22   8  -1  -11.15   52.25
 -24  -7   1    7.63   53.42
  24   7  -1   78.08  102.14
 -26  -6   1   93.93   48.72
  26   6  -1   25.83   49.31
  27 -31   1   12.33   51.07
 -27  31  -1    5.87   31.70
  25 -30   1   35.22   60.46
 -25  30  -1   54.59  102.73
  23 -29   1   76.31   95.69
 -23  29  -1   45.79   54.01
  21 -28   1   34.64   65.16
 -21  28  -1   -9.98   64.57
  19 -27   1    9.39   42.27
 -19  27  -1   -7.63   41.09
  17 -26   1   42.85   51.66
 -17  26  -1  127.39   62.23
  15 -25   1  302.32   45.79
 -15  25  -1  201.35   47.55
  13 -24   1  246.56   45.79
 -13  24  -1  238.92   78.08
  11 -23   1  -46.38   40.51
 -11  23  -1  -34.05   52.25
   9 -22   1  416.80   42.85
  -9  22  -1  435.58   44.61
   7 -21   1  538.31   42.85
  -7  21  -1  677.44   55.18
   5 -20   1  199.01   31.11
  -5  20  -1  192.55   34.05
   3 -19   1   98.04   24.66
  -3  19  -1  110.95   41.68
   1 -18   1  109.78   24.66
  -1  18  -1   58.12   34.64
  -1 -17   1   34.05   24.66
   1  17  -1   68.68   32.29
  -3 -16   1   55.18   25.24
   3  16  -1   92.75   33.46
  -5 -15   1  709.14   43.44
   5  15  -1  562.38   45.79
  -7 -14   1   34.64   30.53
   7  14  -1   40.51   28.76
  -9 -13   1  142.06   34.64
   9  13  -1   82.19   38.74
 -11 -12   1  353.40   45.20
  11  12  -1  280.02   51.66
 -13 -11   1   73.97   29.35
  13  11  -1   77.49   41.09
 -15 -10   1   78.66   28.76
  15  10  -1  102.14   36.98
 -17  -9   1   40.51   41.68
  17   9  -1   42.27   54.01
 -19  -8   1  261.23   43.44
  19   8  -1  222.49   66.34
 -21  -7   1  135.02   34.64
  21   7  -1  214.27   49.31
 -23  -6   1  159.67   54.59
  23   6  -1  210.16  106.84
 -25  -5   1  109.78   58.12
  25   5  -1   22.31  110.95
 -27  -4   1  106.25   41.68
  27   4  -1  167.89   50.49
  28 -30   1   82.77   42.27
 -28  30  -1   -0.59   38.74
  26 -29   1  176.11   42.27
 -26  29  -1   68.10   47.55
  24 -28   1  -39.92   58.70
 -24  28  -1  -73.97   68.10
  22 -27   1   64.57   58.70
 -22  27  -1   17.61   54.59
  20 -26   1   89.23   37.57
 -20  26  -1  116.82   53.42
  18 -25   1   33.46   74.55
 -18  25  -1   99.80   51.07
  16 -24   1  151.46   40.51
 -16  24  -1  157.91   45.20
  14 -23   1  109.19   42.27
 -14  23  -1   55.18   51.07
  12 -22   1  181.39   41.68
 -12  22  -1  187.85   43.44
  10 -21   1  126.21   25.83
 -10  21  -1  116.82   29.94
   8 -20   1 1435.31   70.44
  -8  20  -1 1484.03  103.32
   6 -19   1  -24.07   20.55
  -6  19  -1   38.74   31.70
   4 -18   1  163.20   27.00
  -4  18  -1  135.61   31.11
   2 -17   1    3.52   22.89
  -2  17  -1    7.04   32.87
   0 -16   1  147.93   25.83
   0  16  -1  151.46   35.81
  -2 -15   1  122.69   28.76
   2  15  -1  126.21   30.53
  -4 -14   1  203.11   22.89
   4  14  -1  122.10   29.94
  -6 -13   1  246.56   24.66
   6  13  -1  150.28   31.11
  -8 -12   1  210.75   36.40
   8  12  -1  130.32   32.29
 -10 -11   1  676.85   60.46
  10  11  -1  553.58   45.79
 -12 -10   1  349.29   37.57
  12  10  -1  293.52   42.85
 -14  -9   1  243.03   41.09
  14   9  -1  177.29   48.14
 -16  -8   1   69.86   31.11
  16   8  -1  105.67   41.68
 -18  -7   1    7.63   40.51
  18   7  -1   40.51   73.97
 -20  -6   1   31.11   31.70
  20   6  -1  -21.72   41.68
 -22  -5   1  -24.07   44.61
  22   5  -1   77.49   65.16
 -24  -4   1   37.57   54.01
  24   4  -1   31.11   69.86
 -26  -3   1  -11.15   47.55
  26   3  -1   -7.04   48.14
 -28  -2   1  118.58   43.44
  28   2  -1   26.42   51.66
  29 -29   1   80.42   40.51
 -29  29  -1   10.57   40.51
  27 -28   1   68.68   44.03
 -27  28  -1   34.64   41.09
  25 -27   1  189.61   45.20
 -25  27  -1  150.87   49.90
  23 -26   1   81.60   56.36
 -23  26  -1  120.93   65.75
  21 -25   1   63.40   68.68
 -21  25  -1  102.73   62.23
  19 -24   1  132.67   35.81
 -19  24  -1  186.68   41.68
  17 -23   1  145.00   36.98
 -17  23  -1  229.53   46.96
  15 -22   1  -11.74   31.11
 -15  22  -1    1.76   40.51
  13 -21   1   80.42   28.18
 -13  21  -1   31.11   39.33
  11 -20   1   34.64   27.00
 -11  20  -1   80.42   36.98
   9 -19   1  253.01   33.46
  -9  19  -1  236.58   42.27
   7 -18   1  167.89   22.89
  -7  18  -1  169.65   28.76
   5 -17   1  481.96   31.70
  -5  17  -1  349.87   31.70
   3 -16   1  158.50   41.68
  -3  16  -1   70.44   32.87
   1 -15   1   78.08   25.24
  -1  15  -1   84.53   32.29
  -1 -14   1  368.07   30.53
   1  14  -1  345.76   36.40
  -3 -13   1   47.55   19.96
   3  13  -1   85.71   33.46
  -5 -12   1  196.66   22.89
   5  12  -1  240.69   28.18
  -7 -11   1 1211.06   74.55
   7  11  -1 1071.93   58.70
  -9 -10   1  307.61   47.55
   9  10  -1  245.38   37.57
 -11  -9   1   45.79   28.76
  11   9  -1   63.40   29.35
 -13  -8   1  362.79   39.33
  13   8  -1  410.93   46.38
 -15  -7   1  376.88   38.74
  15   7  -1  322.28   44.61
 -17  -6   1   62.81   32.87
  17   6  -1  119.76   66.92
 -19  -5   1   -4.11   27.00
  19   5  -1  -46.96   38.16
 -21  -4   1   25.24   40.51
  21   4  -1  -18.79   57.53
 -23  -3   1    2.35   34.05
  23   3  -1   72.79   52.25
 -25  -2   1  -39.92   41.09
  25   2  -1   -5.28   45.20
 -27  -1   1  195.48   40.51
  27   1  -1  143.82   51.66
 -29   0   1   71.03   43.44
  29   0  -1  162.61   49.90
  30 -28   1   21.72   51.66
 -30  28  -1   17.61   48.14
  28 -27   1   11.15   45.20
 -28  27  -1   30.53   52.83
  26 -26   1   45.20   46.96
 -26  26  -1  161.44   71.03
  24 -25   1   64.57   38.16
 -24  25  -1   38.74   44.03
  22 -24   1  -15.26   38.74
 -22  24  -1  -18.20   44.61
  20 -23   1  102.14   50.49
 -20  23  -1  137.37   53.42
  18 -22   1  313.48   34.64
 -18  22  -1  323.46   42.85
  16 -21   1  151.46   38.74
 -16  21  -1  194.31   42.27
  14 -20   1   24.07   34.64
 -14  20  -1    5.87   30.53
  12 -19   1  164.37   28.76
 -12  19  -1  113.30   28.76
  10 -18   1  147.35   27.00
 -10  18  -1  146.76   34.05
   8 -17   1  177.87   28.18
  -8  17  -1  145.00   39.92
   6 -16   1  966.26   56.94
  -6  16  -1  801.31   50.49
   4 -15   1  174.94   24.07
  -4  15  -1  185.50   32.87
   2 -14   1  289.41   26.42
  -2  14  -1  227.18   39.92
   0 -13   1  479.02   37.57
   0  13  -1  552.99   45.79
  -2 -12   1  189.61   34.05
   2  12  -1  183.74   30.53
  -4 -11   1  582.34   34.64
   4  11  -1  598.78   42.27
  -6 -10   1  800.72   45.79
   6  10  -1  740.25   80.42
  -8  -9   1  345.18   30.53
   8   9  -1  248.90   39.92
 -10  -8   1  112.71   19.37
  10   8  -1   99.80   24.66
 -12  -7   1   61.05   21.13
  12   7  -1   57.53   29.94
 -14  -6   1  598.19   46.38
  14   6  -1  692.12   52.83
 -16  -5   1  402.12   43.44
  16   5  -1  273.56   53.42
 -18  -4   1   -5.87   22.31
  18   4  -1   34.64   31.70
 -20  -3   1   52.25   37.57
  20   3  -1  102.14   49.31
 -22  -2   1    3.52   30.53
  22   2  -1   10.57   48.72
 -24  -1   1   52.25   29.35
  24   1  -1    2.35   45.20
 -26   0   1  231.88   45.20
  26   0  -1  190.79   50.49
 -28   1   1  215.44   55.18
  28  -1  -1   92.16   56.94
 -30   2   1   88.06   55.77
  30  -2  -1   53.42   59.88
  31 -27   1   94.51   70.44
 -31  27  -1   66.34   77.49
  29 -26   1   44.61   61.64
 -29  26  -1  -44.61   68.68
  27 -25   1  -34.64   55.77
 -27  25  -1   54.01   65.16
  25 -24   1   28.76   49.31
 -25  24  -1    5.87   44.03
  23 -23   1   42.27   40.51
 -23  23  -1   -1.76   46.96
  21 -22   1  217.20   36.98
 -21  22  -1  222.49   40.51
  19 -21   1  193.72   51.66
 -19  21  -1  152.04   49.90
  17 -20   1  -14.68   28.18
 -17  20  -1  -24.66   31.11
  15 -19   1   78.66   35.22
 -15  19  -1  113.30   42.85
  13 -18   1  162.02   29.35
 -13  18  -1  143.82   32.87
  11 -17   1   37.57   20.55
 -11  17  -1   36.40   21.72
   9 -16   1   61.64   25.24
  -9  16  -1   76.31   31.11
   7 -15   1  889.95   74.55
  -7  15  -1  754.93   51.07
   5 -14   1 2239.55   95.10
  -5  14  -1 1867.36  104.49
   3 -13   1 1597.33   73.38
  -3  13  -1 1385.99   86.29
   1 -12   1  430.89   31.70
  -1  12  -1  336.96   38.74
  -1 -11   1  503.09   31.70
   1  11  -1  591.15   45.20
  -3 -10   1  124.45   30.53
   3  10  -1  164.37   39.33
  -5  -9   1  404.47   28.76
   5   9  -1  371.01   48.72
  -7  -8   1  132.08   19.96
   7   8  -1  102.14   24.07
  -9  -7   1   75.14   32.87
   9   7  -1   84.53   42.27
 -11  -6   1   12.33   18.79
  11   6  -1   68.68   34.05
 -13  -5   1  156.15   27.59
  13   5  -1  244.21   32.29
 -15  -4   1   69.86   29.35
  15   4  -1   48.14   36.98
 -17  -3   1  360.44   34.05
  17   3  -1  330.50   38.74
 -19  -2   1  108.01   27.59
  19   2  -1   49.90   44.03
 -21  -1   1   30.53   27.59
  21   1  -1   22.89   35.22
 -23   0   1    4.11   35.22
  23   0  -1   36.98   40.51
 -25   1   1   42.27   36.98
  25  -1  -1    1.17   47.55
 -27   2   1  244.79   50.49
  27  -2  -1  207.81   69.27
 -29   3   1  240.10   53.42
  29  -3  -1  207.81   66.34
 -31   4   1  130.91   52.83
  31  -4  -1   51.07   71.62
  32 -26   1    8.81   68.68
 -32  26  -1  -83.36   71.03
  30 -25   1   39.33   62.81
 -30  25  -1   38.16   71.62
  28 -24   1    9.39   56.94
 -28  24  -1    5.28   65.16
  26 -23   1   17.02   44.03
 -26  23  -1  -19.96   52.83
  24 -22   1  -12.91   43.44
 -24  22  -1  127.39   46.96
  22 -21   1   42.27   48.14
 -22  21  -1    1.17   51.07
  20 -20   1  111.54   38.16
 -20  20  -1   86.29   39.33
  18 -19   1  235.99   33.46
 -18  19  -1  206.64   35.22
  16 -18   1  594.67   54.01
 -16  18  -1  509.55   54.01
  14 -17   1  128.56   35.81
 -14  17  -1   96.86   32.29
  12 -16   1   -3.52   22.89
 -12  16  -1    4.11   25.24
  10 -15   1  395.08   34.64
 -10  15  -1  360.44   29.94
   8 -14   1   68.10   23.48
  -8  14  -1   82.19   27.59
   6 -13   1 1039.64   54.59
  -6  13  -1  820.68   49.31
   4 -12   1   94.51   23.48
  -4  12  -1   47.55   26.42
   2 -11   1  351.64   26.42
  -2  11  -1  406.23   29.94
   0 -10   1 1170.55   52.25
   0  10  -1 1030.25   57.53
  -2  -9   1  877.62   44.03
   2   9  -1  837.70   69.86
  -4  -8   1  559.45   35.81
   4   8  -1  524.22   59.29
  -6  -7   1  325.22   25.83
   6   7  -1  426.19   44.03
  -8  -6   1   -2.35   17.61
   8   6  -1   72.21   26.42
 -10  -5   1  132.67   20.55
  10   5  -1  114.47   25.24
 -12  -4   1  238.92   31.70
  12   4  -1  209.57   29.35
 -14  -3   1  392.14   33.46
  14   3  -1  372.77   35.81
 -16  -2   1  588.21   41.09
  16   2  -1  547.12   48.14
 -18  -1   1  281.19   32.29
  18   1  -1  278.26   34.05
 -20   0   1  198.42   30.53
  20   0  -1  148.52   38.16
 -22   1   1  250.66   38.74
  22  -1  -1  305.85   52.25
 -24   2   1  -38.74   36.40
  24  -2  -1  -29.94   42.27
 -26   3   1  222.49   45.79
  26  -3  -1  240.10   54.01
 -28   4   1  -19.96   45.20
  28  -4  -1   12.91   52.25
 -30   5   1  177.87   95.10
  30  -5  -1   42.27   71.62
 -32   6   1    5.87   56.94
  32  -6  -1   41.68   61.05
  33 -25   1    5.87   52.83
  31 -24   1   17.02   54.59
 -31  24  -1    5.28   59.29
  29 -23   1   60.46   43.44
 -29  23  -1  103.32   52.83
  27 -22   1   14.09   42.85
 -27  22  -1   52.25   48.14
  25 -21   1   25.83   41.09
 -25  21  -1   44.61   42.27
  23 -20   1   42.85   31.70
 -23  20  -1   39.92   38.74
  21 -19   1   66.92   30.53
 -21  19  -1   36.40   33.46
  19 -18   1  237.16   37.57
 -19  18  -1  200.77   36.98
  17 -17   1  722.64   52.25
 -17  17  -1  796.61   64.57
  15 -16   1  117.99   25.83
 -15  16  -1  103.91   24.66
  13 -15   1  224.25   24.07
 -13  15  -1  207.22   25.83
  11 -14   1  742.01   59.88
 -11  14  -1  728.51   44.61
   9 -13   1  240.69   25.24
  -9  13  -1  242.45   29.35
   7 -12   1  110.36   22.89
  -7  12  -1  105.67   27.00
   5 -11   1   27.59   15.85
  -5  11  -1    3.52   19.37
   3 -10   1  512.48   32.29
  -3  10  -1  523.05   37.57
   1  -9   1  746.71   41.09
  -1   9  -1  833.59   44.03
  -1  -8   1  294.69   24.66
   1   8  -1  355.74   46.38
  -3  -7   1 1472.29   65.75
   3   7  -1 1339.03   61.64
   5   6  -1  621.09   39.92
  -7  -5   1  680.38   39.33
   7   5  -1  645.74   42.27
  -9  -4   1  123.86   18.79
   9   4  -1   73.97   19.96
 -11  -3   1  602.30   46.38
  11   3  -1  520.70   36.98
 -13  -2   1  181.39   22.89
  13   2  -1  180.81   32.29
 -15  -1   1  278.84   25.24
  15   1  -1  261.23   30.53
 -17   0   1  809.52   41.68
  17   0  -1  761.97   54.01
 -19   1   1  328.15   34.05
  19  -1  -1  303.50   40.51
 -21   2   1  175.52   35.22
  21  -2  -1  214.86   35.22
 -23   3   1  223.66   44.61
  23  -3  -1  336.96   63.40
 -25   4   1   65.75   41.09
  25  -4  -1   88.64   55.18
 -27   5   1  170.83   36.98
  27  -5  -1  189.61   51.66
 -29   6   1  -46.38   40.51
  29  -6  -1   21.13   44.03
 -31   7   1   -5.87   65.75
  31  -7  -1   84.53   55.77
 -33   8   1  -69.27   76.90
  33  -8  -1    8.81   45.20
  32 -23   1   28.18   55.18
 -32  23  -1   27.59   53.42
  30 -22   1  116.23   48.72
 -30  22  -1   -7.04   43.44
  28 -21   1  179.05   91.58
 -28  21  -1   79.25   68.10
  26 -20   1   -7.63   55.18
 -26  20  -1  -18.79   56.94
  24 -19   1  -50.49   46.96
 -24  19  -1   -0.59   50.49
  22 -18   1   74.55   43.44
 -22  18  -1   11.15   45.20
  20 -17   1  277.67   44.61
 -20  17  -1  230.12   44.61
  18 -16   1  532.44   44.61
 -18  16  -1  454.37   82.77
  16 -15   1  262.41   28.18
 -16  15  -1  222.49   28.76
  14 -14   1  255.95   34.05
 -14  14  -1  312.30   34.64
  12 -13   1  248.32   26.42
 -12  13  -1  270.62   25.24
  10 -12   1 2758.49  108.01
 -10  12  -1 2903.48  115.06
   8 -11   1  265.34   24.66
  -8  11  -1  263.58   25.83
   6 -10   1   81.01   19.96
  -6  10  -1  111.54   22.31
   4  -9   1   31.11   14.68
  -4   9  -1   34.05   17.61
   2  -8   1  418.56   29.35
  -2   8  -1  322.87   36.98
   0  -7   1  216.62   18.20
   0   7  -1  226.01   34.05
  -2  -6   1  484.89   36.98
   2   6  -1  459.06   31.11
  -4  -5   1  325.81   25.83
   4   5  -1  358.09   33.46
  -6  -4   1   48.14   18.20
   6   4  -1   32.29   21.72
  -8  -3   1  139.71   15.85
   8   3  -1  118.58   21.72
 -10  -2   1  833.01   62.81
  10   2  -1  798.96   45.20
 -12  -1   1  395.08   27.59
  12   1  -1  304.09   25.83
 -14   0   1  278.26   40.51
  14   0  -1  331.68   34.64
 -16   1   1   96.27   24.66
  16  -1  -1   85.12   22.89
 -18   2   1  659.83   46.96
  18  -2  -1  570.01   45.20
 -20   3   1   65.75   36.98
  20  -3  -1   69.86   39.92
 -22   4   1  457.30   73.97
  22  -4  -1  453.19   51.07
 -24   5   1  249.49   48.14
  24  -5  -1  159.09   53.42
 -26   6   1   72.79   49.90
  26  -6  -1  164.96   56.36
 -28   7   1  -13.50   46.96
  28  -7  -1   42.27   58.70
 -30   8   1   18.20   38.74
  30  -8  -1   44.61   44.61
 -32   9   1   28.76   62.81
  32  -9  -1   14.09   42.85
  33 -22   1  -65.75  108.60
 -33  22  -1   25.24   50.49
  31 -21   1   19.96   52.83
 -31  21  -1   36.98   61.64
  29 -20   1  247.73   65.16
 -29  20  -1  174.35   67.51
  27 -19   1  210.75   48.14
 -27  19  -1  111.54   46.96
  25 -18   1    4.70   35.81
 -25  18  -1   22.31   36.40
  23 -17   1  -22.89   32.29
 -23  17  -1  -11.15   35.22
  21 -16   1  342.24   53.42
 -21  16  -1  258.30   40.51
  19 -15   1   68.10   41.09
 -19  15  -1   80.42   31.11
  17 -14   1  314.65   42.27
 -17  14  -1  298.80   36.98
  15 -13   1  157.91   22.31
 -15  13  -1  140.89   20.55
  13 -12   1  304.67   32.29
 -13  12  -1  341.66   38.74
  11 -11   1 1127.70   54.59
 -11  11  -1 1185.81   56.94
   9 -10   1 3190.55  125.63
  -9  10  -1 3189.96  139.71
   7  -9   1  521.88   39.92
  -7   9  -1  443.80   32.87
   5  -8   1  175.52   21.72
  -5   8  -1  261.23   39.92
   3  -7   1  149.11   15.26
  -3   7  -1  188.44   19.37
   1  -6   1  162.61   15.85
  -1   6  -1  159.09   19.37
  -1  -5   1 1865.02   71.62
   1   5  -1 1701.82   75.14
  -3  -4   1 1478.75   64.57
   3   4  -1 1427.67   62.81
  -5  -3   1 3204.63  118.58
   5   3  -1 3349.05  123.86
  -7  -2   1   97.45   14.68
   7   2  -1   38.16   21.72
  -9  -1   1  557.69   48.14
   9   1  -1  685.07   39.33
 -11   0   1 1121.83   50.49
  11   0  -1 1134.16   45.20
 -13   1   1  253.01   24.66
  13  -1  -1  315.24   32.29
 -15   2   1  273.56   23.48
  15  -2  -1  255.36   22.89
 -17   3   1  160.26   28.18
  17  -3  -1  120.34   25.83
 -19   4   1  123.86   25.24
  19  -4  -1  140.30   31.11
 -21   5   1  155.56   31.70
  21  -5  -1  193.14   38.16
 -23   6   1  299.39   40.51
  23  -6  -1  247.14   34.05
 -25   7   1  112.71   32.87
  25  -7  -1  141.48   38.74
 -27   8   1   50.49   44.03
  27  -8  -1   47.55   42.27
 -29   9   1   46.38   61.64
  29  -9  -1   95.10   65.75
 -31  10   1   42.85   53.42
  31 -10  -1   18.20   48.72
 -33  11   1   41.68   44.03
  33 -11  -1   86.29   48.14
  34 -21   1    1.76   58.12
 -34  21  -1    1.76   96.27
  32 -20   1   29.35   55.18
 -32  20  -1   43.44   49.31
  30 -19   1   27.00   68.68
 -30  19  -1    7.63   49.31
  28 -18   1  170.24   60.46
 -28  18  -1   83.95   61.05
  26 -17   1   54.01   39.92
 -26  17  -1  153.80   51.66
  24 -16   1   88.06   46.38
 -24  16  -1   58.70   39.92
  22 -15   1  348.11   36.98
 -22  15  -1  311.13   44.03
  20 -14   1  557.69   44.61
 -20  14  -1  594.08   44.03
  18 -13   1  137.95   26.42
 -18  13  -1  149.69   28.76
  16 -12   1  175.52   22.31
 -16  12  -1  185.50   25.83
  14 -11   1  567.08   32.29
 -14  11  -1  527.16   32.29
  12 -10   1  837.11   41.09
 -12  10  -1  737.91   38.74
  10  -9   1  627.54   36.40
 -10   9  -1  643.98   41.09
   8  -8   1  787.80   43.44
  -8   8  -1  829.48   46.38
   6  -7   1 2012.95   83.36
  -6   7  -1 2067.54   86.29
   4  -6   1 1521.60   68.10
  -4   6  -1 1475.22   65.16
   2  -5   1 2050.52   80.42
  -2   5  -1 1971.27   78.08
   0  -4   1  254.77   18.20
   0   4  -1  209.57   26.42
  -2  -3   1 1484.03   60.46
   2   3  -1 1209.88   51.66
  -4  -2   1  364.55   33.46
   4   2  -1  358.68   25.83
  -6  -1   1 2399.81   93.34
   6   1  -1 2230.15   78.66
  -8   0   1  948.65   45.20
   8   0  -1  826.55   43.44
 -10   1   1 3303.26  126.21
  10  -1  -1 2919.33  105.08
 -12   2   1 2921.68  115.06
  12  -2  -1 2939.29  101.56
 -14   3   1  916.36   41.68
  14  -3  -1  858.25   43.44
 -16   4   1   23.48   20.55
  16  -4  -1   51.07   19.37
 -18   5   1  199.59   27.00
  18  -5  -1  161.44   29.35
 -20   6   1   66.34   25.24
  20  -6  -1   32.87   26.42
 -22   7   1   39.92   27.59
  22  -7  -1    0.00   27.00
 -24   8   1  181.98   50.49
  24  -8  -1  271.80   51.07
 -26   9   1  113.30   46.38
  26  -9  -1   95.10   42.85
 -28  10   1   96.86   44.03
  28 -10  -1   97.45   44.03
 -30  11   1   26.42   49.90
  30 -11  -1   -1.17   51.07
 -32  12   1    8.81   48.72
  32 -12  -1   19.96   49.31
 -34  13   1  -18.20   73.38
  34 -13  -1    2.94   45.20
  33 -19   1   69.27   54.59
 -33  19  -1    5.28   58.70
  31 -18   1  269.45   55.77
 -31  18  -1  166.13   56.94
  29 -17   1   32.29   51.66
 -29  17  -1  -11.74   59.29
  27 -16   1   58.70   41.09
 -27  16  -1   83.95   44.03
  25 -15   1  161.44   69.86
 -25  15  -1   63.99   53.42
  23 -14   1  271.80   39.92
 -23  14  -1  221.31   39.92
  21 -13   1  390.97   42.27
 -21  13  -1  379.81   45.79
  19 -12   1   73.38   24.66
 -19  12  -1   99.21   27.00
  17 -11   1   41.09   23.48
 -17  11  -1   50.49   25.83
  15 -10   1  132.67   27.59
 -15  10  -1  113.30   30.53
  13  -9   1  126.80   23.48
 -13   9  -1   77.49   25.24
  11  -8   1  123.86   24.66
 -11   8  -1  129.74   25.24
   9  -7   1   93.34   20.55
  -9   7  -1   76.90   19.37
   7  -6   1 2522.50  103.91
  -7   6  -1 2491.38  102.73
   5  -5   1 1734.69   62.81
  -5   5  -1 1742.91  101.56
   3  -4   1 1005.59   41.68
  -3   4  -1 1285.02   79.84
   1  -3   1  477.26   35.22
  -1   3  -1  533.62   24.66
  -1  -2   1 9812.91  405.06
   1   2  -1 8794.99  349.29
  -3  -1   1  296.45   17.02
   3   1  -1  361.61   22.89
  -5   0   1 1795.16   72.79
   5   0  -1 1616.70   65.16
  -7   1   1 2290.03   95.10
   7  -1  -1 1910.22   73.38
  -9   2   1  509.55   30.53
   9  -2  -1  362.20   28.18
 -11   3   1  262.99   25.83
  11  -3  -1  213.09   25.24
 -13   4   1  282.95   29.94
  13  -4  -1  292.34   29.94
 -15   5   1  389.21   34.05
  15  -5  -1  426.78   37.57
 -17   6   1   44.61   21.72
  17  -6  -1   42.85   21.13
 -19   7   1  212.51   28.76
  19  -7  -1  201.35   29.35
 -21   8   1  133.26   31.11
  21  -8  -1  160.26   34.05
 -23   9   1  113.30   35.81
  23  -9  -1   85.12   33.46
 -25  10   1  428.54   62.23
  25 -10  -1  340.48   56.94
 -27  11   1  254.19   51.66
  27 -11  -1  142.65   39.92
 -29  12   1  189.03   48.14
  29 -12  -1  169.07   60.46
 -31  13   1   29.94   66.34
  31 -13  -1   45.20   52.25
 -33  14   1    1.76   66.34
  33 -14  -1   16.44   54.01
  34 -18   1  109.78   68.10
 -34  18  -1   21.13   68.10
  32 -17   1  149.69   49.31
 -32  17  -1   96.27   60.46
  30 -16   1  195.48   53.42
 -30  16  -1   93.34   55.77
  28 -15   1   67.51   47.55
 -28  15  -1  120.93   49.31
  26 -14   1   32.87   38.16
 -26  14  -1   24.07   54.59
  24 -13   1   28.18   36.40
 -24  13  -1  113.89   45.20
  22 -12   1  335.79   38.16
 -22  12  -1  378.64   40.51
  20 -11   1   38.16   27.59
 -20  11  -1   21.72   31.70
  18 -10   1  111.54   25.83
 -18  10  -1  159.09   29.94
  16  -9   1   75.14   24.07
 -16   9  -1   73.97   24.66
  14  -8   1   39.33   19.37
 -14   8  -1   39.33   22.31
  12  -7   1  583.51   39.92
 -12   7  -1  729.10   44.03
  10  -6   1   73.38   16.44
 -10   6  -1   52.83   23.48
   8  -5   1 3283.88  117.99
  -8   5  -1 3506.37  125.63
   6  -4   1  339.89   21.13
  -6   4  -1  342.24   24.66
   4  -3   1  305.26   29.35
  -4   3  -1  353.40   24.66
   2  -2   1 2129.18   74.55
  -2   2  -1 2228.39   79.25
  -2   0   1 2174.97  101.56
   2   0  -1 2250.70   79.84
  -4   1   1 1056.08   43.44
   4  -1  -1 1139.44   50.49
  -6   2   1 1674.82   71.62
   6  -2  -1 1368.38   59.88
  -8   3   1  223.66   21.13
   8  -3  -1  253.01   22.89
 -10   4   1   44.03   18.79
  10  -4  -1   93.93   18.20
 -12   5   1  105.67   24.66
  12  -5  -1  112.12   35.81
 -14   6   1   50.49   22.31
  14  -6  -1   49.90   20.55
 -16   7   1   71.62   22.31
  16  -7  -1   55.18   24.07
 -18   8   1  178.46   29.35
  18  -8  -1  157.91   27.59
 -20   9   1   50.49   30.53
  20  -9  -1   40.51   29.35
 -22  10   1  242.45   36.98
  22 -10  -1  260.06   41.09
 -24  11   1  294.69   44.03
  24 -11  -1  277.67   41.09
 -26  12   1  390.97   49.31
  26 -12  -1  306.43   49.90
 -28  13   1  138.54   49.90
  28 -13  -1  252.43   52.83
 -30  14   1  116.23   54.01
  30 -14  -1   25.24   54.01
 -32  15   1   32.29   54.01
  32 -15  -1   88.64   58.12
 -34  16   1   24.07   55.77
  34 -16  -1   13.50   39.92
  33 -16   1  110.36   48.14
 -33  16  -1   68.68   52.25
  31 -15   1   66.34   62.23
 -31  15  -1    9.39   65.16
  29 -14   1  103.32   40.51
 -29  14  -1   60.46   46.38
  27 -13   1  110.36   81.60
 -27  13  -1  163.20   55.18
  25 -12   1  194.31   40.51
 -25  12  -1  300.56   44.03
  23 -11   1  348.70   44.61
 -23  11  -1  304.09   41.09
  21 -10   1  569.43   49.90
 -21  10  -1  649.85   49.90
  19  -9   1  290.00   40.51
 -19   9  -1  254.77   40.51
  17  -8   1  365.72   27.00
 -17   8  -1  267.69   27.00
  15  -7   1  165.54   23.48
 -15   7  -1  125.63   21.13
  13  -6   1  322.87   28.18
 -13   6  -1  368.07   35.22
  11  -5   1  670.40   41.68
 -11   5  -1  602.30   42.85
   9  -4   1  329.33   27.59
  -9   4  -1  365.72   32.87
   7  -3   1 1431.20   60.46
  -7   3  -1 1393.04   59.29
   5  -2   1 1320.25   52.83
  -5   2  -1 1286.78   57.53
   3  -1   1 8887.74  343.42
  -3   1  -1 9288.10  267.69
   1   0   1 1554.47   83.36
  -1   0  -1 1695.36   82.19
  -1   1   1 1659.55   57.53
   1  -1  -1 1622.57   52.83
  -3   2   1  460.82   29.94
   3  -2  -1  552.40   47.55
  -5   3   1 2080.46   86.29
   5  -3  -1 2053.46   84.53
  -7   4   1  171.41   29.94
   7  -4  -1  233.05   26.42
  -9   5   1   57.53   21.72
   9  -5  -1   36.98   22.89
 -11   6   1   45.20   24.07
  11  -6  -1   37.57   22.31
 -13   7   1 1077.21   66.92
  13  -7  -1  904.04   53.42
 -15   8   1  962.15   54.01
  15  -8  -1  938.67   50.49
 -17   9   1  218.96   25.83
  17  -9  -1  215.44   25.83
 -19  10   1  261.23   39.92
  19 -10  -1  274.15   39.92
 -21  11   1  130.91   41.68
  21 -11  -1  178.46   35.22
 -23  12   1  -29.35   45.20
  23 -12  -1    1.17   26.42
 -25  13   1  261.23   51.07
  25 -13  -1  257.12   51.07
 -27  14   1   90.99   79.84
  27 -14  -1   17.02   42.85
 -29  15   1  191.37   54.01
  29 -15  -1  130.32   41.68
 -31  16   1   27.00   64.57
  31 -16  -1    5.87   60.46
 -33  17   1   12.91   42.85
  33 -17  -1   46.96   52.25
  34 -15   1  -14.09   46.38
 -34  15  -1    7.63   46.38
  32 -14   1  110.95   52.83
 -32  14  -1   70.44   55.18
  30 -13   1   15.26   45.79
 -30  13  -1   92.16   48.72
  28 -12   1   51.07   52.25
 -28  12  -1   84.53   62.23
  26 -11   1   57.53   47.55
 -26  11  -1   84.53   51.66
  24 -10   1   51.07   28.76
 -24  10  -1   10.57   32.29
  22  -9   1  147.93   34.05
 -22   9  -1  137.37   34.64
  20  -8   1  247.73   37.57
 -20   8  -1  213.68   40.51
  18  -7   1 1219.28   64.57
 -18   7  -1 1259.19   66.34
  16  -6   1 1002.07   55.77
 -16   6  -1  971.55   51.66
  14  -5   1  396.84   27.59
 -14   5  -1  393.31   33.46
  12  -4   1  558.27   33.46
 -12   4  -1  560.62   32.87
  10  -3   1 1311.44   58.12
 -10   3  -1 1431.20   66.92
   8  -2   1  402.12   25.83
  -8   2  -1  493.70   29.35
   6  -1   1 1730.00   75.14
  -6   1  -1 1796.92   75.14
   4   0   1  222.49   27.59
  -4   0  -1  237.16   17.02
   2   1   1  400.95   37.57
  -2  -1  -1  554.75   27.00
   0   2   1 2133.29   72.21
   0  -2  -1 2405.09  119.17
  -2   3   1 9999.00  298.21
   2  -3  -1 9684.93  280.60
  -4   4   1  278.26   20.55
   4  -4  -1  270.62   21.13
  -6   5   1  178.46   22.31
   6  -5  -1  180.81   19.37
  -8   6   1  369.25   26.42
   8  -6  -1  325.22   35.81
 -10   7   1  494.29   34.64
  10  -7  -1  525.40   35.22
 -12   8   1   88.06   19.96
  12  -8  -1   86.88   21.72
 -14   9   1 2266.55  102.14
  14  -9  -1 2056.98   86.88
 -16  10   1 1022.62   56.94
  16 -10  -1  881.14   48.14
 -18  11   1  209.57   32.29
  18 -11  -1  238.34   30.53
 -20  12   1 1846.23   90.99
  20 -12  -1 1786.94   90.40
 -22  13   1  548.29   47.55
  22 -13  -1  510.14   45.20
 -24  14   1   56.36   34.64
  24 -14  -1   15.85   34.05
 -26  15   1   56.36   38.74
  26 -15  -1   20.55   38.74
 -28  16   1  -40.51   57.53
  28 -16  -1   24.07   58.70
 -30  17   1  -13.50   40.51
  30 -17  -1    8.81   45.20
 -32  18   1   29.35   43.44
  32 -18  -1   84.53   54.01
 -34  19   1   16.44   41.68
  34 -19  -1  178.46   54.01
  33 -13   1   25.24   55.18
 -33  13  -1   11.74   54.59
  31 -12   1   56.36   65.16
 -31  12  -1   18.79   61.64
  29 -11   1   80.42   44.03
 -29  11  -1   64.57   42.27
  27 -10   1   92.75   42.27
 -27  10  -1   39.33   42.27
  25  -9   1   99.21   36.98
 -25   9  -1   83.36   41.09
  23  -8   1  117.99   32.87
 -23   8  -1  106.84   32.87
  21  -7   1   80.42   29.35
 -21   7  -1   11.15   26.42
  19  -6   1  248.90   31.70
 -19   6  -1  249.49   28.76
  17  -5   1  215.44   29.94
 -17   5  -1  294.11   34.05
  15  -4   1  636.94   36.40
 -15   4  -1  624.61   37.57
  13  -3   1  124.45   20.55
 -13   3  -1  162.02   25.83
  11  -2   1  854.14   41.68
 -11   2  -1  862.36   44.61
   9  -1   1  326.39   22.31
  -9   1  -1  374.53   23.48
   7   0   1  239.51   22.89
  -7   0  -1  179.05   22.31
   5   1   1  169.07   19.96
  -5  -1  -1  190.79   19.37
   3   2   1 1834.49   72.79
  -3  -2  -1 1982.42   78.66
   1   3   1 1054.32   49.31
  -1  -3  -1 1310.27   52.83
  -1   4   1  334.61   24.07
   1  -4  -1  410.93   29.35
  -3   5   1 1556.23   76.31
   3  -5  -1 1420.63   69.27
  -5   6   1 2098.07  113.30
   5  -6  -1 1981.84   86.29
  -7   7   1  277.08   28.76
   7  -7  -1  211.33   44.61
  -9   8   1  853.55   51.66
   9  -8  -1  925.17   54.01
 -11   9   1  379.23   32.29
  11  -9  -1  437.93   32.29
 -13  10   1 1702.99   81.01
  13 -10  -1 1497.53   70.44
 -15  11   1  170.83   24.07
  15 -11  -1  143.82   22.31
 -17  12   1  507.20   49.31
  17 -12  -1  456.71   70.44
 -19  13   1    3.52   35.22
  19 -13  -1  -10.57   30.53
 -21  14   1  689.77   54.59
  21 -14  -1  817.16   55.18
 -23  15   1  274.15   44.61
  23 -15  -1  248.90   46.96
 -25  16   1  162.02   44.61
  25 -16  -1  136.19   45.20
 -27  17   1   -2.35   49.31
  27 -17  -1   78.08   63.99
 -29  18   1   62.23   45.79
  29 -18  -1   45.79   44.61
 -31  19   1  -26.42   61.05
  31 -19  -1   69.27   63.99
 -33  20   1   12.91   47.55
  33 -20  -1  -44.61   50.49
  32 -11   1   85.71   58.12
 -32  11  -1   46.96   59.29
  30 -10   1   61.64   51.66
 -30  10  -1   75.14   51.66
  28  -9   1   42.85   45.20
 -28   9  -1   33.46   46.38
  26  -8   1   -6.46   39.92
 -26   8  -1   -4.70   38.74
  24  -7   1    4.70   41.09
 -24   7  -1   48.14   42.85
  22  -6   1  496.63   58.12
 -22   6  -1  339.89   55.77
  20  -5   1  764.32   61.64
 -20   5  -1  673.92   62.81
  18  -4   1  265.34   35.81
 -18   4  -1  173.18   34.64
  16  -3   1   78.08   20.55
 -16   3  -1   77.49   20.55
  14  -2   1  218.96   25.83
 -14   2  -1  243.03   25.24
  12  -1   1  508.96   31.11
 -12   1  -1  616.98   35.81
  10   0   1 1018.51   45.79
 -10   0  -1  958.04   48.72
   8   1   1  818.92   45.79
  -8  -1  -1  917.54   45.79
   6   2   1  362.79   27.59
  -6  -2  -1  339.31   22.31
   4   3   1  125.04   22.31
  -4  -3  -1  177.87   22.89
   2   4   1 1518.66   99.80
  -2  -4  -1 1537.45   65.75
   0   5   1 1930.18   89.82
   0  -5  -1 2010.01  116.23
  -2   6   1  376.29   34.05
   2  -6  -1  398.01   42.85
  -4   7   1 1708.86   79.25
   4  -7  -1 1683.03   70.44
  -6   8   1  485.48   36.40
   6  -8  -1  432.06   31.11
  -8   9   1  356.92   34.64
   8  -9  -1  339.31   32.29
 -10  10   1 1074.28   58.70
  10 -10  -1 1006.18   50.49
 -12  11   1  376.88   31.11
  12 -11  -1  353.98   29.94
 -14  12   1  312.89   33.46
  14 -12  -1  317.00   30.53
 -16  13   1  138.54   26.42
  16 -13  -1  113.89   34.05
 -18  14   1  161.44   41.68
  18 -14  -1  197.24   39.92
 -20  15   1  212.51   46.96
  20 -15  -1  203.70   45.79
 -22  16   1  220.14   52.83
  22 -16  -1  255.36   53.42
 -24  17   1  147.35   54.01
  24 -17  -1  240.10   56.94
 -26  18   1   75.73   54.59
  26 -18  -1   73.97   44.61
 -28  19   1  -12.91   47.55
  28 -19  -1   44.03   51.66
 -30  20   1   -6.46   49.31
  30 -20  -1   38.74   58.70
 -32  21   1   35.22   45.20
  32 -21  -1   38.16   56.94
  33 -10   1  147.93   58.12
 -33  10  -1  124.45   58.70
  31  -9   1  231.29   61.05
 -31   9  -1  169.07   56.36
  29  -8   1  468.46   65.75
 -29   8  -1  309.37   60.46
  27  -7   1  227.77   42.27
 -27   7  -1  137.95   36.40
  25  -6   1  137.37   35.22
 -25   6  -1  148.52   35.81
  23  -5   1  526.57   49.90
 -23   5  -1  523.05   49.90
  21  -4   1    5.87   27.00
 -21   4  -1   66.92   28.18
  19  -3   1   99.21   26.42
 -19   3  -1   70.44   26.42
  17  -2   1  140.30   27.00
 -17   2  -1  145.59   25.24
  15  -1   1  357.51   29.35
 -15   1  -1  385.10   28.76
  13   0   1  464.35   33.46
 -13   0  -1  566.49   34.64
  11   1   1  365.72   27.00
 -11  -1  -1  390.38   28.18
   9   2   1  449.08   28.76
  -9  -2  -1  447.91   29.94
   7   3   1  452.61   28.18
  -7  -3  -1  506.03   29.35
   5   4   1   30.53   23.48
  -5  -4  -1   52.83   15.26
   3   5   1  230.12   27.59
  -3  -5  -1  342.83   28.18
   1   6   1 2214.30   92.75
  -1  -6  -1 2196.69   93.34
  -1   7   1 2798.41  129.15
   1  -7  -1 2744.98  110.95
  -3   8   1 3797.54  147.35
   3  -8  -1 3632.00  141.48
  -5   9   1  355.74   28.18
   5  -9  -1  370.42   27.59
  -7  10   1 1413.58   66.34
   7 -10  -1 1415.93   69.86
  -9  11   1  874.10   51.66
   9 -11  -1  830.07   46.96
 -11  12   1  510.14   35.81
  11 -12  -1  618.74   51.66
 -13  13   1  487.83   39.33
  13 -13  -1  519.53   41.68
 -15  14   1   92.16   25.24
  15 -14  -1   89.82   24.07
 -17  15   1   63.40   33.46
  17 -15  -1   53.42   35.81
 -19  16   1  133.26   36.40
  19 -16  -1  176.70   38.16
 -21  17   1  177.87   32.87
  21 -17  -1  126.21   36.40
 -23  18   1  364.55   41.09
  23 -18  -1  372.77   40.51
 -25  19   1  -18.79   39.92
  25 -19  -1  -10.57   39.92
 -27  20   1    7.04   47.55
  27 -20  -1   28.18   42.85
 -29  21   1  -58.12   54.59
  29 -21  -1   13.50   55.18
 -31  22   1  -42.85   56.36
  31 -22  -1  -39.92   58.70
 -33  23   1   53.42   71.62
  33 -23  -1  110.36   52.83
  32  -8   1  180.81   59.88
 -32   8  -1  197.83   59.88
  30  -7   1  211.33   71.03
 -30   7  -1  145.00   64.57
  28  -6   1   11.15   59.88
 -28   6  -1  -41.09   54.01
  26  -5   1  124.45   55.18
 -26   5  -1  194.90   53.42
  24  -4   1  564.73   59.29
 -24   4  -1  595.26   85.71
  22  -3   1  190.20   41.68
 -22   3  -1  157.33   37.57
  20  -2   1   88.06   32.87
 -20   2  -1   93.34   30.53
  18  -1   1   38.16   29.35
 -18   1  -1   30.53   27.59
  16   0   1  151.46   30.53
 -16   0  -1  216.03   27.59
  14   1   1   69.86   24.07
 -14  -1  -1   79.84   24.07
  12   2   1  294.11   28.76
 -12  -2  -1  314.06   25.83
  10   3   1 1637.83   83.95
 -10  -3  -1 1593.81   68.68
   8   4   1   87.47   19.37
  -8  -4  -1   52.25   15.85
   6   5   1   17.61   20.55
  -6  -5  -1   28.18   18.79
   4   6   1   64.57   17.02
  -4  -6  -1   99.21   20.55
   2   7   1  523.05   35.81
  -2  -7  -1  415.62   34.64
   0   8   1  879.97   75.14
   0  -8  -1 1034.95   54.01
  -2   9   1   95.69   26.42
   2  -9  -1  100.97   24.07
  -4  10   1   99.80   19.37
   4 -10  -1   58.70   15.85
  -6  11   1  817.16   76.31
   6 -11  -1  653.37   44.61
  -8  12   1  510.72   34.05
   8 -12  -1  446.15   31.11
 -10  13   1  158.50   45.20
  10 -13  -1  206.05   28.76
 -12  14   1  237.75   26.42
  12 -14  -1  270.62   28.18
 -14  15   1  406.82   36.98
  14 -15  -1  361.61   35.81
 -16  16   1  235.40   38.16
  16 -16  -1  247.73   41.09
 -18  17   1   92.75   32.29
  18 -17  -1   72.21   31.11
 -20  18   1   62.23   35.22
  20 -18  -1   72.79   38.74
 -22  19   1  305.26   78.08
  22 -19  -1  211.92   51.07
 -24  20   1  120.34   84.53
  24 -20  -1  128.56   86.88
 -26  21   1  275.91   68.68
  26 -21  -1  356.92   65.75
 -28  22   1   56.94   68.10
  28 -22  -1  170.83   62.23
 -30  23   1   99.80   76.90
  30 -23  -1   46.38   72.79
 -32  24   1  127.97   59.88
  32 -24  -1  147.93   57.53
  31  -6   1   23.48   45.20
 -31   6  -1  -34.64   43.44
  29  -5   1   54.01   51.66
 -29   5  -1   38.16   52.83
  27  -4   1   51.66   49.31
 -27   4  -1   24.07   39.92
  25  -3   1  231.88   49.90
 -25   3  -1  242.45   45.20
  23  -2   1  206.05   44.03
 -23   2  -1  171.41   39.33
  21  -1   1  156.74   36.40
 -21   1  -1   93.34   31.70
  19   0   1    0.59   54.59
 -19   0  -1   27.00   29.94
  17   1   1  125.04   32.87
 -17  -1  -1   83.95   27.00
  15   2   1   32.29   31.70
 -15  -2  -1   40.51   24.07
  13   3   1  194.90   33.46
 -13  -3  -1  113.30   38.74
  11   4   1  193.72   32.87
 -11  -4  -1  183.16   26.42
   9   5   1 2379.85   90.40
  -9  -5  -1 2153.84   82.19
   7   6   1  995.03   57.53
  -7  -6  -1  918.13   51.07
   5   7   1  119.17   31.70
  -5  -7  -1  139.13   18.79
   3   8   1  258.88   25.24
  -3  -8  -1  229.53   22.89
   1   9   1 3355.50  127.39
  -1  -9  -1 3116.58  122.10
  -1  10   1  632.24   41.68
   1 -10  -1  767.84   45.20
  -3  11   1  182.57   24.07
   3 -11  -1   93.93   19.96
  -5  12   1  672.74   44.61
   5 -12  -1  710.31   43.44
  -7  13   1  393.31   35.81
  -9  14   1  390.97   41.09
   9 -14  -1  443.80   36.40
 -11  15   1  730.86   55.77
  11 -15  -1  647.50   42.27
 -13  16   1  103.91   28.18
  13 -16  -1   70.44   24.66
 -15  17   1  207.81   37.57
  15 -17  -1  160.26   40.51
 -17  18   1   43.44   32.29
  17 -18  -1   73.97   32.29
 -19  19   1   95.10   36.98
  19 -19  -1   52.83   38.74
 -21  20   1   45.20   38.74
  21 -20  -1   -4.70   38.16
 -23  21   1  450.84   54.01
  23 -21  -1  355.74   54.01
 -25  22   1  180.22   52.83
  25 -22  -1  182.57   51.07
 -27  23   1   88.06   49.90
  27 -23  -1   68.10   52.83
 -29  24   1  122.69   51.66
  29 -24  -1   58.70   54.01
 -31  25   1   51.66   46.38
  31 -25  -1  141.48   52.25
  30  -4   1  -35.22   44.61
 -30   4  -1   -1.76   44.61
  28  -3   1  115.06   48.72
 -28   3  -1  100.38   39.33
  26  -2   1   -3.52   41.68
 -26   2  -1   12.33   29.35
  24  -1   1   71.62   41.09
 -24   1  -1   18.79   34.64
  22   0   1  190.79   44.61
 -22   0  -1  200.77   39.92
  20   1   1   63.99   35.81
 -20  -1  -1   15.26   27.59
  18   2   1  125.04   36.40
 -18  -2  -1  122.10   31.11
  16   3   1  153.80   31.11
 -16  -3  -1  135.02   27.59
  14   4   1  244.21   37.57
 -14  -4  -1  129.15   29.94
  12   5   1  530.68   56.94
 -12  -5  -1  491.35   40.51
  10   6   1  998.55   58.12
 -10  -6  -1  910.49   46.38
   8   7   1 1036.12   63.40
  -8  -7  -1  929.87   48.14
   6   8   1  104.49   42.85
  -6  -8  -1   55.18   23.48
   4   9   1  292.93   35.81
  -4  -9  -1  268.86   25.24
   2  10   1 2830.69  163.78
  -2 -10  -1 3106.60  112.71
   0  11   1 1216.34   81.01
   0 -11  -1 1269.76   61.05
  -2  12   1  900.51   65.75
   2 -12  -1  865.29   46.96
  -4  13   1  114.47   34.05
   4 -13  -1  100.38   22.89
  -6  14   1    4.11   42.85
   6 -14  -1   82.19   36.40
  -8  15   1  200.77   36.98
   8 -15  -1  195.48   28.18
 -10  16   1 1124.76  109.78
  10 -16  -1  914.60   60.46
 -12  17   1  278.84   70.44
  12 -17  -1  250.08   38.16
 -14  18   1  196.07   63.40
  14 -18  -1  213.09   37.57
 -16  19   1   45.79   44.03
  16 -19  -1   39.33   28.76
 -18  20   1   77.49   66.34
  18 -20  -1   79.84   36.98
 -20  21   1   71.03   55.77
  20 -21  -1  100.38   36.98
 -22  22   1   77.49   75.14
  22 -22  -1  146.17   45.79
 -24  23   1  -38.74   44.61
  24 -23  -1   59.88   52.25
 -26  24   1    8.81   66.92
  26 -24  -1   21.72   40.51
 -28  25   1  172.00   73.38
  28 -25  -1  -25.83   49.90
 -30  26   1   -8.81   60.46
  30 -26  -1   28.18   44.61
  31  -3   1   32.87   38.16
 -31   3  -1   11.15   38.16
  29  -2   1   12.91   51.07
 -29   2  -1   62.81   44.61
  27  -1   1  177.87   55.18
 -27   1  -1  129.74   46.38
  25   0   1   40.51   46.96
 -25   0  -1   42.27   41.09
  23   1   1   52.83   46.96
 -23  -1  -1   23.48   46.96
  21   2   1  611.69   58.70
 -21  -2  -1  423.25   45.79
  19   3   1  314.06   55.18
 -19  -3  -1  292.34   38.74
  17   4   1  241.27   68.68
 -17  -4  -1  200.77   34.05
  15   5   1  194.31   66.92
 -15  -5  -1  253.01   38.74
  13   6   1   20.55   51.07
 -13  -6  -1    9.39   28.18
  11   7   1  410.34   58.12
 -11  -7  -1  264.75   29.35
   9   8   1  193.14   39.33
  -9  -8  -1  156.15   23.48
   7   9   1   79.25   30.53
  -7  -9  -1   12.91   36.40
   5  10   1  344.00   39.92
  -5 -10  -1  417.38   31.70
   3  11   1  819.50   73.97
  -3 -11  -1  875.86   49.90
   1  12   1  251.25   49.90
  -1 -12  -1  312.30   27.59
  -1  13   1  417.38   46.38
   1 -13  -1  358.09   30.53
  -3  14   1  697.99   83.95
   3 -14  -1  530.68   40.51
  -5  15   1  130.32   34.64
   5 -15  -1  100.38   23.48
  -7  16   1  -52.83   35.81
   7 -16  -1   58.70   31.11
  -9  17   1   81.01   31.11
   9 -17  -1  270.04   40.51
 -11  18   1 1253.32   98.04
  11 -18  -1 1187.58   67.51
 -13  19   1  303.50   48.72
  13 -19  -1  283.54   40.51
 -15  20   1  830.07  109.78
  15 -20  -1  736.14   62.23
 -17  21   1   34.05   42.27
  17 -21  -1   78.66   35.22
 -19  22   1  164.96   68.10
  19 -22  -1  142.06   42.85
 -21  23   1  170.24   62.23
  21 -23  -1  134.43   46.96
 -23  24   1  -17.61   81.01
  23 -24  -1   39.33   41.09
 -25  25   1   18.79   86.29
  25 -25  -1  -38.16   49.90
 -27  26   1   96.27   89.23
  27 -26  -1   37.57   58.12
 -29  27   1   25.24   63.40
  29 -27  -1   -7.04   65.16
 -31  28   1   -9.98   49.90
  31 -28  -1   31.11   56.36
  30  -1   1  -21.13   49.90
 -30   1  -1  -35.22   36.98
  28   0   1   52.83   62.23
 -28   0  -1    5.87   46.96
  26   1   1   16.44   71.03
 -26  -1  -1   49.90   42.85
  24   2   1  107.43   88.64
 -24  -2  -1   28.18   41.68
  22   3   1  363.96   93.93
 -22  -3  -1  274.15   39.33
  20   4   1  200.77   65.16
 -20  -4  -1  148.52   36.40
  18   5   1  369.83   75.73
 -18  -5  -1  477.26   41.68
  16   6   1  305.85   68.10
 -16  -6  -1  264.17   43.44
  14   7   1  935.74   95.69
 -14  -7  -1  970.37   72.79
  12   8   1 2008.25  142.06
 -12  -8  -1 2004.73   90.99
  10   9   1  265.93   56.36
 -10  -9  -1  271.80   48.72
   8  10   1  197.24   41.68
  -8 -10  -1  129.74   22.31
   6  11   1   28.76   35.81
  -6 -11  -1   46.38   19.96
   4  12   1   20.55   34.64
  -4 -12  -1   53.42   23.48
   2  13   1  290.00   41.68
  -2 -13  -1  309.96   29.94
   0  14   1  224.25   39.33
   0 -14  -1  284.71   27.59
  -2  15   1  153.22   51.07
   2 -15  -1  160.26   24.07
  -4  16   1  210.75   44.61
   4 -16  -1  197.83   28.18
  -6  17   1   -4.70   35.22
   6 -17  -1  116.23   27.59
  -8  18   1  112.71   44.03
   8 -18  -1   99.21   25.24
  10 -19  -1  265.93   42.85
 -12  20   1  123.28   52.83
  12 -20  -1  243.62   46.96
 -14  21   1  -17.02   45.20
  14 -21  -1   69.86   31.11
 -16  22   1  375.70   76.90
  16 -22  -1  419.14   52.83
 -18  23   1  365.14   58.12
  18 -23  -1  490.18   52.83
 -20  24   1  366.31   95.69
  20 -24  -1  453.19   52.83
 -22  25   1  132.08   63.40
  22 -25  -1  127.39   48.72
  24 -26  -1   38.16   55.18
 -26  27   1  156.74   84.53
  26 -27  -1   -9.98   46.96
 -28  28   1   19.37   79.84
 -30  29   1  157.33  105.08
  30 -29  -1    3.52   77.49
  29   1   1   78.66   83.36
 -29  -1  -1   31.70   58.12
  27   2   1  -98.62   79.25
  25   3   1   25.83  108.01
 -25  -3  -1   75.14   44.03
  23   4   1  277.08   96.86
 -23  -4  -1  140.89   44.61
  21   5   1  423.84   69.86
 -21  -5  -1  344.00   48.72
  19   6   1   44.61   89.23
 -19  -6  -1    5.28   32.29
  17   7   1  304.67   62.23
 -17  -7  -1  213.68   50.49
  15   8   1  383.34   62.23
 -15  -8  -1  309.96   35.22
  13   9   1  649.85   71.03
 -13  -9  -1  535.38   40.51
  11  10   1  154.98   44.61
 -11 -10  -1  239.51   28.18
   9  11   1    7.63   57.53
  -9 -11  -1   85.12   26.42
   7  12   1  234.23   51.07
  -7 -12  -1  247.73   28.18
  -5 -13  -1  184.33   29.94
   3  14   1  196.07   66.34
  -3 -14  -1  200.77   35.81
   1  15   1  120.34   57.53
  -1 -15  -1  162.02   32.87
  -1  16   1  342.83   62.81
   1 -16  -1  298.21   38.74
  -3  17   1  410.93   56.94
   3 -17  -1  319.94   36.40
  -5  18   1  131.50   42.27
   5 -18  -1  216.03   34.05
  -7  19   1   38.74   45.79
   7 -19  -1  104.49   25.24
  -9  20   1   27.59   47.55
   9 -20  -1  -15.85   28.18
 -11  21   1  527.16   62.23
  11 -21  -1  626.37   44.61
 -13  22   1  136.19   45.79
  13 -22  -1  121.52   36.40
 -15  23   1  104.49   55.18
  15 -23  -1   81.01   36.40
 -17  24   1   57.53   42.27
  17 -24  -1   56.94   48.14
 -19  25   1  103.91   59.29
  19 -25  -1  105.67   68.10
 -21  26   1    1.17   52.25
  21 -26  -1   41.68   79.84
 -23  27   1  -21.72   56.36
  23 -27  -1  120.34   63.40
 -25  28   1  -22.89  108.01
  25 -28  -1   12.91   63.40
 -27  29   1   -7.63   62.81
 -29  30   1   -3.52   61.64
  28   3   1   75.14   83.36
  26   4   1  -20.55  108.01
 -26  -4  -1   93.93   81.01
  24   5   1  140.89  100.38
 -24  -5  -1   64.57   45.79
  22   6   1   -5.28   72.21
 -22  -6  -1   97.45   36.40
  20   7   1   44.03   89.82
 -20  -7  -1   43.44   45.79
  18   8   1   22.31   66.34
 -18  -8  -1   29.94   29.94
  16   9   1  161.44   46.96
 -16  -9  -1  165.54   39.92
  14  10   1   56.36   58.12
 -14 -10  -1   65.16   31.11
  12  11   1  127.39   68.10
 -12 -11  -1   54.01   46.96
  10  12   1  255.95   45.79
 -10 -12  -1  204.88   42.27
   8  13   1  114.47   37.57
   6  14   1  -15.26   32.29
  -6 -14  -1   38.74   36.98
   4  15   1   78.66   32.87
   2  16   1  626.96   48.14
  -2 -16  -1  597.60   63.40
   0  17   1  887.01   56.36
   0 -17  -1  904.04   68.68
  -2  18   1  561.79   47.55
   2 -18  -1  444.97   57.53
  -4  19   1   45.79   32.87
   4 -19  -1   71.62   42.27
  -6  20   1  614.04   64.57
   6 -20  -1  703.27   67.51
  -8  21   1  361.03   45.79
   8 -21  -1  422.67   59.29
 -10  22   1  351.05   51.66
  10 -22  -1  291.17   72.79
 -12  23   1  262.41   58.70
  12 -23  -1  288.82   68.10
 -14  24   1   93.34   44.61
  14 -24  -1   28.76   49.31
 -16  25   1  137.95   51.66
  16 -25  -1   66.34   68.68
 -18  26   1  -35.22   41.09
  18 -26  -1    7.04   49.90
 -20  27   1  117.99   72.21
  20 -27  -1   -7.63   87.47
 -22  28   1    0.00   47.55
  22 -28  -1  156.15   72.79
 -24  29   1   38.74   63.99
  24 -29  -1  -22.31   63.99
 -26  30   1   10.57   66.34
 -28  31   1    8.22   51.07
  25   6   1  195.48  114.47
 -25  -6  -1  200.18   79.84
  23   7   1   82.19   51.66
 -23  -7  -1  162.02   61.05
  21   8   1  -29.35   60.46
 -21  -8  -1   -7.63   71.03
  19   9   1   13.50   51.66
 -19  -9  -1   24.07   50.49
  17  10   1   23.48   46.38
 -17 -10  -1   85.12   63.99
  15  11   1   40.51   55.18
 -15 -11  -1   51.66   60.46
  13  12   1  205.46   48.72
 -13 -12  -1  292.93   62.81
  11  13   1  349.29   61.05
 -11 -13  -1  270.04   62.23
   9  14   1   93.34   52.25
  -9 -14  -1   66.92   53.42
   7  15   1    7.63   34.05
  -7 -15  -1   69.86   34.05
   5  16   1   96.86   42.85
   3  17   1    2.94   32.87
  -3 -17  -1   46.38   46.38
   1  18   1  236.58   51.07
  -1 -18  -1  211.33   63.40
  -1  19   1  340.48   85.71
   1 -19  -1  324.04   68.10
  -3  20   1  360.44   48.14
   3 -20  -1  190.20   69.86
  -5  21   1  324.63   45.20
   5 -21  -1  342.24   55.18
  -7  22   1  344.59   42.27
   7 -22  -1  297.63   56.94
  -9  23   1  165.54   55.18
   9 -23  -1  226.60   75.14
  11 -24  -1   45.20   68.68
 -13  25   1  163.78   49.90
  13 -25  -1  185.50   55.77
 -15  26   1   60.46   61.64
  15 -26  -1   29.94   72.21
 -17  27   1   57.53   56.36
  17 -27  -1   28.18   54.59
 -19  28   1   23.48   59.88
  19 -28  -1   43.44   79.84
 -21  29   1  303.50   69.27
  21 -29  -1  301.74   73.38
 -23  30   1  221.90   58.12
  23 -30  -1   51.07   71.03
 -25  31   1   39.92   67.51
  24   8   1   85.71   77.49
 -24  -8  -1   48.14   52.83
  22   9   1  -20.55   65.16
  20  10   1   96.86   53.42
  18  11   1  -15.85   69.27
 -18 -11  -1   66.34   73.38
  16  12   1  -12.91   46.38
 -16 -12  -1  -14.09   51.66
  14  13   1   -1.76   46.96
 -14 -13  -1   48.14   43.44
  12  14   1  247.73   42.85
 -12 -14  -1  374.53   52.25
  10  15   1  375.12   54.59
 -10 -15  -1  288.24   51.07
   8  16   1   82.77   60.46
  -8 -16  -1  140.89   44.61
   6  17   1  268.28   45.79
   4  18   1  365.14   51.07
  -4 -18  -1  465.52   61.64
   2  19   1  127.39   89.23
  -2 -19  -1  146.17   63.99
   0  20   1  163.20   39.33
   0 -20  -1   -8.81   28.76
  -2  21   1  106.25   53.42
   2 -21  -1  -52.25   40.51
  -4  22   1   30.53   45.79
   4 -22  -1   25.83   65.75
  -6  23   1   34.05   41.09
   6 -23  -1   39.92   42.85
  -8  24   1  152.63   39.33
   8 -24  -1  177.87   51.07
 -10  25   1   40.51   42.85
  10 -25  -1   48.14   67.51
 -12  26   1   14.68   41.68
  12 -26  -1  -13.50   32.87
 -14  27   1  139.71   52.25
  14 -27  -1   39.92   41.09
 -16  28   1   11.15   44.03
  16 -28  -1   75.73   36.98
 -18  29   1   29.35   64.57
  18 -29  -1   46.38   55.18
 -20  30   1   16.44   56.36
  20 -30  -1   98.04   51.66
 -22  31   1  142.65   58.12
  22 -31  -1   52.25   54.01
 -24  32   1  111.54   68.68
  24 -32  -1   -5.87   45.79
  23  10   1  -40.51   56.94
 -23 -10  -1   55.18   59.29
  21  11   1   29.35   52.83
 -21 -11  -1  -22.31   71.62
  19  12   1   17.02   50.49
 -19 -12  -1   27.00   35.81
  17  13   1   28.76   56.94
 -17 -13  -1   31.70   49.90
  15  14   1   43.44   54.01
 -15 -14  -1  116.82   40.51
  13  15   1  248.32   68.10
 -13 -15  -1  237.75   49.90
  11  16   1  208.99   55.77
 -11 -16  -1  186.68   39.92
   9  17   1   36.40   60.46
  -9 -17  -1  136.78   43.44
   7  18   1   34.05   49.31
  -7 -18  -1  160.85   45.20
   5  19   1  123.86   46.38
  -5 -19  -1  257.71   46.38
   3  20   1  163.20   50.49
  -3 -20  -1  238.34   42.85
   1  21   1  245.97   47.55
  -1 -21  -1  227.77   43.44
  -1  22   1   36.40   44.61
   1 -22  -1   13.50   31.11
  -3  23   1   42.85   44.61
   3 -23  -1   88.64   39.33
  -5  24   1  -19.96   44.61
   5 -24  -1   32.87   35.22
  -7  25   1   31.70   45.79
   7 -25  -1   68.68   37.57
  -9  26   1   51.66   58.70
   9 -26  -1   95.69   48.72
 -11  27   1   62.23   51.07
  11 -27  -1   73.97   39.92
 -13  28   1  103.32   62.81
  13 -28  -1   94.51   54.59
 -15  29   1   75.14   78.66
  15 -29  -1   22.31   45.79
 -17  30   1   -4.11   52.83
  17 -30  -1   21.72   53.42
 -19  31   1    9.98   51.66
  19 -31  -1   20.55   46.96
 -21  32   1   17.02   60.46
  21 -32  -1   31.70   50.49
 -23  33   1   81.01   59.88
  23 -33  -1   39.33   48.14
  20  13   1   19.37   58.12
 -20 -13  -1   16.44   38.74
  18  14   1   64.57   54.59
 -18 -14  -1   43.44   44.61
  16  15   1   43.44   61.64
 -16 -15  -1   94.51   36.98
  14  16   1  187.26   65.75
 -14 -16  -1   79.84   42.85
  12  17   1  140.30   51.07
 -12 -17  -1  151.46   36.98
  10  18   1   74.55   59.88
 -10 -18  -1   31.11   38.16
   8  19   1   66.92   49.31
  -8 -19  -1    8.22   33.46
   6  20   1   37.57   52.83
  -6 -20  -1   81.60   45.20
   4  21   1   87.47   49.90
  -4 -21  -1   80.42   41.68
   2  22   1   39.92   63.40
  -2 -22  -1  -31.11   49.90
   0  23   1   18.79   44.61
   0 -23  -1  -17.02   31.11
  -2  24   1  -57.53   89.23
   2 -24  -1  -43.44   48.72
  -4  25   1    0.59   55.18
   4 -25  -1   29.35   41.09
  -6  26   1   -4.11   48.14
   6 -26  -1   -4.11   38.16
  -8  27   1  244.79   47.55
   8 -27  -1  183.16   41.09
 -10  28   1  181.39  108.60
  10 -28  -1   48.72   42.85
 -12  29   1   76.31   48.72
  12 -29  -1   15.26   39.92
 -14  30   1  161.44   65.16
  14 -30  -1   39.33   42.27
 -16  31   1   31.11   55.18
  16 -31  -1  -19.37   46.96
 -18  32   1   73.97   68.68
  18 -32  -1    1.76   55.18
 -20  33   1   27.00   63.99
  20 -33  -1   31.11   51.66
  19  15   1  153.80   57.53
 -19 -15  -1  -12.33   39.33
  17  16   1  -20.55  105.67
 -17 -16  -1   61.64   54.01
  15  17   1    4.11   66.34
 -15 -17  -1   58.70   44.61
  13  18   1   82.19   76.90
 -13 -18  -1   19.96   73.38
  11  19   1  -13.50   55.18
 -11 -19  -1  -22.89   48.72
   9  20   1   40.51   54.01
  -9 -20  -1   55.77   31.70
   7  21   1   55.18   77.49
  -7 -21  -1   51.66   59.29
   5  22   1   82.77   54.59
  -5 -22  -1  178.46   47.55
   3  23   1  185.50   69.86
  -3 -23  -1  227.18   57.53
   1  24   1   22.31   52.83
  -1 -24  -1    9.39   44.61
  -1  25   1   46.38   61.05
   1 -25  -1   12.33   52.25
  -3  26   1   50.49   63.99
   3 -26  -1   73.38   50.49
  -5  27   1   58.70   56.94
   5 -27  -1   61.64   45.79
  -7  28   1   92.16   68.68
   7 -28  -1   94.51   45.79
  -9  29   1  193.14   59.29
   9 -29  -1  177.87   43.44
 -11  30   1   86.29   57.53
  11 -30  -1   44.03   45.79
 -13  31   1  188.44   76.31
  13 -31  -1  231.29   90.40
 -15  32   1   97.45   64.57
  15 -32  -1  132.08   50.49
 -17  33   1   25.24  112.71
  17 -33  -1  253.60  102.73
 -19  34   1    6.46   55.77
  19 -34  -1   31.70   51.07
  16  18   1   83.95   65.16
 -16 -18  -1   87.47   38.74
  14  19   1  115.06   62.23
 -14 -19  -1   36.98   39.92
  12  20   1  113.89   65.75
 -12 -20  -1   65.75   54.01
  10  21   1   82.77   98.04
 -10 -21  -1    5.28   56.94
   8  22   1   71.03   72.21
  -8 -22  -1   12.91   59.29
   6  23   1   49.90   64.57
  -6 -23  -1  -27.59   45.79
   4  24   1   11.15  102.73
  -4 -24  -1   -4.70   45.79
   2  25   1  110.36   62.81
  -2 -25  -1  157.91   49.90
   0  26   1  106.25   51.66
   0 -26  -1  109.78   41.09
  -2  27   1   49.90   59.88
   2 -27  -1  -15.85   44.03
   4 -28  -1   36.98   71.62
  -6  29   1   83.95   64.57
   6 -29  -1   68.68   48.72
  -8  30   1   56.36   72.79
   8 -30  -1  -46.96   56.36
 -10  31   1   69.86   56.36
  10 -31  -1  -99.80   79.84
 -12  32   1  116.23   63.40
  12 -32  -1   58.70   51.66
 -14  33   1   62.23  135.61
  14 -33  -1    5.87   50.49
 -16  34   1  -45.20   65.75
  16 -34  -1   34.64   55.77
  11  22   1   43.44   54.59
 -11 -22  -1   33.46   38.16
   9  23   1   -0.59   75.14
  -9 -23  -1   35.81   46.96
   7  24   1   21.72   61.05
  -7 -24  -1   12.33   38.16
  -5 -25  -1  -13.50   48.72
   3  26   1   81.01   67.51
  -3 -26  -1   68.68   47.55
   1  27   1  181.98   86.29
  -1 -27  -1   56.94   35.81
  -1  28   1   -1.76   63.99
   1 -28  -1   42.27   33.46
  -3  29   1    4.11   59.88
   3 -29  -1  -21.13   43.44
  -5  30   1   52.25   52.25
   5 -30  -1   -1.17   38.16
  -7  31   1  -33.46   83.95
   7 -31  -1   49.31   38.74
  -9  32   1   48.72  125.63
   9 -32  -1   17.61   46.38
 -11  33   1    2.94   38.74
  11 -33  -1  -38.74   42.27
   4  27   1  -23.48   63.99
  -4 -27  -1   14.09   58.12
   2  28   1   71.03   65.75
  -2 -28  -1   19.96   58.70
   0  29   1   35.81   62.81
   0 -29  -1   11.15   33.46
  -2  30   1    7.04   66.34
   2 -30  -1   30.53   51.66
  -4  31   1    0.59   56.94
   4 -31  -1  -28.18   46.96
  -6  32   1    7.04   44.61
   6 -32  -1   32.87   40.51
  -1  31  -2   48.72   71.62
   3  29  -2  -14.09   38.16
   8 -33   2   12.91   52.25
   6 -32   2  115.65   74.55
  -4  31  -2  154.39   90.99
  -2  30  -2   54.59   61.64
   0 -29   2   62.23   54.01
   0  29  -2    1.17   65.75
  -2 -28   2   -4.70   35.81
   2  28  -2   11.15   41.68
  -4 -27   2  -20.55   41.68
   4  27  -2   25.83   45.20
  -6 -26   2   14.09   36.98
   6  26  -2  214.27   76.90
  -8 -25   2    4.11   32.29
 -10 -24   2    0.00   25.24
  10  24  -2   32.87   56.36
  11 -33   2   -2.94   28.18
   9 -32   2   -0.59   21.13
   7 -31   2   10.57   25.83
  -7  31  -2    2.94   42.27
   5 -30   2    4.11   31.70
  -5  30  -2  -19.96   38.74
   3 -29   2   28.76   32.29
  -3  29  -2   -7.63   42.85
   1 -28   2  -41.68   42.27
  -1  28  -2   34.64   58.70
  -1 -27   2   -4.11   38.16
   1  27  -2    5.87   84.53
  -3 -26   2    9.39   29.35
   3  26  -2   11.74   38.74
  -5 -25   2   -0.59   41.68
   5  25  -2   32.87   88.06
  -7 -24   2   38.74   41.09
   7  24  -2   36.98   48.72
  -9 -23   2   32.87   32.87
   9  23  -2   31.70   49.31
 -11 -22   2   -4.70   35.22
  11  22  -2  -27.59   54.01
 -13 -21   2   17.02   36.40
  13  21  -2   38.16   68.10
  15  20  -2   18.20   49.90
 -18  35  -2  -13.50   41.09
 -16  34  -2   19.96   62.23
  12 -32   2   -5.87   31.70
 -12  32  -2   18.20   34.05
  10 -31   2   68.10   56.94
 -10  31  -2   52.83   54.59
   8 -30   2   -2.94   33.46
  -8  30  -2   -2.35   35.81
   6 -29   2  -10.57   44.03
  -6  29  -2   76.90   87.47
   4 -28   2   18.20   46.96
  -4  28  -2   52.83   52.25
   2 -27   2   -7.04   71.03
  -2  27  -2   79.25   53.42
   0 -26   2   18.79   46.38
   0  26  -2   52.83   66.34
  -2 -25   2   55.77   32.87
   2  25  -2  -11.15   46.38
  -4 -24   2   -4.11   41.68
   4  24  -2  -21.13   62.81
  -6 -23   2   38.74   42.85
   6  23  -2   21.72   57.53
  -8 -22   2   29.94   67.51
   8  22  -2   89.23   64.57
 -10 -21   2  100.97   39.92
  10  21  -2   51.07   71.62
 -12 -20   2   36.98   28.18
  12  20  -2  108.01   52.25
 -14 -19   2   -4.70   62.23
  14  19  -2   50.49   48.14
 -16 -18   2   17.61   38.16
  16  18  -2   58.70   58.12
 -19  34  -2  152.04   84.53
 -17  33  -2    6.46   45.20
  15 -32   2    2.35   23.48
 -15  32  -2   67.51   34.64
  13 -31   2  -10.57   68.68
 -13  31  -2   39.33   42.85
  11 -30   2   10.57   30.53
 -11  30  -2    4.70   42.27
   9 -29   2   36.98   35.81
  -9  29  -2  -18.79   42.85
   7 -28   2  -10.57   48.14
  -7  28  -2   43.44   49.31
   5 -27   2  137.37   48.14
  -5  27  -2  180.22   62.23
   3 -26   2   85.12   33.46
  -3  26  -2   93.93   49.31
   1 -25   2  132.08   46.38
  -1  25  -2  106.25   59.88
  -1 -24   2   48.14   30.53
   1  24  -2  126.21   48.72
  -3 -23   2   39.33   42.85
   3  23  -2   19.96   59.29
  -5 -22   2   44.61   40.51
   5  22  -2   96.27   47.55
  -7 -21   2  117.41   39.33
   7  21  -2  152.63   50.49
  -9 -20   2   41.68   38.16
   9  20  -2   59.29   60.46
 -11 -19   2   76.31   46.38
  11  19  -2  211.92   95.10
 -13 -18   2   58.12   38.74
  13  18  -2    9.39   92.75
 -15 -17   2   88.06   30.53
  15  17  -2   58.70   41.09
 -17 -16   2   23.48   30.53
  17  16  -2   15.85   45.79
 -19 -15   2   18.79   36.98
  19  15  -2   -7.04   58.12
 -22  34  -2   29.94   73.97
 -20  33  -2   -4.11   43.44
  18 -32   2   56.36   34.64
 -18  32  -2   49.90   39.92
  16 -31   2   25.83   41.09
 -16  31  -2   18.79   48.14
  14 -30   2   -1.76   41.09
 -14  30  -2   72.21   61.05
  12 -29   2    0.59   36.40
 -12  29  -2    9.39   52.83
  10 -28   2    5.28   41.68
 -10  28  -2  -25.24   54.59
   8 -27   2   36.98   36.98
  -8  27  -2   34.64   60.46
   6 -26   2   46.38   43.44
  -6  26  -2   63.40   80.42
   4 -25   2  149.11   46.96
  -4  25  -2  229.53   58.70
   2 -24   2  112.12   31.70
  -2  24  -2  179.63   46.38
   0 -23   2  172.59   46.38
   0  23  -2  307.02   64.57
  -2 -22   2  119.76   33.46
   2  22  -2  225.42   76.90
  -4 -21   2  129.74   41.68
   4  21  -2  172.00   82.77
  -6 -20   2  259.47   37.57
   6  20  -2  262.99   52.25
  -8 -19   2   56.94   31.70
   8  19  -2  138.54   47.55
 -10 -18   2   45.79   61.05
  10  18  -2   36.98   60.46
 -12 -17   2   16.44   46.96
  12  17  -2   34.64   49.90
 -14 -16   2   83.95   64.57
  14  16  -2   52.25   61.05
 -16 -15   2   14.09   42.85
  16  15  -2   75.73   56.94
 -18 -14   2   21.72   39.33
  18  14  -2   71.62   73.97
 -20 -13   2   18.20   37.57
  20  13  -2   66.34   49.90
 -22 -12   2   24.07   42.27
  22  12  -2   11.74   50.49
 -23  33  -2  -19.96   71.62
  21 -32   2    9.39   42.85
 -21  32  -2  -25.83   61.05
  19 -31   2   25.83   36.40
 -19  31  -2  -13.50   52.25
  17 -30   2   30.53   43.44
 -17  30  -2  186.09   60.46
  15 -29   2   66.34   40.51
 -15  29  -2   45.20   42.27
  13 -28   2   -9.39   33.46
 -13  28  -2   63.99   55.77
  11 -27   2   36.40   29.94
 -11  27  -2   49.90   40.51
   9 -26   2   14.09   61.64
  -9  26  -2  142.06   55.18
   7 -25   2   24.07   32.29
  -7  25  -2   19.37   60.46
   5 -24   2  146.76   42.85
  -5  24  -2  203.70   42.85
   3 -23   2   98.04   38.74
  -3  23  -2  155.56   83.36
   1 -22   2   85.12   59.88
  -1  22  -2    4.70   66.92
  -1 -21   2   28.18   27.00
   1  21  -2   99.80   38.74
  -3 -20   2  213.68   42.85
   3  20  -2  181.39   93.93
  -5 -19   2  145.59   30.53
   5  19  -2   74.55   47.55
  -7 -18   2   65.75   30.53
   7  18  -2   93.34   42.27
  -9 -17   2   12.91   30.53
   9  17  -2    6.46   50.49
 -11 -16   2   25.24   35.81
  11  16  -2   29.94   73.97
 -13 -15   2    5.87   38.74
  13  15  -2   19.37   60.46
 -15 -14   2   13.50   46.38
  15  14  -2   81.01   88.06
 -17 -13   2   62.81   35.22
  17  13  -2   55.77   52.83
 -19 -12   2   45.79   36.98
  19  12  -2   97.45   49.90
 -21 -11   2   43.44   51.07
  21  11  -2   49.31   66.34
 -23 -10   2    0.00   32.87
  23  10  -2   39.92   52.83
  24 -32   2   29.94   52.83
 -24  32  -2    5.28   41.09
  22 -31   2   10.57   42.27
 -22  31  -2  109.78  104.49
  20 -30   2  -27.00   32.29
 -20  30  -2   36.98   49.31
  18 -29   2  112.71   54.01
 -18  29  -2  155.56   66.34
  16 -28   2  206.05   74.55
 -16  28  -2  143.24   49.90
  14 -27   2  135.61   43.44
  12 -26   2  133.26   36.98
 -12  26  -2   99.21   42.85
  10 -25   2  166.13   40.51
 -10  25  -2  176.70   53.42
   8 -24   2  135.02   31.70
  -8  24  -2  173.76   45.20
   6 -23   2  269.45   38.16
  -6  23  -2  318.17   41.68
   4 -22   2  144.41   29.35
  -4  22  -2  214.86   48.14
   2 -21   2   27.00   28.18
  -2  21  -2   22.31   35.22
   0 -20   2   -8.22   33.46
   0  20  -2   36.98   65.16
  -2 -19   2  262.99   45.20
   2  19  -2  302.32   49.90
  -4 -18   2  432.06   41.68
   4  18  -2  495.46   52.83
  -6 -17   2   71.62   57.53
   6  17  -2   41.09   46.38
  -8 -16   2   65.16   29.94
   8  16  -2  122.69   52.83
 -10 -15   2   18.79   34.05
  10  15  -2   10.57   48.14
 -12 -14   2   34.05   27.59
  12  14  -2   -4.11   41.09
 -14 -13   2  -15.26   31.11
  14  13  -2   22.89   34.64
 -16 -12   2   77.49   28.76
  16  12  -2   54.01   46.96
 -18 -11   2  164.37   51.07
  18  11  -2  196.66   60.46
 -20 -10   2  145.59   45.20
  20  10  -2   54.59   84.53
 -22  -9   2   79.25   37.57
  22   9  -2  139.71   50.49
 -24  -8   2   28.18   51.07
  24   8  -2  -46.96   92.75
  25 -31   2  -29.94   66.92
 -25  31  -2  -24.07   63.40
  23 -30   2   12.33   35.81
 -23  30  -2   37.57   44.61
  21 -29   2   15.26   38.16
 -21  29  -2   17.02   45.20
  19 -28   2   51.66   40.51
 -19  28  -2   44.61   49.31
  17 -27   2  203.70   46.96
 -17  27  -2  134.43   83.95
  15 -26   2  328.15   55.18
 -15  26  -2  374.53   52.25
  13 -25   2  252.43   65.75
 -13  25  -2  295.87   85.71
  11 -24   2   98.04   39.33
 -11  24  -2  106.84   35.81
   9 -23   2  145.59   51.66
  -9  23  -2  147.93   40.51
   7 -22   2  212.51   31.70
  -7  22  -2  141.48   53.42
   5 -21   2  192.55   32.29
  -5  21  -2  367.49   43.44
   3 -20   2  113.30   25.83
  -3  20  -2  133.26   35.81
   1 -19   2   83.95   36.40
  -1  19  -2   63.99   35.22
  -1 -18   2   44.03   36.40
   1  18  -2   93.93   31.70
  -3 -17   2  122.69   25.24
   3  17  -2   61.64   32.29
  -5 -16   2  117.41   31.11
   5  16  -2  152.04   41.09
  -7 -15   2  266.51   31.70
   7  15  -2  164.37   35.22
  -9 -14   2  100.97   23.48
   9  14  -2   72.79   29.94
 -11 -13   2  116.23   37.57
  11  13  -2  166.72   61.64
 -13 -12   2  254.19   41.09
  13  12  -2  303.50   58.12
 -15 -11   2   69.27   30.53
  15  11  -2  113.89   41.68
 -17 -10   2  140.30   45.20
  17  10  -2  108.01   59.29
 -19  -9   2  159.67   48.14
  19   9  -2   92.75   66.34
 -21  -8   2   58.12   52.83
  21   8  -2   60.46   48.14
 -23  -7   2   11.74   63.40
  23   7  -2  135.02  108.01
 -25  -6   2   62.81   49.90
  25   6  -2   49.90   63.99
 -27  -5   2   68.10   35.81
  27   5  -2  100.38   45.20
  28 -31   2   24.07   34.64
 -28  31  -2    9.39   37.57
  26 -30   2  -14.68   65.16
 -26  30  -2   -0.59   77.49
  24 -29   2   35.81   55.18
 -24  29  -2   59.88   64.57
  22 -28   2   59.88   36.98
 -22  28  -2   62.81   44.03
  20 -27   2  115.65   44.03
 -20  27  -2   63.99   52.83
  18 -26   2   33.46   36.40
 -18  26  -2  -20.55   48.72
  16 -25   2   37.57   40.51
 -16  25  -2   89.23   37.57
  14 -24   2   -0.59   42.27
 -14  24  -2  -12.91   42.85
  12 -23   2   10.57   27.00
 -12  23  -2   47.55   34.05
  10 -22   2  198.42   32.87
 -10  22  -2  156.74   49.31
   8 -21   2  160.85   27.59
  -8  21  -2  242.45   32.87
   6 -20   2  220.73   30.53
  -6  20  -2  290.00   51.66
   4 -19   2  101.56   24.66
  -4  19  -2   66.92   32.29
   2 -18   2  102.73   29.94
  -2  18  -2   49.31   54.01
   0 -17   2   35.22   23.48
   0  17  -2   22.89   27.59
  -2 -16   2    1.76   23.48
   2  16  -2   25.24   27.59
  -4 -15   2  116.23   27.00
   4  15  -2  156.15   39.92
  -6 -14   2  369.83   51.66
   6  14  -2  397.42   45.20
  -8 -13   2  421.49   69.27
   8  13  -2  458.48   50.49
 -10 -12   2  188.44   24.07
  10  12  -2  108.01   35.81
 -12 -11   2  264.17   34.05
  12  11  -2  210.16   52.83
 -14 -10   2  125.63   42.85
  14  10  -2  264.17   49.90
 -16  -9   2  251.84   36.40
  16   9  -2  136.19   41.68
 -18  -8   2  135.61   39.33
  18   8  -2  122.10   46.96
 -20  -7   2  118.58   48.72
  20   7  -2   24.66   49.31
 -22  -6   2   42.85   37.57
  22   6  -2  -49.90   78.08
 -24  -5   2   95.10   54.01
  24   5  -2  103.91   70.44
 -26  -4   2  111.54   45.79
  26   4  -2  123.28   58.12
 -28  -3   2   23.48   39.33
  28   3  -2   42.85   56.94
  29 -30   2   20.55   34.05
 -29  30  -2   39.92   36.98
  27 -29   2   23.48   45.20
 -27  29  -2   38.16   51.66
  25 -28   2  131.50   51.66
 -25  28  -2   38.16   54.59
  23 -27   2  183.16   55.18
 -23  27  -2   69.86   62.81
  21 -26   2  138.54   38.74
 -21  26  -2   82.77   44.03
  19 -25   2   70.44   46.38
 -19  25  -2   11.74   43.44
  17 -24   2  121.52   38.16
 -17  24  -2  105.67   48.14
  15 -23   2  166.13   33.46
 -15  23  -2  179.63   36.40
  13 -22   2   99.21   43.44
 -13  22  -2   71.62   32.87
  11 -21   2  362.79   39.33
 -11  21  -2  318.17   53.42
   9 -20   2  130.32   25.83
  -9  20  -2  171.41   34.64
   7 -19   2   41.09   28.18
  -7  19  -2   36.40   51.07
   5 -18   2   56.36   22.89
  -5  18  -2   88.64   48.72
   3 -17   2   88.06   20.55
  -3  17  -2  154.39   36.98
   1 -16   2   59.29   34.05
  -1  16  -2   34.64   27.59
  -1 -15   2   33.46   21.13
   1  15  -2   44.61   30.53
  -3 -14   2   76.90   21.72
   3  14  -2  127.97   28.76
  -5 -13   2  718.53   46.96
   5  13  -2  635.76   59.88
  -7 -12   2  808.35   61.05
   7  12  -2  781.35   58.12
  -9 -11   2  290.58   38.74
   9  11  -2  340.48   41.09
 -11 -10   2   48.72   24.07
  11  10  -2  120.93   31.70
 -13  -9   2  181.98   29.35
  13   9  -2  213.09   37.57
 -15  -8   2  148.52   29.35
  15   8  -2  184.92   50.49
 -17  -7   2  361.61   39.33
  17   7  -2  285.89   48.72
 -19  -6   2   34.05   56.36
  19   6  -2  135.61   48.14
 -21  -5   2   36.98   38.16
  21   5  -2   42.27   54.59
 -23  -4   2    8.22   65.75
  23   4  -2   -1.17   63.40
 -25  -3   2  152.04   46.38
  25   3  -2   46.38   56.94
 -27  -2   2    4.11   52.25
  27   2  -2  -10.57   51.07
 -29  -1   2   44.03   53.42
  29   1  -2   34.64   65.75
  30 -29   2   14.09   43.44
 -30  29  -2    8.81   29.35
  28 -28   2   41.68   48.72
 -28  28  -2   22.89   50.49
  26 -27   2   -1.76   56.36
 -26  27  -2  139.71   58.12
  24 -26   2    4.70   46.38
 -24  26  -2   96.27   52.25
  22 -25   2  235.40   54.01
 -22  25  -2  312.30   61.05
  20 -24   2  174.94   41.09
 -20  24  -2  156.15   48.72
  18 -23   2  228.94   46.38
 -18  23  -2  255.36   48.14
  16 -22   2   61.05   32.87
 -16  22  -2   45.79   39.92
  14 -21   2   45.20   28.76
 -14  21  -2    1.76   31.11
  12 -20   2  -22.31   30.53
 -12  20  -2   49.31   31.11
  10 -19   2  132.08   27.59
 -10  19  -2  102.73   41.09
   8 -18   2  425.01   37.57
  -8  18  -2  463.17   41.09
   6 -17   2  625.19   45.79
  -6  17  -2  461.41   39.33
   4 -16   2   43.44   17.61
  -4  16  -2   59.29   24.07
   2 -15   2  158.50   25.24
  -2  15  -2  154.39   31.70
   0 -14   2  150.28   22.31
   0  14  -2  124.45   44.61
  -2 -13   2  272.39   27.59
   2  13  -2  328.15   53.42
  -4 -12   2  129.15   24.07
   4  12  -2   85.71   29.94
  -6 -11   2  388.62   43.44
   6  11  -2  326.39   30.53
  -8 -10   2  173.18   27.59
   8  10  -2  167.89   32.87
 -10  -9   2  291.17   30.53
  10   9  -2  405.06   46.96
 -12  -8   2  631.06   41.09
  12   8  -2  740.25   48.14
 -14  -7   2  290.00   34.64
  14   7  -2  297.04   39.33
 -16  -6   2   72.79   27.59
  16   6  -2   68.10   38.16
 -18  -5   2   96.86   29.35
  18   5  -2  130.32   36.98
 -20  -4   2    1.76   30.53
  20   4  -2   12.91   42.27
 -22  -3   2   14.68   32.87
  22   3  -2   18.79   44.03
 -24  -2   2   42.85   41.09
  24   2  -2   24.66   53.42
 -26  -1   2   82.19   57.53
  26   1  -2  112.71   69.86
 -28   0   2   99.80   56.94
  28   0  -2   24.07   94.51
 -30   1   2   33.46   55.77
  30  -1  -2  123.86  102.14
  31 -28   2   -8.81   37.57
 -31  28  -2    6.46   29.94
  29 -27   2    8.81   35.22
 -29  27  -2   31.70   28.76
  27 -26   2   22.31   38.16
 -27  26  -2   57.53   52.83
  25 -25   2    2.94   42.85
 -25  25  -2   25.24   41.09
  23 -24   2  -15.26   49.90
 -23  24  -2   63.40   54.01
  21 -23   2  176.11   47.55
 -21  23  -2  218.96   46.38
  19 -22   2  160.85   68.10
 -19  22  -2  243.03   52.25
  17 -21   2  326.39   35.81
 -17  21  -2  398.01   41.68
  15 -20   2   -8.81   25.83
 -15  20  -2   28.76   33.46
  13 -19   2   63.99   25.83
 -13  19  -2   24.66   23.48
  11 -18   2  285.89   27.59
 -11  18  -2  242.45   35.81
   9 -17   2  126.21   37.57
  -9  17  -2   82.77   22.89
   7 -16   2  538.90   55.18
  -7  16  -2  490.18   45.20
   5 -15   2 1356.06   65.16
  -5  15  -2 1223.38   60.46
   3 -14   2  568.25   53.42
  -3  14  -2  558.27   39.33
   1 -13   2  217.79   32.87
  -1  13  -2  213.09   24.07
  -1 -12   2  531.27   48.72
   1  12  -2  442.04   55.18
  -3 -11   2  265.34   25.24
   3  11  -2  251.25   26.42
  -5 -10   2  380.40   36.40
   5  10  -2  355.16   32.87
  -7  -9   2  241.27   26.42
  -9  -8   2    7.04   16.44
   9   8  -2    5.28   18.79
 -11  -7   2  180.81   19.37
  11   7  -2  198.42   27.00
 -13  -6   2  466.11   36.98
  13   6  -2  515.42   38.74
 -15  -5   2  344.59   35.22
  15   5  -2  374.53   38.16
 -17  -4   2  159.09   26.42
  17   4  -2  218.96   35.81
 -19  -3   2   19.37   49.90
  19   3  -2    2.94   43.44
 -21  -2   2  -30.53   31.11
  21   2  -2    1.17   41.68
 -23  -1   2   86.88   44.03
  23   1  -2   15.26   81.60
 -25   0   2   58.70   41.09
  25   0  -2    6.46   48.14
 -27   1   2  105.67   51.07
  27  -1  -2  158.50   56.36
 -29   2   2  130.91   63.99
  29  -2  -2  145.00   58.70
 -31   3   2   31.11   44.61
  31  -3  -2   29.35   52.83
  32 -27   2   25.83   38.16
 -32  27  -2    0.59   29.35
  30 -26   2   50.49   42.27
 -30  26  -2  146.17   49.90
  28 -25   2   37.57   38.16
 -28  25  -2   44.61   39.33
  26 -24   2   20.55   37.57
 -26  24  -2  -17.02   40.51
  24 -23   2   42.27   45.79
 -24  23  -2   48.72   38.74
  22 -22   2   31.11   39.92
 -22  22  -2   39.92   42.85
  20 -21   2  110.95   36.98
 -20  21  -2   73.38   52.25
  18 -20   2  257.71   66.92
 -18  20  -2  259.47   46.96
  16 -19   2  108.60   32.87
 -16  19  -2   76.31   35.81
  14 -18   2   37.57   29.94
 -14  18  -2   95.10   27.59
  12 -17   2  177.87   22.89
 -12  17  -2  226.60   29.35
  10 -16   2  197.83   22.89
 -10  16  -2  125.04   25.83
   8 -15   2  181.39   28.18
  -8  15  -2  180.81   31.11
   6 -14   2  323.46   22.89
  -6  14  -2  280.60   25.83
   4 -13   2  792.50   42.27
  -4  13  -2  656.89   63.99
   2 -12   2  706.21   36.40
  -2  12  -2  766.08   45.79
   0 -11   2 1320.25   63.99
   0  11  -2 1405.37   70.44
  -2 -10   2 1438.83   83.95
   2  10  -2 1617.29   80.42
  -4  -9   2  621.09   37.57
   4   9  -2  712.08   43.44
  -6  -8   2  368.07   44.03
   6   8  -2  411.51   34.64
  -8  -7   2  537.73   31.11
   8   7  -2  508.96   35.81
 -10  -6   2   58.70   19.96
  10   6  -2   62.81   24.66
 -12  -5   2  173.76   22.89
  12   5  -2  202.53   35.81
 -14  -4   2  560.03   41.09
  14   4  -2  582.34   46.96
 -16  -3   2  616.39   38.74
  16   3  -2  588.21   51.07
 -18  -2   2  105.08   28.18
  18   2  -2  106.84   37.57
 -20  -1   2   36.40   33.46
  20   1  -2   62.23   35.81
 -22   0   2  103.32   42.27
  22   0  -2   89.23   40.51
 -24   1   2   21.72   34.05
  24  -1  -2   13.50   36.98
 -26   2   2  150.28   38.16
  26  -2  -2  149.11   42.85
 -28   3   2  244.79   43.44
  28  -3  -2  255.95   55.77
 -30   4   2   29.94   42.27
  30  -4  -2   52.25   47.55
  31 -25   2   39.92   72.79
 -31  25  -2    8.22   42.27
  29 -24   2  -11.74   44.61
 -29  24  -2   44.03   42.85
  27 -23   2  -20.55   45.20
 -27  23  -2   31.11   51.07
  25 -22   2  -12.33   39.92
 -25  22  -2  -15.26   48.14
  23 -21   2   21.72   38.16
 -23  21  -2  -15.85   39.92
  21 -20   2   35.22   34.05
 -21  20  -2   24.66   39.33
  19 -19   2  208.40   42.85
 -19  19  -2  186.68   43.44
  17 -18   2  386.86   35.22
 -17  18  -2  369.25   34.64
  15 -17   2   36.40   31.70
 -15  17  -2   42.27   34.64
  13 -16   2  117.99   25.24
 -13  16  -2  112.12   26.42
  11 -15   2  250.66   30.53
 -11  15  -2  365.72   52.83
   9 -14   2  960.98   85.12
  -9  14  -2  850.03   55.18
   7 -13   2  783.69   46.96
  -7  13  -2  797.78   63.99
   5 -12   2  821.85   45.20
  -5  12  -2  710.31   45.20
   3 -11   2  285.89   32.29
  -3  11  -2  355.16   32.87
   1 -10   2  672.74   36.98
  -1  10  -2  660.42   64.57
  -1  -9   2  355.16   26.42
   1   9  -2  427.36   32.87
  -3  -8   2  788.98   40.51
   3   8  -2  800.72   65.75
  -5  -7   2  942.78   64.57
   5   7  -2 1012.64   51.07
  -7  -6   2   85.12   18.20
   7   6  -2   73.97   20.55
  -9  -5   2   51.66   30.53
   9   5  -2   49.31   24.66
 -11  -4   2  102.14   20.55
  11   4  -2   39.33   28.18
 -13  -3   2  296.45   31.70
  13   3  -2  248.90   28.76
 -15  -2   2  686.83   66.92
  15   2  -2  825.96   51.66
 -17  -1   2  123.28   24.66
  17   1  -2  132.08   34.05
 -19   0   2  239.51   41.68
  19   0  -2  157.91   42.85
 -21   1   2   86.29   30.53
  21  -1  -2  158.50   40.51
 -23   2   2  292.34   48.72
  23  -2  -2  303.50   82.77
 -25   3   2  315.83   51.66
  25  -3  -2  299.98   96.27
 -27   4   2  266.51   56.94
  27  -4  -2  100.97  103.91
 -29   5   2   19.96   48.14
  29  -5  -2   21.72   51.66
 -31   6   2   -5.87   58.12
  31  -6  -2   46.96   55.18
  32 -24   2   40.51   64.57
 -32  24  -2  -17.02   44.03
  30 -23   2   21.72   49.90
 -30  23  -2   45.20   45.79
  28 -22   2   -5.87   49.31
 -28  22  -2    4.11   48.14
  26 -21   2  -11.74   42.85
 -26  21  -2    8.81   45.79
  24 -20   2   10.57   41.68
 -24  20  -2   -8.81   42.85
  22 -19   2    7.04   35.22
 -22  19  -2   34.64   37.57
  20 -18   2   82.77   31.11
 -20  18  -2  133.26   36.40
  18 -17   2  119.17   24.66
 -18  17  -2   99.21   30.53
  16 -16   2  891.71   72.79
 -16  16  -2  709.73   57.53
  14 -15   2  487.83   35.22
 -14  15  -2  531.86   41.68
  12 -14   2  239.51   25.24
 -12  14  -2  284.13   39.92
  10 -13   2  581.17   35.22
 -10  13  -2  569.43   45.20
   8 -12   2 1029.66   48.72
  -8  12  -2 1108.91   60.46
   6 -11   2  504.26   44.03
  -6  11  -2  601.13   58.70
   4 -10   2  417.38   27.59
  -4  10  -2  354.57   30.53
   2  -9   2  249.49   19.96
  -2   9  -2  243.03   35.81
   0  -8   2  504.85   31.70
   0   8  -2  490.18   31.70
  -2  -7   2   32.29   12.91
   2   7  -2   11.15   19.96
  -4  -6   2 1196.97   79.84
   4   6  -2 1130.05   75.14
  -6  -5   2  569.43   31.11
   6   5  -2  642.81   38.16
  -8  -4   2    5.87   13.50
   8   4  -2    8.22   13.50
 -10  -3   2   85.12   13.50
  10   3  -2   72.79   17.02
 -12  -2   2   51.07   21.13
  12   2  -2   44.61   21.13
 -14  -1   2  229.53   25.83
  14   1  -2  214.86   46.38
 -16   0   2  867.05   45.79
  16   0  -2  831.24   71.62
 -18   1   2  519.53   37.57
  18  -1  -2  510.14   43.44
 -20   2   2  484.31   38.16
  20  -2  -2  455.54   47.55
 -22   3   2  371.59   51.66
  22  -3  -2  434.41   47.55
 -24   4   2  291.17   57.53
  24  -4  -2  296.45   45.79
 -26   5   2  214.27   44.61
  26  -5  -2  243.03   55.77
 -28   6   2   78.08   56.94
  28  -6  -2  163.20   56.36
 -30   7   2  -45.79   62.23
  30  -7  -2   42.27  101.56
 -32   8   2   24.07   49.31
  32  -8  -2  -27.00   54.59
  33 -23   2   56.36   62.81
 -33  23  -2   15.26   45.79
  31 -22   2   29.35   40.51
 -31  22  -2   42.85   45.79
  29 -21   2   34.05   48.72
 -29  21  -2   34.05   54.01
  27 -20   2   42.27   68.68
 -27  20  -2   58.70   58.70
  25 -19   2   24.66   40.51
 -25  19  -2   86.88   45.20
  23 -18   2   54.01   36.98
 -23  18  -2  127.97   42.85
  21 -17   2  160.26   35.22
 -21  17  -2  109.19   32.29
  19 -16   2  487.24   38.74
 -19  16  -2  548.88   42.27
  17 -15   2  675.09   42.27
 -17  15  -2  724.40   59.88
  15 -14   2  178.46   31.70
 -15  14  -2  210.16   38.74
  13 -13   2  342.83   30.53
 -13  13  -2  449.67   34.64
  11 -12   2  520.70   32.29
 -11  12  -2  514.83   56.94
   9 -11   2 1594.39   78.08
  -9  11  -2 1577.37   75.73
   7 -10   2 1831.56   79.84
  -7  10  -2 1763.46   76.90
   5  -9   2  122.69   15.85
  -5   9  -2  122.10   19.96
   3  -8   2  378.05   36.98
  -3   8  -2  346.35   25.83
   1  -7   2  186.09   15.85
  -1   7  -2  206.64   21.13
  -1  -6   2  405.64   36.40
   1   6  -2  456.71   28.18
  -3  -5   2 2309.99   82.19
   3   5  -2 2192.00   82.77
  -5  -4   2  195.48   17.02
  -7  -3   2    7.04   14.68
   7   3  -2  -35.81   26.42
  -9  -2   2 1000.31   70.44
   9   2  -2 1077.80   49.90
 -11  -1   2  455.54   29.94
  11   1  -2  466.69   29.35
 -13   0   2  322.28   23.48
  13   0  -2  416.21   29.35
 -15   1   2  578.82   38.74
  15  -1  -2  608.76   40.51
 -17   2   2   83.36   23.48
  17  -2  -2   48.72   34.05
 -19   3   2  127.39   34.64
  19  -3  -2  135.61   37.57
 -21   4   2  571.77   49.31
  21  -4  -2  534.79   51.66
 -23   5   2  304.67   47.55
  23  -5  -2  434.41   46.96
 -25   6   2   25.24   38.16
  25  -6  -2   83.36   42.85
 -27   7   2  266.51   58.70
  27  -7  -2  238.92   51.66
 -29   8   2   32.29   51.66
  29  -8  -2   25.83   46.96
 -31   9   2   86.29   60.46
  31  -9  -2   49.90   45.79
 -33  10   2  -15.26   70.44
  33 -10  -2    8.81   41.68
  32 -21   2   29.35   46.38
 -32  21  -2   60.46   51.07
  30 -20   2  133.26   65.75
 -30  20  -2    8.22   68.10
  28 -19   2  176.70   46.96
 -28  19  -2  169.65   58.70
  26 -18   2  151.46   38.74
 -26  18  -2  208.99   52.83
  24 -17   2  317.00   46.38
 -24  17  -2  234.23   56.36
  22 -16   2   68.68   57.53
 -22  16  -2   79.25   46.96
  20 -15   2  429.71   38.74
 -20  15  -2  359.27   38.16
  18 -14   2  507.20   44.61
 -18  14  -2  506.03   37.57
  16 -13   2  243.62   24.66
 -16  13  -2  217.79   28.18
  14 -12   2   35.81   25.24
 -14  12  -2   76.31   25.24
  12 -11   2  442.04   27.00
 -12  11  -2  463.76   34.64
  10 -10   2 1181.71   48.72
 -10  10  -2 1312.03   65.75
   8  -9   2  575.30   32.29
  -8   9  -2  588.21   41.09
   6  -8   2   42.27   13.50
  -6   8  -2   31.11   17.02
   4  -7   2   29.35   11.74
  -4   7  -2   11.15    9.98
   2  -6   2  638.11   29.94
  -2   6  -2  793.67   66.92
   0  -5   2   15.85    8.22
   0   5  -2   23.48   15.85
  -2  -4   2  460.24   35.22
   2   4  -2  481.96   25.83
  -4  -3   2 2318.21   79.25
   4   3  -2 2249.53   82.19
  -6  -2   2  826.55   36.98
   6   2  -2  794.26   39.33
  -8  -1   2 1243.34   96.27
   8   1  -2 1312.61   88.06
 -10   0   2 1235.71   52.25
  10   0  -2 1344.31   63.40
 -12   1   2  589.97   34.64
  12  -1  -2  589.39   37.57
 -14   2   2  258.88   25.24
  14  -2  -2  320.52   28.76
 -16   3   2  141.48   23.48
  16  -3  -2  121.52   29.35
 -18   4   2  115.06   27.00
  18  -4  -2  122.10   36.40
 -20   5   2   51.66   29.35
  20  -5  -2   48.72   31.11
 -22   6   2   84.53   37.57
  22  -6  -2   58.12   36.98
 -24   7   2  262.99   41.68
  24  -7  -2  232.47   47.55
 -26   8   2  104.49   44.61
  26  -8  -2   86.88   45.20
 -28   9   2   31.70   45.79
  28  -9  -2   50.49   45.20
 -30  10   2   28.18   61.05
  30 -10  -2   14.09   61.05
 -32  11   2   25.83   37.57
  32 -11  -2  -42.27   48.14
  33 -20   2   54.59   59.29
 -33  20  -2   39.33   58.12
  31 -19   2   37.57   61.05
 -31  19  -2   45.20   67.51
  29 -18   2  168.48   44.03
 -29  18  -2  179.63   47.55
  27 -17   2  119.17   51.66
 -27  17  -2   26.42   55.77
  25 -16   2  213.68   45.79
 -25  16  -2  194.31   55.77
  23 -15   2  130.32   29.35
 -23  15  -2  136.19   32.29
  21 -14   2  243.62   42.27
 -21  14  -2  180.81   44.61
  19 -13   2  486.07   38.16
 -19  13  -2  485.48   61.05
  17 -12   2  164.37   22.31
 -17  12  -2  196.66   25.24
  15 -11   2   83.95   30.53
 -15  11  -2   22.89   21.72
  13 -10   2  100.97   20.55
 -13  10  -2  103.32   22.31
  11  -9   2  973.89   45.79
 -11   9  -2  990.33   58.12
   9  -8   2 1303.81   53.42
  -9   8  -2 1385.99   62.23
   7  -7   2 2172.04   83.36
  -7   7  -2 2294.73  106.25
   5  -6   2  181.98   17.02
  -5   6  -2  196.07   19.37
   3  -5   2 1495.77   62.81
  -3   5  -2 1526.88   88.64
   1  -4   2 3239.27  137.95
  -1  -3   2  800.13   46.38
  -3  -2   2 1304.40   73.38
   3   2  -2 1420.63   56.36
  -5  -1   2 2857.11  106.25
   5   1  -2 2963.95  110.95
  -7   0   2 2241.31  127.39
   7   0  -2 2169.10   89.23
  -9   1   2  585.86   29.94
   9  -1  -2  591.73   33.46
 -11   2   2 1648.40   66.92
  11  -2  -2 1610.24   80.42
 -13   3   2  646.33   36.98
  13  -3  -2  664.53   39.33
 -15   4   2  287.06   23.48
  15  -4  -2  412.69   31.11
 -17   5   2  237.16   24.66
  17  -5  -2  232.47   29.94
 -19   6   2   76.31   28.76
  19  -6  -2  116.82   36.40
 -21   7   2   56.94   38.16
  21  -7  -2   78.66   41.09
 -23   8   2  253.60   43.44
  23  -8  -2  318.76   39.33
 -25   9   2  223.07   41.68
  25  -9  -2  152.63   47.55
 -27  10   2  102.73   54.59
  27 -10  -2  179.63   60.46
 -29  11   2  183.74   48.14
  29 -11  -2  244.21   51.07
 -31  12   2   62.23   64.57
  31 -12  -2  224.84   74.55
 -33  13   2    4.11   24.07
  33 -13  -2   28.76   42.85
  34 -19   2    9.39   91.58
 -34  19  -2   12.91   81.60
  32 -18   2   95.10   56.36
 -32  18  -2   -9.98   55.77
  30 -17   2   82.77   47.55
 -30  17  -2   14.09   52.25
  28 -16   2   71.03   48.72
 -28  16  -2   24.07   46.38
  26 -15   2   76.31   35.22
 -26  15  -2  110.95   44.03
  24 -14   2  235.99   46.38
 -24  14  -2  239.51   48.72
  22 -13   2  160.26   28.76
 -22  13  -2  266.51   35.81
  20 -12   2  648.68   56.36
 -20  12  -2  763.74   53.42
  18 -11   2  224.25   36.98
 -18  11  -2  238.34   31.11
  16 -10   2   66.92   19.96
 -16  10  -2   38.16   25.24
  14  -9   2   30.53   19.37
 -14   9  -2   37.57   21.13
  12  -8   2   -1.76   19.37
 -12   8  -2    0.59   21.72
  10  -7   2   11.15   13.50
 -10   7  -2   11.15   20.55
   8  -6   2  727.34   39.33
  -8   6  -2  770.19   66.92
   6  -5   2 2835.98  100.38
  -6   5  -2 3049.07  114.47
   4  -4   2 1849.17   65.16
  -4   4  -2 1999.45   78.08
   2  -3   2 1794.57   56.94
  -2   3  -2 2170.86  112.12
  -2  -1   2  915.19   34.05
   2   1  -2  837.11   46.96
  -4   0   2 2040.54   76.90
   4   0  -2 1917.26   98.62
  -6   1   2  184.33   16.44
   6  -1  -2  245.38   19.37
  -8   2   2   59.29   16.44
   8  -2  -2   54.59   18.20
 -10   3   2 1792.22   88.64
  10  -3  -2 1825.10   81.01
 -12   4   2 1181.71   54.01
  12  -4  -2 1133.57   72.79
 -14   5   2 1061.95   55.18
  14  -5  -2 1063.12   51.66
 -16   6   2  203.70   30.53
  16  -6  -2  164.96   27.00
 -18   7   2  439.69   33.46
  18  -7  -2  445.56   32.87
 -20   8   2   12.33   35.81
  20  -8  -2    4.70   36.98
 -22   9   2  131.50   29.94
  22  -9  -2  131.50   32.87
 -24  10   2   58.12   46.38
  24 -10  -2   53.42   46.96
 -26  11   2  630.48   52.83
  26 -11  -2  760.21   63.99
 -28  12   2  306.43   62.23
  28 -12  -2  565.90  102.14
 -30  13   2  130.91   48.72
  30 -13  -2  110.36   54.01
 -32  14   2  171.41   50.49
  32 -14  -2   72.21   57.53
  33 -17   2   54.59   42.85
 -33  17  -2   44.03   42.27
  31 -16   2   51.07   84.53
 -31  16  -2   81.60   66.34
  29 -15   2   47.55   45.79
 -29  15  -2    7.04   51.07
  27 -14   2   17.02   41.68
 -27  14  -2   92.75   43.44
  25 -13   2  336.96   41.68
 -25  13  -2  257.71   48.14
  23 -12   2  335.79   40.51
 -23  12  -2  350.46   44.61
  21 -11   2  119.76   31.70
 -21  11  -2   21.72   38.74
  19 -10   2  373.36   34.05
 -19  10  -2  412.10   35.81
  17  -9   2    2.35   21.13
 -17   9  -2   -4.11   25.83
  15  -8   2  543.60   34.05
 -15   8  -2  523.64   44.03
  13  -7   2   67.51   14.68
 -13   7  -2   63.40   18.20
  11  -6   2  524.22   38.16
 -11   6  -2  643.39   33.46
   9  -5   2  187.85   19.37
  -9   5  -2  247.14   24.66
   7  -4   2 2183.78   81.60
  -7   4  -2 2261.85   83.95
   5  -3   2 1402.43   79.84
  -5   3  -2 1504.58   58.12
   3  -2   2  941.02   57.53
  -1   1  -2 1158.22   58.12
   1   0  -2 1184.64   39.92
  -3   1   2 2130.36   75.73
   3  -1  -2 2360.48   92.75
  -5   2   2 1619.63   93.93
   5  -2  -2 1561.52   68.10
  -7   3   2    3.52   15.85
   7  -3  -2    4.70   12.91
  -9   4   2  150.87   18.79
   9  -4  -2  103.91   22.31
 -11   5   2  518.35   34.64
  11  -5  -2  647.50   38.16
 -13   6   2  806.00   44.61
  13  -6  -2  881.14   45.20
 -15   7   2  228.36   28.76
  15  -7  -2  204.29   24.66
 -17   8   2  147.93   29.94
  17  -8  -2  121.52   26.42
 -19   9   2  173.18   36.98
  19  -9  -2  188.44   34.05
 -21  10   2  504.85   43.44
  21 -10  -2  564.73   41.09
 -23  11   2    2.35   44.61
  23 -11  -2   33.46   34.64
 -25  12   2  369.25   51.66
  25 -12  -2  412.10   54.01
 -27  13   2  310.54   55.18
  27 -13  -2  227.18   51.66
 -29  14   2   26.42   43.44
  29 -14  -2   37.57   44.61
 -31  15   2   80.42   88.64
  31 -15  -2   39.92   72.21
 -33  16   2   35.22   32.87
  33 -16  -2   61.05   32.29
  32 -15   2  127.39   48.72
 -32  15  -2   88.06   54.59
  30 -14   2   48.72   46.38
 -30  14  -2   15.26   48.72
  28 -13   2  -35.22   34.05
 -28  13  -2   -0.59   39.92
  26 -12   2  -43.44   45.20
 -26  12  -2   -5.87   54.59
  24 -11   2  238.34   40.51
 -24  11  -2  290.00   48.72
  22 -10   2  261.23   32.87
 -22  10  -2  202.53   34.05
  20  -9   2  339.31   38.74
 -20   9  -2  331.09   41.09
  18  -8   2  160.26   30.53
 -18   8  -2  194.90   37.57
  16  -7   2  194.90   28.18
 -16   7  -2  348.70   34.64
  14  -6   2  383.34   31.11
 -14   6  -2  432.65   32.87
  12  -5   2  907.56   45.20
 -12   5  -2 1090.71   49.31
  10  -4   2 1133.57   47.55
 -10   4  -2 1076.04   56.36
   8  -3   2 2270.66  125.63
  -8   3  -2 2214.30   90.99
   6  -2   2  386.86   23.48
  -6   2  -2  494.87   32.29
   4  -1   2  889.36   52.83
  -4   1  -2 1067.23   46.38
   2   0   2 1037.29   42.85
  -2   0  -2 1294.42   78.66
   0   1   2  986.22   56.36
   0  -1  -2 1235.13   46.96
  -2   2   2 1179.94   47.55
   2  -2  -2 1305.57   50.49
  -4   3   2 3368.42  115.06
   4  -3  -2 3580.93  133.84
  -6   4   2  750.23   45.79
   6  -4  -2  891.12   60.46
  -8   5   2  388.03   27.59
   8  -5  -2  379.81   25.83
 -10   6   2  440.28   29.35
  10  -6  -2  373.36   32.29
 -12   7   2  911.67   49.90
  12  -7  -2  815.98   48.72
 -14   8   2  456.13   51.07
  14  -8  -2  352.22   28.18
 -16   9   2  665.70   59.88
  16  -9  -2  595.26   44.61
 -18  10   2  604.65   49.31
  18 -10  -2  642.81   48.72
 -20  11   2  272.39   43.44
  20 -11  -2  199.59   40.51
 -22  12   2  209.57   38.16
  22 -12  -2  317.59   38.74
 -24  13   2  155.56   44.61
  24 -13  -2  132.08   32.29
 -26  14   2   79.25   54.59
  26 -14  -2   97.45   55.77
 -28  15   2   18.20   42.85
  28 -15  -2  -30.53   43.44
 -30  16   2    7.04   50.49
  30 -16  -2   -3.52   46.96
 -32  17   2   -8.22   44.03
  32 -17  -2   22.31   44.61
  33 -14   2   48.72   45.20
 -33  14  -2   35.81   36.98
  31 -13   2  183.16   54.01
 -31  13  -2  103.91   56.94
  29 -12   2   28.76   55.18
 -29  12  -2    4.11   57.53
  27 -11   2   19.96   41.68
 -27  11  -2   53.42   42.27
  25 -10   2   78.08   35.81
 -25  10  -2   27.59   41.68
  23  -9   2  117.99   35.22
 -23   9  -2  179.63   38.74
  21  -8   2  580.58   51.66
 -21   8  -2  656.31   50.49
  19  -7   2 1094.82   81.60
 -19   7  -2 1116.54   64.57
  17  -6   2  480.78   39.92
 -17   6  -2  449.67   40.51
  15  -5   2  395.08   30.53
 -15   5  -2  392.73   35.22
  13  -4   2  618.74   39.92
 -13   4  -2  717.95   38.74
  11  -3   2  803.07   44.03
 -11   3  -2  897.58   56.36
   9  -2   2    5.87   18.79
  -9   2  -2   39.92   15.85
   7  -1   2  422.08   29.35
  -7   1  -2  457.30   29.94
   5   0   2    8.22   14.68
  -5   0  -2   33.46   21.13
   3   1   2 3210.50  117.41
  -3  -1  -2 3572.71  187.26
   1   2   2 2115.09  126.21
  -1  -2  -2 2307.05   88.64
  -1   3   2 1031.42   48.72
   1  -3  -2  966.85   42.85
  -3   4   2 1014.99   65.16
   3  -4  -2 1235.71   73.38
  -5   5   2   44.03   23.48
   5  -5  -2   63.99   17.61
  -7   6   2  179.05   32.87
   7  -6  -2  234.81   22.89
  -9   7   2  274.73   23.48
   9  -7  -2  257.12   24.07
 -11   8   2  371.59   29.35
  11  -8  -2  399.77   31.70
 -13   9   2  838.88   52.25
  13  -9  -2  751.99   43.44
 -15  10   2 1715.32  120.93
  15 -10  -2 1576.78   71.03
 -17  11   2  699.75   47.55
  17 -11  -2  697.40   48.72
 -19  12   2   76.90   36.98
  19 -12  -2  120.34   32.29
 -21  13   2  301.74   36.98
  21 -13  -2  348.11   38.74
 -23  14   2  184.33   38.74
  23 -14  -2  198.42   39.33
 -25  15   2  261.23   48.72
  25 -15  -2  268.86   46.96
 -27  16   2  145.59   46.96
  27 -16  -2   44.61   49.31
 -29  17   2  -21.72   46.96
  29 -17  -2   22.89   57.53
 -31  18   2   17.61   45.79
  31 -18  -2  -41.68   53.42
 -33  19   2    6.46   25.24
  33 -19  -2   60.46   35.22
  32 -12   2  163.20   55.77
 -32  12  -2  123.86   52.83
  30 -11   2  142.06   49.31
 -30  11  -2  120.34   55.18
  28 -10   2  128.56   48.14
 -28  10  -2   65.75   49.31
  26  -9   2   -9.39   35.22
 -26   9  -2   34.64   31.70
  24  -8   2   15.85   39.33
 -24   8  -2   96.86   32.87
  22  -7   2  338.13   57.53
 -22   7  -2  308.19   39.33
  20  -6   2  698.57   71.03
 -20   6  -2  684.48   48.14
  18  -5   2  916.36   41.09
 -18   5  -2  970.96   48.72
  16  -4   2   87.47   18.79
 -16   4  -2  127.97   21.13
  14  -3   2  317.59   28.18
 -14   3  -2  315.83   31.70
  12  -2   2 1582.06   71.03
 -12   2  -2 1685.38   79.25
  10  -1   2  433.82   29.94
 -10   1  -2  411.51   28.76
   8   0   2  552.40   33.46
  -8   0  -2  612.87   32.87
   6   1   2  179.05   18.79
  -6  -1  -2  258.30   18.20
   4   2   2  698.57   40.51
  -4  -2  -2  803.07   39.33
   2   3   2 1566.21   72.79
  -2  -3  -2 1540.97   64.57
   0   4   2 2135.05   90.99
   0  -4  -2 2201.98   82.77
  -2   5   2 1579.72   71.62
   2  -5  -2 1682.45   66.34
  -4   6   2  460.24   30.53
   4  -6  -2  536.55   29.35
  -6   7   2  452.02   45.20
   6  -7  -2  505.44   39.92
  -8   8   2  528.92   33.46
   8  -8  -2  547.71   33.46
 -10   9   2  800.72   48.72
  10  -9  -2  716.77   49.31
 -12  10   2  803.07   45.20
  12 -10  -2  839.46   47.55
 -14  11   2  806.00   49.31
  14 -11  -2  729.69   46.38
 -16  12   2   61.05   23.48
  16 -12  -2   83.36   24.66
 -18  13   2  108.01   29.94
  18 -13  -2  100.97   34.05
 -20  14   2  309.37   70.44
  20 -14  -2  465.52   74.55
 -22  15   2  345.76   69.86
  22 -15  -2  429.71   73.38
 -24  16   2  134.43   45.79
  24 -16  -2  259.47   41.68
 -26  17   2  171.41   39.33
  26 -17  -2  165.54   46.38
 -28  18   2    2.94   43.44
  28 -18  -2    2.94   38.74
 -30  19   2    6.46   53.42
  30 -19  -2   -4.11   54.59
 -32  20   2   30.53   40.51
  32 -20  -2   66.92   54.59
  33 -11   2   31.11   54.01
 -33  11  -2   18.79   48.72
  31 -10   2  295.87   62.81
 -31  10  -2  228.36   55.77
  29  -9   2   54.01   61.64
 -29   9  -2  108.01   61.64
  27  -8   2   83.95   55.18
 -27   8  -2  126.21   58.12
  25  -7   2  166.72   45.79
 -25   7  -2   97.45   72.79
  23  -6   2   72.79   31.70
 -23   6  -2   56.94   33.46
  21  -5   2  190.20   35.22
 -21   5  -2  143.24   60.46
  19  -4   2  139.13   35.22
 -19   4  -2  166.72   38.16
  17  -3   2  119.76   25.83
 -17   3  -2  169.07   27.59
  15  -2   2  300.56   46.96
 -15   2  -2  440.86   35.22
  13  -1   2  560.62   33.46
 -13   1  -2  587.62   31.70
  11   0   2 1388.34   59.88
 -11   0  -2 1523.36   65.75
   9   1   2  737.32   39.33
  -9  -1  -2  648.68   36.98
   7   2   2  324.04   38.74
  -7  -2  -2  294.11   35.81
   5   3   2  392.14   28.18
  -5  -3  -2  363.96   36.98
   3   4   2   41.09   15.85
  -3  -4  -2   10.57   15.26
   1   5   2  180.22   18.79
  -1  -5  -2  230.12   21.13
  -1   6   2 3365.48  122.10
   1  -6  -2 3663.70  132.08
  -3   7   2 2608.20  105.08
   3  -7  -2 2626.99  106.25
  -5   8   2 2651.65  147.35
   5  -8  -2 2571.22   95.69
  -7   9   2   49.90   24.07
   7  -9  -2   45.20   23.48
  -9  10   2  398.60   33.46
   9 -10  -2  462.00   34.64
 -11  11   2 1434.72   76.90
  11 -11  -2 1589.70   79.25
 -13  12   2  286.47   31.70
  13 -12  -2  260.64   27.00
 -15  13   2  140.30   27.00
  15 -13  -2  190.20   31.11
 -17  14   2  169.65   30.53
  17 -14  -2  190.79   33.46
 -19  15   2   64.57   52.83
  19 -15  -2  175.52   39.92
 -21  16   2  415.04   48.72
  21 -16  -2  457.89   47.55
 -23  17   2  358.09   52.83
  23 -17  -2  542.42   55.77
 -25  18   2   73.38   43.44
  25 -18  -2  120.34   47.55
 -27  19   2  -18.79   88.64
  27 -19  -2   59.29   80.42
 -29  20   2   41.09   65.75
  29 -20  -2  -27.00   65.75
 -31  21   2   44.03  103.32
  31 -21  -2   24.07   86.29
 -33  22   2   51.66   80.42
  33 -22  -2   14.68   46.96
  32  -9   2  302.91   52.25
 -32   9  -2  168.48   52.83
  30  -8   2  157.33   45.79
 -30   8  -2  110.95   48.14
  28  -7   2  234.81   54.01
 -28   7  -2  222.49   48.72
  26  -6   2  543.01   64.57
 -26   6  -2  503.09   61.05
  24  -5   2  149.11   41.09
 -24   5  -2  108.60   39.92
  22  -4   2  695.05   55.77
 -22   4  -2  802.48   57.53
  20  -3   2   95.69   42.27
 -20   3  -2  134.43   32.87
  18  -2   2   24.07   25.24
 -18   2  -2   24.07   26.42
  16  -1   2   71.62   24.66
 -16   1  -2   45.20   24.07
  14   0   2  173.76   31.11
 -14   0  -2  179.05   28.18
  12   1   2  234.81   32.29
 -12  -1  -2  267.69   28.76
  10   2   2  789.56   43.44
 -10  -2  -2  887.01   72.21
   8   3   2  331.09   27.59
  -8  -3  -2  379.81   29.94
   6   4   2  412.10   29.35
  -6  -4  -2  424.43   28.76
   4   5   2  164.96   27.59
  -4  -5  -2  154.98   18.20
   2   6   2   75.73   18.20
  -2  -6  -2   35.22   16.44
   0   7   2 2426.22   96.86
   0  -7  -2 2316.45   99.80
  -2   8   2  908.15   51.07
   2  -8  -2  923.41   49.31
  -4   9   2  200.18   23.48
   4  -9  -2  254.77   24.66
  -6  10   2 1373.08   70.44
   6 -10  -2 1357.82   66.92
  -8  11   2  817.74   48.72
   8 -11  -2 1075.45   54.01
 -10  12   2 1900.24   99.21
  10 -12  -2 1876.17   93.93
 -12  13   2  595.26   40.51
  12 -13  -2  658.07   45.20
 -14  14   2  172.00   28.76
  14 -14  -2  139.71   30.53
 -16  15   2    3.52   27.59
  16 -15  -2   35.22   29.94
 -18  16   2  160.26   33.46
  18 -16  -2   83.36   35.22
 -20  17   2  146.17   45.20
  20 -17  -2  253.60   48.72
 -22  18   2  199.59   46.38
  22 -18  -2  318.76   45.79
 -24  19   2  221.90   44.03
  24 -19  -2  291.76   44.61
 -26  20   2  123.86   48.72
  26 -20  -2   70.44   47.55
 -28  21   2   25.83   48.14
  28 -21  -2  105.08   55.77
 -30  22   2   58.70   49.90
  30 -22  -2   73.97   66.92
 -32  23   2  -31.11   35.22
  32 -23  -2  -23.48   34.64
  31  -7   2  296.45   59.88
 -31   7  -2  254.77   56.94
  29  -6   2  120.34   50.49
 -29   6  -2  173.18   50.49
  27  -5   2   91.58   62.23
 -27   5  -2  156.74   44.61
  25  -4   2  190.79   54.59
 -25   4  -2  236.58   48.72
  23  -3   2  405.64   48.14
 -23   3  -2  463.76   48.14
  21  -2   2  529.51   49.90
 -21   2  -2  699.75   55.18
  19  -1   2   99.80   32.87
 -19   1  -2  108.01   28.18
  17   0   2   69.86   31.11
 -17   0  -2   29.35   24.07
  15   1   2   33.46   26.42
 -15  -1  -2   29.35   24.66
  13   2   2  197.24   27.00
 -13  -2  -2  218.38   28.18
  11   3   2  810.11   45.20
 -11  -3  -2  787.22   48.14
   9   4   2  838.88   46.38
  -9  -4  -2  832.42   48.14
   7   5   2  826.55   49.31
  -7  -5  -2  943.96   47.55
   5   6   2  535.38   38.74
  -5  -6  -2  672.74   42.27
   3   7   2 1876.17   84.53
  -3  -7  -2 2012.36   88.64
   1   8   2  606.41   35.22
  -1  -8  -2  634.59   35.81
  -1   9   2 1479.33   78.08
   1  -9  -2 1679.51   79.25
  -3  10   2   36.98   24.66
   3 -10  -2   14.68   21.13
  -5  11   2  633.41   48.14
   5 -11  -2  723.23   49.90
  -7  12   2 1078.97   58.70
   7 -12  -2 1212.23   56.36
  -9  13   2  714.42   45.79
   9 -13  -2  760.21   42.85
 -11  14   2  304.09   51.66
  11 -14  -2  323.46   36.40
 -13  15   2  331.68   37.57
  13 -15  -2  367.49   41.09
 -15  16   2   28.18   28.76
  15 -16  -2    4.70   28.76
 -17  17   2   34.05   39.92
  17 -17  -2  -42.27   56.94
 -19  18   2  159.67   35.81
  19 -18  -2  169.07   37.57
 -21  19   2   69.27   46.96
  21 -19  -2   16.44   35.81
 -23  20   2  239.51   58.70
  23 -20  -2  144.41   70.44
 -25  21   2  198.42   65.16
  25 -21  -2  331.68   62.23
 -27  22   2  187.26   68.68
  27 -22  -2  228.94   70.44
 -29  23   2   73.38   70.44
  29 -23  -2  116.23   90.99
 -31  24   2  -22.31   47.55
  31 -24  -2   51.66   51.66
  30  -5   2   39.92   43.44
 -30   5  -2    2.94   34.64
  28  -4   2  -30.53   45.79
 -28   4  -2  -17.61   39.92
  26  -3   2   55.18   38.74
 -26   3  -2   75.73   34.64
  24  -2   2  251.25   45.79
 -24   2  -2  183.74   39.33
  22  -1   2  106.25   37.57
 -22   1  -2  166.72   49.31
  20   0   2   49.90   42.85
 -20   0  -2   -1.17   35.81
  18   1   2  165.54   35.22
 -18  -1  -2  176.11   27.00
  16   2   2  150.87   38.74
 -16  -2  -2   56.36   49.90
  14   3   2  167.31   29.94
 -14  -3  -2  219.55   30.53
  12   4   2   88.06   26.42
 -12  -4  -2   50.49   23.48
  10   5   2 1622.57   71.62
 -10  -5  -2 1582.65   61.64
   8   6   2  389.21   40.51
   6   7   2  833.01   47.55
  -6  -7  -2  918.71   51.07
   4   8   2 1187.58  105.08
  -4  -8  -2 1287.37   72.21
   2   9   2 1763.46   91.58
  -2  -9  -2 1791.05   76.31
   0  10   2 1225.15   68.68
   0 -10  -2 1536.28   71.62
  -2  11   2 1086.02   59.88
   2 -11  -2 1211.64   58.70
  -4  12   2   -4.70   22.31
   4 -12  -2    3.52   21.13
  -6  13   2   32.87   29.35
   6 -13  -2  113.30   27.00
  -8  14   2  479.61   41.68
   8 -14  -2  474.91   37.57
 -10  15   2  334.61   31.11
  10 -15  -2  408.58   35.81
 -12  16   2   83.36   31.11
  12 -16  -2  142.06   34.05
 -14  17   2  164.37   32.87
  14 -17  -2  184.33   31.70
 -16  18   2   13.50   41.68
  16 -18  -2   36.98   38.74
 -18  19   2   71.62   31.70
  18 -19  -2   93.93   40.51
 -20  20   2   11.15   49.31
  20 -20  -2   30.53   50.49
 -22  21   2   -3.52   38.74
  22 -21  -2   48.72   38.74
 -24  22   2  175.52   45.20
  24 -22  -2  197.24   46.38
 -26  23   2  130.91   47.55
  26 -23  -2   98.04   46.96
 -28  24   2   22.89   56.94
  28 -24  -2   52.83   56.94
 -30  25   2   41.09   58.12
  30 -25  -2  -35.22   52.25
  31  -4   2   -5.87   35.22
 -31   4  -2  -58.12   58.70
  29  -3   2   17.61   41.68
 -29   3  -2    6.46   35.22
  27  -2   2   -9.39   41.68
 -27   2  -2   23.48   36.40
  25  -1   2  214.86   43.44
 -25   1  -2  118.58   36.40
  23   0   2  467.87   61.64
 -23   0  -2  434.99   52.25
  21   1   2   88.06   49.90
 -21  -1  -2   13.50   39.92
  19   2   2   52.25   35.81
 -19  -2  -2   19.96   24.66
  17   3   2  199.59   38.74
 -17  -3  -2  184.92   57.53
  15   4   2  136.78   34.64
 -15  -4  -2  196.07   30.53
  13   5   2  142.06   29.94
 -13  -5  -2  158.50   29.94
  11   6   2  804.24   51.07
 -11  -6  -2  700.92   54.59
   9   7   2  599.36   63.40
  -9  -7  -2  602.30   55.18
   7   8   2  260.64   28.18
  -7  -8  -2  181.39   22.89
   5   9   2 1063.12   54.59
  -5  -9  -2 1134.16   57.53
   3  10   2  702.10   49.90
  -3 -10  -2  747.89   39.92
   1  11   2  639.87   51.66
  -1 -11  -2  638.11   36.40
  -1  12   2  443.21   41.09
   1 -12  -2  488.41   40.51
  -3  13   2   93.93   21.72
   3 -13  -2  123.86   22.89
  -5  14   2   30.53   25.24
   5 -14  -2    3.52   22.31
  -7  15   2  558.86   42.27
   7 -15  -2  518.94   54.01
  -9  16   2  248.90   48.72
   9 -16  -2  339.89   33.46
 -11  17   2  447.91   66.92
  11 -17  -2  493.11   48.14
 -13  18   2 1088.95   91.58
  13 -18  -2  931.63   69.27
 -15  19   2  174.35   37.57
  15 -19  -2  217.79   36.40
 -17  20   2  112.71   46.38
  17 -20  -2   49.31   43.44
 -19  21   2  362.79   43.44
  19 -21  -2  530.68   50.49
 -21  22   2   93.34   56.36
  21 -22  -2   45.20   52.83
 -23  23   2  412.69   57.53
  23 -23  -2  322.87   61.05
 -25  24   2  143.82   45.79
  25 -24  -2  251.84   49.90
 -27  25   2   39.92   51.07
  27 -25  -2   48.14   48.14
 -29  26   2   -1.76   49.90
  29 -26  -2   58.12   40.51
  30  -2   2    1.76   32.87
 -30   2  -2   29.35   59.29
  28  -1   2   24.07   42.27
 -28   1  -2   31.11   32.87
  26   0   2   96.27   51.66
 -26   0  -2    7.04   40.51
  24   1   2  167.89   68.10
 -24  -1  -2  211.33   61.05
  22   2   2  285.30   47.55
 -22  -2  -2  307.61   52.25
  20   3   2  274.73   45.79
 -20  -3  -2  247.73   39.33
  18   4   2  336.37   57.53
 -18  -4  -2  373.94   82.77
  16   5   2  510.72   51.07
 -16  -5  -2  545.36   41.68
  14   6   2  423.84   52.83
 -14  -6  -2  554.75   48.72
  12   7   2  130.91   41.68
 -12  -7  -2  146.76   32.29
  10   8   2  679.20   57.53
 -10  -8  -2  740.84   78.66
   8   9   2  207.81   58.70
  -8  -9  -2   96.27   32.87
   6  10   2  235.99   33.46
  -6 -10  -2  193.72   25.83
   4  11   2  275.32   29.94
  -4 -11  -2  385.68   27.59
   2  12   2  311.72   37.57
  -2 -12  -2  298.21   31.70
   0  13   2  386.27   41.09
   0 -13  -2  420.32   38.74
  -2  14   2   74.55   24.07
   2 -14  -2   85.12   21.13
  -4  15   2  102.14   27.59
   4 -15  -2   65.75   21.72
  -6  16   2  119.76   29.94
   6 -16  -2   52.83   21.13
  -8  17   2  -15.26   29.94
   8 -17  -2  -14.68   24.07
 -10  18   2  149.69   42.85
  10 -18  -2  238.34   42.27
 -12  19   2 1252.15   75.73
  12 -19  -2 1285.61   73.38
 -14  20   2  631.65   56.94
  14 -20  -2  769.61   93.34
 -16  21   2  113.89   41.68
  16 -21  -2  213.09   41.09
 -18  22   2  524.81   78.66
  18 -22  -2  718.53   71.03
 -20  23   2  385.68   48.72
  20 -23  -2  346.35   48.72
 -22  24   2   87.47   60.46
  22 -24  -2  211.33   59.88
 -24  25   2   89.23   62.23
  24 -25  -2   88.06   62.81
 -26  26   2   -5.28   73.38
  26 -26  -2   -5.28   45.20
 -28  27   2    1.17   37.57
  28 -27  -2    3.52   26.42
 -30  28   2   31.70   32.87
  29   0   2  120.34   43.44
 -29   0  -2  106.84   37.57
  27   1   2   71.03   59.29
 -27  -1  -2   19.37   83.36
  25   2   2   43.44   66.92
 -25  -2  -2  100.97   53.42
  23   3   2   79.84   53.42
 -23  -3  -2  186.09   45.20
  21   4   2  368.66   53.42
 -21  -4  -2  331.09   41.09
  19   5   2  346.94   63.40
 -19  -5  -2  321.11   49.90
  17   6   2  533.03   60.46
 -17  -6  -2  558.86   50.49
  15   7   2  410.93   51.07
 -15  -7  -2  379.81   44.03
  13   8   2  379.23   39.92
 -13  -8  -2  413.27   34.05
  11   9   2  256.54   51.07
 -11  -9  -2  166.72   39.33
   9  10   2  240.10   42.27
  -9 -10  -2  313.48   32.87
   7  11   2  433.82   44.03
  -7 -11  -2  456.13   37.57
   5  12   2  256.54   32.29
  -5 -12  -2  339.89   29.94
   3  13   2  150.28   27.00
  -3 -13  -2  191.37   25.24
   1  14   2  599.36   65.75
  -1 -14  -2  589.97   39.92
  -1  15   2  212.51   32.29
   1 -15  -2  205.46   29.94
  -3  16   2  342.83   39.33
   3 -16  -2  276.49   35.81
  -5  17   2  142.65   42.27
   5 -17  -2  246.56   61.05
  -7  18   2  237.16   36.40
   7 -18  -2  250.08   33.46
  -9  19   2  332.85   72.21
   9 -19  -2  540.66   55.77
 -11  20   2  307.61   42.27
  11 -20  -2  293.52   35.22
 -13  21   2  600.54   50.49
  13 -21  -2  612.87   48.14
 -15  22   2  254.19   49.31
  15 -22  -2  239.51   45.20
 -17  23   2   62.81   39.33
  17 -23  -2   50.49   39.33
 -19  24   2  131.50   63.99
  19 -24  -2  101.56   60.46
 -21  25   2  224.25   46.96
  21 -25  -2  211.33   41.68
 -23  26   2    4.11   61.64
  23 -26  -2   63.40   62.81
 -25  27   2    1.76   65.16
  25 -27  -2  -19.96   60.46
 -27  28   2   36.40   43.44
  27 -28  -2    0.59   31.70
 -29  29   2    8.81   32.87
  28   2   2  230.71   59.88
  26   3   2   88.06   73.97
 -26  -3  -2   31.70   56.36
  24   4   2   98.04   68.68
 -24  -4  -2  108.60   49.90
  22   5   2  231.29   51.66
 -22  -5  -2  268.28   41.09
  20   6   2  179.05   65.75
 -20  -6  -2  112.12   51.66
  18   7   2   44.61   46.96
 -18  -7  -2  126.80   36.98
  16   8   2  229.53   42.27
 -16  -8  -2  243.62   35.22
  14   9   2  238.92   40.51
 -14  -9  -2  331.68   52.25
  12  10   2  353.40   53.42
 -12 -10  -2  378.05   71.62
  10  11   2  557.69   48.72
 -10 -11  -2  594.67   60.46
   8  12   2   18.20   35.81
  -8 -12  -2    5.28   27.59
   6  13   2   75.14   31.70
  -6 -13  -2   79.25   24.07
   4  14   2  146.76   37.57
  -4 -14  -2  212.51   41.68
   2  15   2   87.47   30.53
  -2 -15  -2  109.19   29.94
   0  16   2  942.19   56.36
   0 -16  -2  985.05   61.64
   2 -17  -2  919.89   56.94
  -4  18   2  601.13   55.77
   4 -18  -2  724.99   55.77
  -6  19   2  541.25   63.40
   6 -19  -2  537.73   61.64
  -8  20   2  796.61   57.53
   8 -20  -2  877.03   59.29
 -10  21   2   63.40   34.64
  10 -21  -2   92.75   27.00
 -12  22   2  183.74   54.01
  12 -22  -2  225.42   51.66
 -14  23   2  103.91   78.08
  14 -23  -2   95.69   51.66
 -16  24   2   62.81   51.07
  16 -24  -2   69.27   47.55
 -18  25   2   85.71   52.25
  18 -25  -2  112.12   44.61
 -20  26   2  454.37   69.27
  20 -26  -2  506.61   58.12
 -22  27   2   84.53   51.07
  22 -27  -2  110.95   51.66
 -24  28   2  -11.15   66.92
  24 -28  -2  -39.92   61.05
 -26  29   2   -5.87   62.81
  26 -29  -2   84.53   61.05
 -28  30   2   12.33   33.46
  25   5   2  -33.46   69.27
 -25  -5  -2   -9.98   48.72
  23   6   2   94.51   58.12
 -23  -6  -2   72.21   41.09
  21   7   2   54.01   57.53
 -21  -7  -2   89.23   40.51
  19   8   2   11.15   54.01
 -19  -8  -2   26.42   38.16
  17   9   2  166.13   51.66
 -17  -9  -2  103.91   39.33
  15  10   2  191.37   62.81
 -15 -10  -2  267.10   51.07
  13  11   2   63.99   47.55
 -13 -11  -2  231.88   43.44
  11  12   2   61.05   49.90
 -11 -12  -2   37.57   42.27
   9  13   2  104.49   65.75
  -9 -13  -2  118.58   41.09
   7  14   2  136.19   36.40
  -7 -14  -2   98.04   29.35
   5  15   2   37.57   36.98
  -5 -15  -2   18.79   34.64
   3  16   2  135.02   42.27
  -3 -16  -2  103.91   32.87
   1  17   2  572.36   55.18
  -1 -17  -2  599.95   50.49
  -1  18   2   27.59   72.21
   1 -18  -2  127.97   61.05
  -3  19   2  552.99   54.01
   3 -19  -2  713.84   49.31
  -5  20   2  371.59   55.77
   5 -20  -2  379.23   46.38
  -7  21   2  275.91   34.64
   7 -21  -2  307.61   37.57
  -9  22   2  216.62   44.03
   9 -22  -2  185.50   41.09
 -11  23   2  280.02   51.66
  11 -23  -2  318.76   78.08
 -13  24   2  184.33   45.20
  13 -24  -2  208.99   44.03
 -15  25   2   76.90   59.88
  15 -25  -2   39.33   51.07
 -17  26   2   72.21   52.83
  17 -26  -2  -18.20   73.97
 -19  27   2  110.95   55.77
  19 -27  -2  191.37   90.99
 -21  28   2  139.13   55.77
  21 -28  -2  129.74   56.36
 -23  29   2  -17.61   62.23
  23 -29  -2  102.73   57.53
 -25  30   2   -6.46   67.51
  25 -30  -2   37.57   61.05
  24   7   2   17.61   51.07
 -24  -7  -2   35.81   42.27
  22   8   2   54.59   51.66
 -22  -8  -2   63.40   51.07
  20   9   2    5.28   53.42
 -20  -9  -2   41.68   44.61
  18  10   2   18.79   65.16
 -18 -10  -2   -0.59   51.66
  16  11   2  109.19   43.44
 -16 -11  -2  204.88   38.16
  14  12   2  226.60   50.49
 -14 -12  -2  258.30   44.03
  12  13   2  512.48   55.77
 -12 -13  -2  405.64   41.68
  10  14   2    4.11   49.31
 -10 -14  -2   11.15   37.57
   8  15   2  204.88   39.33
  -8 -15  -2  340.48   38.16
   6  16   2   66.92   41.68
  -6 -16  -2  139.13   46.96
   4  17   2  530.09   55.18
  -4 -17  -2  599.36   48.72
   2  18   2  390.38   96.27
  -2 -18  -2  271.80   79.84
   0  19   2  202.53   39.33
   0 -19  -2  212.51   35.22
  -2  20   2  124.45   42.27
   2 -20  -2  116.23   38.74
  -4  21   2  149.69   40.51
   4 -21  -2   79.84   35.81
  -6  22   2   27.59   41.09
   6 -22  -2   51.07   45.20
  -8  23   2  188.44   41.68
   8 -23  -2  156.74   34.64
 -10  24   2  210.75   42.27
  10 -24  -2  216.03   40.51
 -12  25   2  272.39   73.97
  12 -25  -2  336.96   50.49
 -14  26   2    2.35   49.31
  14 -26  -2  -78.08   51.66
 -16  27   2   83.95   45.79
  16 -27  -2   51.66   43.44
 -18  28   2  112.12   54.01
  18 -28  -2   62.23   59.29
 -20  29   2   69.86   53.42
  20 -29  -2   13.50   53.42
 -22  30   2   97.45   65.16
  22 -30  -2  184.92   55.77
 -24  31   2   88.64   70.44
  24 -31  -2  139.13   69.86
  23   9   2   16.44   39.33
 -23  -9  -2    9.39   36.98
  21  10   2   43.44   71.03
 -21 -10  -2   16.44   42.85
  19  11   2   -6.46   44.03
 -19 -11  -2   21.72   40.51
  17  12   2  -15.26   66.34
 -17 -12  -2   -9.39   55.77
  15  13   2    2.35   51.66
 -15 -13  -2  -22.89   39.33
  13  14   2  255.36   69.27
 -13 -14  -2  194.31   53.42
  11  15   2  565.90   60.46
 -11 -15  -2  627.54   60.46
   9  16   2  115.65   59.29
  -9 -16  -2   89.23   48.72
   7  17   2  186.09   46.96
  -7 -17  -2  171.41   50.49
   5  18   2  293.52   52.83
  -5 -18  -2  329.33   48.72
   3  19   2  294.11   48.14
  -3 -19  -2  368.07   46.38
   1  20   2  140.30   45.79
  -1 -20  -2  132.08   35.81
  -1  21   2   38.74   79.25
   1 -21  -2   95.69   78.66
  -3  22   2   84.53   69.27
   3 -22  -2   93.93   36.98
  -5  23   2   76.90   45.79
   5 -23  -2   77.49   39.33
  -7  24   2  311.13   54.01
   7 -24  -2  375.70   52.25
  -9  25   2  205.46   61.05
   9 -25  -2  203.70   70.44
 -11  26   2  105.67   56.94
  11 -26  -2  135.02   37.57
 -13  27   2   35.81   45.20
  13 -27  -2   60.46   38.16
 -15  28   2  -52.83   66.34
  15 -28  -2  -18.79   56.94
 -17  29   2   46.96   71.03
  17 -29  -2  112.71   62.23
 -19  30   2   12.91   46.96
  19 -30  -2  152.04   44.61
 -21  31   2  169.07   73.38
  21 -31  -2  165.54   65.75
 -23  32   2   96.27   65.75
  23 -32  -2  123.86   46.38
  20  12   2   19.37   56.94
 -20 -12  -2   11.74   55.18
  18  13   2  -29.35   55.77
 -18 -13  -2    0.59   45.79
  16  14   2  -27.00   56.36
 -16 -14  -2  -18.20   46.96
  14  15   2   58.12   61.64
 -14 -15  -2   65.16   45.79
  12  16   2  486.65   85.71
 -12 -16  -2  425.01   55.18
  10  17   2  192.55   91.58
 -10 -17  -2  103.91   49.90
   8  18   2   13.50   43.44
  -8 -18  -2    9.39   31.70
   6  19   2  131.50   53.42
  -6 -19  -2   31.70   41.68
   4  20   2  312.30   56.94
  -4 -20  -2  258.30   48.72
   2  21   2  166.13   64.57
  -2 -21  -2  255.36   59.88
   0  22   2   56.36   44.03
   0 -22  -2   27.00   35.81
  -2  23   2   63.40   63.40
   2 -23  -2  -16.44   51.07
  -4  24   2   38.74   44.61
   4 -24  -2  -44.03   38.16
  -6  25   2   72.21   51.07
   6 -25  -2   59.88   41.68
  -8  26   2  100.97   89.82
   8 -26  -2  126.21   68.68
 -10  27   2  164.37   63.99
  10 -27  -2   46.38   58.12
 -12  28   2   69.86   58.70
  12 -28  -2   42.85   52.25
 -14  29   2  -59.88   96.86
  14 -29  -2  -56.94   88.64
 -16  30   2  160.85   46.96
  16 -30  -2   66.34   46.96
 -18  31   2   76.31   51.66
  18 -31  -2   16.44   58.12
 -20  32   2   78.66   63.99
  20 -32  -2  -16.44   61.05
  19  14   2   63.40   46.38
 -19 -14  -2   67.51   45.20
  17  15   2   24.07   78.66
 -17 -15  -2   46.96   53.42
  15  16   2   88.64   63.99
 -15 -16  -2   41.09   46.96
  13  17   2  159.67   66.34
 -13 -17  -2  185.50   46.38
  11  18   2  195.48   56.36
 -11 -18  -2  137.95   40.51
   9  19   2   32.87   47.55
  -9 -19  -2   31.11   36.98
   7  20   2  167.31   58.12
  -7 -20  -2  132.67   47.55
   5  21   2  210.75   59.29
  -5 -21  -2  142.65   48.14
   3  22   2  250.08   65.75
  -3 -22  -2  167.89   61.64
   1  23   2  -24.07   42.27
  -1 -23  -2   60.46   39.33
  -1  24   2   11.15   46.38
   1 -24  -2    2.35   36.98
  -3  25   2   -4.70   63.40
   3 -25  -2    5.87   58.70
  -5  26   2   11.15   57.53
   5 -26  -2   35.22   42.85
  -7  27   2    7.63   52.25
   7 -27  -2   82.19   46.96
  -9  28   2  239.51   49.90
   9 -28  -2  150.28   47.55
 -11  29   2  230.71   68.10
  11 -29  -2  166.72   57.53
 -13  30   2   49.90   55.77
  13 -30  -2   -9.39   50.49
 -15  31   2   52.25   56.94
  15 -31  -2  115.65   64.57
 -17  32   2   91.58   63.40
  17 -32  -2   13.50   62.23
 -19  33   2   21.72   46.96
  19 -33  -2   34.05   39.92
  16  17   2   17.61   59.29
 -16 -17  -2   29.35   55.77
  14  18   2    8.22   88.06
 -14 -18  -2   98.04   51.07
  12  19   2  102.14   62.81
 -12 -19  -2  131.50   67.51
  10  20   2   -8.22   67.51
 -10 -20  -2   34.05   56.94
   8  21   2  113.89   71.62
  -8 -21  -2   -4.11   61.64
   6  22   2  105.67   61.64
  -6 -22  -2  156.74   51.07
   4  23   2  188.44   73.38
  -4 -23  -2  226.01   56.94
   2  24   2   35.81   98.04
  -2 -24  -2  133.26   43.44
   0  25   2  112.71   45.20
   0 -25  -2   -0.59   41.68
   2 -26  -2   -9.98   87.47
  -4  27   2   -4.70   82.77
   4 -27  -2   22.31   79.84
  -6  28   2   68.68   54.01
   6 -28  -2   58.70   48.14
  -8  29   2   49.31   75.14
   8 -29  -2   65.16   57.53
 -10  30   2  127.97   71.62
  10 -30  -2  132.08   62.81
 -12  31   2   56.94   60.46
  12 -31  -2   62.23   56.36
 -14  32   2   46.38   68.10
  14 -32  -2   73.38   63.99
 -16  33   2    7.04   48.14
  16 -33  -2   27.59   50.49
  13  20   2   12.91   55.18
 -13 -20  -2   -1.76   21.13
  11  21   2   10.57   59.88
 -11 -21  -2   54.01   49.31
   9  22   2   66.34   51.07
  -9 -22  -2   55.77   39.92
   7  23   2    8.22   55.18
  -7 -23  -2   25.24   44.61
   5  24   2  142.06   77.49
  -5 -24  -2  -30.53   60.46
   3  25   2  214.27  105.67
  -3 -25  -2  136.78   52.83
   1  26   2  135.61   51.66
  -1 -26  -2   91.58   38.74
  -1  27   2   72.79   46.96
   1 -27  -2   29.94   38.74
  -3  28   2  140.30   96.86
   3 -28  -2   -0.59   83.95
  -5  29   2   24.66   79.25
   5 -29  -2   19.96   47.55
  -7  30   2   13.50   58.70
   7 -30  -2   70.44   37.57
   9 -31  -2   87.47   54.59
 -11  32   2    0.59   72.79
  11 -32  -2   48.72   61.64
 -13  33   2  -18.20   60.46
  13 -33  -2   35.81   47.55
   8  24   2  -22.31   44.61
  -8 -24  -2   -1.76   27.00
   6  25   2  -18.79   51.66
  -6 -25  -2  -17.61   34.64
   4  26   2   35.22   48.72
  -4 -26  -2    2.35   52.25
   2  27   2   55.18   88.06
  -2 -27  -2   21.72   38.74
   0  28   2   92.75   91.58
   0 -28  -2    3.52   37.57
  -2  29   2  160.85   86.88
   2 -29  -2   -8.22   39.92
  -4  30   2   23.48   60.46
   4 -30  -2  -15.26   36.40
   6 -31  -2    0.00   31.70
  -8  32   2   -1.17   76.31
   8 -32  -2   19.96   63.40
  -2 -29   3   -8.22   41.09
  -4 -28   3   -9.39   44.03
   7 -32   3   -2.94   33.46
   5 -31   3   15.85   42.27
   3 -30   3    5.87   29.94
  -3  30  -3   12.91   52.25
   1 -29   3   15.85   33.46
  -1  29  -3  -18.79   43.44
  -1 -28   3   28.18   44.03
   1  28  -3   -2.94   35.22
  -3 -27   3  -21.72   35.22
   3  27  -3   -5.87   71.62
  -5 -26   3   81.01   56.36
   5  26  -3   -8.81   29.94
  -7 -25   3   31.70   36.98
   7  25  -3   58.70   64.57
  -9 -24   3  -16.44   41.09
   9  24  -3   78.08   73.38
 -12  33  -3   19.37   49.90
 -10  32  -3    0.00   68.68
   8 -31   3   -9.98   23.48
  -8  31  -3   36.98   48.72
   6 -30   3   -7.63   30.53
  -6  30  -3  -15.85   55.77
   4 -29   3  -19.96   39.33
  -4  29  -3   66.92   84.53
   2 -28   3   -3.52   30.53
  -2  28  -3   29.35   46.38
   0 -27   3   45.79   32.29
   0  27  -3   79.84   54.01
  -2 -26   3   -5.28   29.94
   2  26  -3  172.59  103.32
  -4 -25   3   28.76   25.83
   4  25  -3  -12.33   38.16
  -6 -24   3   12.91   28.76
   6  24  -3   -4.11   35.22
  -8 -23   3   22.31   37.57
 -10 -22   3   73.97   25.24
  10  22  -3    4.11   39.92
  12  21  -3   47.55   52.25
 -13  32  -3  -25.24   35.81
  11 -31   3   -3.52   56.36
 -11  31  -3   19.96   78.66
   9 -30   3    7.04   32.29
  -9  30  -3   14.68   59.29
   7 -29   3    0.00   34.05
  -7  29  -3  -15.85   46.38
   5 -28   3   25.83   56.36
  -5  28  -3   21.13   54.01
   3 -27   3   55.77   42.85
  -3  27  -3   61.64   82.19
   1 -26   3   21.13   34.05
  -1  26  -3   25.24   57.53
  -1 -25   3   25.24   35.81
   1  25  -3   45.20   80.42
  -3 -24   3   -4.11   26.42
   3  24  -3  -24.07   42.85
  -5 -23   3    6.46   27.59
   5  23  -3    1.76   32.29
  -7 -22   3   29.35   28.76
   7  22  -3   44.03   38.74
  -9 -21   3   66.34   36.40
   9  21  -3   82.19   58.70
 -11 -20   3   31.11   36.40
  11  20  -3    2.35   54.01
 -13 -19   3   -5.28   28.18
  13  19  -3   -0.59   36.40
 -17 -17   3    7.04   42.27
 -18  33  -3  -21.13   33.46
 -16  32  -3   -1.76   31.11
  14 -31   3  -32.87   54.59
 -14  31  -3  -12.33   47.55
  12 -30   3    2.94   66.92
 -12  30  -3   58.70   46.96
  10 -29   3   37.57   40.51
 -10  29  -3  112.71   46.38
   8 -28   3   71.03   38.74
  -8  28  -3  162.02   59.29
   6 -27   3   59.29   29.94
  -6  27  -3   92.16   59.88
   4 -26   3  190.79   59.88
  -4  26  -3  135.61   55.18
   2 -25   3  122.10   41.68
  -2  25  -3   88.06   82.77
   0 -24   3   78.66   33.46
   0  24  -3   24.66   45.20
  -2 -23   3   31.11   29.94
   2  23  -3   79.25   49.90
  -4 -22   3    8.81   28.18
   4  22  -3   45.20   48.72
  -6 -21   3   -2.35   26.42
   6  21  -3    1.17   37.57
  -8 -20   3   78.66   50.49
   8  20  -3  125.04   54.59
 -10 -19   3   63.40   28.76
  10  19  -3   93.34   42.27
 -12 -18   3   16.44   21.72
  12  18  -3   -7.63   66.34
 -14 -17   3   17.02   35.81
  14  17  -3   -5.28   32.29
 -16 -16   3   23.48   27.59
  16  16  -3    8.22   41.68
 -18 -15   3    8.81   23.48
 -20 -14   3  -16.44   39.92
 -23  34  -3  -16.44   53.42
 -21  33  -3   13.50   55.77
 -19  32  -3   -1.17   34.05
 -17  31  -3  125.63   50.49
  15 -30   3  -13.50   37.57
 -15  30  -3   52.25   81.60
  13 -29   3   20.55   52.25
 -13  29  -3   73.38   55.77
  11 -28   3  -35.22   65.16
 -11  28  -3  149.11   80.42
   9 -27   3    0.59   28.18
  -9  27  -3   20.55   36.40
   7 -26   3   74.55   40.51
  -7  26  -3   48.14   53.42
   5 -25   3  150.87   34.05
  -5  25  -3  189.03   39.92
   3 -24   3  245.97   39.33
  -3  24  -3  196.66   54.59
   1 -23   3  133.84   31.11
  -1  23  -3  125.04   49.90
  -1 -22   3   68.10   34.05
  -3 -21   3    0.00   28.18
   3  21  -3   19.96   51.66
  -5 -20   3   21.72   31.11
   5  20  -3   21.72   52.25
  -7 -19   3    8.81   31.70
   7  19  -3   21.13   78.66
  -9 -18   3   41.09   37.57
   9  18  -3   12.91   52.25
 -11 -17   3   54.01   51.07
  11  17  -3   -5.28   41.68
 -13 -16   3  137.95   56.94
  13  16  -3   35.22   48.72
 -15 -15   3   35.81   61.05
  15  15  -3   87.47   78.08
 -17 -14   3   47.55   32.29
  17  14  -3    6.46   50.49
 -19 -13   3   85.71   45.79
  19  13  -3   75.73   59.88
 -21 -12   3   79.25   31.70
  21  12  -3   22.31   49.31
 -24  33  -3   39.92   72.79
 -22  32  -3   25.24   49.90
  20 -31   3   -5.87   53.42
 -20  31  -3    8.22   55.18
  18 -30   3   17.02   46.96
 -18  30  -3   22.89   45.20
  16 -29   3   21.13   35.22
 -16  29  -3   34.64   55.77
  14 -28   3   94.51   31.11
 -14  28  -3  105.08   47.55
  12 -27   3   56.36   64.57
 -12  27  -3  128.56   52.83
  10 -26   3  188.44   36.40
 -10  26  -3  157.91   44.61
   8 -25   3   41.68   32.29
  -8  25  -3   39.92   69.27
   6 -24   3   11.15   35.22
  -6  24  -3   52.25   48.14
   4 -23   3  115.65   28.76
  -4  23  -3   88.06   39.92
   2 -22   3  105.67   32.87
  -2  22  -3  126.21   39.92
   0 -21   3   34.64   40.51
   0  21  -3   87.47   45.20
  -2 -20   3   28.18   34.64
   2  20  -3    9.98   49.90
  -4 -19   3   45.20   50.49
   4  19  -3   -6.46   45.79
  -6 -18   3   20.55   30.53
   6  18  -3   10.57   32.29
  -8 -17   3   27.00   38.74
   8  17  -3   77.49   52.25
 -10 -16   3   72.21   25.24
  10  16  -3  126.80   49.31
 -12 -15   3  122.69   37.57
 -14 -14   3   54.59   56.36
  14  14  -3   43.44   86.88
 -16 -13   3  120.93   37.57
  16  13  -3  161.44   93.34
 -18 -12   3   66.34   35.81
  18  12  -3  109.78   44.61
  20  11  -3  126.21   45.20
 -22 -10   3   41.09   43.44
  22  10  -3  123.28   57.53
 -23  31  -3   11.15   46.96
  21 -30   3    8.22   27.59
 -21  30  -3   33.46   43.44
  19 -29   3   49.31   37.57
 -19  29  -3  160.85   50.49
  17 -28   3   82.19   44.61
 -17  28  -3   90.40   61.64
  15 -27   3   99.21   61.64
 -15  27  -3  268.86   81.60
  13 -26   3   66.92   39.92
 -13  26  -3  119.76   51.66
  11 -25   3   65.16   29.94
 -11  25  -3   96.86   46.38
   9 -24   3    1.76   56.36
  -9  24  -3   63.40   41.68
   7 -23   3  -20.55   32.87
  -7  23  -3   56.94   62.23
   5 -22   3    9.39   32.87
  -5  22  -3   92.16   43.44
   3 -21   3  311.72   39.33
  -3  21  -3  284.71   70.44
   1 -20   3   55.77   48.72
  -1  20  -3  -23.48   57.53
  -1 -19   3   27.00   25.83
   1  19  -3   27.00   34.64
  -3 -18   3   17.02   24.07
   3  18  -3   19.37   54.59
  -5 -17   3   29.94   24.07
   5  17  -3   36.98   35.22
  -7 -16   3   12.33   31.70
   7  16  -3    2.35   37.57
  -9 -15   3   95.10   34.05
   9  15  -3  198.42   70.44
 -11 -14   3  103.32   35.22
  11  14  -3  143.24   51.07
 -13 -13   3  170.24   31.70
  13  13  -3  165.54   36.98
 -15 -12   3  110.95   28.18
  15  12  -3  103.32   43.44
 -17 -11   3   96.86   31.11
  17  11  -3   70.44   47.55
 -19 -10   3  147.93   47.55
  19  10  -3   63.40   51.66
 -21  -9   3   42.85   61.05
  21   9  -3   19.96   75.14
 -23  -8   3   -7.63   56.94
  23   8  -3  -11.74   45.79
  26 -31   3  -31.70   46.38
 -26  31  -3  -14.68   85.71
  24 -30   3   16.44   48.14
 -24  30  -3   18.20   32.87
  22 -29   3  -21.13   34.05
 -22  29  -3    4.11   41.09
  20 -28   3   38.16   32.29
 -20  28  -3   -0.59   34.05
  18 -27   3   64.57   46.38
 -18  27  -3   31.70   49.90
  16 -26   3  151.46   44.61
 -16  26  -3  132.67   58.12
  14 -25   3  224.25   36.98
 -14  25  -3  217.20   46.38
  12 -24   3  108.60   36.98
 -12  24  -3   79.25   38.74
  10 -23   3   43.44   34.64
 -10  23  -3   23.48   42.27
   8 -22   3   57.53   26.42
  -8  22  -3  110.36   42.27
   6 -21   3   30.53   30.53
   4 -20   3  158.50   31.11
   2 -19   3  245.38   35.81
  -2  19  -3  203.70   58.70
   0 -18   3  192.55   34.05
   0  18  -3  271.80   34.05
  -2 -17   3   23.48   22.31
   2  17  -3   34.64   34.05
  -4 -16   3  169.07   51.07
   4  16  -3  157.91   37.57
  -6 -15   3  464.93   61.64
   6  15  -3  527.75   55.18
  -8 -14   3  162.02   25.83
   8  14  -3  121.52   32.87
 -10 -13   3  190.79   27.59
  10  13  -3  110.95   32.29
 -12 -12   3  117.99   34.05
  12  12  -3  147.93   43.44
 -14 -11   3   47.55   29.94
  14  11  -3   71.62   42.27
 -16 -10   3  -15.85   55.77
  16  10  -3   24.66   52.25
 -18  -9   3  206.05   45.20
  18   9  -3  173.18   45.20
 -20  -8   3  122.10   41.09
  20   8  -3   90.99   79.25
 -22  -7   3   66.34   69.27
  22   7  -3   41.68   60.46
 -24  -6   3   -4.11   41.09
  24   6  -3  -16.44   68.10
  27 -30   3  115.65   73.97
 -27  30  -3   65.75   83.36
  25 -29   3   16.44   62.23
 -25  29  -3   65.75   48.72
  23 -28   3   27.00   37.57
 -23  28  -3  108.60   35.81
  21 -27   3    1.17   68.68
 -21  27  -3  -15.26   52.83
  19 -26   3   -7.04   32.29
 -19  26  -3   27.59   36.98
  17 -25   3    2.35   41.68
 -17  25  -3   18.79   45.20
  15 -24   3  102.14   38.16
 -15  24  -3  183.16   44.61
  13 -23   3  142.65   29.35
 -13  23  -3  194.31   42.85
  11 -22   3   46.38   27.59
 -11  22  -3   69.86   36.98
   9 -21   3   28.76   28.76
  -9  21  -3   10.57   48.14
   7 -20   3   63.99   38.74
  -7  20  -3   84.53   50.49
   5 -19   3   22.89   18.20
  -5  19  -3   31.70   22.89
   3 -18   3  130.91   38.74
  -3  18  -3  100.38   33.46
   1 -17   3  102.14   25.83
  -1  17  -3  115.06   33.46
  -1 -16   3  253.60   29.35
   1  16  -3  187.26   40.51
  -3 -15   3  203.11   27.59
   3  15  -3  206.05   33.46
  -5 -14   3  511.31   46.38
   5  14  -3  579.41   55.77
  -7 -13   3  417.38   35.81
   7  13  -3  400.95   49.90
  -9 -12   3  222.49   32.87
   9  12  -3  184.33   41.68
 -11 -11   3   76.90   22.31
  11  11  -3   49.90   29.94
 -13 -10   3   24.07   32.29
  13  10  -3   17.02   34.05
 -15  -9   3   34.05   34.64
  15   9  -3   11.15   45.20
 -17  -8   3  160.85   41.68
  17   8  -3   78.08   62.23
 -19  -7   3  139.71   31.11
  19   7  -3  139.71   61.05
 -21  -6   3  125.63   36.98
  21   6  -3   79.84   49.31
 -23  -5   3   39.33   45.20
  23   5  -3  -76.90  100.38
 -25  -4   3   37.57   45.20
  25   4  -3  -15.85   59.88
 -27  -3   3   78.08   50.49
  27   3  -3  139.13   58.70
  28 -29   3    9.39   61.64
 -28  29  -3    5.87   41.09
  26 -28   3   12.91   27.00
 -26  28  -3   73.38   45.20
  24 -27   3  -16.44   48.14
 -24  27  -3  -12.33   56.36
  22 -26   3   -1.17   35.22
 -22  26  -3   11.74   44.03
  20 -25   3   79.25   46.38
 -20  25  -3   68.10   55.77
  18 -24   3  120.93   32.87
 -18  24  -3  140.89   34.05
  16 -23   3  190.20   42.27
 -16  23  -3  197.83   44.03
  14 -22   3   73.38   29.35
 -14  22  -3   58.12   36.40
  12 -21   3  154.98   33.46
 -12  21  -3   93.93   40.51
  10 -20   3   97.45   29.94
 -10  20  -3   85.71   27.00
   8 -19   3   59.29   26.42
   6 -18   3   47.55   19.96
  -6  18  -3   83.36   26.42
   4 -17   3  219.55   35.81
  -4  17  -3  206.64   31.70
   2 -16   3  271.21   31.11
  -2  16  -3  311.72   55.77
   0 -15   3  186.09   25.83
   0  15  -3  107.43   23.48
  -2 -14   3  417.38   31.70
   2  14  -3  373.94   38.74
  -4 -13   3   60.46   21.72
   4  13  -3   34.64   26.42
  -6 -12   3  103.91   24.66
   6  12  -3  102.73   25.24
  -8 -11   3  201.35   28.76
   8  11  -3  216.62   37.57
 -10 -10   3  175.52   28.18
  10  10  -3  196.66   34.64
 -12  -9   3   19.96   22.89
  12   9  -3   22.31   34.05
 -14  -8   3    6.46   28.18
  14   8  -3   21.72   40.51
 -16  -7   3   45.20   34.05
  16   7  -3    4.11   35.81
 -18  -6   3  223.66   37.57
  18   6  -3  232.47   78.08
 -20  -5   3  129.74   36.98
  20   5  -3  151.46   44.03
 -22  -4   3   76.31   44.61
  22   4  -3  138.54   59.88
 -24  -3   3   84.53   76.31
  24   3  -3  -52.83   59.88
 -26  -2   3   55.77   41.09
  26   2  -3    4.70   56.94
 -28  -1   3  102.14   52.25
  28   1  -3    6.46   54.01
  29 -28   3  144.41   36.40
 -29  28  -3   17.61   25.24
  27 -27   3    4.70   25.24
 -27  27  -3    8.22   34.05
  25 -26   3   66.34   31.70
 -25  26  -3   72.21   38.16
  23 -25   3   65.16   35.22
 -23  25  -3  -19.37   43.44
  21 -24   3   15.26   45.20
 -21  24  -3   26.42   86.88
  19 -23   3   -6.46   41.68
 -19  23  -3   28.18   52.25
  17 -22   3   19.37   27.00
 -17  22  -3   40.51   38.74
  15 -21   3  104.49   32.87
 -15  21  -3  100.38   31.11
  13 -20   3   95.69   50.49
 -13  20  -3  102.73   37.57
  11 -19   3  215.44   30.53
 -11  19  -3  171.41   38.74
   9 -18   3  369.25   36.40
  -9  18  -3  309.96   38.74
   7 -17   3  595.84   41.68
  -7  17  -3  482.54   45.79
   5 -16   3  228.36   31.11
  -5  16  -3  246.56   28.18
   3 -15   3  113.30   16.44
  -3  15  -3  105.08   36.40
   1 -14   3  152.63   23.48
  -1  14  -3  183.16   41.09
  -1 -13   3  107.43   21.72
   1  13  -3   71.62   36.40
  -3 -12   3  102.14   22.31
   3  12  -3  220.14   44.61
  -5 -11   3  358.68   32.87
   5  11  -3  352.81   36.98
  -7 -10   3  872.34   70.44
   7  10  -3  921.06   75.73
  -9  -9   3  219.55   22.89
   9   9  -3  189.61   24.07
 -11  -8   3  147.35   41.09
  11   8  -3  126.21   46.38
 -13  -7   3   25.83   24.07
  13   7  -3  -27.59   51.07
 -15  -6   3  -13.50   22.31
  15   6  -3   17.02   34.05
 -17  -5   3   58.70   32.29
  17   5  -3  126.21   66.34
 -19  -4   3  174.94   33.46
  19   4  -3  160.26   38.74
 -21  -3   3  361.61   49.90
  21   3  -3  304.09   85.71
 -23  -2   3  180.81   37.57
  23   2  -3  193.72   44.61
 -25  -1   3   63.99   43.44
  25   1  -3   90.40   42.27
 -27   0   3   95.69   47.55
  27   0  -3  147.93   52.25
 -29   1   3   41.68   40.51
  29  -1  -3   22.89   55.18
  30 -27   3   14.09   35.81
 -30  27  -3   19.37   27.00
  28 -26   3   11.74   38.16
 -28  26  -3  -14.68   43.44
  26 -25   3   24.07   42.85
 -26  25  -3   95.69   59.88
  24 -24   3   42.27   36.98
 -24  24  -3  -77.49   75.14
  22 -23   3    1.17   34.05
 -22  23  -3   22.89   46.38
  20 -22   3   69.27   38.74
 -20  22  -3   16.44   40.51
  18 -21   3   35.22   26.42
 -18  21  -3    0.00   31.11
  16 -20   3   61.05   35.22
 -16  20  -3   55.18   32.87
  14 -19   3   10.57   41.09
 -14  19  -3   57.53   29.94
  12 -18   3   51.07   38.74
 -12  18  -3   27.00   32.29
  10 -17   3   85.71   24.07
 -10  17  -3   62.81   32.29
   8 -16   3  433.82   54.01
  -8  16  -3  364.55   36.40
   6 -15   3  787.22   44.61
  -6  15  -3  731.45   46.38
   4 -14   3  265.34   24.66
  -4  14  -3  202.53   28.18
   2 -13   3  542.42   32.87
  -2  13  -3  620.50   62.23
   0 -12   3   89.82   19.37
   0  12  -3   76.31   19.96
  -2 -11   3   22.89   15.85
   2  11  -3   21.13   28.76
  -4 -10   3   48.14   17.02
   4  10  -3  115.06   31.11
  -6  -9   3  281.19   33.46
   6   9  -3  232.47   28.18
  -8  -8   3  331.68   30.53
   8   8  -3  261.82   27.59
 -10  -7   3  369.83   33.46
  10   7  -3  364.55   34.05
 -12  -6   3  180.22   25.83
  12   6  -3  196.66   48.14
 -14  -5   3  113.30   39.33
  14   5  -3  122.10   36.40
 -16  -4   3   76.31   31.70
  16   4  -3  145.00   41.68
 -18  -3   3  108.01   34.64
  18   3  -3   98.62   32.87
 -20  -2   3  186.09   29.94
  20   2  -3  181.39   41.68
 -22  -1   3  169.65   37.57
  22   1  -3  207.81   38.74
 -24   0   3   41.68   39.33
  24   0  -3    5.28   48.72
 -26   1   3  193.14   42.27
  26  -1  -3  200.18   59.29
 -28   2   3  165.54   62.81
  28  -2  -3  176.70   56.36
 -30   3   3  115.06   44.03
  30  -3  -3  158.50   52.83
  31 -26   3  -21.13   52.25
 -31  26  -3  -27.00   51.66
  29 -25   3   49.90   35.22
 -29  25  -3   46.38   54.59
  27 -24   3   19.37   51.66
 -27  24  -3   33.46   54.01
  25 -23   3  112.12   52.25
 -25  23  -3  110.95   56.36
  23 -22   3  147.35   47.55
 -23  22  -3   63.99   54.01
  21 -21   3   34.64   44.61
 -21  21  -3   19.37   46.96
  19 -20   3  123.86   35.22
 -19  20  -3  137.95   38.16
  17 -19   3  447.91   39.92
 -17  19  -3  430.30   48.14
  15 -18   3  355.16   35.81
 -15  18  -3  324.63   41.68
  13 -17   3  166.13   30.53
 -13  17  -3  133.26   33.46
  11 -16   3   35.22   25.83
 -11  16  -3   14.09   28.18
  -9  15  -3   32.87   25.24
   7 -14   3  362.20   27.00
  -7  14  -3  297.63   25.83
   5 -13   3  768.43   52.83
  -5  13  -3  736.14   63.99
   3 -12   3  499.57   28.76
  -3  12  -3  438.52   31.70
   1 -11   3  361.03   27.00
  -1  11  -3  328.74   36.98
  -1 -10   3  254.77   22.89
  -3  -9   3  440.28   39.33
   3   9  -3  467.28   48.14
  -5  -8   3  261.23   31.70
   5   8  -3  217.79   24.66
  -7  -7   3  267.69   28.76
   7   7  -3  177.87   22.89
  -9  -6   3  506.61   35.22
   9   6  -3  425.60   34.64
 -11  -5   3  335.79   25.83
  11   5  -3  246.56   45.79
 -13  -4   3  203.70   37.57
  13   4  -3  334.61   47.55
 -15  -3   3  652.79   48.14
  15   3  -3  662.18   51.07
 -17  -2   3  220.14   31.70
  17   2  -3  112.71   40.51
 -19  -1   3  160.26   34.05
  19   1  -3  138.54   34.64
 -21   0   3   44.61   38.16
  21   0  -3   24.07   46.38
 -23   1   3   13.50   36.40
  23  -1  -3   82.77   51.07
 -25   2   3   14.68   37.57
  25  -2  -3  -15.26   45.20
 -27   3   3   81.60   42.27
  27  -3  -3  125.04   54.59
 -29   4   3  130.91   53.42
  29  -4  -3  197.24   51.07
 -31   5   3  150.87   59.88
  31  -5  -3   65.75   59.29
 -32  25  -3   14.68   62.81
  30 -24   3    3.52   32.29
 -30  24  -3   38.16   46.38
  28 -23   3   23.48   42.85
 -28  23  -3   48.14   61.05
  26 -22   3   59.88   37.57
 -26  22  -3   54.59   45.20
  24 -21   3  275.91   40.51
 -24  21  -3  217.20   44.61
  22 -20   3  117.41   31.70
 -22  20  -3  137.95   42.27
  20 -19   3   62.23   31.70
 -20  19  -3   67.51   46.38
  18 -18   3  324.63   34.05
 -18  18  -3  280.02   45.20
  16 -17   3  358.68   34.64
 -16  17  -3  350.46   36.40
  14 -16   3  501.33   32.29
 -14  16  -3  452.02   51.66
  12 -15   3  176.11   27.00
 -12  15  -3  153.80   31.11
  10 -14   3  196.07   21.13
 -10  14  -3  252.43   40.51
   8 -13   3  544.77   34.05
  -8  13  -3  473.74   61.64
   6 -12   3  783.11   44.61
  -6  12  -3  831.83   52.25
   4 -11   3  493.11   28.76
  -4  11  -3  430.30   31.70
   2 -10   3  314.65   22.31
  -2  10  -3  292.34   22.89
   0  -9   3   25.83   11.74
   0   9  -3   36.98   14.09
  -2  -8   3  371.59   38.16
   2   8  -3  446.15   51.66
  -4  -7   3  508.96   32.87
   4   7  -3  495.46   36.98
  -6  -6   3  402.71   27.59
   6   6  -3  422.08   46.96
  -8  -5   3  438.52   27.00
   8   5  -3  477.26   49.31
 -10  -4   3  354.57   26.42
  10   4  -3  314.06   31.70
 -12  -3   3  130.32   18.20
  12   3  -3  102.73   22.31
 -14  -2   3   75.14   21.72
  14   2  -3   58.12   20.55
 -16  -1   3  459.06   30.53
  16   1  -3  405.06   34.05
 -18   0   3  410.34   34.05
  18   0  -3  390.97   44.61
 -20   1   3  164.96   30.53
  20  -1  -3  234.23   34.64
 -22   2   3  157.91   38.16
  22  -2  -3  147.93   56.94
 -24   3   3  -21.13   36.98
  24  -3  -3   39.33   42.85
 -26   4   3  -18.20   45.79
  26  -4  -3  -15.26   49.31
 -28   5   3  160.26   58.12
  28  -5  -3  186.09   98.04
 -30   6   3   96.27   44.03
  30  -6  -3   37.57   57.53
 -32   7   3   15.85   40.51
  32  -7  -3  -55.18   73.97
  31 -23   3   14.09   50.49
 -31  23  -3   -7.04   39.92
  29 -22   3   48.72   63.99
 -29  22  -3  118.58   59.29
  27 -21   3  124.45   45.20
 -27  21  -3   -3.52   54.59
  25 -20   3  105.67   47.55
 -25  20  -3   83.36   58.12
  23 -19   3  127.97   46.96
 -23  19  -3  141.48   52.25
  21 -18   3   66.34   42.27
 -21  18  -3   93.93   38.16
  19 -17   3  161.44   33.46
 -19  17  -3  164.96   36.40
  17 -16   3  362.20   28.76
 -17  16  -3  343.42   31.70
  15 -15   3  179.05   25.83
 -15  15  -3  163.20   29.94
  13 -14   3   94.51   21.13
 -13  14  -3   68.68   22.31
  11 -13   3    1.17   19.96
 -11  13  -3   21.72   32.87
   9 -12   3  106.84   17.02
  -9  12  -3  105.08   22.31
   7 -11   3  238.34   22.31
  -7  11  -3  193.72   24.66
   5 -10   3  538.90   28.76
  -5  10  -3  462.59   31.70
   1  -8   3  760.80   35.22
  -1   8  -3  657.48   38.74
  -1  -7   3  407.40   23.48
   1   7  -3  239.51   29.94
  -3  -6   3  220.73   15.85
   3   6  -3  247.73   34.64
  -5  -5   3  480.78   25.24
   5   5  -3  443.21   36.98
  -7  -4   3  510.14   25.24
   7   4  -3  566.49   51.07
   9   3  -3  345.76   29.94
 -11  -2   3  478.44   32.87
  11   2  -3  532.44   38.74
 -13  -1   3  209.57   21.13
  13   1  -3  184.33   25.83
 -15   0   3  264.75   31.70
  15   0  -3  250.66   29.94
 -17   1   3  464.93   35.22
  17  -1  -3  516.01   50.49
 -19   2   3  572.36   41.09
  19  -2  -3  604.65   44.61
 -21   3   3   37.57   51.66
  21  -3  -3   -7.04   55.77
 -23   4   3    5.87   60.46
  23  -4  -3  -12.91   46.38
 -25   5   3  165.54   73.38
  25  -5  -3  213.09   57.53
 -27   6   3   26.42   43.44
  27  -6  -3   52.83   52.83
 -29   7   3   18.79   54.01
  29  -7  -3   56.36   51.07
 -31   8   3   48.14   46.38
  31  -8  -3   91.58   51.07
  32 -22   3  167.31   38.74
 -32  22  -3  173.76   51.07
  30 -21   3   74.55   85.71
 -30  21  -3  108.60   59.88
  28 -20   3   11.15   52.25
 -28  20  -3  178.46   58.12
  26 -19   3  128.56   38.74
 -26  19  -3  137.37   42.85
  24 -18   3  167.31   36.98
 -24  18  -3  137.95   43.44
  22 -17   3   27.59   34.05
 -22  17  -3   78.08   61.05
  20 -16   3   32.87   50.49
  18 -15   3  670.40   42.27
 -18  15  -3  534.20   40.51
  16 -14   3   35.22   28.18
 -16  14  -3   74.55   31.70
  14 -13   3  213.09   28.18
 -14  13  -3  179.05   31.11
  12 -12   3   58.70   20.55
 -12  12  -3   71.03   24.07
  10 -11   3  169.07   18.79
 -10  11  -3  210.16   24.07
   8 -10   3   61.64   17.61
  -8  10  -3   84.53   18.79
   6  -9   3  114.47   15.26
  -6   9  -3   98.62   16.44
  -4   8  -3  163.20   18.20
   2  -7   3 1690.08   92.16
  -2   7  -3 1367.80  104.49
   0  -6   3 1734.69   92.75
   0   6  -3 1524.53   62.81
  -2  -5   3  100.38   11.15
   2   5  -3  104.49   21.13
  -4  -4   3 1295.00   48.14
   4   4  -3 1301.46   59.88
  -6  -3   3 1605.55   61.64
   6   3  -3 1738.80   71.03
  -8  -2   3  732.03   38.74
   8   2  -3  649.85   43.44
 -10  -1   3   42.27   15.26
  10   1  -3   42.27   19.96
 -12   0   3   54.01   25.83
  12   0  -3   86.88   21.72
 -14   1   3  145.00   21.13
  14  -1  -3   83.95   32.87
 -16   2   3  598.78   32.29
  16  -2  -3  594.08   36.40
 -18   3   3  603.47   42.27
  18  -3  -3  574.12   43.44
 -20   4   3   49.31   36.40
  20  -4  -3   95.69   38.74
 -22   5   3   70.44   42.85
  22  -5  -3    4.11   42.85
 -24   6   3  172.59   39.33
  24  -6  -3  181.98   39.92
 -26   7   3   31.70   43.44
  26  -7  -3    6.46   55.18
 -28   8   3   52.83   79.25
  28  -8  -3    7.63   60.46
 -30   9   3   61.64   49.90
  30  -9  -3  102.14   53.42
  32 -10  -3   10.57   34.64
  33 -21   3  139.71   39.33
 -33  21  -3   54.59   49.90
  31 -20   3  146.17   61.05
 -31  20  -3  106.25   63.99
  29 -19   3   83.36   51.07
 -29  19  -3  132.67   49.31
  27 -18   3  241.86   42.27
 -27  18  -3  214.86   52.83
  25 -17   3  103.32   48.14
 -25  17  -3  167.31   59.29
  23 -16   3    4.11   42.85
 -23  16  -3   19.96   38.16
  21 -15   3   13.50   28.76
 -21  15  -3   44.03   35.22
  19 -14   3  130.91   27.00
 -19  14  -3  116.82   27.59
  17 -13   3  313.48   41.68
 -17  13  -3  253.60   31.70
  15 -12   3  119.17   21.72
 -15  12  -3  116.23   30.53
  13 -11   3  470.22   28.76
 -13  11  -3  436.76   36.98
  11 -10   3   44.61   17.61
 -11  10  -3   34.64   21.72
   9  -9   3  201.35   19.96
  -9   9  -3  254.77   32.87
   7  -8   3   18.79   12.91
  -7   8  -3   62.23   21.72
   5  -7   3 1128.28   45.20
  -5   7  -3 1219.28   83.36
  -3  -3   3  312.30   23.48
   3   3  -3  277.08   19.96
  -5  -2   3 2666.32  137.37
   5   2  -3 2716.81  105.08
  -7  -1   3  476.67   38.16
   7   1  -3  497.22   45.79
  -9   0   3  223.07   29.94
   9   0  -3  233.64   21.13
 -11   1   3  169.65   19.37
  11  -1  -3  232.47   21.13
 -13   2   3   12.33   15.26
  13  -2  -3   -2.94   31.70
 -15   3   3  186.68   24.66
  15  -3  -3  196.07   25.24
 -17   4   3  261.23   30.53
  17  -4  -3  191.37   28.18
 -19   5   3   69.86   31.70
  19  -5  -3   62.23   31.70
 -21   6   3  223.07   37.57
  21  -6  -3  228.36   36.40
 -23   7   3  305.26   39.33
  23  -7  -3  316.41   40.51
 -25   8   3   11.15   46.96
  25  -8  -3   45.20   54.59
 -27   9   3   89.23   43.44
  27  -9  -3   25.83   41.09
 -29  10   3  237.16   48.72
  29 -10  -3  174.94   46.38
 -31  11   3   40.51   55.77
  31 -11  -3   41.09   61.64
  33 -12  -3    6.46   46.96
  32 -19   3   96.27   90.40
 -32  19  -3  143.82   61.05
  30 -18   3  170.24   64.57
 -30  18  -3  101.56   55.18
  28 -17   3  135.02   54.59
 -28  17  -3  163.78   81.60
  26 -16   3   79.25   39.92
 -26  16  -3  -14.68   49.90
  24 -15   3    8.81   36.98
 -24  15  -3   -7.04   39.33
  22 -14   3   34.64   31.70
 -22  14  -3   -1.76   35.22
  20 -13   3   15.85   27.59
 -20  13  -3   17.61   35.22
  18 -12   3  250.66   25.83
 -18  12  -3  175.52   29.35
  16 -11   3  344.00   27.00
 -16  11  -3  314.65   49.90
  14 -10   3  380.40   27.59
 -14  10  -3  335.20   49.90
  12  -9   3  332.85   21.72
 -12   9  -3  315.24   24.07
  10  -8   3  646.91   33.46
 -10   8  -3  643.39   39.92
   8  -7   3  439.10   23.48
  -8   7  -3  448.50   32.87
   6  -6   3 1057.25   44.03
  -6   6  -3 1150.59   78.08
   4  -5   3 1778.72   76.90
  -4   5  -3 1843.88   72.21
  -4  -1   3 1336.68   49.90
   4   1  -3 1434.72   89.82
  -6   0   3 1103.04   63.99
   6   0  -3  974.48   63.40
  -8   1   3   12.33   17.61
   8  -1  -3   24.66   19.96
 -10   2   3   62.81   23.48
  10  -2  -3   98.04   27.00
 -12   3   3  107.43   19.96
  12  -3  -3  119.17   24.07
 -14   4   3  297.63   40.51
  14  -4  -3  258.88   29.94
 -16   5   3   39.33   24.07
  16  -5  -3    1.76   27.00
 -18   6   3   49.90   26.42
  18  -6  -3   27.00   22.89
 -20   7   3  210.75   31.11
  20  -7  -3  227.18   39.92
 -22   8   3  131.50   44.03
  22  -8  -3  133.26   38.16
 -24   9   3  218.38   51.07
  24  -9  -3  202.53   44.61
 -26  10   3  274.15   42.27
  26 -10  -3  273.56   49.90
 -28  11   3  198.42   60.46
  28 -11  -3  184.33   65.75
 -30  12   3   32.29   42.27
  30 -12  -3   98.04   49.31
 -32  13   3   13.50   52.25
  32 -13  -3    2.94   60.46
  33 -18   3   -6.46   32.29
 -33  18  -3   13.50   37.57
  31 -17   3   44.03   59.88
 -31  17  -3   30.53   60.46
  29 -16   3  193.72   39.92
 -29  16  -3   72.21   65.75
  27 -15   3  160.85   45.79
 -27  15  -3  190.20   59.29
  25 -14   3   57.53   36.40
 -25  14  -3   81.60   41.68
  23 -13   3   40.51   34.05
 -23  13  -3   51.66   42.85
  21 -12   3   47.55   27.00
 -21  12  -3   41.68   38.16
  19 -11   3  203.11   35.81
 -19  11  -3  243.03   31.11
  17 -10   3  364.55   36.40
 -17  10  -3  338.72   34.64
  15  -9   3  599.36   38.74
 -15   9  -3  453.19   39.33
  13  -8   3  452.61   27.59
 -13   8  -3  413.27   34.05
  11  -7   3  552.40   32.29
 -11   7  -3  584.10   48.14
   9  -6   3 1648.99   64.57
  -9   6  -3 1674.82  102.14
   7  -5   3 2790.77   93.93
  -7   5  -3 2848.30  112.12
   5  -4   3 1339.62   58.12
  -5   4  -3 1381.88   62.23
  -3   0   3   74.55   11.74
   3   0  -3   60.46   11.15
  -7   2   3 1259.78   52.83
   7  -2  -3 1302.05   56.94
  -9   3   3  152.04   25.24
   9  -3  -3  142.06   20.55
 -11   4   3  346.35   26.42
  11  -4  -3  284.13   25.24
 -13   5   3  635.17   36.40
  13  -5  -3  645.74   41.68
 -15   6   3    4.11   23.48
  15  -6  -3   66.34   25.83
 -17   7   3   42.85   29.94
  17  -7  -3  130.91   46.38
 -19   8   3  372.77   35.81
  19  -8  -3  344.59   46.38
 -21   9   3  269.45   35.81
  21  -9  -3  173.76   39.33
 -23  10   3  297.63   41.68
  23 -10  -3  297.63   41.68
 -25  11   3  419.73   58.70
  25 -11  -3  417.97   48.72
 -27  12   3  262.41   45.79
  27 -12  -3  352.81   55.77
 -29  13   3  152.63   60.46
  29 -13  -3  216.62   87.47
 -31  14   3  125.63   56.36
  31 -14  -3  -36.40   56.94
 -33  15   3  -22.89   36.40
  33 -15  -3    3.52   47.55
  32 -16   3  -29.35   51.66
 -32  16  -3   -7.04   56.36
  30 -15   3   59.88   42.85
 -30  15  -3   33.46   42.85
  28 -14   3  105.08   41.09
 -28  14  -3  140.89   58.70
  26 -13   3  237.75   53.42
 -26  13  -3  123.86   51.66
  24 -12   3  231.88   32.29
 -24  12  -3  174.94   37.57
  22 -11   3   59.88   35.22
 -22  11  -3  105.67   35.81
  20 -10   3  280.60   38.74
 -20  10  -3  329.91   41.68
  18  -9   3  239.51   29.35
 -18   9  -3  250.66   36.98
  16  -8   3  345.18   31.70
 -16   8  -3  302.32   36.40
  14  -7   3  270.62   24.07
 -14   7  -3  190.79   22.89
  12  -6   3  446.74   37.57
 -12   6  -3  425.60   30.53
  10  -5   3  483.72   28.18
 -10   5  -3  522.46   39.33
   8  -4   3 1374.25   55.77
  -8   4  -3 1441.18   64.57
   6  -3   3  332.26   20.55
  -6   3  -3  304.67   22.89
   4  -2   3  437.34   22.31
  -4   2  -3  504.26   25.83
   2  -1   3   93.93    8.22
  -2   1  -3  116.23   15.85
  -2   1   3  396.84   22.89
   2  -1  -3  368.66   27.00
  -4   2   3  750.82   36.40
   4  -2  -3  719.12   46.38
  -6   3   3  587.04   32.29
   6  -3  -3  469.63   27.59
  -8   4   3  251.84   23.48
   8  -4  -3  211.33   19.96
 -10   5   3  692.12   46.96
  10  -5  -3  596.43   37.57
 -12   6   3  961.57   48.72
  12  -6  -3 1049.62   75.14
 -14   7   3  468.46   34.05
  14  -7  -3  472.56   35.81
 -16   8   3  582.34   44.03
  16  -8  -3  515.42   42.85
 -18   9   3  626.96   41.09
  18  -9  -3  560.03   42.27
 -20  10   3  159.09   39.92
  20 -10  -3  116.23   43.44
 -22  11   3  154.98   46.96
  22 -11  -3  111.54   45.79
 -24  12   3  142.65   42.27
  24 -12  -3  118.58   38.74
 -26  13   3  156.74   42.85
  26 -13  -3  170.24   46.96
 -28  14   3  214.27   48.72
  28 -14  -3  176.70   66.92
 -30  15   3   11.15   41.09
  30 -15  -3    0.59   48.14
 -32  16   3   -4.70   48.72
  32 -16  -3  -76.31   61.64
  33 -15   3   -2.94   74.55
 -33  15  -3   14.09   59.88
  31 -14   3   36.40   50.49
 -31  14  -3   20.55   51.66
  29 -13   3  155.56   46.96
 -29  13  -3  103.32   47.55
  27 -12   3   99.80   51.66
 -27  12  -3   62.81   55.77
  25 -11   3  260.06   41.09
 -25  11  -3  143.82   44.03
  23 -10   3  197.24   36.40
 -23  10  -3  221.31   47.55
  21  -9   3  329.33   37.57
 -21   9  -3  255.36   37.57
  19  -8   3  361.03   37.57
 -19   8  -3  353.98   37.57
  17  -7   3 1091.30   52.25
 -17   7  -3  931.04   58.12
  15  -6   3  347.53   28.18
 -15   6  -3  365.14   28.18
  13  -5   3  266.51   19.96
 -13   5  -3  222.49   21.13
  11  -4   3  514.24   28.76
 -11   4  -3  568.84   29.94
   9  -3   3  257.12   20.55
  -9   3  -3  274.15   24.07
   7  -2   3  135.61   16.44
  -7   2  -3  124.45   22.31
   5  -1   3  594.08   34.05
  -5   1  -3  682.14   35.81
   3   0   3 1298.53   66.92
  -3   0  -3 1404.78   55.18
   1   1   3  412.10   32.87
  -1  -1  -3  389.21   37.57
  -1   2   3   78.66   18.79
   1  -2  -3  110.95   17.02
  -3   3   3 1489.90   60.46
   3  -3  -3 1633.14   61.05
  -5   4   3  464.93   29.35
   5  -4  -3  438.52   25.83
   7  -5  -3 1840.36   73.97
  -9   6   3  444.97   36.40
   9  -6  -3  389.21   28.76
 -11   7   3  642.22   41.68
  11  -7  -3  518.35   35.81
 -13   8   3  770.19   48.14
  13  -8  -3  855.90   60.46
 -15   9   3  959.81   49.90
  15  -9  -3  889.95   44.03
 -17  10   3  720.88   42.85
  17 -10  -3  731.45   45.20
 -19  11   3   39.92   29.35
  19 -11  -3   23.48   32.87
 -21  12   3   66.92   36.40
  21 -12  -3   99.80   38.16
 -23  13   3   51.66   33.46
  23 -13  -3   48.14   40.51
 -25  14   3  110.95   52.83
  25 -14  -3   95.10   44.61
 -27  15   3   51.07   54.01
  27 -15  -3   66.92   60.46
 -29  16   3   54.59   55.18
  29 -16  -3   60.46   56.94
 -31  17   3   -5.87   39.92
  31 -17  -3  -13.50   44.03
 -33  18   3   22.31   46.96
  33 -18  -3  131.50   46.96
  32 -13   3   -1.17   56.36
 -32  13  -3  -36.40   58.70
  30 -12   3  153.80   55.18
 -30  12  -3  144.41   51.66
  28 -11   3  110.95   38.16
 -28  11  -3   18.79   42.85
  26 -10   3  175.52   42.85
 -26  10  -3  167.89   47.55
  24  -9   3  234.23   46.38
 -24   9  -3  180.81   49.90
  22  -8   3  254.77   43.44
 -22   8  -3  183.16   43.44
  20  -7   3  717.36   61.05
 -20   7  -3  618.74   56.36
  18  -6   3  129.15   31.11
 -18   6  -3  109.19   46.96
  16  -5   3  473.74   35.81
 -16   5  -3  453.78   35.22
  14  -4   3   72.21   22.31
 -14   4  -3  125.04   24.07
  12  -3   3  491.94   30.53
 -12   3  -3  567.08   32.87
  10  -2   3  378.05   25.24
 -10   2  -3  425.60   30.53
   8  -1   3  409.75   24.66
  -8   1  -3  331.09   28.76
   6   0   3 1766.39   71.62
  -6   0  -3 1806.31   69.86
   4   1   3  404.47   34.64
  -4  -1  -3  389.79   34.64
   2   2   3  718.53   51.07
  -2  -2  -3  733.21   52.83
   0   3   3   86.29   12.91
   0  -3  -3  107.43   14.68
  -2   4   3  533.03   42.85
   2  -4  -3  533.62   51.66
  -4   5   3  733.80   37.57
   4  -5  -3  759.04   62.81
  -6   6   3 2107.46  115.06
   6  -6  -3 2051.11   85.12
  -8   7   3  984.46   49.31
   8  -7  -3  933.39   51.66
 -10   8   3  410.93   32.87
  10  -8  -3  302.32   33.46
 -12   9   3  618.74   37.57
  12  -9  -3  680.38   37.57
 -14  10   3  278.84   35.22
  14 -10  -3  315.83   37.57
 -16  11   3  356.33   39.33
  16 -11  -3  291.17   37.57
 -18  12   3  113.89   36.98
  18 -12  -3   87.47   36.98
 -20  13   3  141.48   42.85
  20 -13  -3  194.90   45.79
 -22  14   3   76.90   46.38
  22 -14  -3   85.71   50.49
 -24  15   3   18.79   48.72
  24 -15  -3   51.07   53.42
 -26  16   3  184.33   49.90
  26 -16  -3  220.14   48.72
 -28  17   3   82.77   50.49
  28 -17  -3   95.10   62.23
 -30  18   3   92.16   42.85
  30 -18  -3   61.05   52.25
 -32  19   3   12.91   44.03
  32 -19  -3  -27.59   63.99
  31 -11   3   82.19   45.79
 -31  11  -3  112.71   55.18
  29 -10   3   77.49   50.49
 -29  10  -3   42.85   47.55
  27  -9   3   77.49   46.38
 -27   9  -3   16.44   46.96
  25  -8   3  144.41   42.27
 -25   8  -3   74.55   41.68
  23  -7   3   25.83   32.29
 -23   7  -3   -4.11   31.70
  21  -6   3  805.41   66.92
 -21   6  -3  801.31   56.94
  19  -5   3  969.20  112.71
 -19   5  -3  953.93   61.64
  17  -4   3  101.56   28.76
 -17   4  -3   70.44   32.29
  15  -3   3  174.94   28.18
 -15   3  -3  170.24   21.13
  13  -2   3   38.74   18.79
 -13   2  -3   58.12   19.37
  11  -1   3  352.81   28.18
 -11   1  -3  378.05   27.59
   9   0   3   51.07   14.09
  -9   0  -3   34.05   13.50
   7   1   3  882.32   42.27
  -7  -1  -3  928.11   55.18
   5   2   3 1859.73   80.42
  -5  -2  -3 1835.08  138.54
   3   3   3  537.14   32.87
  -3  -3  -3  496.63   44.03
   1   4   3 2113.92   99.21
  -1  -4  -3 2193.76  127.97
  -1   5   3 1527.47   76.90
   1  -5  -3 1646.64   98.04
   3  -6  -3  369.83   25.83
  -5   7   3  160.85   22.89
   5  -7  -3  150.87   26.42
  -7   8   3  430.89   32.87
   7  -8  -3  344.59   35.22
  -9   9   3   59.29   17.02
   9  -9  -3   54.59   22.31
 -11  10   3  405.64   28.76
  11 -10  -3  408.58   32.29
 -13  11   3  733.80   46.38
  13 -11  -3  764.91   61.05
 -15  12   3  173.76   31.70
  15 -12  -3  113.30   22.31
 -17  13   3  415.62   42.85
  17 -13  -3  392.14   43.44
 -19  14   3   96.27   32.29
  19 -14  -3   79.84   32.29
 -21  15   3   34.64   45.79
  21 -15  -3   51.07   67.51
 -23  16   3   27.59   49.90
  23 -16  -3   55.18   52.25
 -25  17   3   92.75   53.42
  25 -17  -3  118.58   77.49
 -27  18   3   80.42   58.12
  27 -18  -3   59.88   56.36
 -29  19   3  220.14   71.03
  29 -19  -3  282.36   59.29
 -31  20   3   66.34   42.85
  31 -20  -3   89.82   44.61
  32 -10   3   14.09   64.57
 -32  10  -3  -15.26   69.86
  30  -9   3  378.05   60.46
 -30   9  -3  340.48   63.99
  28  -8   3  308.19   47.55
 -28   8  -3  235.40   43.44
  26  -7   3  100.38   39.92
 -26   7  -3   35.81   35.22
  24  -6   3   29.35   31.70
 -24   6  -3   52.25   32.87
  22  -5   3   19.37   40.51
 -22   5  -3   55.77   31.11
  20  -4   3  298.80   42.27
 -20   4  -3  382.16   39.33
  18  -3   3  440.86   41.09
 -18   3  -3  437.34   42.27
  16  -2   3  715.60   47.55
 -16   2  -3  699.16   51.07
  14  -1   3  148.52   29.35
 -14   1  -3  144.41   27.00
  12   0   3  123.28   20.55
 -12   0  -3  106.25   22.31
  10   1   3  434.41   26.42
 -10  -1  -3  443.21   30.53
   8   2   3  376.29   29.94
  -8  -2  -3  324.63   31.11
   6   3   3  397.42   32.29
  -6  -3  -3  352.81   25.24
   4   4   3  234.81   24.07
  -4  -4  -3  226.01   31.70
   2   5   3 1335.51   62.23
  -2  -5  -3 1384.82   79.84
   0   6   3 1078.39  100.97
   0  -6  -3 1103.04   53.42
  -2   7   3 3197.59  132.67
   2  -7  -3 3294.45  154.98
  -4   8   3 1629.61  103.32
   4  -8  -3 1566.80   67.51
  -6   9   3  298.80   29.94
   6  -9  -3  290.58   24.66
  -8  10   3  437.34   30.53
   8 -10  -3  426.19   34.05
 -10  11   3  393.90   48.14
  10 -11  -3  380.40   38.74
 -12  12   3   74.55   19.96
  12 -12  -3  105.08   25.83
 -14  13   3  206.64   28.18
  14 -13  -3  233.05   26.42
 -16  14   3  475.50   40.51
  16 -14  -3  439.69   46.38
 -18  15   3  295.87   41.68
  18 -15  -3  172.00   44.03
 -20  16   3  237.75   68.10
  20 -16  -3  219.55   43.44
 -22  17   3  112.71   39.33
  22 -17  -3  116.23   36.40
 -24  18   3    2.35   35.81
  24 -18  -3   -4.11   37.57
 -26  19   3  122.10   38.74
  26 -19  -3  129.15   46.96
 -28  20   3  162.02   44.03
  28 -20  -3  200.18   51.07
 -30  21   3  107.43   52.25
  30 -21  -3   29.35   42.85
  31  -8   3  194.90   64.57
 -31   8  -3   22.89   99.21
  29  -7   3  197.24   57.53
 -29   7  -3   75.73   58.12
  27  -6   3    7.63   77.49
 -27   6  -3   12.91   44.03
  25  -5   3  -21.72   48.14
 -25   5  -3   32.87   52.83
  23  -4   3  103.91   45.79
 -23   4  -3   52.83   45.20
  21  -3   3    5.87   31.70
 -21   3  -3   29.94   32.29
  19  -2   3   76.90   27.59
 -19   2  -3   76.31   26.42
  17  -1   3  543.01   58.70
 -17   1  -3  463.17   46.38
  15   0   3  318.76   33.46
 -15   0  -3  319.35   32.29
  13   1   3  215.44   31.11
 -13  -1  -3  190.20   31.11
  11   2   3  747.30   46.96
 -11  -2  -3  706.79   72.79
   9   3   3  658.07   41.68
  -9  -3  -3  707.38   49.90
   7   4   3  587.62   42.27
  -7  -4  -3  564.14   31.70
   5   5   3  752.58   61.64
  -5  -5  -3  676.27   34.05
   3   6   3  181.39   26.42
  -3  -6  -3  115.06   17.61
   1   7   3   64.57   21.13
  -1  -7  -3   21.13   18.79
  -1   8   3  506.61   29.94
   1  -8  -3  544.18   31.70
  -3   9   3 1999.45   88.06
   3  -9  -3 1980.08  152.63
  -5  10   3  519.53   41.68
   5 -10  -3  570.60   38.16
  -7  11   3  680.96   52.83
   7 -11  -3  619.32   42.27
  -9  12   3  530.09   39.33
   9 -12  -3  577.64   38.74
 -11  13   3   49.90   28.18
  11 -13  -3   21.13   27.59
 -13  14   3   89.23   27.59
  13 -14  -3  149.11   28.18
 -15  15   3  277.67   33.46
  15 -15  -3  245.97   37.57
 -17  16   3  166.72   41.09
  17 -16  -3  169.07   42.85
 -19  17   3  527.16   44.61
  19 -17  -3  479.02   45.20
 -21  18   3  555.92   81.01
  21 -18  -3  447.32   54.59
 -23  19   3  145.00   46.38
  23 -19  -3  194.31   58.70
 -25  20   3  281.78   57.53
  25 -20  -3  267.69   56.36
 -27  21   3   45.20   51.07
  27 -21  -3   91.58   54.59
 -29  22   3  -29.94   49.90
  29 -22  -3  -32.87   55.18
 -31  23   3   -2.35   82.77
  31 -23  -3  -46.38   59.88
  30  -6   3  112.12   48.14
 -30   6  -3   54.59   68.10
  28  -5   3  117.99   43.44
 -28   5  -3   68.68   45.79
  26  -4   3  141.48   45.79
 -26   4  -3   88.64   44.61
  24  -3   3    9.98   39.92
 -24   3  -3   10.57   38.74
  22  -2   3   38.74   44.61
 -22   2  -3  -35.22   63.40
  20  -1   3   72.79   33.46
 -20   1  -3   78.66   31.70
  18   0   3  577.06   49.31
 -18   0  -3  483.13   44.03
  16   1   3  180.81   38.16
 -16  -1  -3  139.13   34.64
  14   2   3  424.43   42.27
 -14  -2  -3  493.70   36.40
  12   3   3   98.62   53.42
 -12  -3  -3  120.93   28.18
  10   4   3  309.96   45.20
 -10  -4  -3  301.15   27.00
   8   5   3  836.53   44.61
  -8  -5  -3  904.04   60.46
   6   6   3 1165.27   60.46
  -6  -6  -3 1084.84   58.70
   4   7   3  326.39   32.29
  -4  -7  -3  271.21   27.00
   2   8   3   90.40   24.07
  -2  -8  -3  133.26   19.96
   0   9   3  283.54   29.35
   0  -9  -3  258.88   43.44
  -2  10   3  869.99   71.62
   2 -10  -3  818.92   68.68
  -4  11   3  603.47   35.22
   4 -11  -3  611.69   38.74
  -6  12   3  488.41   45.79
   6 -12  -3  514.24   38.74
  -8  13   3  318.17   49.90
   8 -13  -3  253.60   34.64
 -10  14   3   78.08   31.70
  10 -14  -3  151.46   31.70
 -12  15   3  187.85   30.53
  12 -15  -3  224.84   35.22
 -14  16   3  606.41   44.03
  14 -16  -3  712.08   51.66
 -16  17   3  613.45   50.49
  16 -17  -3  548.88   56.36
 -18  18   3  459.06   48.14
  18 -18  -3  317.59   51.66
 -20  19   3   86.88   40.51
  20 -19  -3   75.73   41.68
 -22  20   3  176.70   58.70
  22 -20  -3  183.74   44.03
 -24  21   3  389.79   56.36
  24 -21  -3  376.29   59.88
 -26  22   3  406.23   51.07
  26 -22  -3  409.75   62.81
 -28  23   3    8.81   51.07
  28 -23  -3  -21.72   52.25
 -30  24   3   19.37   48.14
  30 -24  -3  -54.59   53.42
  29  -4   3   20.55   59.29
 -29   4  -3   -8.22   56.94
  27  -3   3  110.36   54.59
 -27   3  -3   -5.28   51.07
  25  -2   3   16.44   52.83
 -25   2  -3   53.42   46.96
  23  -1   3  207.81   45.79
 -23   1  -3  162.02   38.74
  21   0   3  112.71   36.40
 -21   0  -3   59.88   29.35
  19   1   3  143.24   39.33
 -19  -1  -3   86.88   33.46
  17   2   3  552.40   56.94
 -17  -2  -3  508.96   45.20
  15   3   3  311.13   36.40
 -15  -3  -3  254.19   29.94
  13   4   3  361.61   33.46
 -13  -4  -3  455.54   36.40
  11   5   3  411.51   45.79
 -11  -5  -3  415.04   36.98
   9   6   3 1000.90   54.59
  -9  -6  -3 1029.08   49.90
   7   7   3  462.59   32.29
  -7  -7  -3  429.12   29.94
   5   8   3  779.59   52.83
  -5  -8  -3  722.06   45.79
   3   9   3  153.22   26.42
  -3  -9  -3  192.55   31.70
   1  10   3  182.57   28.76
  -1 -10  -3  309.37   29.35
  -1  11   3   45.20   28.76
   1 -11  -3   24.66   27.00
  -3  12   3  417.97   33.46
   3 -12  -3  378.64   31.11
  -5  13   3  578.23   38.74
   5 -13  -3  490.18   38.16
  -7  14   3  309.37   52.25
   7 -14  -3  223.66   31.70
  -9  15   3  292.34   42.85
   9 -15  -3  374.53   39.33
 -11  16   3  570.01   44.61
  11 -16  -3  620.50   45.20
 -13  17   3   78.08   36.40
  13 -17  -3   43.44   31.11
 -15  18   3  458.48   40.51
  15 -18  -3  380.40   40.51
 -17  19   3   56.94   39.92
  17 -19  -3   72.79   42.27
 -19  20   3   71.62   41.68
  19 -20  -3    9.98   43.44
 -21  21   3  102.14   59.29
  21 -21  -3   89.82   36.98
 -23  22   3  136.78   60.46
  23 -22  -3  192.55   62.23
 -25  23   3  279.43   69.27
  25 -23  -3  200.18   69.27
 -27  24   3   99.80   68.10
  27 -24  -3  120.34   68.10
 -29  25   3   13.50   48.72
  29 -25  -3   39.92   70.44
  28  -2   3   28.76   55.77
 -28   2  -3  140.89   96.86
  26  -1   3   75.73   61.64
 -26   1  -3   63.40   54.01
  24   0   3  239.51   46.38
 -24   0  -3  136.78   39.92
  22   1   3  368.66   48.14
 -22  -1  -3  329.33   45.79
  20   2   3  236.58   54.59
 -20  -2  -3  237.16   44.03
  18   3   3  649.85   54.59
 -18  -3  -3  731.45   52.83
  16   4   3  281.19   38.16
 -16  -4  -3  292.34   31.70
  14   5   3   79.25   29.35
 -14  -5  -3   92.75   22.89
  12   6   3  132.67   34.64
 -12  -6  -3  113.30   27.00
  10   7   3  972.72   69.86
 -10  -7  -3  738.49   68.10
   8   8   3  693.88   45.79
  -8  -8  -3  619.91   47.55
   6   9   3   24.07   31.11
  -6  -9  -3   36.98   19.96
   4  10   3  308.78   29.94
  -4 -10  -3  294.69   25.83
   2  11   3   -9.39   24.07
  -2 -11  -3    7.04   26.42
   0  12   3   71.62   24.66
   0 -12  -3   44.03   24.07
  -2  13   3  564.14   52.25
   2 -13  -3  555.34   36.98
  -4  14   3  417.38   42.85
   4 -14  -3  371.01   37.57
  -6  15   3  576.47   57.53
   6 -15  -3  527.75   45.20
  -8  16   3  427.36   44.03
   8 -16  -3  370.42   43.44
 -10  17   3 1320.83   83.36
  10 -17  -3 1398.32   80.42
 -12  18   3  172.59   49.31
  12 -18  -3  107.43   55.77
 -14  19   3 1087.78  112.12
  14 -19  -3 1002.07   74.55
 -16  20   3  308.78   44.61
  16 -20  -3  285.30   46.38
 -18  21   3   38.74   42.27
  18 -21  -3   36.98   41.68
 -20  22   3   12.91   54.01
  20 -22  -3   58.12   57.53
 -22  23   3  146.76   42.85
  22 -23  -3  155.56   44.03
 -24  24   3   92.16   89.23
  24 -24  -3  136.78   62.23
 -26  25   3   90.99   65.75
  26 -25  -3   73.97   61.05
 -28  26   3  -18.79   51.07
  28 -26  -3   19.96   48.14
  27   0   3  196.66   65.16
 -27   0  -3  193.72   59.29
  25   1   3  112.71   48.72
 -25  -1  -3  187.26   44.03
  23   2   3  378.05   48.72
 -23  -2  -3  346.94   47.55
  21   3   3  486.07   75.73
 -21  -3  -3  367.49   55.77
  19   4   3  176.11   47.55
 -19  -4  -3  204.29   36.40
  17   5   3  149.69   35.81
 -17  -5  -3  133.26   36.40
  15   6   3   82.19   40.51
 -15  -6  -3   69.86   36.98
  13   7   3  197.24   48.14
 -13  -7  -3  154.39   36.40
  11   8   3   42.27   28.76
 -11  -8  -3   58.12   22.31
   9   9   3  827.13   66.92
  -9  -9  -3  730.27   48.14
   7  10   3   99.21   31.70
  -7 -10  -3   78.08   24.66
   5  11   3   21.72   27.00
  -5 -11  -3   20.55   25.24
   3  12   3  272.39   42.27
  -3 -12  -3  252.43   45.79
   1  13   3  131.50   35.81
  -1 -13  -3   58.12   32.87
  -1  14   3  253.01   39.92
   1 -14  -3  278.84   31.11
  -3  15   3  172.00   32.87
   3 -15  -3  152.63   29.35
  -5  16   3  494.29   43.44
   5 -16  -3  373.94   37.57
  -7  17   3  501.33   46.96
   7 -17  -3  484.31   48.72
  -9  18   3  295.87   38.74
   9 -18  -3  239.51   32.87
 -11  19   3  440.86   51.66
  11 -19  -3  331.09   46.38
 -13  20   3  710.90   58.12
  13 -20  -3  776.65   98.04
 -15  21   3  680.96   68.68
  15 -21  -3  985.05   76.90
 -17  22   3   46.38   42.27
  17 -22  -3   18.20   39.33
 -19  23   3  102.14   48.72
  19 -23  -3   66.34   49.90
 -21  24   3   66.92   55.77
  21 -24  -3   42.27   59.29
 -23  25   3   14.68   48.14
  23 -25  -3   41.09   41.09
 -25  26   3   55.18   87.47
  25 -26  -3   29.94   46.96
 -27  27   3  152.63   63.99
  27 -27  -3  -23.48   41.09
  26   2   3   46.96   59.29
 -26  -2  -3   37.57   56.36
  24   3   3  154.98   48.14
 -24  -3  -3  203.70   41.68
  22   4   3  639.87   80.42
 -22  -4  -3  554.75   69.27
  20   5   3  475.50   66.34
 -20  -5  -3  422.67   54.01
  18   6   3   17.02   41.09
 -18  -6  -3   -2.35   39.33
  16   7   3   47.55   70.44
 -16  -7  -3   15.26   42.27
  14   8   3  129.74   35.81
 -14  -8  -3  136.78   46.38
  12   9   3   84.53   46.96
 -12  -9  -3  100.97   41.09
  10  10   3  146.17   48.72
 -10 -10  -3  117.41   38.74
   8  11   3  412.10   45.20
  -8 -11  -3  371.01   36.98
   6  12   3  104.49   41.09
  -6 -12  -3  -12.33   33.46
   4  13   3  376.29   51.66
  -4 -13  -3  212.51   34.64
   2  14   3  726.16   53.42
  -2 -14  -3  677.44   76.31
   0  15   3  311.72   65.16
   0 -15  -3  362.79   48.72
  -2  16   3   65.75   42.27
   2 -16  -3   90.40   28.18
  -4  17   3  418.56   38.74
   4 -17  -3  428.54   38.16
  -6  18   3  270.04   58.70
   6 -18  -3  303.50   50.49
  -8  19   3  254.77   38.74
   8 -19  -3  255.95   39.33
 -10  20   3  338.72   41.68
  10 -20  -3  311.13   50.49
 -12  21   3  400.95   50.49
  12 -21  -3  341.66   46.38
 -14  22   3  256.54   42.27
  14 -22  -3  179.63   36.40
 -16  23   3   -7.04   43.44
  16 -23  -3  -11.15   40.51
 -18  24   3  -34.64   46.38
  18 -24  -3   -8.22   43.44
 -20  25   3  -25.83   58.70
  20 -25  -3   15.85   59.29
 -22  26   3  109.19   57.53
  22 -26  -3   36.98   96.86
 -24  27   3   -1.17   47.55
  24 -27  -3  -12.91   45.79
 -26  28   3    2.35   73.38
  26 -28  -3   36.98   45.20
  25   4   3   30.53   52.83
 -25  -4  -3    3.52   38.74
  23   5   3   64.57   93.93
 -23  -5  -3   77.49   58.12
  21   6   3  245.97   74.55
 -21  -6  -3   27.00   76.90
  19   7   3  153.22   63.40
 -19  -7  -3  146.76   42.85
  17   8   3   88.64   49.90
 -17  -8  -3   83.95   41.68
  15   9   3   73.38   42.27
 -15  -9  -3   27.00   44.61
  13  10   3  137.37   75.73
 -13 -10  -3   76.90   59.88
  11  11   3  166.72   38.16
 -11 -11  -3   93.93   29.94
   9  12   3  252.43   48.14
  -9 -12  -3  240.10   35.81
   7  13   3  173.76   55.18
  -7 -13  -3  167.89   45.79
   5  14   3   44.61   53.42
  -5 -14  -3   22.89   32.29
   3  15   3  696.23   54.59
  -3 -15  -3  648.09   47.55
   1  16   3  543.60   49.31
  -1 -16  -3  599.36   49.31
  -1  17   3  652.79   72.21
   1 -17  -3  497.81   46.38
  -3  18   3  949.24   71.62
   3 -18  -3  894.64   68.68
  -5  19   3  244.21   58.70
   5 -19  -3  186.09   33.46
  -7  20   3  -35.81   45.20
   7 -20  -3  -26.42   58.70
  -9  21   3   -3.52   35.81
   9 -21  -3   42.27   37.57
 -11  22   3  174.35   72.21
  11 -22  -3   75.73   48.72
 -13  23   3  261.23   56.36
  13 -23  -3  196.07   43.44
 -15  24   3  220.73   62.81
  15 -24  -3  103.91   56.36
 -17  25   3   73.97   52.83
  17 -25  -3  154.39   48.72
 -19  26   3   66.92   42.85
  19 -26  -3   33.46   50.49
 -21  27   3   -6.46   62.23
  21 -27  -3   35.81   63.99
 -23  28   3   56.36   45.20
  23 -28  -3   32.29   44.61
 -25  29   3   93.93   48.72
  25 -29  -3   21.72   34.64
  24   6   3  -13.50   49.90
 -24  -6  -3   17.02   35.22
  22   7   3   29.35   74.55
 -22  -7  -3   36.40   56.94
  20   8   3  197.83   58.70
 -20  -8  -3  232.47   45.79
  18   9   3   52.83   55.77
 -18  -9  -3   73.38   44.03
  16  10   3  245.97   67.51
 -16 -10  -3  269.45   55.18
  14  11   3  146.76   62.81
 -14 -11  -3  183.74   54.01
  12  12   3   79.25   51.66
 -12 -12  -3   25.24   71.03
  10  13   3  331.09   53.42
 -10 -13  -3  348.11   43.44
   8  14   3  206.05   52.25
  -8 -14  -3  156.15   46.38
   6  15   3  270.04   46.96
  -6 -15  -3  211.33   35.22
   4  16   3  114.47   41.09
  -4 -16  -3  101.56   41.68
   2  17   3  625.19   49.90
  -2 -17  -3  654.55   49.31
   0  18   3  455.54   62.81
   0 -18  -3  490.18   58.70
  -2  19   3  262.99   44.61
   2 -19  -3  203.11   42.27
  -4  20   3  147.35   51.66
   4 -20  -3  127.97   35.22
  -6  21   3  -23.48   56.94
   6 -21  -3   83.36   49.90
  -8  22   3   45.79   51.07
   8 -22  -3  103.32   48.72
 -10  23   3   -0.59   34.05
  10 -23  -3   75.14   36.98
 -12  24   3  248.32   44.03
  12 -24  -3  137.37   42.27
 -14  25   3  244.21   71.62
  14 -25  -3  112.12   51.07
 -16  26   3   92.75   55.18
  16 -26  -3  169.65   61.64
 -18  27   3   51.66   51.07
  18 -27  -3   85.71   49.90
 -20  28   3  194.31   55.18
  20 -28  -3  159.09   61.64
 -22  29   3  190.79   62.81
  22 -29  -3  173.76   56.94
 -24  30   3   47.55   42.27
  24 -30  -3   41.09   49.31
  23   8   3   -4.70   68.10
 -23  -8  -3   -2.35   53.42
  21   9   3   63.99  108.60
 -21  -9  -3  241.86   88.64
  19  10   3  304.67   98.62
 -19 -10  -3  224.25   58.12
  17  11   3   90.40   47.55
 -17 -11  -3  127.97   38.74
  15  12   3  153.80   89.82
 -15 -12  -3  211.92   76.31
  13  13   3  138.54   52.25
 -13 -13  -3  176.70   41.09
  11  14   3  379.81   69.86
 -11 -14  -3  461.41   60.46
   9  15   3  274.73   53.42
  -9 -15  -3  230.12   49.90
   7  16   3  258.30   56.94
  -7 -16  -3  211.33   37.57
   5  17   3   76.90   46.96
  -5 -17  -3   73.97   43.44
   3  18   3  -14.68   56.36
  -3 -18  -3  -44.03   38.74
   1  19   3  142.65   55.77
  -1 -19  -3  194.31   51.07
  -1  20   3  135.02   40.51
   1 -20  -3  152.63   38.74
  -3  21   3    2.35   56.94
   3 -21  -3   65.16   48.72
  -5  22   3   38.16   37.57
   5 -22  -3   58.70   36.98
  -7  23   3   45.20   45.20
   7 -23  -3   -1.76   41.68
  -9  24   3   -9.98   47.55
   9 -24  -3   24.07   52.83
 -11  25   3   -4.11   48.14
  11 -25  -3   57.53   70.44
 -13  26   3  172.00   90.99
  13 -26  -3   78.08   60.46
 -15  27   3    7.63   83.36
  15 -27  -3   76.31   58.70
 -17  28   3   57.53   43.44
  17 -28  -3   38.16   61.05
 -19  29   3   99.21   55.18
  19 -29  -3   66.34   52.25
 -21  30   3  179.05   51.07
  21 -30  -3  164.96   56.36
 -23  31   3   27.00   47.55
  23 -31  -3   44.61   39.92
  20  11   3  156.74   49.31
 -20 -11  -3  123.86   41.09
  18  12   3  123.28   69.27
 -18 -12  -3   54.59   56.94
  16  13   3  155.56   71.62
 -16 -13  -3  119.76   47.55
  14  14   3  190.79   61.64
 -14 -14  -3  269.45   50.49
  12  15   3  382.16   64.57
 -12 -15  -3  354.57   52.83
  10  16   3  260.64   45.79
 -10 -16  -3  205.46   51.66
   8  17   3  -51.07   49.90
  -8 -17  -3   24.07   36.98
   6  18   3  193.14   51.07
  -6 -18  -3  177.29   45.79
   4  19   3   15.85   61.05
  -4 -19  -3  -12.33   54.01
   2  20   3   96.86   58.70
  -2 -20  -3  122.69   39.33
   0  21   3  -14.68   55.77
   0 -21  -3   49.31   55.77
  -2  22   3  183.74   45.79
   2 -22  -3  131.50   36.40
  -4  23   3  210.75   63.99
   4 -23  -3  188.44   53.42
  -6  24   3  178.46   45.20
   6 -24  -3  238.92   46.96
  -8  25   3  211.92   52.25
   8 -25  -3  174.35   48.72
 -10  26   3   66.34   43.44
  10 -26  -3   39.33   44.03
 -12  27   3  132.08   54.59
  12 -27  -3   52.83   47.55
 -14  28   3  122.10   48.72
  14 -28  -3   96.27   44.03
 -16  29   3  223.07   49.31
  16 -29  -3  173.76   44.03
 -18  30   3   31.11   80.42
  18 -30  -3  -30.53   61.64
 -20  31   3   32.87   49.90
  20 -31  -3  -21.13   41.68
  19  13   3   56.94   51.07
 -19 -13  -3    0.59   39.33
  17  14   3   24.66   61.05
 -17 -14  -3    3.52   42.85
  15  15   3    2.94   76.90
 -15 -15  -3   19.96   55.18
  13  16   3  132.67   62.81
 -13 -16  -3  149.69   49.31
  11  17   3  210.16   74.55
 -11 -17  -3  128.56   81.01
   9  18   3  126.80   54.01
  -9 -18  -3  106.84   50.49
   7  19   3  -31.11  100.38
  -7 -19  -3  -21.13   56.94
   5  20   3  189.03   66.92
  -5 -20  -3  128.56   58.12
   3  21   3   71.62   46.38
  -3 -21  -3   14.09   36.98
   1  22   3   72.79   84.53
  -1 -22  -3   21.13   52.83
  -1  23   3  174.35   52.83
   1 -23  -3  136.78   48.14
  -3  24   3  306.43   85.71
   3 -24  -3  305.85   75.73
  -5  25   3  115.06   63.99
   5 -25  -3  163.20   60.46
  -7  26   3  162.02   58.70
   7 -26  -3   75.14   52.25
  -9  27   3  247.14   59.88
   9 -27  -3  157.33   52.83
 -11  28   3  185.50   55.77
  11 -28  -3  114.47   51.66
 -13  29   3   99.21   56.36
  13 -29  -3  187.26   45.20
 -15  30   3   72.79   61.64
  15 -30  -3   64.57   59.29
 -17  31   3   94.51   60.46
  17 -31  -3   54.59   57.53
 -19  32   3   39.33   36.98
  19 -32  -3    8.22   38.16
  16  16   3   -7.04   51.66
 -16 -16  -3    9.98   29.35
  14  17   3    9.39   68.68
 -14 -17  -3   38.16   42.85
  12  18   3   19.37   73.38
 -12 -18  -3  152.04   85.71
  10  19   3   89.23   56.94
 -10 -19  -3   97.45   50.49
   8  20   3  122.69   71.03
  -8 -20  -3  -20.55   61.05
   6  21   3   75.14   61.64
  -6 -21  -3    5.28   48.14
   4  22   3  -24.07   48.14
  -4 -22  -3    6.46   41.09
   2  23   3   22.31   56.36
  -2 -23  -3   -6.46   51.07
   0  24   3   13.50   54.59
   0 -24  -3   30.53   51.07
  -2  25   3  152.04   61.05
   2 -25  -3  121.52   49.90
  -4  26   3   91.58   54.01
   4 -26  -3   36.40   63.99
  -6  27   3   65.75   65.75
   6 -27  -3   17.61   58.12
  -8  28   3  135.61   66.92
   8 -28  -3   86.88   63.99
 -10  29   3  117.41   60.46
  10 -29  -3   84.53   48.72
 -12  30   3  110.36   67.51
  12 -30  -3   78.08   62.23
 -14  31   3   28.18   59.88
  14 -31  -3   45.79   61.64
 -16  32   3   17.61   39.33
  16 -32  -3   24.66   42.27
  13  19   3    1.17   35.22
 -13 -19  -3    3.52   23.48
  11  20   3   17.02   45.79
 -11 -20  -3   18.20   37.57
   9  21   3   29.35   45.79
  -9 -21  -3   24.66   40.51
   7  22   3  -15.26   61.05
  -7 -22  -3   56.94   41.68
   5  23   3   62.81   54.59
  -5 -23  -3   51.66   45.79
   3  24   3   87.47   66.92
  -3 -24  -3   41.09   54.01
   1  25   3  177.87   91.58
  -1 -25  -3  142.65   44.03
  -1  26   3   76.31   55.77
   1 -26  -3   86.88   48.14
  -3  27   3  -17.61   61.64
   3 -27  -3  -19.37   56.36
  -5  28   3   68.68   59.29
   5 -28  -3   21.13   53.42
  -7  29   3   23.48   45.79
   7 -29  -3   -8.22   56.36
  -9  30   3   15.26   71.03
   9 -30  -3   68.10   58.12
 -11  31   3  216.62   93.34
  11 -31  -3  164.96   53.42
 -13  32   3   32.29   42.85
  13 -32  -3  110.95   46.96
   8  23   3   91.58   43.44
  -8 -23  -3   21.13   48.72
   6  24   3  101.56   82.77
  -6 -24  -3   13.50   48.72
   4  25   3   85.71   60.46
  -4 -25  -3   33.46   36.98
   2  26   3  158.50   78.08
  -2 -26  -3   11.15   41.68
   0  27   3  151.46   66.92
   0 -27  -3   35.81   42.85
  -2  28   3   73.97   69.86
   2 -28  -3   15.26   39.92
  -4  29   3   40.51   62.81
   4 -29  -3   19.37   31.70
  -6  30   3    8.81   34.05
   6 -30  -3  -14.09   24.07
  -8  31   3    2.35   34.64
   8 -31  -3   -1.76   27.00
   0 -28   4   21.72   35.81
  -2 -27   4    1.17   35.22
   4  26  -4  133.84   92.75
   6  25  -4   21.72   58.70
   7 -30   4   -1.76   47.55
   3 -28   4    9.39   42.85
  -3  28  -4  -19.96   44.61
   1 -27   4   -3.52   37.57
  -1  27  -4  -22.31   57.53
  -1 -26   4   -1.17   32.29
   3  25  -4  -23.48   46.38
  -5 -24   4    8.81   35.22
   5  24  -4   47.55   39.33
  -7 -23   4   -0.59   21.13
  12 -31   4   11.15   38.16
 -12  31  -4   25.24   56.36
  10 -30   4   -4.70   31.70
 -10  30  -4  -50.49   61.05
   8 -29   4    4.11   26.42
  -8  29  -4   33.46   60.46
   6 -28   4   -5.28   46.96
  -6  28  -4   16.44   36.40
   4 -27   4    4.70   25.24
  -4  27  -4   28.18   48.14
   2 -26   4   19.96   27.00
  -2  26  -4   96.27   69.86
   0 -25   4   38.16   61.64
   0  25  -4    5.28   69.27
  -2 -24   4  -19.96   47.55
   2  24  -4   71.62   49.31
   4  23  -4   79.84   71.62
  -6 -22   4    7.63   24.66
   6  22  -4   -5.87   35.81
  -8 -21   4  -10.57   38.16
   8  21  -4  -15.26   45.79
 -10 -20   4   -7.04   27.00
  10  20  -4   14.09   48.14
 -12 -19   4   -7.04   19.96
  12  19  -4  -14.68   38.74
  16  17  -4   14.68   36.40
 -15  31  -4   21.72   48.72
  11 -29   4   25.83   29.35
 -11  29  -4   19.96   66.92
   9 -28   4   78.66   36.40
  -9  28  -4   45.20   45.79
   7 -27   4  -18.79   35.22
  -7  27  -4   62.81   73.38
   5 -26   4   36.40   29.35
  -5  26  -4   18.79   36.40
   3 -25   4   65.75   32.29
  -3  25  -4    6.46   57.53
   1 -24   4   37.57   31.11
  -1  24  -4   31.70   44.61
  -1 -23   4   -7.63   35.81
   1  23  -4   20.55   43.44
  -3 -22   4   15.85   21.72
   3  22  -4   45.20   69.27
  -5 -21   4    4.11   25.83
   5  21  -4  -95.69   73.38
  -7 -20   4   -7.63   29.94
   7  20  -4  -18.20   32.29
  -9 -19   4   57.53   21.13
   9  19  -4   44.03   49.31
 -11 -18   4   -2.35   21.72
 -13 -17   4    2.35   25.24
  13  17  -4    1.17   32.29
 -15 -16   4  -11.74   39.92
  15  16  -4   12.91   36.40
  17  15  -4    8.22   24.66
 -20  32  -4  -13.50   40.51
 -18  31  -4   -1.76   25.83
 -16  30  -4    9.39   31.11
 -14  29  -4  -17.02   41.09
  12 -28   4   11.74   24.66
 -12  28  -4   10.57   42.85
  10 -27   4   -0.59   39.33
 -10  27  -4    9.39   42.27
   8 -26   4    7.04   30.53
  -8  26  -4   34.05   42.27
   6 -25   4   19.37   31.70
  -6  25  -4   -0.59   46.38
   4 -24   4   27.59   42.27
  -4  24  -4   21.72   42.85
   2 -23   4   70.44   29.94
  -2  23  -4   -7.63   45.20
   0 -22   4   28.18   25.24
   0  22  -4   80.42   43.44
  -2 -21   4   21.72   28.18
   2  21  -4   98.04   66.92
  -4 -20   4    7.04   21.13
   4  20  -4   51.66   43.44
  -6 -19   4    9.39   41.09
   6  19  -4   25.83   33.46
  -8 -18   4   10.57   31.11
 -10 -17   4   14.09   28.76
  10  17  -4    6.46   44.03
 -12 -16   4   66.34   19.96
 -14 -15   4   28.18   42.27
  14  15  -4   -2.94   67.51
 -16 -14   4   17.61   31.70
  16  14  -4  147.93   62.81
 -18 -13   4   24.07   56.94
  18  13  -4    0.00   32.87
  20  12  -4   -3.52   22.31
 -21  31  -4  -18.20   29.94
  19 -30   4   21.72   44.03
  17 -29   4   12.33   46.96
 -17  29  -4   58.12   41.68
  15 -28   4    9.39   44.61
 -15  28  -4   -5.87   66.34
  13 -27   4   16.44   34.64
 -13  27  -4   31.70   68.10
 -11  26  -4   25.83   39.33
   9 -25   4   38.16   32.29
  -9  25  -4   62.81   65.75
   7 -24   4   24.07   32.29
  -7  24  -4   24.07   34.05
   5 -23   4   37.57   28.76
  -5  23  -4   39.33   40.51
   3 -22   4   45.79   29.94
  -3  22  -4   95.69   41.09
   1 -21   4   27.00   30.53
  -1  21  -4   94.51   61.05
  -1 -20   4  -13.50   31.70
   1  20  -4   40.51   57.53
  -3 -19   4    8.81   28.76
   3  19  -4   74.55   64.57
  -5 -18   4   41.68   28.18
   5  18  -4   45.79   34.64
  -7 -17   4   27.59   31.11
   7  17  -4   44.61   35.22
  -9 -16   4   -7.63   45.20
   9  16  -4   -1.76   39.33
 -11 -15   4   -7.63   42.27
  11  15  -4   63.40   58.70
 -13 -14   4   56.94   30.53
  13  14  -4   65.16   40.51
 -15 -13   4   61.05   51.66
  15  13  -4    7.63   47.55
 -17 -12   4   19.96   56.36
  17  12  -4  -25.83   45.79
 -19 -11   4   -1.17   62.23
  19  11  -4  -12.91   65.75
 -21 -10   4    1.76   22.89
  21  10  -4    9.39   39.92
 -23  -9   4   -5.28   29.35
 -24  31  -4  -25.24   44.61
  22 -30   4    9.98   28.76
 -22  30  -4   -5.28   31.11
  20 -29   4  -17.02   25.83
 -20  29  -4   52.25   77.49
  18 -28   4   15.26   26.42
 -18  28  -4    4.11   31.11
  16 -27   4   40.51   35.81
 -16  27  -4  -14.09   35.22
  14 -26   4   21.13   52.25
 -14  26  -4   48.14   35.81
  12 -25   4   99.80   35.81
 -12  25  -4   96.27   42.27
  10 -24   4   -3.52   24.66
 -10  24  -4   21.72   33.46
   8 -23   4   21.72   38.74
  -8  23  -4  -16.44   55.77
   6 -22   4   -4.11   29.35
  -6  22  -4  -41.09   39.33
   4 -21   4  -24.66   29.35
  -4  21  -4   19.37   35.81
   2 -20   4   61.05   26.42
  -2  20  -4  143.24   39.92
   0 -19   4    7.04   34.05
   0  19  -4   58.12   52.25
  -2 -18   4    9.39   21.13
   2  18  -4  -60.46   52.83
  -4 -17   4  -11.15   27.00
  -6 -16   4   51.66   31.11
   6  16  -4   95.10   56.94
  -8 -15   4    0.59   24.66
   8  15  -4   25.83   38.74
 -10 -14   4   18.79   34.64
  10  14  -4  -11.15   42.85
 -12 -13   4   45.79   31.11
  12  13  -4  141.48   70.44
 -14 -12   4   14.68   23.48
  14  12  -4  -21.72   48.14
 -16 -11   4    3.52   33.46
  16  11  -4   48.72   46.38
 -18 -10   4   25.83   35.22
  18  10  -4   20.55   46.38
 -20  -9   4   11.15   35.81
  20   9  -4  -26.42   46.96
 -22  -8   4   -5.28   15.26
  22   8  -4   -4.70   25.24
  25 -30   4    7.63   28.76
  23 -29   4   -9.98   26.42
 -23  29  -4   18.79   30.53
  21 -28   4  -22.31   35.22
 -21  28  -4  -23.48   39.33
  19 -27   4  -12.33   19.37
 -19  27  -4  -19.96   78.08
  17 -26   4   53.42   34.64
 -17  26  -4   33.46   40.51
 -15  25  -4   36.40   51.07
  13 -24   4    5.28   32.87
 -13  24  -4  117.99   56.94
  11 -23   4  -17.61   48.14
 -11  23  -4   13.50   38.74
   9 -22   4   36.98   28.18
  -9  22  -4  -25.24   51.07
   7 -21   4   79.84   28.76
  -7  21  -4   75.14   55.77
   5 -20   4   63.99   26.42
  -5  20  -4   35.81   50.49
   3 -19   4   34.05   36.98
  -3  19  -4   25.83   30.53
   1 -18   4   75.73   25.24
  -1  18  -4   77.49   32.29
  -1 -17   4    9.98   23.48
   1  17  -4   23.48   46.38
  -3 -16   4  107.43   26.42
   3  16  -4   93.93   32.87
  -5 -15   4   15.26   28.18
   5  15  -4   26.42   35.22
  -7 -14   4   14.68   35.81
   7  14  -4   60.46   35.81
  -9 -13   4   13.50   38.74
   9  13  -4  -60.46   51.66
 -11 -12   4   54.01   27.00
  11  12  -4   -7.63   39.33
 -13 -11   4   19.37   23.48
  13  11  -4   -2.94   33.46
 -15 -10   4  -12.33   31.70
  15  10  -4  -29.94   62.81
 -17  -9   4   -7.04   34.05
  17   9  -4  131.50   71.62
 -19  -8   4   46.96   36.40
  19   8  -4   40.51   37.57
 -21  -7   4   -7.04   41.68
  21   7  -4   72.79   30.53
 -23  -6   4    4.11   28.18
  23   6  -4   -6.46   34.64
 -24  28  -4  -18.79   65.16
 -22  27  -4   -9.98   36.40
  20 -26   4   -5.28   24.07
 -20  26  -4  -12.33   38.74
  18 -25   4    7.04   27.59
 -18  25  -4    3.52   27.59
  16 -24   4   11.15   33.46
 -16  24  -4   15.85   39.33
  14 -23   4   27.59   32.87
 -14  23  -4   10.57   42.27
  12 -22   4   35.22   30.53
 -12  22  -4   46.96   52.25
  10 -21   4   54.59   28.18
 -10  21  -4   15.85   48.72
   8 -20   4   32.87   24.07
  -8  20  -4    7.04   44.03
   6 -19   4    9.98   19.37
  -6  19  -4   17.02   28.76
   4 -18   4   -9.98   28.18
  -4  18  -4   42.85   27.59
   2 -17   4  -22.89   21.72
  -2  17  -4    7.63   28.18
   0 -16   4  116.23   23.48
   0  16  -4   95.69   40.51
  -2 -15   4  110.95   32.29
   2  15  -4   97.45   28.18
  -4 -14   4   82.19   23.48
   4  14  -4   39.92   27.59
  -6 -13   4  110.36   25.24
   6  13  -4  200.18   35.81
  -8 -12   4  109.78   38.74
   8  12  -4  107.43   32.87
 -10 -11   4   92.16   34.64
  10  11  -4   65.75   34.05
 -12 -10   4  -13.50   27.00
  12  10  -4  -37.57   38.16
 -14  -9   4   28.76   24.66
  14   9  -4    5.87   31.11
 -16  -8   4   42.27   32.87
  16   8  -4   -3.52   38.74
 -18  -7   4   -9.39   36.40
  18   7  -4  -10.57   31.11
 -20  -6   4  158.50   42.27
  20   6  -4   95.69   51.66
 -22  -5   4  119.17   31.70
  22   5  -4  -17.61   54.59
 -24  -4   4   -2.94   30.53
  24   4  -4  -23.48   41.68
 -26  -3   4   14.09   28.76
  27 -28   4  -15.85   40.51
 -27  28  -4   21.72   76.90
  25 -27   4   -1.76   50.49
 -25  27  -4   19.96   33.46
  23 -26   4    8.22   48.72
 -23  26  -4    4.70   38.74
  21 -25   4    7.63   38.74
 -21  25  -4   14.68   36.40
  19 -24   4    0.59   39.92
 -19  24  -4    8.81   34.64
  17 -23   4    0.59   30.53
 -17  23  -4   19.96   44.61
  15 -22   4   45.20   34.64
 -15  22  -4  -32.29   69.27
  13 -21   4   44.03   33.46
 -13  21  -4   32.29   32.29
  11 -20   4    3.52   28.18
 -11  20  -4    4.11   41.68
   9 -19   4   17.02   24.07
  -9  19  -4   19.37   29.35
   7 -18   4   75.14   22.89
  -7  18  -4   84.53   40.51
   5 -17   4  276.49   36.98
  -5  17  -4  350.46   34.64
   3 -16   4   76.31   21.13
  -3  16  -4  101.56   25.24
   1 -15   4  145.00   22.31
  -1  15  -4  125.04   24.66
  -1 -14   4   -7.63   17.02
   1  14  -4   17.61   22.89
  -3 -13   4   96.27   21.13
   3  13  -4   65.75   35.22
  -5 -12   4  145.59   23.48
   5  12  -4  154.98   31.11
  -7 -11   4  190.20   36.98
   7  11  -4  272.97   37.57
  -9 -10   4  167.89   24.07
   9  10  -4  121.52   46.96
 -11  -9   4    4.70   20.55
  11   9  -4    0.59   25.24
 -13  -8   4   15.85   26.42
  13   8  -4   65.16   35.22
 -15  -7   4  141.48   28.76
  15   7  -4  127.39   31.11
 -17  -6   4   38.16   45.20
  17   6  -4   -9.39   31.70
 -19  -5   4   44.03   28.76
  19   5  -4   26.42   38.74
 -21  -4   4   63.99   41.68
  21   4  -4    9.39   50.49
 -23  -3   4   18.79   36.98
  23   3  -4   14.68   45.20
 -25  -2   4    4.11   48.14
  25   2  -4   -4.11   46.38
 -27  -1   4   12.91   34.64
  27   1  -4   58.12   72.79
 -28  27  -4   -2.35   70.44
  26 -26   4    0.00   56.94
 -26  26  -4   75.14   62.23
  24 -25   4   18.79   39.33
 -24  25  -4   25.83   69.86
  22 -24   4   25.24   33.46
 -22  24  -4    5.87   40.51
  20 -23   4   15.85   40.51
 -20  23  -4  102.73   76.31
  18 -22   4   35.22   37.57
 -18  22  -4  -23.48   68.68
  16 -21   4   18.79   34.64
 -16  21  -4   18.79   39.92
  14 -20   4   59.88   30.53
 -14  20  -4   59.29   37.57
  12 -19   4   38.16   27.00
 -12  19  -4   11.15   54.01
  10 -18   4  131.50   36.98
 -10  18  -4  121.52   38.16
   8 -17   4   12.33   21.13
  -8  17  -4   -9.98   25.24
   6 -16   4  176.70   22.31
  -6  16  -4  241.86   27.00
   4 -15   4   68.68   18.79
  -4  15  -4   68.68   30.53
   2 -14   4   96.86   18.20
   0 -13   4   16.44   15.26
   0  13  -4   35.22   19.37
  -2 -12   4   62.23   22.31
   2  12  -4   55.77   20.55
  -4 -11   4  194.90   24.07
   4  11  -4  135.61   27.00
  -6 -10   4    2.94   25.24
   6  10  -4  -15.85   21.72
  -8  -9   4   52.25   18.79
 -10  -8   4   13.50   20.55
  10   8  -4   36.98   27.59
 -12  -7   4   -6.46   24.66
  12   7  -4   -5.28   31.11
 -14  -6   4  115.65   38.16
  14   6  -4  123.86   35.81
 -16  -5   4   -4.11   29.94
  16   5  -4   22.89   33.46
 -18  -4   4   67.51   28.18
  18   4  -4   81.01   35.81
 -20  -3   4   22.89   55.77
  20   3  -4   72.21   67.51
 -22  -2   4  148.52   43.44
  22   2  -4  -35.81   70.44
 -24  -1   4   75.14   45.20
  24   1  -4   14.09   54.01
 -26   0   4   12.91   37.57
  26   0  -4   96.86   46.38
 -28   1   4   18.20   35.81
  28  -1  -4  120.34   41.68
 -29  26  -4   -9.98   38.16
  27 -25   4   22.89   45.79
 -27  25  -4   21.13   31.70
  25 -24   4  -40.51   42.27
 -25  24  -4   -5.87   34.64
  23 -23   4   50.49   35.81
 -23  23  -4    8.22   54.59
  21 -22   4   73.97   41.68
 -21  22  -4  -12.91   39.33
  19 -21   4   30.53   36.98
 -19  21  -4   79.84   44.61
  17 -20   4   27.00   33.46
 -17  20  -4    8.22   41.68
  15 -19   4   25.24   41.09
 -15  19  -4   54.59   37.57
  13 -18   4   90.99   24.07
 -13  18  -4   98.04   34.05
  11 -17   4   17.02   22.31
 -11  17  -4   42.27   28.18
   9 -16   4  123.86   29.35
  -9  16  -4  165.54   40.51
   7 -15   4   11.15   18.79
  -7  15  -4   22.31   29.94
   5 -14   4  119.17   17.02
  -5  14  -4  100.38   21.13
   1 -12   4   22.89   15.26
  -1  12  -4   29.94   16.44
  -1 -11   4   70.44   18.20
   1  11  -4  126.21   19.96
  -3 -10   4   17.61   14.68
   3  10  -4    9.39   24.66
  -5  -9   4   22.31   17.61
   5   9  -4   45.79   19.37
  -7  -8   4  164.96   19.37
   7   8  -4  176.11   35.22
  -9  -7   4  207.81   30.53
   9   7  -4  196.66   29.94
 -11  -6   4   46.38   20.55
 -13  -5   4   99.21   32.29
  13   5  -4   58.70   29.94
 -15  -4   4  -13.50   37.57
  15   4  -4   34.64   46.96
 -17  -3   4   61.64   29.94
  17   3  -4   83.36   57.53
 -19  -2   4  106.84   25.83
  19   2  -4  105.67   35.22
 -21  -1   4   25.24   28.76
  21   1  -4   48.14   43.44
 -23   0   4   58.12   29.35
  23   0  -4   14.09   43.44
 -25   1   4   19.96   39.33
  25  -1  -4   27.59   37.57
 -27   2   4  106.25   48.14
  27  -2  -4   68.68   44.61
 -29   3   4  100.38   42.85
  29  -3  -4   49.31   43.44
  28 -24   4  -41.68   54.01
 -28  24  -4    9.98   40.51
  26 -23   4   -1.17   30.53
 -26  23  -4   -2.94   53.42
  24 -22   4   21.72   46.96
 -24  22  -4   33.46   39.33
  22 -21   4   52.83   34.64
 -22  21  -4  112.12   76.90
  20 -20   4   41.09   39.92
 -20  20  -4   66.34   38.16
  18 -19   4  122.69   25.24
 -18  19  -4  115.06   42.27
  16 -18   4   63.99   23.48
 -16  18  -4   93.34   31.11
 -14  17  -4   52.83   33.46
  12 -16   4   27.00   18.79
 -12  16  -4   -1.76   28.18
  10 -15   4  248.90   25.83
 -10  15  -4  233.64   36.98
   8 -14   4   27.59   17.61
  -8  14  -4   12.33   21.72
   6 -13   4   96.27   15.85
  -6  13  -4  143.24   21.13
   4 -12   4   96.27   18.79
  -4  12  -4  105.08   27.00
   2 -11   4   28.18   12.33
   0  10  -4   11.74   19.96
  -2  -9   4  102.14   14.68
   2   9  -4  147.93   28.18
  -4  -8   4  315.83   25.83
   4   8  -4  403.29   34.05
  -6  -7   4   29.94   18.79
   6   7  -4   48.14   25.83
  -8  -6   4   88.06   16.44
   8   6  -4   56.94   21.72
 -10  -5   4   67.51   24.07
  10   5  -4   75.73   33.46
 -12  -4   4  354.57   40.51
  12   4  -4  283.54   33.46
 -14  -3   4   98.04   21.13
  14   3  -4  115.06   31.70
 -16  -2   4   98.04   22.31
  16   2  -4  126.21   35.81
 -18  -1   4  115.65   25.83
  18   1  -4  120.93   32.29
 -20   0   4   66.34   28.76
  20   0  -4   47.55   60.46
 -22   1   4   34.64   40.51
  22  -1  -4   21.72   39.33
 -24   2   4   48.14   45.20
  24  -2  -4  -17.61   49.90
 -26   3   4   -3.52   35.22
  26  -3  -4  -41.68   53.42
 -28   4   4   27.00   48.72
  28  -4  -4   22.31   47.55
 -31  24  -4  -13.50   36.98
  29 -23   4  -15.85   58.12
 -29  23  -4   12.91   43.44
  27 -22   4   -7.04   29.94
 -27  22  -4   68.68   50.49
  25 -21   4   44.61   47.55
 -25  21  -4   69.27   42.27
  23 -20   4   20.55   34.64
 -23  20  -4   54.59   52.83
  21 -19   4   51.07   39.33
 -21  19  -4   68.68   45.79
  19 -18   4   80.42   29.94
 -19  18  -4   82.19   44.03
  17 -17   4   63.40   26.42
 -17  17  -4  112.12   35.81
  15 -16   4   96.27   26.42
 -15  16  -4   56.94   32.29
  13 -15   4   61.05   22.31
 -13  15  -4   39.33   28.76
  11 -14   4   25.83   19.96
 -11  14  -4   24.07   24.66
   9 -13   4  -12.33   22.31
  -9  13  -4   40.51   20.55
   7 -12   4   -1.17   13.50
  -7  12  -4  -25.24   22.31
   5 -11   4  140.89   14.68
  -5  11  -4  175.52   27.00
   3 -10   4   82.77   17.61
  -3  10  -4   61.05   18.79
   1  -9   4   14.68   12.91
   1   8  -4   15.85   15.26
  -3  -7   4   66.34   12.91
  -5  -6   4  367.49   29.94
   5   6  -4  307.61   49.90
  -7  -5   4   22.31   12.91
   7   5  -4   30.53   17.02
  -9  -4   4    4.11   21.13
   9   4  -4   29.35   20.55
 -11  -3   4   28.18   18.20
  11   3  -4   28.18   31.11
 -13  -2   4   78.08   31.70
  13   2  -4   84.53   28.18
 -15  -1   4   99.80   18.20
  15   1  -4  129.74   33.46
 -17   0   4  122.69   45.79
  17   0  -4  152.63   48.14
 -19   1   4  123.86   34.64
  19  -1  -4  133.26   40.51
 -21   2   4   45.79   56.94
  21  -2  -4   76.90   44.03
 -23   3   4   89.82   29.94
  23  -3  -4  128.56   37.57
 -25   4   4   20.55   35.22
  25  -4  -4  -27.59   41.09
 -27   5   4   12.91   34.64
  27  -5  -4   39.92   44.61
 -29   6   4   18.79   42.85
  29  -6  -4   17.61   81.01
 -32  23  -4  -10.57   27.00
  30 -22   4   -4.70   63.40
 -30  22  -4   -5.87   50.49
  28 -21   4    7.04   31.70
 -28  21  -4   42.85   41.09
  26 -20   4   25.24   52.25
 -26  20  -4    1.76   45.79
  24 -19   4  -24.66   63.40
 -24  19  -4   28.76   68.68
  22 -18   4   95.69   31.11
 -22  18  -4   16.44   33.46
  20 -17   4   65.75   32.29
 -20  17  -4   55.77   35.22
  18 -16   4   49.31   31.70
 -18  16  -4   38.74   54.59
  16 -15   4  108.01   28.18
 -16  15  -4  121.52   26.42
  14 -14   4  114.47   26.42
 -14  14  -4  153.80   41.68
  12 -13   4   83.95   21.13
 -12  13  -4   98.62   23.48
  10 -12   4  134.43   21.13
 -10  12  -4  127.97   23.48
   8 -11   4    9.98   21.72
  -8  11  -4  -11.74   22.89
   6 -10   4   12.33   16.44
  -6  10  -4   21.72   17.61
   4  -9   4  369.83   29.94
  -4   9  -4  381.57   33.46
  -2  -6   4  142.65   14.09
  -4  -5   4  346.94   27.59
   4   5  -4  351.64   37.57
  -6  -4   4  574.71   28.76
   6   4  -4  527.16   39.33
  -8  -3   4  376.88   39.33
   8   3  -4  416.80   30.53
 -10  -2   4  297.04   21.72
  10   2  -4  237.75   25.24
 -12  -1   4  122.10   20.55
  12   1  -4  108.60   32.87
 -14   0   4  136.19   24.07
  14   0  -4  134.43   32.29
 -16   1   4  100.38   22.31
  16  -1  -4   81.01   31.11
 -18   2   4   69.86   26.42
  18  -2  -4  135.02   31.70
 -20   3   4   28.76   46.38
  20  -3  -4   10.57   39.92
 -22   4   4   19.37   38.16
  22  -4  -4   49.31   38.74
 -24   5   4   -5.28   39.33
  24  -5  -4   82.77   51.66
 -26   6   4   11.15   39.33
  26  -6  -4   31.70   47.55
 -28   7   4  -13.50   44.61
  28  -7  -4   -9.39   82.77
 -30   8   4   -5.28   41.68
  30  -8  -4    4.11   51.07
  31 -21   4   40.51   35.81
 -31  21  -4   72.79   49.90
  29 -20   4   34.64   34.64
 -29  20  -4    2.94   43.44
  27 -19   4   24.07   46.96
 -27  19  -4  102.14   54.59
  25 -18   4   -1.76   32.87
 -25  18  -4   28.76   41.68
  23 -17   4   26.42   59.88
 -23  17  -4    3.52   46.38
  21 -16   4   12.91   37.57
 -21  16  -4   -2.94   35.81
  19 -15   4   24.66   32.29
 -19  15  -4   63.99   38.16
  17 -14   4   96.27   22.89
 -17  14  -4   69.86   32.29
  15 -13   4   79.84   19.96
 -15  13  -4   83.95   28.18
  13 -12   4   84.53   20.55
 -13  12  -4  149.11   37.57
  11 -11   4   84.53   18.79
 -11  11  -4   91.58   21.13
   9 -10   4  112.12   15.26
  -9  10  -4  152.63   18.79
   7  -9   4   52.25   18.20
  -7   9  -4   14.68   12.91
   5  -8   4   75.14   13.50
  -5   8  -4   73.38   13.50
  -5  -3   4  181.98   24.07
   5   3  -4  207.22   16.44
  -7  -2   4  229.53   27.59
   7   2  -4  200.18   19.37
  -9  -1   4   45.79   18.20
   9   1  -4   42.27   16.44
 -11   0   4   93.34   24.07
  11   0  -4  108.60   22.31
 -13   1   4  106.25   20.55
  13  -1  -4   82.77   25.24
 -15   2   4   61.64   23.48
  15  -2  -4   25.24   27.00
 -17   3   4   35.81   39.92
  17  -3  -4   23.48   29.35
 -19   4   4  126.80   27.59
  19  -4  -4   38.16   30.53
 -21   5   4   58.12   30.53
  21  -5  -4   38.74   31.11
 -23   6   4   20.55   35.22
  23  -6  -4   36.98   41.68
 -25   7   4    4.70   35.81
  25  -7  -4   58.12   43.44
 -27   8   4   14.68   48.14
  27  -8  -4   32.87   54.59
 -29   9   4   55.18   51.66
  29  -9  -4   47.55   46.96
  32 -20   4    5.87   38.16
 -30  19  -4   24.07   53.42
  28 -18   4   67.51   51.07
 -28  18  -4   41.68   47.55
  26 -17   4   78.08   36.98
 -26  17  -4  124.45   46.96
  24 -16   4  -14.68   40.51
 -24  16  -4   82.77   36.98
  22 -15   4  112.71   40.51
 -22  15  -4  118.58   44.61
  20 -14   4   65.75   26.42
 -20  14  -4   31.70   38.16
  18 -13   4  113.30   30.53
 -18  13  -4   39.33   27.59
  16 -12   4  276.49   32.87
 -16  12  -4  289.41   34.05
  14 -11   4   15.26   27.59
 -14  11  -4    1.17   29.94
  12 -10   4  208.40   22.89
 -12  10  -4  260.06   41.09
  10  -9   4   48.14   14.09
 -10   9  -4   48.72   18.79
   8  -8   4  271.21   20.55
  -8   8  -4  337.55   32.87
   6  -7   4  226.60   17.02
  -6   7  -4  173.76   28.18
  -6  -1   4  163.20   28.76
  -8   0   4  243.62   37.57
   8   0  -4  372.77   32.87
 -10   1   4  161.44   18.79
  10  -1  -4  192.55   31.70
 -12   2   4  172.59   33.46
  12  -2  -4  151.46   24.07
 -14   3   4   53.42   21.72
  14  -3  -4   21.72   25.24
 -16   4   4   26.42   37.57
  16  -4  -4   21.72   28.76
 -18   5   4  117.99   28.18
  18  -5  -4  140.30   35.22
 -20   6   4   95.69   31.11
  20  -6  -4   88.64   35.22
 -22   7   4   51.66   41.09
  22  -7  -4    8.22   44.61
 -24   8   4  -15.26   46.96
  24  -8  -4   95.10   52.25
 -26   9   4   97.45   41.09
  26  -9  -4   46.96   39.33
 -28  10   4   -8.81   71.62
  28 -10  -4   31.11   54.01
 -30  11   4   -5.28   48.72
  30 -11  -4   65.75   70.44
  29 -17   4    5.28   37.57
 -29  17  -4    3.52   41.68
  27 -16   4   -1.17   39.33
 -27  16  -4   26.42   46.38
  25 -15   4   61.05   64.57
 -25  15  -4   27.00   46.38
  23 -14   4   29.35   26.42
 -23  14  -4  -18.79   31.70
  21 -13   4   60.46   34.05
 -21  13  -4   26.42   41.09
  19 -12   4   33.46   28.76
 -19  12  -4   -3.52   35.22
  17 -11   4   22.89   25.83
 -17  11  -4   48.14   29.35
  15 -10   4   75.14   30.53
 -15  10  -4   54.59   25.83
  13  -9   4  -15.85   18.20
 -13   9  -4   11.74   21.13
  11  -8   4  443.80   26.42
 -11   8  -4  373.94   32.87
   9  -7   4  194.90   25.83
  -9   7  -4  270.04   34.64
  -7   6  -4  210.16   19.37
   5  -5   4  120.93   15.85
  -5   5  -4  146.17   17.61
  -5   0   4  120.34   15.85
   5   0  -4  136.19   19.96
  -7   1   4  261.82   32.29
   7  -1  -4  288.82   21.72
  -9   2   4   45.20   14.68
   9  -2  -4   11.74   15.85
 -11   3   4    8.22   16.44
  11  -3  -4    8.22   19.96
 -13   4   4   18.79   18.20
  13  -4  -4   27.59   25.83
 -15   5   4  254.77   24.66
  15  -5  -4  283.54   34.05
 -17   6   4   -4.11   27.00
  17  -6  -4   58.12   33.46
 -19   7   4   37.57   49.90
  19  -7  -4   92.16   38.74
 -21   8   4   98.04   39.33
  21  -8  -4   75.73   49.31
 -23   9   4  -19.37   44.03
  23  -9  -4   58.70   44.61
 -25  10   4   57.53   53.42
  25 -10  -4   34.64   46.96
 -27  11   4   55.18   53.42
  27 -11  -4   64.57   58.70
 -29  12   4   28.18   43.44
  29 -12  -4   27.00   59.88
  31 -13  -4   48.14   69.27
  32 -17   4   52.25   54.59
 -32  17  -4    1.17   62.81
  30 -16   4   46.96   46.96
 -30  16  -4   19.37   49.90
  28 -15   4   96.86   50.49
 -28  15  -4   57.53   57.53
  26 -14   4   -2.35   36.98
 -26  14  -4   63.40   45.79
  24 -13   4    0.59   42.27
 -24  13  -4   28.76   46.38
  22 -12   4   26.42   26.42
 -22  12  -4    4.11   41.68
  20 -11   4   -8.22   23.48
 -20  11  -4   63.40   28.18
  18 -10   4   33.46   20.55
 -18  10  -4    8.22   32.29
  16  -9   4  192.55   24.07
 -16   9  -4  197.83   29.35
  14  -8   4   63.40   21.72
 -14   8  -4   40.51   36.40
  12  -7   4   28.18   17.02
 -12   7  -4   45.20   19.96
  10  -6   4  639.28   54.59
 -10   6  -4  575.30   39.33
   8  -5   4  191.37   19.37
  -8   5  -4  251.84   22.89
   6  -4   4  133.84   19.96
  -6   4  -4  180.81   15.85
  -4   1   4  188.44   20.55
   4  -1  -4  201.94   19.96
  -6   2   4  183.74   16.44
  -8   3   4  103.91   14.68
   8  -3  -4   57.53   15.85
 -10   4   4   -7.63   16.44
  10  -4  -4   -1.17   18.79
 -12   5   4  -32.87   28.18
  12  -5  -4   -7.63   22.89
 -14   6   4   12.33   22.89
  14  -6  -4   17.61   25.83
 -16   7   4  123.28   31.11
  16  -7  -4  157.91   25.24
 -18   8   4  267.10   46.96
  18  -8  -4  199.01   52.83
 -20   9   4   65.16   39.33
  20  -9  -4  122.69   51.66
 -22  10   4   30.53   32.29
  22 -10  -4   94.51   41.09
 -24  11   4  151.46   40.51
  24 -11  -4   82.19   46.38
 -26  12   4   14.09   42.27
  26 -12  -4   65.16   45.20
 -28  13   4   -6.46   55.18
  28 -13  -4   35.81   61.05
 -30  14   4    3.52   31.11
  30 -14  -4   11.74   40.51
  32 -15  -4  132.67   45.79
  31 -15   4  -44.03   48.14
 -31  15  -4   -5.28   55.18
  29 -14   4   48.14   36.98
 -29  14  -4   36.40   41.68
  27 -13   4  226.01   41.68
 -27  13  -4  179.63   78.66
  25 -12   4   66.92   45.20
 -25  12  -4  109.19   47.55
  23 -11   4   55.18   31.70
 -23  11  -4   68.68   36.98
  21 -10   4    2.35   33.46
 -21  10  -4  118.58   39.33
  19  -9   4  227.77   36.98
 -19   9  -4  266.51   38.16
  17  -8   4   14.09   22.31
 -17   8  -4   22.89   25.83
  15  -7   4  152.04   24.66
 -15   7  -4  120.93   31.70
  13  -6   4   90.99   28.18
 -13   6  -4   42.27   19.37
  11  -5   4  385.68   26.42
 -11   5  -4  398.01   29.35
   9  -4   4  346.94   28.76
  -9   4  -4  464.35   30.53
   7  -3   4  729.10   65.75
  -7   3  -4  857.66   42.85
   5  -2   4  302.91   28.18
  -5   2  -4  285.89   37.57
   3  -1   4  166.72   19.96
  -3   1  -4  156.74   16.44
   1  -1  -4  176.70   16.44
  -3   2   4   45.20   13.50
   3  -2  -4   12.91   14.09
  -5   3   4  283.54   34.05
  -7   4   4  309.37   22.89
   7  -4  -4  264.17   24.07
  -9   5   4  536.55   35.81
   9  -5  -4  473.15   32.87
 -11   6   4  244.21   33.46
  11  -6  -4  255.95   42.85
 -13   7   4  133.84   24.66
  13  -7  -4  164.96   40.51
 -15   8   4   38.74   28.18
  15  -8  -4   25.24   23.48
 -17   9   4   26.42   28.76
  17  -9  -4   29.94   31.11
 -19  10   4   44.03   53.42
  19 -10  -4   61.05   40.51
 -21  11   4   38.16   41.09
  21 -11  -4   35.81   38.74
 -23  12   4   24.66   62.23
  23 -12  -4   35.81   44.03
 -25  13   4   42.27   49.31
  25 -13  -4   85.71   57.53
 -27  14   4   38.74   41.68
  27 -14  -4   27.00   44.03
 -29  15   4   20.55   54.59
  29 -15  -4  102.73   69.86
 -31  16   4   -1.17   50.49
  31 -16  -4   17.61   62.81
 -32  14  -4   38.16   59.88
  30 -13   4   66.34   56.36
 -30  13  -4   22.89   36.98
  28 -12   4   -6.46   41.68
 -28  12  -4    2.35   45.79
  26 -11   4   36.98   46.38
 -26  11  -4   26.42   39.92
  24 -10   4  103.91   38.16
 -24  10  -4   12.91   49.90
  22  -9   4    8.22   27.59
 -22   9  -4   14.09   65.75
  20  -8   4  143.82   30.53
 -20   8  -4  157.91   36.98
  18  -7   4  239.51   59.29
 -18   7  -4  335.20   38.16
  16  -6   4   33.46   26.42
 -16   6  -4  -17.61   32.29
  14  -5   4   69.86   21.72
 -14   5  -4   43.44   19.37
  12  -4   4  395.08   28.76
  10  -3   4  115.65   18.79
 -10   3  -4  128.56   21.72
   8  -2   4  206.64   22.31
  -8   2  -4  247.73   24.07
   6  -1   4  662.76   42.85
  -6   1  -4  618.15   69.86
  -4   0  -4  150.28   23.48
   2   1   4   29.94   15.85
  -2  -1  -4   12.33   14.09
   0   2   4   10.57   15.26
   0  -2  -4   31.11   14.09
  -2   3   4  200.77   16.44
   2  -3  -4  255.95   17.61
  -4   4   4  198.42   18.20
   4  -4  -4  165.54   18.20
  -6   5   4  151.46   18.79
   6  -5  -4   86.29   18.79
  -8   6   4  172.00   21.13
   8  -6  -4  150.87   22.31
 -10   7   4   70.44   19.37
  10  -7  -4   76.31   31.11
 -12   8   4  156.15   36.98
  12  -8  -4  126.80   25.24
 -14   9   4  137.37   25.24
  14  -9  -4  135.61   25.83
 -16  10   4  264.75   34.64
  16 -10  -4  228.36   39.92
 -18  11   4  103.91   39.33
  18 -11  -4  153.22   36.98
 -20  12   4   56.94   41.09
  20 -12  -4   59.29   45.79
 -22  13   4   29.35   35.81
  22 -13  -4   13.50   38.16
 -24  14   4   58.70   49.31
  24 -14  -4    8.81   42.27
 -26  15   4    6.46   50.49
  26 -15  -4   38.16   56.94
 -28  16   4   59.88   80.42
  28 -16  -4   15.85   85.12
 -30  17   4    8.81   33.46
  30 -17  -4   25.24   38.16
  32 -18  -4   42.27   65.75
 -31  12  -4   -9.39   71.03
  29 -11   4   16.44   45.20
 -29  11  -4   92.16   45.79
  27 -10   4  119.76   44.61
 -27  10  -4   65.16   37.57
  25  -9   4   25.24   31.70
 -25   9  -4    8.81   39.33
  23  -8   4   18.20   42.27
 -23   8  -4   21.72   32.87
  21  -7   4   51.07   53.42
 -21   7  -4  123.28   37.57
  19  -6   4  170.24   34.05
 -19   6  -4  226.01   40.51
  17  -5   4  150.87   28.18
 -17   5  -4  218.38   31.70
  15  -4   4  186.09   28.18
 -15   4  -4  140.30   44.03
  13  -3   4    2.35   15.85
 -13   3  -4   10.57   34.05
  11  -2   4  196.66   21.72
 -11   2  -4  175.52   28.18
   9  -1   4   39.92   18.20
  -9   1  -4    0.59   18.20
   7   0   4  240.69   21.13
  -7   0  -4  178.46   23.48
   5   1   4  151.46   25.83
  -5  -1  -4  106.25   18.79
   3   2   4  342.24   32.29
  -3  -2  -4  277.67   25.24
   1   3   4  208.99   18.79
  -1  -3  -4  235.99   22.89
  -1   4   4  211.33   34.05
   1  -4  -4  206.64   29.94
  -3   5   4  358.09   25.83
   3  -5  -4  366.31   25.83
  -5   6   4  767.26   65.16
   5  -6  -4  720.88   52.83
  -7   7   4  216.03   23.48
   7  -7  -4  207.22   24.07
  -9   8   4   20.55   21.13
   9  -8  -4  -41.09   23.48
 -11   9   4   42.27   25.83
  11  -9  -4   45.20   25.83
 -13  10   4  116.23   35.81
  13 -10  -4  139.71   34.05
 -15  11   4   38.74   31.11
  15 -11  -4  112.71   35.81
 -17  12   4  446.15   44.61
  17 -12  -4  505.44   49.90
 -19  13   4   47.55   32.29
  19 -13  -4  122.10   43.44
 -21  14   4  121.52   63.99
  21 -14  -4   51.07   38.74
 -23  15   4   11.15   38.74
  23 -15  -4   32.87   52.25
 -25  16   4   -1.76   39.33
  25 -16  -4   33.46   44.03
 -27  17   4   12.91   54.59
  27 -17  -4   55.77   82.77
 -29  18   4   51.07   55.18
  29 -18  -4    0.59   48.72
 -31  19   4    1.76   40.51
  31 -19  -4   51.66   74.55
  30 -10   4   -7.04   58.12
 -30  10  -4   49.90   42.85
  28  -9   4   47.55   40.51
 -28   9  -4   77.49   42.85
  26  -8   4   27.59   42.85
 -26   8  -4   -0.59   41.68
  24  -7   4   20.55   38.74
 -24   7  -4   -9.98   38.16
  22  -6   4  202.53   45.20
 -22   6  -4  117.41   43.44
  20  -5   4  125.04   38.16
 -20   5  -4  120.93   38.16
  18  -4   4  146.17   31.11
 -18   4  -4   63.40   54.59
  16  -3   4  157.33   27.00
 -16   3  -4  126.80   26.42
  14  -2   4   74.55   24.66
 -14   2  -4   56.36   32.87
  12  -1   4  105.08   31.70
 -12   1  -4  147.35   28.18
  10   0   4   11.74   16.44
 -10   0  -4   25.83   17.61
   8   1   4    2.35   20.55
  -8  -1  -4   -8.22   18.79
   6   2   4  207.81   29.35
  -6  -2  -4  195.48   20.55
   4   3   4  253.60   24.66
  -4  -3  -4  272.97   24.07
   2   4   4  199.59   19.96
  -2  -4  -4  199.01   24.07
   0  -5  -4  163.78   20.55
  -2   6   4  147.93   27.00
   2  -6  -4  147.35   31.11
  -4   7   4  861.18   53.42
   4  -7  -4  875.27   71.62
  -6   8   4  197.24   24.66
   6  -8  -4  254.77   30.53
  -8   9   4   62.81   23.48
   8  -9  -4   24.66   31.11
 -10  10   4   25.83   25.24
  10 -10  -4    0.59   33.46
 -12  11   4    1.76   27.00
  12 -11  -4   46.96   28.76
 -14  12   4  105.67   31.70
  14 -12  -4   80.42   27.00
 -16  13   4  161.44   53.42
  16 -13  -4  145.59   38.74
 -18  14   4   41.09   38.16
  18 -14  -4   27.59   56.94
 -20  15   4  203.11   46.38
  20 -15  -4   34.64   49.31
 -22  16   4   -1.76   39.92
  22 -16  -4   -0.59   44.03
 -24  17   4   14.68   51.66
  24 -17  -4   39.33   46.96
 -26  18   4  122.69   49.31
  26 -18  -4   60.46   51.66
 -28  19   4  140.89   44.61
  28 -19  -4  116.82   46.96
 -30  20   4    5.87   35.81
  30 -20  -4    9.98   32.29
  31  -9   4   25.24   37.57
 -31   9  -4    6.46   73.38
  29  -8   4    7.63   36.40
 -29   8  -4   44.03   81.60
  27  -7   4   26.42   40.51
 -27   7  -4   20.55   40.51
  25  -6   4  -39.92   40.51
 -25   6  -4    2.94   45.79
  23  -5   4   39.33   42.85
 -23   5  -4   66.92   47.55
  21  -4   4   45.20   39.33
 -21   4  -4   32.87   62.23
  19  -3   4  186.09   30.53
 -19   3  -4  145.59   39.92
  17  -2   4  204.88   44.61
 -17   2  -4  211.33   35.22
  15  -1   4   42.27   23.48
 -15   1  -4   32.87   34.05
  13   0   4   56.36   23.48
 -13   0  -4   46.96   22.31
  11   1   4   17.02   24.07
 -11  -1  -4   21.72   23.48
   9   2   4   29.35   22.31
  -9  -2  -4   74.55   22.89
   7   3   4   90.40   21.72
  -7  -3  -4   79.84   22.31
   5   4   4  541.84   46.38
  -5  -4  -4  551.23   36.40
   3   5   4  117.99   21.13
  -3  -5  -4  113.89   28.76
   1   6   4  251.25   37.57
  -1  -6  -4  290.58   30.53
  -1   7   4  230.71   25.24
   1  -7  -4  259.47   23.48
   3  -8  -4  269.45   25.24
  -5   9   4  443.80   45.79
   5  -9  -4  493.11   50.49
  -7  10   4  127.97   23.48
   7 -10  -4  158.50   26.42
  -9  11   4  208.99   27.59
   9 -11  -4  202.53   28.18
 -11  12   4  156.74   31.11
  11 -12  -4  145.59   37.57
 -13  13   4   34.05   31.70
  13 -13  -4    1.76   33.46
 -15  14   4  224.25   34.05
  15 -14  -4  178.46   35.22
 -17  15   4    0.00   35.81
  17 -15  -4   -8.22   44.61
 -19  16   4   92.75   38.16
  19 -16  -4  146.17   38.74
 -21  17   4    8.81   49.90
  21 -17  -4    2.35   51.07
 -23  18   4   41.68   41.68
  23 -18  -4   56.94   50.49
 -25  19   4   21.13   48.14
  25 -19  -4   -4.70   51.07
 -27  20   4   82.19   48.14
  27 -20  -4   -4.70   55.77
 -29  21   4   -5.87   49.90
  29 -21  -4  -13.50   45.20
  30  -7   4    7.04   34.05
 -30   7  -4  -39.33   62.23
  28  -6   4   34.05   50.49
 -28   6  -4   21.72   33.46
  26  -5   4   34.05   62.81
 -26   5  -4  -14.68   37.57
  24  -4   4  156.74   43.44
 -24   4  -4  163.78   46.96
  22  -3   4   95.69   35.81
 -22   3  -4   69.27   49.31
  20  -2   4   27.59   27.59
 -20   2  -4   15.85   35.81
  18  -1   4   48.72   38.74
 -18   1  -4  -36.98   54.59
  16   0   4  197.24   59.88
 -16   0  -4  162.02   37.57
  14   1   4  220.14   36.40
 -14  -1  -4  179.63   33.46
  12   2   4  129.74   22.89
 -12  -2  -4   94.51   22.31
  10   3   4  132.67   26.42
 -10  -3  -4  164.96   27.59
   8   4   4  163.78   24.07
  -8  -4  -4  161.44   22.31
   6   5   4  238.34   52.83
  -6  -5  -4  289.41   41.68
   4   6   4    7.63   18.79
  -4  -6  -4   -0.59   18.79
   2   7   4   52.83   18.79
  -2  -7  -4    0.00   23.48
   0   8   4  332.26   31.70
   0  -8  -4  394.49   31.11
  -2   9   4  282.95   31.70
   2  -9  -4  183.74   42.85
  -4  10   4  694.46   46.96
   4 -10  -4  661.59   39.92
  -6  11   4  459.06   31.70
   6 -11  -4  419.73   35.22
  -8  12   4  386.27   34.64
   8 -12  -4  508.96   38.16
 -10  13   4   17.02   23.48
  10 -13  -4   24.66   29.94
 -12  14   4  108.01   36.40
  12 -14  -4  121.52   36.98
 -14  15   4    2.94   26.42
  14 -15  -4   14.09   32.29
 -16  16   4  213.68   34.64
  16 -16  -4  191.96   48.72
 -18  17   4  117.41   46.96
  18 -17  -4  113.89   51.07
 -20  18   4  150.87   34.64
  20 -18  -4  139.71   38.74
 -22  19   4   93.34   46.38
  22 -19  -4   75.14   46.96
 -24  20   4   65.75   42.85
  24 -20  -4  116.23   45.20
 -26  21   4   52.83   45.79
  26 -21  -4  119.76   55.77
 -28  22   4   21.72   42.85
  28 -22  -4   -3.52   44.61
 -30  23   4    8.22   34.05
  30 -23  -4    9.39   38.16
  29  -5   4   89.82   36.98
 -29   5  -4   26.42   73.97
  27  -4   4    9.98   50.49
 -27   4  -4   29.94   43.44
  25  -3   4   36.40   52.83
 -25   3  -4  135.61   70.44
  23  -2   4   68.68   53.42
 -23   2  -4  157.91   76.90
  21  -1   4    1.17   37.57
 -21   1  -4   36.40   36.40
  19   0   4   12.33   35.22
 -19   0  -4   34.05   34.05
  17   1   4  207.81   44.03
 -17  -1  -4  106.84   34.64
  15   2   4   58.70   36.40
 -15  -2  -4   18.79   34.64
  13   3   4   91.58   36.40
 -13  -3  -4  136.19   32.29
  11   4   4  105.08   23.48
 -11  -4  -4  135.02   24.07
   9   5   4  128.56   28.76
  -9  -5  -4  152.04   25.24
   7   6   4  149.11   31.70
  -7  -6  -4  137.37   39.33
   5   7   4  -28.18   27.00
  -5  -7  -4   10.57   37.57
   3   8   4   12.91   24.66
  -3  -8  -4   26.42   21.72
   1   9   4  196.66   25.24
  -1  -9  -4  196.07   25.83
  -1  10   4   64.57   26.42
   1 -10  -4   90.99   26.42
  -3  11   4  467.87   36.98
   3 -11  -4  402.12   50.49
  -5  12   4   17.02   25.24
   5 -12  -4   17.61   41.68
  -7  13   4   48.14   19.96
   7 -13  -4   45.20   24.07
  -9  14   4   34.64   29.35
   9 -14  -4   16.44   30.53
 -11  15   4  196.07   32.29
  11 -15  -4  219.55   41.09
 -13  16   4  146.17   32.29
  13 -16  -4  170.24   31.70
 -15  17   4  204.29   41.68
  15 -17  -4  196.07   39.92
 -17  18   4   17.61   33.46
  17 -18  -4   41.68   34.05
 -19  19   4   70.44   71.03
  19 -19  -4   -4.70   54.59
 -21  20   4   55.77   53.42
  21 -20  -4   28.18   47.55
 -23  21   4  196.07   59.88
  23 -21  -4  117.41   60.46
 -25  22   4   51.07   50.49
  25 -22  -4   50.49   42.85
 -27  23   4   40.51   59.29
  27 -23  -4   75.14   46.96
 -29  24   4  -11.15   27.59
  29 -24  -4    1.17   39.33
  28  -3   4   38.16   37.57
 -28   3  -4   24.07   49.90
  26  -2   4   10.57   57.53
 -26   2  -4   28.18   54.01
  24  -1   4   -1.76   52.83
 -24   1  -4   12.91   52.25
  22   0   4   19.37   39.33
 -22   0  -4   81.01   34.05
  20   1   4   93.34   45.20
 -20  -1  -4  109.19   37.57
  18   2   4  199.59   42.85
 -18  -2  -4  157.33   62.23
  16   3   4  129.15   30.53
 -16  -3  -4  102.73   27.59
  14   4   4   12.91   37.57
 -14  -4  -4   74.55   29.94
  12   5   4  652.79   71.03
 -12  -5  -4  593.49   46.38
  10   6   4  337.55   38.16
 -10  -6  -4  378.64   36.40
   8   7   4   31.11   28.18
  -8  -7  -4   49.90   24.66
   6   8   4    2.35   22.89
  -6  -8  -4   34.05   41.68
   4   9   4   56.94   30.53
  -4  -9  -4   44.03   28.76
   2  10   4  177.87   28.76
  -2 -10  -4  159.67   40.51
   0  11   4   76.90   36.98
   0 -11  -4  130.32   44.03
  -2  12   4  247.14   56.36
   2 -12  -4  284.13   33.46
  -4  13   4   12.33   21.72
   4 -13  -4    1.76   20.55
   6 -14  -4   79.84   45.79
  -8  15   4  234.81   41.68
   8 -15  -4  149.69   32.29
 -10  16   4   13.50   52.25
  10 -16  -4   -4.70   35.81
 -12  17   4  217.20   40.51
  12 -17  -4  187.26   42.27
 -14  18   4  121.52   46.38
  14 -18  -4   76.31   45.79
 -16  19   4  230.12   75.73
  16 -19  -4  108.60   49.90
 -18  20   4    2.35   42.27
  18 -20  -4   31.70   69.27
 -20  21   4   46.96   39.33
  20 -21  -4    2.35   46.38
 -22  22   4   12.33   82.19
  22 -22  -4   -5.28   43.44
 -24  23   4   81.01   61.05
  24 -23  -4   21.72   60.46
 -26  24   4   34.05   57.53
  26 -24  -4   -9.39   32.87
 -28  25   4   22.31   36.40
  28 -25  -4  -11.74   30.53
 -27   1  -4   38.74   52.25
  25   0   4   52.25   50.49
 -25   0  -4   44.61   42.27
  23   1   4   93.93   45.79
 -23  -1  -4   71.03   38.74
  21   2   4  292.93   59.29
 -21  -2  -4  243.03   56.94
  19   3   4   95.10   48.14
 -19  -3  -4  103.91   42.27
  17   4   4   -2.94   38.74
 -17  -4  -4   -5.28   32.29
  15   5   4  138.54   45.20
 -15  -5  -4   85.12   39.33
  13   6   4   38.16   36.98
 -13  -6  -4   71.62   30.53
  11   7   4  170.83   32.29
 -11  -7  -4  181.39   28.18
   9   8   4   -9.98   38.74
  -9  -8  -4   15.26   30.53
   7   9   4  136.19   34.05
  -7  -9  -4  238.34   30.53
   5  10   4  409.16   56.94
  -5 -10  -4  367.49   38.74
   3  11   4   11.74   23.48
  -3 -11  -4   40.51   22.89
   1  12   4  132.67   35.81
  -1 -12  -4   89.23   28.76
  -1  13   4  103.91   34.05
   1 -13  -4  159.67   36.40
  -3  14   4   14.09   34.64
   3 -14  -4    0.59   34.05
  -5  15   4   72.79   35.81
   5 -15  -4   92.75   35.22
  -7  16   4  225.42   39.33
   7 -16  -4  224.84   40.51
  -9  17   4   13.50   29.35
   9 -17  -4   34.05   32.29
 -11  18   4  351.64   58.70
  11 -18  -4  358.68   50.49
 -13  19   4  216.03   42.85
  13 -19  -4  213.09   44.03
 -15  20   4   90.40   41.09
  15 -20  -4  156.15   51.07
 -17  21   4   37.57   44.61
  17 -21  -4    2.94   44.61
 -19  22   4   34.05   56.36
  19 -22  -4   35.22   56.36
 -21  23   4   90.40   48.14
  21 -23  -4   86.88   41.09
 -23  24   4   52.25   46.38
  23 -24  -4   17.61   49.31
 -25  25   4   27.59   93.34
  25 -25  -4   24.07   38.16
 -27  26   4   -8.81   36.40
  27 -26  -4    5.87   31.11
  26   1   4    4.11   45.20
 -26  -1  -4   20.55   42.27
  24   2   4  110.36   56.36
 -24  -2  -4   84.53   65.16
  22   3   4  114.47   53.42
 -22  -3  -4  220.14   44.61
  20   4   4   53.42   61.05
 -20  -4  -4  162.02   52.83
  18   5   4   41.09   45.79
 -18  -5  -4   96.86   43.44
  16   6   4    9.39   44.03
 -16  -6  -4   33.46   30.53
  14   7   4  175.52   38.74
 -14  -7  -4   92.16   31.70
  12   8   4   90.40   65.75
 -12  -8  -4   89.82   39.92
  10   9   4   48.14   41.09
 -10  -9  -4   97.45   38.16
   8  10   4  312.89   42.27
  -8 -10  -4  250.08   44.61
   6  11   4   27.59   31.11
  -6 -11  -4  -17.61   33.46
   4  12   4   17.61   32.29
  -4 -12  -4    8.81   28.76
   2  13   4   49.90   34.64
  -2 -13  -4   88.64   27.59
   0  14   4  119.17   35.22
   0 -14  -4  130.91   29.94
  -2  15   4   61.64   33.46
   2 -15  -4   95.69   31.11
  -4  16   4  380.99   41.09
   4 -16  -4  362.79   38.16
  -6  17   4   88.64   51.66
   6 -17  -4   46.96   41.68
  -8  18   4   16.44   35.22
   8 -18  -4   25.83   33.46
 -10  19   4  220.14   36.98
  10 -19  -4  248.90   38.74
 -12  20   4  180.81   38.74
  12 -20  -4  121.52   38.74
 -14  21   4   97.45   42.27
  14 -21  -4   58.12   49.90
 -16  22   4  173.18   55.77
  16 -22  -4  226.01   88.64
 -18  23   4   75.73   43.44
  18 -23  -4  -18.79   43.44
 -20  24   4  156.74   56.36
  20 -24  -4   75.73   58.70
 -22  25   4  -21.13   43.44
  22 -25  -4   62.23   49.31
 -24  26   4    7.04   45.20
  24 -26  -4    7.04   45.79
 -26  27   4    7.04   34.05
  25   3   4   35.22   49.90
 -25  -3  -4   -9.98   44.03
  23   4   4   80.42   60.46
 -23  -4  -4  117.41   49.90
  21   5   4  183.16   72.79
 -21  -5  -4  126.21   55.77
  19   6   4   42.27   48.72
 -19  -6  -4   12.33   35.81
  17   7   4   46.38   63.40
 -17  -7  -4   38.16   67.51
  15   8   4    4.70   45.79
 -15  -8  -4    2.94   44.03
  13   9   4   73.97   52.83
 -13  -9  -4   95.69   44.03
  11  10   4   21.72   39.33
 -11 -10  -4   38.74   41.68
   9  11   4   36.40   38.74
  -9 -11  -4  105.67   36.40
   7  12   4   73.38   45.79
  -7 -12  -4  161.44   57.53
   5  13   4  152.63   53.42
  -5 -13  -4  132.67   29.94
   3  14   4   48.72   34.64
  -3 -14  -4   44.61   29.94
   1  15   4  100.97   36.40
  -1 -15  -4   95.69   35.81
  -1  16   4  148.52   66.34
   1 -16  -4  184.33   45.79
  -3  17   4   44.61   57.53
   3 -17  -4  109.19   43.44
  -5  18   4   41.09   35.22
   5 -18  -4   92.16   45.20
  -7  19   4   -5.87   30.53
   7 -19  -4   18.79   31.70
  -9  20   4   44.61   44.61
   9 -20  -4   43.44   70.44
 -11  21   4  130.91   59.88
  11 -21  -4   65.75   48.14
 -13  22   4   41.68   54.59
  13 -22  -4   33.46   40.51
 -15  23   4  -53.42   54.01
  15 -23  -4    8.81   54.59
 -17  24   4   -9.98   48.14
  17 -24  -4   17.61   50.49
 -19  25   4    0.59   44.03
  19 -25  -4   -1.76   58.70
 -21  26   4  -45.79   46.38
  21 -26  -4   31.11   49.31
 -23  27   4   -1.76   57.53
  23 -27  -4   -9.98   57.53
 -25  28   4   28.76   41.09
  24   5   4   56.36   90.40
 -24  -5  -4  -17.02   45.20
  22   6   4    1.17   59.29
 -22  -6  -4   26.42   41.68
  20   7   4   33.46   56.36
 -20  -7  -4  -32.29   51.07
  18   8   4  100.38   54.59
 -18  -8  -4   66.92   44.61
  16   9   4   29.94   45.20
 -16  -9  -4   73.38   43.44
  14  10   4   11.15   39.33
 -14 -10  -4   24.66   32.87
  12  11   4   49.31   49.31
 -12 -11  -4  122.10   35.81
  10  12   4   81.60   57.53
 -10 -12  -4   -4.70   40.51
   8  13   4  122.69   47.55
  -8 -13  -4  181.98   68.10
   6  14   4   76.31   45.20
  -6 -14  -4   73.38   36.98
   4  15   4   91.58   41.09
  -4 -15  -4  102.14   36.40
   2  16   4  118.58   36.40
  -2 -16  -4  110.95   36.40
   0  17   4  131.50   51.07
   0 -17  -4  123.28   45.20
  -2  18   4   67.51   49.31
   2 -18  -4  112.12   72.21
  -4  19   4    6.46   34.05
   4 -19  -4   31.70   30.53
  -6  20   4   91.58   42.85
   6 -20  -4  168.48   42.85
  -8  21   4   78.08   38.74
   8 -21  -4    8.22   40.51
 -10  22   4   22.31   35.22
  10 -22  -4   38.74   34.64
 -12  23   4   81.60   52.25
  12 -23  -4    2.94   78.08
 -14  24   4   22.31   59.29
  14 -24  -4  107.43   55.18
 -16  25   4  -29.35   46.38
  16 -25  -4  -58.70   87.47
 -18  26   4   13.50   48.14
  18 -26  -4   49.31   40.51
 -20  27   4  -12.91   57.53
  20 -27  -4   20.55   49.31
 -22  28   4   11.74   47.55
  22 -28  -4  -31.70   42.27
 -24  29   4   21.13   54.01
  23   7   4  -11.74   67.51
 -23  -7  -4    8.81   35.22
  21   8   4   43.44   71.03
 -21  -8  -4   24.66   57.53
  19   9   4  268.28   56.36
 -19  -9  -4  193.14   42.85
  17  10   4  150.28   55.77
 -17 -10  -4  138.54   52.83
  15  11   4   82.77   61.05
 -15 -11  -4  -28.18   52.83
  13  12   4  143.82   51.07
 -13 -12  -4  159.09   46.38
  11  13   4   65.16   60.46
 -11 -13  -4   98.04   48.14
   9  14   4    9.98   46.96
  -9 -14  -4   51.66   49.31
   7  15   4   85.71   55.77
  -7 -15  -4   78.66   43.44
   5  16   4   88.06   72.79
  -5 -16  -4   11.74   48.14
   3  17   4  -15.85   44.61
  -3 -17  -4   10.57   39.33
   1  18   4  179.63   65.16
  -1 -18  -4  191.96   46.96
  -1  19   4   51.66   42.85
   1 -19  -4  129.74   37.57
  -3  20   4   90.99   53.42
   3 -20  -4   45.79   52.83
  -5  21   4   29.94   36.98
   5 -21  -4   51.66   38.16
  -7  22   4  185.50   54.59
   7 -22  -4  179.05   52.83
  -9  23   4   33.46   39.92
   9 -23  -4   10.57   42.85
 -11  24   4   14.09   42.85
  11 -24  -4   25.83   45.79
 -13  25   4  139.71   41.68
  13 -25  -4  169.65   41.09
 -15  26   4  -22.89   43.44
  15 -26  -4    0.59   46.96
 -17  27   4   22.89   58.70
  17 -27  -4  -18.20   52.83
 -19  28   4   49.31   62.23
  19 -28  -4   12.91   54.01
 -21  29   4   41.09   55.77
  21 -29  -4   -5.87   37.57
  20  10   4  -36.40   71.62
 -20 -10  -4   -7.63   51.66
  18  11   4    1.76   49.90
 -18 -11  -4   62.81   41.68
  16  12   4   79.84   52.83
 -16 -12  -4   36.40   37.57
  14  13   4   18.79   68.10
 -14 -13  -4   55.77   54.59
  12  14   4  100.97   52.83
 -12 -14  -4   32.87   41.68
  10  15   4   82.77   62.81
 -10 -15  -4   24.66   67.51
   8  16   4    7.04   42.27
  -8 -16  -4   25.83   35.22
   6  17   4  -20.55   51.07
  -6 -17  -4   60.46   42.27
   4  18   4   25.83   44.61
  -4 -18  -4  120.34   43.44
   2  19   4   51.66   57.53
  -2 -19  -4   70.44   43.44
   0  20   4   50.49   45.20
   0 -20  -4  141.48   43.44
  -2  21   4   80.42   59.29
   2 -21  -4  109.19   45.20
  -4  22   4  187.26   44.03
   4 -22  -4   82.77   45.20
  -6  23   4 -109.78   92.75
   6 -23  -4  -24.07   36.98
  -8  24   4   19.96   77.49
   8 -24  -4   39.33   51.66
 -10  25   4   -3.52   54.59
  10 -25  -4    1.76   71.62
 -12  26   4   44.03   52.25
  12 -26  -4    1.76   61.05
 -14  27   4   94.51   65.16
  14 -27  -4   94.51   59.29
 -16  28   4  -15.85   49.31
  16 -28  -4   16.44   51.07
 -18  29   4   55.77   54.59
  18 -29  -4   85.71   52.25
 -20  30   4   42.27   95.10
  20 -30  -4  -39.33   76.31
  19  12   4  154.98  111.54
 -19 -12  -4   23.48   45.20
  17  13   4   32.87   52.25
 -17 -13  -4   11.74   48.72
  15  14   4   31.70   56.36
 -15 -14  -4  -30.53   42.85
  13  15   4   12.33   58.70
 -13 -15  -4   41.09   45.79
  11  16   4   75.73   46.38
 -11 -16  -4   57.53   41.09
   9  17   4   84.53   42.27
  -9 -17  -4  118.58   67.51
   7  18   4  -27.59   49.31
  -7 -18  -4   50.49   46.96
   5  19   4    9.98   48.14
  -5 -19  -4   45.20   45.79
   3  20   4   50.49   64.57
  -3 -20  -4   17.02   55.77
   1  21   4   16.44   42.27
  -1 -21  -4   19.37   37.57
  -1  22   4   26.42   61.05
   1 -22  -4  116.82   57.53
  -3  23   4   49.31   60.46
   3 -23  -4   -8.22   56.36
  -5  24   4   65.75   44.03
   5 -24  -4   17.02   36.98
  -7  25   4   18.20   46.96
   7 -25  -4   44.61   42.27
  -9  26   4  128.56   54.01
   9 -26  -4  127.39   62.81
 -11  27   4   22.89   63.40
  11 -27  -4   49.90   90.99
 -13  28   4   42.27   57.53
  13 -28  -4   63.99   53.42
 -15  29   4   20.55   41.09
  15 -29  -4  -32.29   41.68
 -17  30   4   25.83   49.90
  17 -30  -4   23.48   54.59
 -19  31   4   -4.11   45.20
  19 -31  -4   25.24   64.57
  16  15   4   -8.81   62.81
 -16 -15  -4  -65.16   61.05
  14  16   4  -34.05   51.66
 -14 -16  -4   41.68   58.70
  12  17   4   56.36   46.96
 -12 -17  -4  -15.85   29.94
  10  18   4  -12.91   48.14
 -10 -18  -4   36.98   42.85
   8  19   4    3.52   59.88
  -8 -19  -4   56.36   36.98
   6  20   4   13.50   45.20
  -6 -20  -4  -12.33   75.73
   4  21   4  -51.66   65.16
  -4 -21  -4   -1.17   53.42
   2  22   4   46.38   52.25
  -2 -22  -4   37.57   44.03
   0  23   4   63.40   70.44
   0 -23  -4   35.81   66.34
  -2  24   4   25.24   68.10
   2 -24  -4  -19.37   58.12
  -4  25   4   39.92  113.89
   4 -25  -4   56.94   42.27
  -6  26   4   79.84   46.38
   6 -26  -4   71.62   39.92
  -8  27   4   70.44   48.72
   8 -27  -4   82.19   46.38
 -10  28   4   77.49   58.12
  10 -28  -4   41.09   47.55
 -12  29   4  -16.44   36.98
  12 -29  -4   25.83   39.33
 -14  30   4   48.72   63.99
  14 -30  -4   52.25   48.72
 -16  31   4   57.53   86.29
  16 -31  -4    4.70   71.62
  13  18   4  -49.31   85.71
 -13 -18  -4   16.44   52.83
  11  19   4   44.61   52.83
 -11 -19  -4   92.16   66.34
   9  20   4  -60.46   55.18
  -9 -20  -4  -14.68   48.72
   7  21   4   76.31   63.40
  -7 -21  -4    5.87   64.57
   5  22   4  102.73   62.23
  -5 -22  -4  -31.11   39.92
   3  23   4   -1.76   42.27
  -3 -23  -4    2.94   31.70
   1  24   4  120.34   90.99
  -1 -24  -4    0.59   29.94
  -1  25   4    8.22   50.49
   1 -25  -4   -2.35   37.57
  -3  26   4   22.31   68.68
   3 -26  -4  -14.09   34.64
  -5  27   4   55.77   52.25
   5 -27  -4    3.52   30.53
  -7  28   4  -24.66   49.90
   7 -28  -4   14.68   38.74
  -9  29   4  100.38   49.31
   9 -29  -4   -2.94   34.05
 -11  30   4  -13.50   65.75
  11 -30  -4   12.33   51.07
 -13  31   4   66.92   99.80
  13 -31  -4   52.83   82.19
   8  22   4   55.77   66.92
   6  23   4    1.17   52.25
  -6 -23  -4  -26.42   57.53
   4  24   4   -4.70   44.61
  -4 -24  -4    7.63   38.16
   2  25   4    1.76  100.38
  -2 -25  -4   17.02   34.05
   0  26   4   25.24   61.05
   0 -26  -4   -4.11   32.29
  -2  27   4  -25.24   54.59
   2 -27  -4   -2.35   24.07
  -4  28   4  -32.87   56.94
   4 -28  -4    1.76   29.35
  -6  29   4  -18.20   63.99
   6 -29  -4   -1.76   55.77
  -8  30   4  -61.64   95.10
   8 -30  -4   96.86   53.42
   6 -29   5   -7.04   28.76
   5 -27   5   34.05   24.66
  -5  27  -5   27.00   25.24
   3 -26   5   29.35   39.33
  -3  26  -5    9.39   25.83
   1 -25   5  -14.09   37.57
  -9 -20   5   -8.81   27.00
  -8  27  -5   -7.04   44.03
   6 -26   5   -2.35   23.48
  -6  26  -5   18.79   56.94
   4 -25   5   48.72   21.72
  -4  25  -5  100.97   65.16
   2 -24   5   -9.39   20.55
  -2  24  -5    9.39   50.49
   0 -23   5    0.59   29.35
  10  18  -5   15.85   51.66
 -17  30  -5   18.79   42.85
 -15  29  -5   -1.76   41.09
  11 -27   5   -1.17   25.83
   9 -26   5   18.79   24.66
   7 -25   5    9.39   19.96
   5 -24   5   18.20   30.53
  -5  24  -5   66.92   45.20
   3 -23   5   36.98   22.31
  -3  23  -5   44.03   33.46
   1 -22   5   43.44   21.13
  -1  22  -5   49.31   31.70
  -1 -21   5   17.61   24.07
   1  21  -5   14.09   32.87
  -3 -20   5   -1.76   24.07
   3  20  -5   12.91   29.94
  -5 -19   5    0.00   21.72
   5  19  -5   19.37   32.87
  -7 -18   5    9.98   28.76
   7  18  -5   27.00   32.29
  -9 -17   5   -2.94   21.72
 -11 -16   5   31.11   28.18
  13  15  -5    0.00   29.35
 -19 -12   5    2.35   24.07
  18 -29   5   28.76   41.09
 -14  27  -5   -9.39   34.05
  12 -26   5  -18.20   22.31
  10 -25   5   -5.28   21.72
  -8  24  -5   21.72   27.00
   6 -23   5   34.05   18.79
  -6  23  -5   -1.76   31.70
   4 -22   5   -8.22   22.31
  -4  22  -5   48.72   47.55
   2 -21   5   17.02   24.66
  -2  21  -5   40.51   29.35
   0 -20   5   44.61   22.31
   0  20  -5    3.52   30.53
  -2 -19   5   20.55   24.07
   2  19  -5   22.31   28.76
  -4 -18   5  -11.74   21.72
   4  18  -5   10.57   29.94
  -6 -17   5    8.22   17.61
   6  17  -5   12.91   34.64
  -8 -16   5   43.44   22.89
   8  16  -5   12.33   51.66
 -10 -15   5   12.91   22.89
 -12 -14   5   10.57   29.94
 -14 -13   5   -8.81   43.44
  16  12  -5   39.92   35.81
 -18 -11   5   88.06   47.55
  18  11  -5  115.06   67.51
  20  10  -5   89.82   69.27
  22   9  -5   17.61   44.61
  19 -28   5  -11.74   32.29
 -19  28  -5   11.15   43.44
 -17  27  -5   -9.39   41.68
  15 -26   5   44.61   20.55
 -15  26  -5   34.05   42.85
  13 -25   5   14.68   17.61
  11 -24   5   65.75   32.87
   9 -23   5   14.09   29.94
  -9  23  -5   15.85   51.07
   7 -22   5    7.04   24.07
  -7  22  -5   20.55   27.59
   5 -21   5   -2.94   19.96
  -5  21  -5  -24.66   41.68
   3 -20   5    2.94   38.16
  -3  20  -5   26.42   25.83
   1 -19   5   79.84   22.89
  -1  19  -5   84.53   36.98
  -1 -18   5   85.12   25.24
   1  18  -5   70.44   28.76
  -3 -17   5   48.72   20.55
   3  17  -5    5.87   35.22
  -5 -16   5   28.76   19.37
   5  16  -5   22.31   49.90
  -7 -15   5   24.07   21.72
   7  15  -5   -1.76   27.59
  -9 -14   5   16.44   23.48
   9  14  -5    8.22   27.00
 -11 -13   5   83.36   25.24
  11  13  -5    1.76   40.51
 -13 -12   5    5.28   39.33
 -15 -11   5    2.35   46.38
  15  11  -5   30.53   32.29
  17  10  -5    5.28   30.53
  19   9  -5   17.61   50.49
  21   8  -5    1.17   35.81
  23   7  -5    0.00   27.59
  22 -28   5   -8.81   36.40
  20 -27   5    4.70   32.87
  18 -26   5   66.34   33.46
  16 -25   5   52.25   28.76
 -16  25  -5  -24.66   46.38
  14 -24   5   10.57   25.24
  12 -23   5   28.76   25.24
 -12  23  -5   29.35   45.20
  10 -22   5    9.39   23.48
 -10  22  -5   26.42   30.53
   8 -21   5   -5.87   28.18
   6 -20   5    3.52   22.31
  -6  20  -5   15.85   22.31
   4 -19   5   58.70   21.13
  -4  19  -5   98.04   33.46
   2 -18   5  113.30   19.37
  -2  18  -5  123.28   34.05
   0 -17   5   99.21   36.98
   0  17  -5  191.96   37.57
  -2 -16   5   63.40   19.96
   2  16  -5   65.16   25.24
  -4 -15   5   25.24   18.79
   4  15  -5   -1.76   26.42
  -6 -14   5   19.96   20.55
   6  14  -5   51.66   27.00
  -8 -13   5   33.46   22.31
   8  13  -5   29.35   31.11
 -10 -12   5   76.31   26.42
  10  12  -5   -2.94   31.11
 -12 -11   5   46.96   24.07
  12  11  -5   22.31   45.20
 -14 -10   5   76.90   42.85
  14  10  -5   57.53   35.22
 -16  -9   5   11.15   19.96
  16   9  -5    1.76   49.31
 -18  -8   5   52.83   49.90
  18   8  -5   22.31   39.33
 -20  -7   5   11.74   53.42
  20   7  -5   -1.76   63.40
 -22  -6   5    5.87   15.85
  22   6  -5  -18.79   34.05
 -23  27  -5   11.74   33.46
  19 -25   5   -9.39   24.07
  17 -24   5   11.15   28.76
 -17  24  -5   13.50   45.79
  15 -23   5   24.66   28.76
  13 -22   5   49.31   25.24
 -13  22  -5   54.01   32.87
  11 -21   5    8.81   22.31
 -11  21  -5   28.18   28.76
   9 -20   5   23.48   20.55
   7 -19   5  -12.33   19.96
  -7  19  -5   12.33   21.72
   5 -18   5   29.94   18.20
  -5  18  -5   67.51   20.55
   3 -17   5   36.98   19.37
  -3  17  -5   72.79   21.13
   1 -16   5   34.64   17.61
  -1  16  -5   46.38   20.55
  -1 -15   5   79.84   18.20
   1  15  -5   96.86   32.29
  -3 -14   5   98.04   19.96
   3  14  -5   97.45   22.89
  -5 -13   5   34.05   19.96
   5  13  -5   90.40   25.83
  -7 -12   5   79.25   21.13
   7  12  -5   33.46   24.66
  -9 -11   5   49.90   31.70
   9  11  -5   80.42   31.11
 -11 -10   5   21.13   22.31
  11  10  -5   -5.28   29.94
 -13  -9   5   -8.81   24.66
  13   9  -5  -21.13   29.94
 -15  -8   5  -20.55   44.61
  15   8  -5    6.46   49.90
 -17  -7   5   46.96   24.66
 -19  -6   5   81.01   31.11
  19   6  -5   54.01   55.77
 -21  -5   5   69.27   26.42
  21   5  -5   79.84   32.29
 -23  -4   5   29.94   27.59
  23   4  -5   37.57   42.27
 -24  26  -5   -6.46   49.31
  20 -24   5   -1.76   24.66
 -20  24  -5  -17.61   29.94
  18 -23   5    8.22   29.94
 -18  23  -5   19.37   38.16
  16 -22   5  -15.85   28.18
 -16  22  -5   -7.04   36.98
  14 -21   5   81.01   25.24
 -14  21  -5   75.14   45.79
  12 -20   5  112.71   35.22
 -12  20  -5   71.62   29.35
  10 -19   5  100.97   27.59
 -10  19  -5   59.88   33.46
   8 -18   5   70.44   18.79
  -8  18  -5   49.31   22.31
   6 -17   5  111.54   24.07
  -6  17  -5  141.48   31.70
   4 -16   5   57.53   17.61
  -4  16  -5   58.12   29.94
   2 -15   5   16.44   25.24
  -2  15  -5   59.29   17.61
   0 -14   5   37.57   16.44
  -2 -13   5   32.29   21.13
   2  13  -5   -1.76   29.94
  -4 -12   5   62.23   21.72
   4  12  -5   35.81   20.55
  -6 -11   5   37.57   18.79
   6  11  -5   31.70   29.35
  -8 -10   5   18.20   18.79
 -10  -9   5  107.43   23.48
  10   9  -5  127.97   28.18
 -12  -8   5   12.91   20.55
  12   8  -5   24.07   25.83
 -14  -7   5   -8.81   26.42
  14   7  -5    7.04   30.53
 -16  -6   5   18.20   39.92
  16   6  -5    5.87   35.81
 -18  -5   5   24.66   27.59
  18   5  -5    1.76   51.07
 -20  -4   5  125.04   31.11
  20   4  -5   99.21   32.29
 -22  -3   5   88.64   59.29
  22   3  -5   42.85   37.57
 -24  -2   5    7.04   35.22
  26   1  -5    9.39   51.07
 -27  26  -5   38.74   54.59
 -25  25  -5   -6.46   45.79
  23 -24   5   12.33   43.44
 -23  24  -5   13.50   34.05
  21 -23   5   -3.52   27.00
 -21  23  -5   25.24   38.16
  19 -22   5   10.57   29.35
 -19  22  -5    7.63   62.23
  17 -21   5   72.21   32.87
 -17  21  -5   59.29   36.98
  15 -20   5   96.86   42.85
 -15  20  -5  149.69   51.07
  13 -19   5  117.99   25.24
 -13  19  -5  156.74   32.87
  11 -18   5  109.19   29.35
 -11  18  -5   92.16   42.27
   9 -17   5   97.45   25.24
  -9  17  -5  149.11   32.29
   7 -16   5   85.12   18.20
   5 -15   5  188.44   18.79
  -5  15  -5  216.03   32.87
   3 -14   5  148.52   16.44
  -1 -12   5   21.72   11.15
   3  11  -5    2.94   15.26
  -5 -10   5   34.05   12.91
   5  10  -5   28.18   18.79
  -7  -9   5   36.40   24.66
   7   9  -5   37.57   32.29
  -9  -8   5  192.55   22.31
   9   8  -5  173.76   28.18
 -11  -7   5   88.64   30.53
  11   7  -5  129.74   40.51
 -13  -6   5   15.85   21.13
  13   6  -5   56.36   40.51
 -15  -5   5  125.63   32.29
  15   5  -5   90.99   33.46
 -17  -4   5   72.79   31.11
 -19  -3   5   29.94   34.64
  19   3  -5   85.12   61.64
 -21  -2   5   52.25   61.64
  21   2  -5   35.22   43.44
 -23  -1   5   77.49   45.79
  23   1  -5   48.72   45.79
 -25   0   5   18.79   63.40
  25   0  -5   12.33   30.53
  27  -1  -5   34.05   40.51
 -30  26  -5    8.81   59.88
 -28  25  -5    4.11   23.48
 -26  24  -5  111.54   73.38
  24 -23   5    7.63   43.44
 -24  23  -5   10.57   38.16
  22 -22   5   27.59   28.76
 -22  22  -5   36.40   53.42
  20 -21   5   43.44   32.87
 -20  21  -5   14.68   40.51
  18 -20   5   -4.70   31.70
 -18  20  -5   10.57   35.22
  16 -19   5   13.50   29.35
 -16  19  -5   21.72   35.22
  14 -18   5   94.51   27.00
 -14  18  -5   91.58   28.18
  12 -17   5  229.53   27.59
 -12  17  -5  214.86   46.38
  10 -16   5   83.95   29.94
   8 -15   5   11.15   14.09
  -8  15  -5   19.96   18.79
   6 -14   5   58.70   16.44
  -6  14  -5   72.21   21.72
   4 -13   5  173.76   19.96
  -2 -10   5   15.26   10.57
   4   9  -5   18.20   18.79
  -6  -8   5  149.69   18.79
   6   8  -5   61.05   26.42
  -8  -7   5  159.67   32.87
 -10  -6   5  157.91   22.31
  10   6  -5  122.10   40.51
 -12  -5   5  144.41   34.05
  12   5  -5  106.84   25.83
 -14  -4   5   86.88   35.22
  14   4  -5   52.25   30.53
 -16  -3   5  152.63   29.94
 -18  -2   5  184.92   36.40
  18   2  -5  179.05   41.09
 -20  -1   5  229.53   57.53
  20   1  -5  167.31   38.74
 -22   0   5   65.75   51.66
  22   0  -5   38.16   44.61
 -24   1   5   18.20   37.57
  24  -1  -5  -23.48   25.24
 -26   2   5  -15.26   29.94
  26  -2  -5   -9.98   57.53
  28  -3  -5   48.14   52.83
 -29  24  -5   24.07   56.94
  27 -23   5   19.96   34.05
 -27  23  -5  -39.33   65.16
  25 -22   5   63.99   35.22
 -25  22  -5  129.15   51.07
  23 -21   5   25.24   32.87
 -23  21  -5  -10.57   31.11
  21 -20   5  108.01   34.64
 -21  20  -5  110.36   64.57
  19 -19   5   23.48   44.61
 -19  19  -5  113.89   41.09
  17 -18   5  120.93   28.76
 -17  18  -5   97.45   35.22
  15 -17   5   35.22   22.89
 -15  17  -5   29.35   28.76
  13 -16   5   92.16   30.53
 -13  16  -5   92.75   41.68
  11 -15   5   29.94   16.44
 -11  15  -5   29.94   26.42
   9 -14   5   55.18   15.26
  -9  14  -5   14.68   27.00
   7 -13   5   55.77   18.79
  -7  13  -5   71.03   21.13
   5   7  -5   27.59   11.74
  -7  -6   5  167.31   24.66
  -9  -5   5  200.18   27.59
   9   5  -5  167.31   32.29
 -11  -4   5  494.29   30.53
  11   4  -5  426.19   35.22
 -13  -3   5   92.16   37.57
  13   3  -5  207.81   29.94
 -15  -2   5   92.75   33.46
  15   2  -5   99.80   30.53
 -17  -1   5  119.17   29.94
  17   1  -5  137.95   35.22
 -19   0   5  113.89   31.70
  19   0  -5   77.49   34.05
 -21   1   5   39.92   35.22
  21  -1  -5   32.87   31.70
 -23   2   5   -3.52   22.89
  23  -2  -5   22.31   35.22
  25  -3  -5   34.05   36.98
  27  -4  -5  -16.44   58.12
  29  -5  -5   64.57   57.53
  28 -22   5   32.29   35.81
 -28  22  -5  121.52   64.57
  26 -21   5   96.27   25.83
 -26  21  -5   99.80   65.16
  24 -20   5   78.08   39.92
 -24  20  -5   76.90   40.51
  22 -19   5   12.91   50.49
 -22  19  -5   -4.11   41.68
  20 -18   5  117.99   32.87
 -20  18  -5  129.15   39.92
  18 -17   5   48.72   30.53
 -18  17  -5   57.53   37.57
  16 -16   5   63.40   25.83
 -16  16  -5   84.53   31.11
 -14  15  -5  142.65   27.00
  12 -14   5  -52.83   29.35
 -12  14  -5   20.55   23.48
  10 -13   5   11.15   15.85
 -10  13  -5   36.98   26.42
   8 -12   5   34.05   15.26
  -8  12  -5   78.08   19.96
  -6  -5   5  133.26   18.20
   6   5  -5   88.64   17.02
   8   4  -5  217.79   29.35
  10   3  -5  253.60   25.83
 -12  -2   5  203.70   38.74
  12   2  -5  237.75   38.16
 -14  -1   5   53.42   29.94
  14   1  -5   51.07   25.83
 -16   0   5  145.00   24.66
  16   0  -5  160.85   46.38
  18  -1  -5  160.85   35.81
 -20   2   5  -18.79   32.87
  20  -2  -5   -0.59   39.33
 -22   3   5   17.61   30.53
  22  -3  -5    5.28   35.81
 -24   4   5    3.52   35.81
  24  -4  -5    4.11   34.05
 -26   5   5   -5.28   35.22
  25 -19   5   38.16   32.29
 -25  19  -5  100.38   39.92
  23 -18   5   11.15   35.81
 -23  18  -5   41.68   63.40
  21 -17   5   56.94   27.00
 -21  17  -5    7.04   40.51
  19 -16   5  118.58   31.70
 -19  16  -5  100.97   36.98
  17 -15   5   58.12   23.48
 -17  15  -5   31.11   49.31
  15 -14   5   24.07   28.76
  13 -13   5   27.59   19.96
 -13  13  -5   36.40   21.72
 -11  12  -5    8.22   34.05
   9 -11   5   15.85   12.91
  -9  11  -5    8.81   23.48
  -7  -3   5  203.11   19.96
   7   3  -5  160.26   20.55
  -9  -2   5  183.16   27.00
   9   2  -5  166.13   28.76
 -11  -1   5  133.84   19.37
  11   1  -5  118.58   22.31
 -13   0   5   48.72   18.79
  13   0  -5   28.76   22.89
 -15   1   5   73.38   24.07
  15  -1  -5  113.30   30.53
 -17   2   5   61.64   27.00
  17  -2  -5   52.25   33.46
 -19   3   5   54.59   31.70
  19  -3  -5   83.36   59.88
 -21   4   5  127.97   35.22
  21  -4  -5   87.47   32.87
 -23   5   5   -1.76   37.57
  23  -5  -5  -11.15   34.64
 -25   6   5    9.39   38.16
  25  -6  -5  -17.02   42.85
 -27   7   5   22.31   39.33
  27  -7  -5  106.84   68.68
 -29   8   5  -12.91   51.66
  29  -8  -5   12.33   45.79
 -28  19  -5   -4.11   44.03
  26 -18   5    6.46   36.98
 -26  18  -5  -15.26   32.29
  24 -17   5   48.14   51.07
 -24  17  -5    0.00   68.10
  22 -16   5  -24.07   44.03
 -22  16  -5   31.70   38.74
  20 -15   5  131.50   33.46
 -20  15  -5   75.14   36.98
  18 -14   5   75.14   28.76
 -18  14  -5   58.12   32.87
  16 -13   5  136.78   35.22
 -16  13  -5  115.65   29.35
  14 -12   5  233.05   32.87
 -14  12  -5  192.55   41.68
  12 -11   5   79.84   18.20
 -12  11  -5   58.70   35.22
  10 -10   5   56.36   23.48
 -10  10  -5   22.89   15.85
   8  -9   5  145.00   17.61
 -10   0   5   92.75   26.42
  10   0  -5   54.01   24.66
 -12   1   5   80.42   18.20
  12  -1  -5   66.92   22.89
 -14   2   5   14.68   19.37
  14  -2  -5    1.17   25.24
 -16   3   5  180.22   29.35
  16  -3  -5  172.00   31.11
 -18   4   5  158.50   46.38
  18  -4  -5  166.13   38.74
 -20   5   5  160.26   30.53
  20  -5  -5  172.59   36.98
 -22   6   5   43.44   36.40
  22  -6  -5   24.66   73.38
 -24   7   5   15.26   42.85
  24  -7  -5   51.07   36.40
 -26   8   5  119.17   28.76
  26  -8  -5  159.67   73.38
  28  -9  -5   58.12   44.61
 -30  10   5   -1.17   53.42
  27 -17   5   24.07   32.29
 -27  17  -5    4.70   35.22
  25 -16   5    9.39   31.70
 -25  16  -5   34.05   38.74
  23 -15   5  -19.37   34.05
 -23  15  -5   -2.94   27.59
  21 -14   5   21.72   32.29
 -21  14  -5   -7.04   55.77
  19 -13   5   41.09   30.53
 -19  13  -5   22.31   49.90
  17 -12   5   78.08   43.44
 -17  12  -5  100.38   29.94
  15 -11   5  484.31   52.25
 -15  11  -5  366.31   36.40
  13 -10   5  247.73   22.89
 -13  10  -5  195.48   28.18
  11  -9   5  169.07   18.79
 -11   9  -5  168.48   21.13
   9  -8   5   72.21   12.91
   7   0  -5  250.66   28.18
  -9   1   5  235.99   31.70
   9  -1  -5  260.06   22.89
 -11   2   5   15.85   16.44
  11  -2  -5   22.89   18.20
 -13   3   5   36.40   21.13
  13  -3  -5   24.66   32.29
 -15   4   5   46.38   34.05
  15  -4  -5   36.40   27.00
 -17   5   5  162.61   54.59
  17  -5  -5  350.46   43.44
 -19   6   5  336.37   35.22
  19  -6  -5  331.09   46.96
 -21   7   5  181.98   31.11
  21  -7  -5  206.64   46.38
 -23   8   5  -54.59   54.59
  23  -8  -5   21.13   48.72
 -25   9   5   13.50   43.44
  25  -9  -5  -13.50   61.64
 -27  10   5   35.22   35.22
  27 -10  -5   60.46   52.25
 -29  11   5   19.96   48.72
  29 -11  -5    0.59   41.09
  26 -15   5  -18.20   54.01
 -26  15  -5   31.70   38.74
  24 -14   5  132.67   26.42
 -24  14  -5   -5.28   58.12
  22 -13   5   20.55   29.94
 -22  13  -5   45.79   40.51
  20 -12   5    5.87   48.72
 -20  12  -5   22.31   35.22
  18 -11   5  127.39   28.76
 -18  11  -5   93.34   33.46
  16 -10   5  115.06   34.05
 -16  10  -5  163.78   29.35
  14  -9   5  191.37   35.81
 -14   9  -5  186.68   38.74
  12  -8   5  321.70   24.07
 -12   8  -5  188.44   27.59
  10  -7   5  223.07   22.31
 -10   7  -5  223.07   34.64
   8  -6   5  257.71   18.20
  -8   6  -5   93.93   27.00
   6  -1  -5   14.68    7.04
  -8   2   5  367.49   31.11
   8  -2  -5  450.26   36.98
 -10   3   5  147.93   17.61
  10  -3  -5   97.45   21.13
 -12   4   5   73.38   19.96
  12  -4  -5   88.06   25.83
 -14   5   5   77.49   22.89
  14  -5  -5   64.57   28.18
 -16   6   5  192.55   29.94
  16  -6  -5  250.08   36.40
 -18   7   5  174.35   31.11
  18  -7  -5  201.94   34.05
 -20   8   5  210.16   57.53
  20  -8  -5  197.83   58.70
 -22   9   5  151.46   43.44
  22  -9  -5   76.31   65.75
 -24  10   5   65.75   46.96
 -26  11   5  112.12   39.33
  26 -11  -5  108.60   36.98
 -28  12   5   11.74   57.53
  28 -12  -5    9.39   25.83
 -30  13   5   -9.98   54.01
  29 -15   5   55.18   71.03
 -29  15  -5  -10.57   66.92
  27 -14   5   61.05   42.85
 -27  14  -5   72.79   44.61
  25 -13   5   57.53   44.03
 -25  13  -5   32.87   43.44
  23 -12   5   69.86   58.70
 -23  12  -5  108.01   44.61
  21 -11   5   18.20   35.81
 -21  11  -5   11.74   52.25
  19 -10   5  140.30   31.70
 -19  10  -5  135.61   54.59
  17  -9   5  281.78   42.85
 -17   9  -5  281.78   37.57
  15  -8   5  312.30   42.27
 -15   8  -5  292.34   51.07
  13  -7   5  282.36   26.42
 -13   7  -5  262.99   29.94
  11  -6   5  210.75   29.35
 -11   6  -5  247.14   42.85
   9  -5   5   52.83   12.91
  -9   5  -5   84.53   18.20
   7  -4   5  518.94   30.53
  -7   4  -5  248.32   27.59
  -7   3   5  160.26   22.89
   7  -3  -5  142.65   22.31
  -9   4   5  536.55   39.33
 -11   5   5  128.56   21.72
  11  -5  -5   82.19   23.48
 -13   6   5   70.44   22.89
  13  -6  -5   71.62   27.00
 -15   7   5   22.89   26.42
  15  -7  -5   42.85   29.94
 -17   8   5  172.00   36.40
  17  -8  -5  284.13   45.79
 -19   9   5  118.58   50.49
  19  -9  -5  150.28   40.51
 -21  10   5   69.27   33.46
  21 -10  -5   59.88   37.57
 -23  11   5   36.40   36.40
  23 -11  -5   25.24   42.85
 -25  12   5   54.59   45.79
  25 -12  -5   47.55   39.92
 -27  13   5   23.48   29.35
  27 -13  -5   71.03   33.46
 -29  14   5   21.13   48.72
  29 -14  -5   29.35   41.09
 -31  15   5   -1.17   56.94
  31 -15  -5    9.98   36.98
  30 -14   5   -0.59   39.92
 -30  14  -5   25.83   34.64
  28 -13   5  113.89   38.74
 -28  13  -5   75.73   49.31
  26 -12   5  146.76   45.20
 -26  12  -5  170.24   45.79
  24 -11   5   61.64   31.70
 -24  11  -5   55.77   32.29
  22 -10   5  137.95   40.51
 -22  10  -5   25.24   39.92
  20  -9   5  138.54   36.40
 -20   9  -5  160.85   42.27
  18  -8   5   77.49   28.76
 -18   8  -5   58.70   33.46
  16  -7   5   43.44   24.66
 -16   7  -5   71.62   29.35
  14  -6   5  249.49   27.59
 -14   6  -5  198.42   32.87
  12  -5   5  171.41   32.87
  10  -4   5  460.82   29.35
 -10   4  -5  386.27   37.57
   8  -3   5  325.81   31.11
  -8   3  -5  247.14   36.98
   6  -2   5  128.56   24.66
  -6   2  -5  111.54   29.94
   4  -1   5   21.13   14.68
  -4   1  -5   61.64   12.91
  -4   3   5  217.79   24.07
   4  -3  -5  165.54   15.26
  -6   4   5  521.88   42.85
   6  -4  -5  504.26   38.74
  -8   5   5  354.57   29.35
   8  -5  -5  378.64   32.29
 -10   6   5  513.07   32.29
  10  -6  -5  501.92   42.27
 -12   7   5   70.44   24.07
  12  -7  -5   86.88   27.00
 -14   8   5   52.83   37.57
  14  -8  -5  136.19   31.11
 -16   9   5  152.04   34.64
  16  -9  -5  238.34   38.74
 -18  10   5  155.56   59.29
  18 -10  -5  115.06   32.29
 -20  11   5    1.76   38.74
  20 -11  -5   24.66   42.27
 -22  12   5  120.34   58.70
  22 -12  -5   -1.17   48.14
 -24  13   5  110.36   35.81
  24 -13  -5  139.71   39.33
 -26  14   5   -7.04   39.92
  26 -14  -5   18.79   36.98
 -28  15   5    9.98   32.87
  28 -15  -5   12.33   26.42
  30 -16  -5   16.44   62.23
  29 -12   5   -1.76   73.97
 -29  12  -5   17.02   51.66
  27 -11   5  268.86   49.90
 -27  11  -5  235.40   48.72
  25 -10   5  145.00   38.74
 -25  10  -5  108.60   32.87
  23  -9   5   75.73   40.51
 -23   9  -5   44.03   43.44
  21  -8   5  108.01   32.87
 -21   8  -5  166.13   35.81
  19  -7   5  126.80   31.11
 -19   7  -5  134.43   47.55
  17  -6   5  129.74   31.70
 -17   6  -5  135.02   34.64
  15  -5   5   68.68   36.40
 -15   5  -5   84.53   28.76
  13  -4   5   46.96   22.31
 -13   4  -5   26.42   24.66
  11  -3   5   51.66   18.79
 -11   3  -5   42.85   22.31
   9  -2   5  238.34   24.66
  -9   2  -5  161.44   27.00
   7  -1   5  396.84   40.51
  -7   1  -5  290.58   49.90
   5   0   5  718.53   62.23
  -5   0  -5  712.08   49.31
   3   1   5  173.18   17.61
  -3  -1  -5  142.06   29.35
   1   2   5   -7.04   12.91
  -1   3   5  288.24   26.42
  -3   4   5   92.75   19.96
   3  -4  -5   65.16   20.55
  -5   5   5  674.51   48.72
   5  -5  -5  763.15   56.36
  -7   6   5  309.37   36.40
   7  -6  -5  326.98   26.42
  -9   7   5  386.27   31.11
   9  -7  -5  376.29   43.44
 -11   8   5  219.55   28.18
  11  -8  -5  236.58   29.94
 -13   9   5  276.49   32.29
  13  -9  -5  344.59   58.12
 -15  10   5  318.76   62.23
  15 -10  -5  405.64   44.03
 -17  11   5  204.29   32.87
  17 -11  -5  222.49   35.22
 -19  12   5   -7.04   30.53
  19 -12  -5   34.05   36.40
 -21  13   5   -4.11   43.44
  21 -13  -5   -8.22   46.38
 -23  14   5    4.11   51.66
  23 -14  -5    7.04   46.38
 -25  15   5   54.59   37.57
  25 -15  -5   15.85   38.74
 -27  16   5   23.48   38.74
  27 -16  -5   -2.94   32.29
  29 -17  -5  -12.33   68.68
  31 -18  -5    2.35   38.74
  30 -11   5   31.11   55.77
  28 -10   5   79.25   65.75
 -28  10  -5   21.72   39.92
  26  -9   5   39.33   37.57
 -26   9  -5   63.40   42.27
  24  -8   5  135.02   45.20
 -24   8  -5   26.42   45.79
  22  -7   5  116.82   35.22
 -22   7  -5   44.03   33.46
  20  -6   5   90.99   35.81
 -20   6  -5  114.47   42.27
  18  -5   5  126.21   31.11
 -18   5  -5  164.37   40.51
  16  -4   5  149.11   26.42
 -16   4  -5  147.35   33.46
  14  -3   5   -2.35   38.74
 -14   3  -5   32.29   28.76
  12  -2   5   49.90   23.48
 -12   2  -5   22.31   36.40
  10  -1   5   48.14   25.83
 -10   1  -5   51.66   30.53
   8   0   5    5.87   17.02
  -8   0  -5   32.29   21.13
   6   1   5  326.98   29.35
  -6  -1  -5  307.61   37.57
   4   2   5  511.31   37.57
  -4  -2  -5  472.56   52.25
   2   3   5  504.26   41.68
  -2  -3  -5  318.76   29.35
   0   4   5  176.70   24.07
   0  -4  -5  120.93   18.79
  -2   5   5  233.05   29.35
   2  -5  -5  265.93   33.46
  -4   6   5  167.31   19.37
   4  -6  -5  217.20   24.66
  -8   8   5   34.64   21.13
   8  -8  -5   24.66   22.31
 -10   9   5  206.05   38.16
  10  -9  -5  301.74   31.70
 -12  10   5  116.23   41.68
  12 -10  -5  113.30   29.35
 -14  11   5  368.66   44.03
  14 -11  -5  371.59   41.09
 -16  12   5  139.71   38.16
  16 -12  -5  133.84   40.51
 -18  13   5  143.24   42.27
  18 -13  -5  135.02   45.20
 -20  14   5   42.27   34.05
  20 -14  -5   33.46   38.74
 -22  15   5  -24.07   42.85
  22 -15  -5   45.79   46.96
 -24  16   5   24.07   29.94
  24 -16  -5   -8.22   46.38
 -26  17   5   27.59   31.11
  26 -17  -5   85.71   38.74
 -28  18   5   -3.52   41.68
  28 -18  -5   30.53   31.70
 -30  19   5  -62.23   61.05
  30 -19  -5  143.24   93.93
  29  -9   5   24.07   40.51
 -29   9  -5   -7.04   34.64
  27  -8   5   41.68   37.57
 -27   8  -5   55.77   48.14
  25  -7   5   35.22   44.61
 -25   7  -5  -19.96   38.74
  23  -6   5   63.99   36.98
 -23   6  -5   36.98   33.46
  21  -5   5   30.53   39.33
 -21   5  -5   45.20   41.68
  19  -4   5  116.23   32.87
 -19   4  -5   94.51   32.87
  17  -3   5  254.19   42.85
 -17   3  -5  204.29   58.12
  15  -2   5  103.91   31.70
 -15   2  -5   27.59   49.31
  13  -1   5   57.53   26.42
 -13   1  -5   55.77   27.59
  11   0   5   84.53   22.31
 -11   0  -5   83.36   25.83
   9   1   5  257.71   36.40
  -9  -1  -5  232.47   29.94
   7   2   5  406.82   49.90
  -7  -2  -5  447.91   46.96
   5   3   5  393.31   33.46
  -5  -3  -5  387.44   35.81
   3   4   5  204.88   32.87
  -3  -4  -5  180.81   24.07
   1   5   5   42.85   16.44
  -1  -5  -5   56.36   18.20
  -1   6   5  542.42   52.25
   1  -6  -5  572.36   42.27
  -3   7   5  478.44   34.64
   3  -7  -5  534.79   58.70
   5  -8  -5  296.45   29.35
  -7   9   5  123.28   34.64
   7  -9  -5  145.59   35.81
  -9  10   5   24.66   24.66
   9 -10  -5   42.85   27.00
 -11  11   5  124.45   28.76
  11 -11  -5   59.29   24.66
 -13  12   5  121.52   34.64
  13 -12  -5  106.25   33.46
 -15  13   5   61.64   35.81
  15 -13  -5   77.49   39.33
 -17  14   5  156.74   57.53
  17 -14  -5   48.14   44.61
 -19  15   5  157.91   48.14
  19 -15  -5  170.83   52.25
 -21  16   5   83.95   36.40
  21 -16  -5   -1.76   44.03
 -23  17   5   89.23   43.44
  23 -17  -5   68.68   53.42
 -25  18   5   12.91   44.03
  25 -18  -5   26.42   51.07
 -27  19   5    8.22   58.12
  27 -19  -5   14.09   30.53
 -29  20   5    2.94   42.85
  29 -20  -5  -35.81   43.44
 -30   8  -5  138.54   71.03
  28  -7   5    4.70   37.57
  26  -6   5   46.96   35.81
 -26   6  -5   12.33   29.35
  24  -5   5   75.14   38.74
 -24   5  -5   19.37   24.66
  22  -4   5   48.14   64.57
 -22   4  -5   10.57   37.57
  20  -3   5  201.35   43.44
 -20   3  -5   98.62   47.55
  18  -2   5  167.89   43.44
 -18   2  -5  226.01   43.44
  16  -1   5  280.60   42.85
 -16   1  -5  136.19   43.44
  14   0   5  131.50   27.59
 -14   0  -5  169.07   33.46
  12   1   5  146.17   49.90
 -12  -1  -5  122.10   29.35
  10   2   5   88.64   23.48
 -10  -2  -5  107.43   23.48
   8   3   5  240.69   35.22
  -8  -3  -5  237.16   29.35
   6   4   5  533.62   38.74
  -6  -4  -5  554.75   55.18
   4   5   5  567.08   43.44
  -4  -5  -5  571.19   44.03
   2   6   5  449.67   34.64
  -2  -6  -5  447.91   63.99
   0   7   5  346.94   37.57
   0  -7  -5  419.14   32.29
   2  -8  -5  290.00   28.76
  -4   9   5   73.38   22.31
  -6  10   5  455.54   48.14
   6 -10  -5  425.60   35.81
  -8  11   5   46.38   24.66
   8 -11  -5   52.83   28.76
 -10  12   5   46.38   29.94
  10 -12  -5    6.46   29.35
 -12  13   5   25.24   34.64
  12 -13  -5   28.18   48.14
 -14  14   5  159.67   31.70
  14 -14  -5  181.39   40.51
 -16  15   5   93.93   39.92
  16 -15  -5  111.54   66.34
 -18  16   5  239.51   42.85
  18 -16  -5  163.20   54.01
 -20  17   5   19.37   47.55
  20 -17  -5   19.37   38.74
 -22  18   5   48.72   55.18
  22 -18  -5   34.05   41.68
 -24  19   5   25.83   48.14
  24 -19  -5   66.92   41.09
 -26  20   5   73.97   37.57
  26 -20  -5  112.12   41.09
 -28  21   5   12.91   64.57
  28 -21  -5  -31.11   54.01
  29  -6   5  133.84   59.88
 -29   6  -5   45.79   74.55
  27  -5   5   27.00   44.03
 -27   5  -5   23.48   79.84
  25  -4   5    0.00   39.33
 -25   4  -5   19.96   42.27
  23  -3   5   -5.28   36.98
 -23   3  -5    9.39   38.16
  21  -2   5   32.29   73.38
 -21   2  -5  112.71   44.03
  19  -1   5  414.45   62.81
 -19   1  -5  362.20   43.44
  17   0   5  309.96   42.27
 -17   0  -5  319.35   44.61
  15   1   5  117.99   32.29
 -15  -1  -5  105.08   38.74
  13   2   5   99.80   35.81
 -13  -2  -5   85.71   24.07
  11   3   5  545.94   41.09
 -11  -3  -5  384.51   34.05
   9   4   5  334.02   36.98
  -9  -4  -5  251.84   59.29
   7   5   5   59.29   22.89
  -7  -5  -5   67.51   21.72
   5   6   5   92.16   42.27
  -5  -6  -5   62.81   27.00
   3   7   5  120.93   36.40
  -3  -7  -5  153.80   27.59
   1   8   5  261.23   28.76
  -1  -8  -5  228.36   33.46
  -1   9   5   56.36   37.57
   1  -9  -5   68.10   25.83
  -3  10   5  211.92   38.74
   3 -10  -5  166.72   29.94
  -5  11   5  207.22   32.87
   5 -11  -5  229.53   30.53
  -7  12   5  121.52   27.59
   7 -12  -5  162.02   44.03
  -9  13   5    7.63   44.61
   9 -13  -5   43.44   32.87
 -11  14   5   72.79   35.22
  11 -14  -5   42.27   34.05
 -13  15   5   72.21   32.29
  13 -15  -5   44.61   54.59
 -15  16   5  184.33   46.38
  15 -16  -5  230.12   46.38
 -17  17   5  218.96   46.96
  17 -17  -5  201.94   41.68
 -19  18   5  200.18   41.68
  19 -18  -5  256.54   46.38
 -21  19   5  162.02   59.29
  21 -19  -5  119.76   54.59
 -23  20   5   42.27   54.59
  23 -20  -5  115.06   54.59
 -25  21   5  173.18   52.25
  25 -21  -5   89.82   51.66
 -27  22   5    7.63   38.74
  27 -22  -5   19.37   30.53
  28  -4   5  133.26   46.96
 -28   4  -5  173.18   55.18
  26  -3   5   46.38   43.44
 -26   3  -5   46.96   45.79
  24  -2   5   15.26   27.59
 -24   2  -5   -2.35   29.35
  22  -1   5   85.12   51.07
 -22   1  -5  101.56   69.27
  20   0   5  139.13   44.61
 -20   0  -5  113.30   38.74
  18   1   5  317.00   54.59
 -18  -1  -5  291.17   44.61
  16   2   5  315.83   41.09
 -16  -2  -5  334.02   41.09
  14   3   5  104.49   41.68
 -14  -3  -5  103.91   55.77
  12   4   5  181.39   34.64
 -12  -4  -5  183.74   25.83
  10   5   5  387.44   39.33
 -10  -5  -5  516.01   44.61
   8   6   5   78.66   33.46
  -8  -6  -5  104.49   29.94
   6   7   5   28.18   46.38
  -6  -7  -5   59.29   29.94
   4   8   5   85.71   23.48
   2   9   5   45.79   26.42
  -2  -9  -5   -7.63   28.76
   0  10   5   61.64   24.66
   0 -10  -5   27.59   31.11
  -2  11   5  155.56   41.68
   2 -11  -5  131.50   30.53
  -4  12   5  331.68   49.90
   4 -12  -5  223.66   35.22
  -6  13   5  167.31   34.64
   6 -13  -5  237.75   31.70
  -8  14   5  243.03   36.40
   8 -14  -5  297.63   53.42
 -10  15   5   38.16   27.00
  10 -15  -5   78.08   29.35
 -12  16   5  112.71   32.87
  12 -16  -5   95.69   42.27
 -14  17   5  238.92   41.09
  14 -17  -5  216.62   46.38
 -16  18   5  181.39   36.98
  16 -18  -5  179.05   44.61
 -18  19   5  215.44   69.27
  18 -19  -5  301.74   56.36
 -20  20   5   79.25   54.59
  20 -20  -5   99.80   55.77
 -22  21   5  125.63   46.38
  22 -21  -5   84.53   43.44
 -24  22   5   89.82   44.61
  24 -22  -5   85.12   42.27
 -26  23   5   31.70   42.85
  26 -23  -5   16.44   60.46
  27  -2   5   38.16   39.92
  25  -1   5   76.31   51.66
  23   0   5   38.74   44.03
 -23   0  -5   -9.98   34.05
  21   1   5  195.48   86.29
 -21  -1  -5  214.86   50.49
  19   2   5  211.33   58.12
 -19  -2  -5  156.15   39.92
  17   3   5   80.42   37.57
 -17  -3  -5   48.14   33.46
  15   4   5  305.85   42.27
 -15  -4  -5  201.94   36.40
  13   5   5  133.84   67.51
 -13  -5  -5  188.44   38.74
  11   6   5  297.04   36.40
 -11  -6  -5  315.83   35.22
   9   7   5  192.55   58.12
  -9  -7  -5  247.14   36.98
   7   8   5   -3.52   28.76
  -7  -8  -5   42.27   29.94
   5   9   5   68.10   34.64
  -5  -9  -5   71.62   29.94
  -3 -10  -5   38.16   33.46
   1  11   5   93.93   32.29
  -1 -11  -5   41.68   27.59
  -1  12   5  115.65   34.64
   1 -12  -5  135.61   36.98
  -3  13   5  216.03   36.98
   3 -13  -5  224.25   36.98
  -5  14   5  226.60   38.74
   5 -14  -5  234.81   41.68
  -7  15   5  248.90   39.92
   7 -15  -5  238.34   42.27
  -9  16   5   83.36   38.74
   9 -16  -5   95.69   39.33
 -11  17   5   70.44   31.11
  11 -17  -5  119.17   36.98
 -13  18   5   81.01   39.33
  13 -18  -5  141.48   38.74
 -15  19   5   85.12   51.07
  15 -19  -5   45.79   48.72
 -17  20   5  173.76   57.53
  17 -20  -5  123.86   41.68
 -19  21   5  -20.55   39.92
  19 -21  -5   20.55   56.94
 -21  22   5   85.12   42.27
  21 -22  -5   35.22   57.53
 -23  23   5    8.81   60.46
  23 -23  -5    8.22   48.72
 -25  24   5  -31.11   46.38
  25 -24  -5    1.76   42.27
 -27  25   5  -14.09   48.14
  27 -25  -5  -15.26   55.18
  26   0   5   51.66   42.85
  24   1   5   14.09   58.12
 -24  -1  -5   31.11   43.44
  22   2   5  105.08   55.18
 -22  -2  -5  146.17   44.61
  20   3   5  226.01   46.96
 -20  -3  -5  162.02   38.74
  18   4   5  -18.20   51.07
 -18  -4  -5   29.94   46.38
  16   5   5   69.86   36.40
 -16  -5  -5   61.05   37.57
  14   6   5   32.29   48.14
 -14  -6  -5   32.87   42.27
  12   7   5   18.79   35.22
 -12  -7  -5    4.11   38.74
  10   8   5  147.35   54.01
 -10  -8  -5  160.85   39.92
   8   9   5  202.53   49.31
  -8  -9  -5  306.43   61.64
   6  10   5  295.87   42.27
  -6 -10  -5  167.31   63.99
   4  11   5   60.46   39.92
  -4 -11  -5  107.43   59.88
   2  12   5   56.36   49.31
  -2 -12  -5   45.20   30.53
   0  13   5   59.88   48.72
   0 -13  -5   14.68   55.18
  -2  14   5  186.09   42.85
   2 -14  -5  225.42   58.70
  -4  15   5  567.08   69.27
   4 -15  -5  472.56   74.55
  -6  16   5  214.86   52.25
   6 -16  -5  204.29   35.81
  -8  17   5  285.89   49.31
   8 -17  -5  277.67   41.68
 -10  18   5   38.74   39.92
  10 -18  -5   79.25   43.44
 -12  19   5  165.54   59.29
  12 -19  -5   83.36   48.14
 -14  20   5   21.72   35.81
  14 -20  -5   95.10   35.81
 -16  21   5   39.33   41.68
  16 -21  -5   48.72   49.31
 -18  22   5  -50.49   45.20
  18 -22  -5   -2.35   52.25
 -20  23   5   16.44   40.51
  20 -23  -5    0.00   44.61
 -22  24   5  -19.37   41.68
  22 -24  -5   -1.17   31.70
 -24  25   5  -16.44   69.27
  24 -25  -5   12.91   41.09
  26 -26  -5  142.65   95.69
  25   2   5   12.33   38.16
  23   3   5   76.31   41.68
 -23  -3  -5   25.83   34.05
  21   4   5  312.30   68.10
 -21  -4  -5  349.87   60.46
  19   5   5   83.95   53.42
 -19  -5  -5   41.68   70.44
  17   6   5   66.92   41.09
 -17  -6  -5  100.38   33.46
  15   7   5   33.46   44.61
 -15  -7  -5  -12.91   37.57
  13   8   5   14.68   32.29
 -13  -8  -5   -2.35   32.87
  11   9   5   99.21   68.10
 -11  -9  -5   44.61   41.09
   9  10   5  124.45   41.09
  -9 -10  -5  190.20   48.14
   7  11   5  216.62   35.22
  -7 -11  -5  233.05   39.92
   5  12   5  378.05   50.49
  -5 -12  -5  382.16   55.77
   3  13   5  228.36   48.14
  -3 -13  -5  198.42   41.68
   1  14   5  105.67   41.68
  -1 -14  -5  120.34   39.33
  -1  15   5   29.35   36.98
   1 -15  -5   25.83   61.05
  -3  16   5  180.22   34.05
   3 -16  -5  149.69   29.35
  -5  17   5   33.46   71.03
   5 -17  -5   68.68   60.46
  -7  18   5  122.69   45.20
   7 -18  -5  135.61   47.55
  -9  19   5  149.69   42.27
   9 -19  -5  174.94   41.68
 -11  20   5  139.13   39.33
  11 -20  -5  177.29   51.07
 -13  21   5   86.88   46.38
  13 -21  -5  142.65   55.18
 -15  22   5   90.99   49.31
  15 -22  -5   58.12   47.55
 -17  23   5   58.12   55.18
  17 -23  -5   11.15   45.79
 -19  24   5   18.79   49.90
  19 -24  -5   34.64   63.40
 -21  25   5    9.39   51.66
  21 -25  -5    5.87   58.70
 -23  26   5   -6.46   65.16
  22   5   5    0.00   48.72
 -22  -5  -5   36.40   82.77
  20   6   5  112.12   65.75
 -20  -6  -5   80.42   49.90
  18   7   5  136.19   48.72
 -18  -7  -5  119.76   49.90
  16   8   5   43.44   74.55
 -16  -8  -5   31.70   34.64
  14   9   5   36.40   68.68
 -14  -9  -5    1.76   45.20
  12  10   5   73.97   41.09
 -12 -10  -5   11.74   33.46
  10  11   5   83.36   52.83
 -10 -11  -5   59.29   62.81
   8  12   5  153.22   51.66
  -8 -12  -5  149.69   40.51
   6  13   5  369.25   48.72
  -6 -13  -5  309.37   43.44
   4  14   5  125.04   51.07
  -4 -14  -5  193.72   39.33
   2  15   5   76.31   45.20
  -2 -15  -5   45.20   45.20
   0  16   5  196.66   69.27
   0 -16  -5  116.82   36.98
  -2  17   5   80.42   35.81
   2 -17  -5   61.05   31.70
  -4  18   5   96.86   45.79
   4 -18  -5  122.10   45.79
  -6  19   5   42.85   35.81
   6 -19  -5   67.51   40.51
  -8  20   5   35.22   42.27
   8 -20  -5   75.73   42.85
 -10  21   5    6.46   35.22
  10 -21  -5   35.22   41.68
 -12  22   5   60.46   38.16
  12 -22  -5   69.27   42.27
 -14  23   5   42.27   80.42
  14 -23  -5  115.06   86.29
 -16  24   5   86.88   38.74
  16 -24  -5  133.84   43.44
 -18  25   5   78.08   45.79
  18 -25  -5   46.96   63.40
 -20  26   5   -7.04   80.42
 -22  27   5   30.53   61.64
  21   7   5   27.00   52.25
 -21  -7  -5  -14.09   50.49
  19   8   5   38.16   57.53
 -19  -8  -5   -1.76   40.51
  17   9   5   51.66   59.29
 -17  -9  -5   49.31   38.16
  15  10   5   22.31   46.38
 -15 -10  -5   36.98   42.85
  13  11   5   78.08   41.68
 -13 -11  -5   59.29   44.03
  11  12   5  -38.74   56.94
   9  13   5  234.23   84.53
  -9 -13  -5  157.91   47.55
   7  14   5  206.05   49.31
  -7 -14  -5  211.33   46.38
   5  15   5   51.66   41.68
  -5 -15  -5  148.52   39.92
   3  16   5   39.92   44.61
  -3 -16  -5   63.99   38.74
   1  17   5  146.17   55.18
  -1 -17  -5  180.22   37.57
  -1  18   5  129.74   35.22
   1 -18  -5  110.36   48.14
  -3  19   5  179.05   53.42
   3 -19  -5  162.02   75.14
  -5  20   5  130.32   41.68
   5 -20  -5   92.75   41.09
  -7  21   5   22.31   46.38
   7 -21  -5   11.74   55.77
  -9  22   5   31.70   51.66
   9 -22  -5   22.89   51.66
 -11  23   5    2.94   60.46
  11 -23  -5   43.44   40.51
 -13  24   5   52.25   41.09
  13 -24  -5   51.07   45.20
 -15  25   5  113.30   36.98
  15 -25  -5   87.47   42.27
 -17  26   5   35.81   48.72
  17 -26  -5  -21.13   77.49
  20   9   5    9.98   65.75
 -20  -9  -5   15.85   65.16
  18  10   5   48.72   41.09
 -18 -10  -5   88.06   38.74
  16  11   5   46.96   61.05
 -16 -11  -5   94.51   33.46
  14  12   5   67.51   78.08
 -14 -12  -5  117.41   65.75
  12  13   5   51.07   48.14
 -12 -13  -5   96.27   67.51
  10  14   5  104.49   59.88
 -10 -14  -5  -11.15   57.53
   8  15   5  -15.26   47.55
  -8 -15  -5   58.70   46.96
   6  16   5   25.24   56.94
  -6 -16  -5   17.02   79.25
   4  17   5  170.24   92.75
  -4 -17  -5   87.47   51.66
   2  18   5    7.04   46.38
  -2 -18  -5   29.35   41.09
   0  19   5   42.85   44.61
   0 -19  -5   90.99   48.14
  -2  20   5  216.03   48.72
   2 -20  -5  200.77   53.42
  -4  21   5   52.25   51.07
   4 -21  -5   59.88   48.14
  -6  22   5   18.79   33.46
   6 -22  -5   53.42   34.64
  -8  23   5   27.59   49.31
   8 -23  -5    1.17   48.72
 -10  24   5  123.86   42.85
  10 -24  -5   90.99   45.20
 -12  25   5   27.00   52.25
  12 -25  -5   14.09   75.14
 -14  26   5  123.28   47.55
  14 -26  -5  191.37   64.57
 -16  27   5  174.94   49.90
  16 -27  -5  179.05   59.88
 -20  29   5  -15.85   30.53
  20 -29  -5   26.42   54.01
  17  12   5    2.35   61.64
 -17 -12  -5   44.03   61.64
  15  13   5  -20.55   42.27
 -15 -13  -5   -1.76   29.94
  13  14   5    8.81   39.92
 -13 -14  -5   36.98   29.35
  11  15   5   51.66   46.96
 -11 -15  -5  146.76   46.38
   9  16   5   64.57   41.68
  -9 -16  -5  -10.57   34.05
   7  17   5    9.39   66.34
  -7 -17  -5   35.22   46.96
   5  18   5   -5.87   44.03
  -5 -18  -5   -4.11   38.74
   3  19   5  -12.33   49.90
  -3 -19  -5   41.09   49.90
   1  20   5   18.79   37.57
  -1 -20  -5   69.86   37.57
  -1  21   5  175.52   61.05
   1 -21  -5   -4.11   72.79
  -3  22   5   81.01   51.07
   3 -22  -5  -28.76   41.09
  -5  23   5   18.20   54.59
   5 -23  -5   -6.46   38.74
  -7  24   5   13.50   43.44
   7 -24  -5   -5.28   46.38
  -9  25   5   18.20   27.59
   9 -25  -5    7.04   72.21
 -11  26   5   25.83   53.42
  11 -26  -5    0.00   76.90
 -13  27   5   67.51   39.33
  13 -27  -5   57.53   56.36
 -15  28   5   92.16   48.72
  15 -28  -5  -12.91   96.86
 -17  29   5   19.37   39.33
  17 -29  -5    5.28   42.85
  14  15   5    2.94   75.73
 -14 -15  -5   37.57   45.79
  12  16   5   87.47   50.49
 -12 -16  -5   56.36   33.46
  10  17   5   35.22   41.68
 -10 -17  -5  -14.68   34.05
   8  18   5   19.37   44.03
  -8 -18  -5   20.55   37.57
   6  19   5    0.00   33.46
  -6 -19  -5  -27.00   58.70
   4  20   5   58.70   82.19
  -4 -20  -5  -28.18   39.33
   2  21   5   34.64   66.92
  -2 -21  -5    1.76   24.66
   0  22   5   49.90   52.25
   0 -22  -5    1.17   17.61
  -2  23   5   46.38   55.18
   2 -23  -5   25.83   48.14
  -4  24   5   94.51   44.03
   4 -24  -5   47.55   54.59
  -6  25   5   52.25   31.11
   6 -25  -5   75.73   36.40
   8 -26  -5   13.50   37.57
 -14  29   5  -13.50   38.16
  11  18   5  -20.55   40.51
 -11 -18  -5    8.81   45.20
   9  19   5   22.89   44.61
  -9 -19  -5   10.57   45.79
   7  20   5   24.66   94.51
  -7 -20  -5   -9.98   38.74
   5  21   5   82.19   77.49
  -5 -21  -5   -1.17   40.51
   3  22   5  -61.64  102.73
   1  23   5   34.05   90.40
  -1  24   5   24.66   72.21
   1 -24  -5   15.85   31.11
  -3  25   5  192.55  100.38
   3 -25  -5   17.61   29.35
  -5  26   5  131.50   49.31
   5 -26  -5   26.42   40.51
  -7  27   5  -14.09   59.88
   7 -27  -5    9.98   25.83
  -9  28   5  109.19   52.83
   9 -28  -5   29.94   25.24
 -11  29   5   -3.52   61.05
  11 -29  -5   36.98   34.64
   6  22   5  -18.20   88.64
   4  23   5  -61.05   78.66
   2  24   5  167.31  129.15
   0  25   5   67.51   88.64
  -2  26   5    5.28   72.21
  -4  27   5   12.33   39.33
  -6  28   5   13.50   48.14
   3 -21   6   -1.76   22.31
   6  15  -6    0.59   22.31
  15 -24   6    4.70   17.61
  13 -23   6    2.94   15.26
 -17  -8   6    5.28   22.89
  18 -24   6    2.35   25.83
  16 -23   6   11.15   21.72
  14 -22   6   -4.70   22.31
  10 -20   6    0.00   12.91
   8  11  -6   15.85   19.37
 -12  -9   6    7.04   21.72
 -14  -8   6    0.00   18.79
 -16  -7   6   45.20   36.98
 -18  -6   6   -5.28   15.85
  19 -23   6   -5.87   22.89
  11 -19   6    2.35   17.61
   9 -18   6    1.76   10.57
  -9  -9   6   -8.81   19.37
   9   9  -6   18.79   19.96
 -11  -8   6   15.85   20.55
  11   8  -6   -2.35   28.18
 -19  -4   6   17.61   24.07
  19   4  -6  -14.68   38.74
 -22  23  -6  -20.55   37.57
  20 -22   6   -7.04   25.83
  18 -21   6    1.17   17.02
  16 -20   6    0.00   18.20
  14 -19   6   54.01   19.37
 -14  19  -6   24.07   28.76
  12 -18   6   16.44   12.33
  10 -17   6   17.61   14.68
  10   7  -6   -5.28   18.79
 -14  -5   6   -4.11   28.76
  14   5  -6    5.28   23.48
 -16  -4   6   36.40   33.46
  16   4  -6   -1.17   25.83
 -18  -3   6    9.98   28.76
  18   3  -6  -27.00   39.92
 -20  -2   6   15.85   31.11
  20   2  -6   24.66   40.51
 -22  -1   6   -8.81   25.24
  22   1  -6   13.50   36.40
 -21  21  -6   24.07   37.57
  19 -20   6   34.05   31.70
 -17  19  -6   -9.98   38.74
  15 -18   6   -3.52   24.07
 -13  17  -6    9.39   22.31
 -11  -5   6   46.96   19.37
  11   5  -6   73.97   25.24
 -13  -4   6   -6.46   21.72
  13   4  -6    6.46   27.59
 -15  -3   6   14.09   22.89
  15   3  -6    9.39   28.18
 -17  -2   6   -6.46   27.00
  17   2  -6   22.31   34.05
 -19  -1   6  -17.61   32.87
  19   1  -6    4.11   35.81
 -21   0   6   17.61   31.70
  21   0  -6   -2.94   32.29
 -23   1   6   18.20   31.70
 -24  21  -6   -1.76   38.74
  20 -19   6   10.57   23.48
 -20  19  -6  -19.37   30.53
  18 -18   6    4.11   15.85
 -18  18  -6   -6.46   19.96
  16 -17   6   -0.59   18.20
 -16  17  -6   20.55   22.89
  14 -16   6   -8.22   15.85
 -14  16  -6  -12.33   21.72
  12   3  -6   56.94   18.20
 -14  -2   6   -1.17   27.59
  14   2  -6   11.74   19.96
 -16  -1   6   38.16   25.24
  16   1  -6   82.77   35.81
  18   0  -6  -14.09   34.05
  20  -1  -6   69.27   42.85
  21 -18   6   -5.28   22.89
 -21  18  -6   16.44   29.35
  19 -17   6   24.66   17.02
 -19  17  -6    4.70   24.07
  17 -16   6   27.59   28.76
 -17  16  -6   47.55   48.72
 -15  15  -6    0.00   21.72
  13 -14   6    8.81   23.48
 -13  14  -6    7.63   12.91
 -11  -2   6   38.16   17.61
  11   2  -6   21.13   18.20
 -13  -1   6   25.83   27.59
  13   1  -6   36.98   26.42
 -15   0   6    8.22   31.11
  15   0  -6   24.07   29.94
 -17   1   6    8.22   24.07
  17  -1  -6   21.72   28.18
 -19   2   6    1.17   32.87
  19  -2  -6    5.28   36.98
  24 -18   6   -4.11   43.44
  22 -17   6   -5.87   44.61
 -22  17  -6   19.96   35.81
  20 -16   6  -19.37   41.09
 -20  16  -6   42.27   26.42
  18 -15   6   27.00   22.31
 -18  15  -6    4.11   24.07
  16 -14   6  -12.91   34.05
 -16  14  -6  105.08   36.98
  14 -13   6   54.59   24.07
 -14  13  -6   18.20   17.61
  12 -12   6   20.55   21.13
 -12  12  -6   19.37   21.13
 -12   0   6   40.51   20.55
  12   0  -6   26.42   23.48
 -14   1   6   35.81   32.29
 -16   2   6   18.20   19.96
  16  -2  -6   35.81   30.53
 -18   3   6   33.46   35.22
  18  -3  -6   -4.11   27.00
 -20   4   6    7.04   35.81
  20  -4  -6    1.76   24.07
 -22   5   6   21.13   25.24
  22  -5  -6   28.18   36.40
 -24   6   6    5.87   29.35
 -25  17  -6   -3.52   32.29
  23 -16   6   17.61   34.05
 -23  16  -6   58.70   29.35
  19 -14   6   -5.28   18.79
 -19  14  -6   22.89   24.66
  17 -13   6  -19.37   32.87
 -17  13  -6    8.81   22.31
  15 -12   6   54.01   19.37
 -15  12  -6   46.96   17.61
  13 -11   6   37.57   22.31
 -13  11  -6   55.18   18.20
  11  -1  -6   25.24   22.31
 -13   2   6   27.00   17.02
  13  -2  -6   39.33   18.79
 -15   3   6   78.08   21.13
  15  -3  -6   29.94   22.89
 -17   4   6   28.18   26.42
  17  -4  -6   19.37   35.22
 -19   5   6    3.52   28.76
  19  -5  -6   25.24   29.94
 -21   6   6   16.44   28.76
  21  -6  -6  -12.33   24.66
  23  -7  -6    2.94   38.74
  25  -8  -6    2.94   33.46
 -26  16  -6   36.98   54.01
 -24  15  -6   18.20   33.46
 -22  14  -6   58.70   19.37
  20 -13   6   17.61   25.24
 -20  13  -6   14.09   29.35
  18 -12   6   61.05   25.83
 -18  12  -6   78.08   39.92
  16 -11   6  109.19   23.48
 -16  11  -6   12.91   35.22
  14 -10   6  119.17   27.00
 -14  10  -6  115.06   37.57
  12  -9   6   62.23   15.85
 -12   9  -6    9.39   21.72
  10  -2  -6   21.13   14.68
 -12   3   6   48.72   17.61
  12  -3  -6   22.89   27.59
 -14   4   6   61.05   20.55
  14  -4  -6   48.72   20.55
 -16   5   6   71.62   25.24
  16  -5  -6   32.87   27.00
 -18   6   6   36.98   28.18
  18  -6  -6    5.87   35.22
 -20   7   6   44.61   30.53
  20  -7  -6   31.70   33.46
 -22   8   6    5.28   29.35
  22  -8  -6  -14.09   28.76
 -24   9   6   10.57   45.79
  24  -9  -6   11.74   31.11
  23 -13   6    2.94   27.59
  21 -12   6   76.90   29.94
 -21  12  -6   21.13   23.48
  19 -11   6   47.55   27.00
 -19  11  -6   24.66   35.81
  17 -10   6   45.79   24.66
 -17  10  -6    3.52   34.64
  15  -9   6  115.65   29.35
 -15   9  -6   57.53   22.89
  13  -8   6   83.36   24.66
 -13   8  -6   44.61   20.55
  11  -7   6   19.37   18.20
 -11   7  -6   -0.59   22.31
 -11   4   6  163.78   18.79
  11  -4  -6   68.10   24.07
 -13   5   6    9.39   32.87
  13  -5  -6   41.09   33.46
 -15   6   6   12.91   25.24
  15  -6  -6   22.89   23.48
 -17   7   6    7.04   36.40
  17  -7  -6   -3.52   46.96
 -19   8   6   27.00   42.27
  19  -8  -6   18.20   31.11
 -21   9   6    3.52   32.29
  21  -9  -6    5.28   27.00
 -23  10   6    3.52   44.03
  23 -10  -6   13.50   24.66
  25 -11  -6   68.10   30.53
  27 -12  -6  -10.57   32.87
  24 -12   6   19.96   27.59
  22 -11   6   22.89   26.42
 -22  11  -6   18.79   27.00
  20 -10   6    6.46   30.53
 -20  10  -6   14.09   49.31
  18  -9   6   11.15   23.48
 -18   9  -6   -5.28   28.76
  16  -8   6   12.91   24.07
  14  -7   6   99.80   21.13
 -14   7  -6   24.07   22.89
  12  -6   6   -2.35   27.59
 -12   6  -6   32.87   30.53
  10  -5   6   24.66   18.20
 -10   5  -6   14.09   24.07
 -10   5   6   86.29   25.24
  10  -5  -6   91.58   25.83
 -12   6   6    0.59   18.79
  12  -6  -6   -4.70   36.98
 -14   7   6   36.98   21.13
  14  -7  -6   -5.28   28.18
 -16   8   6   23.48   27.00
  16  -8  -6    5.28   31.11
 -18   9   6   21.13   30.53
  18  -9  -6   11.74   33.46
 -20  10   6    8.22   25.83
  20 -10  -6    5.28   22.89
 -22  11   6  -26.42   41.09
  22 -11  -6   49.31   26.42
 -24  12   6    4.70   41.09
  24 -12  -6  -11.74   31.70
  26 -13  -6    5.28   19.96
  25 -11   6  -17.61   53.42
 -25  11  -6    2.94   39.33
  23 -10   6    0.59   24.07
 -23  10  -6   13.50   59.88
  21  -9   6   27.00   41.09
 -21   9  -6   19.96   41.09
  19  -8   6   34.64   44.03
 -19   8  -6   18.79   27.59
  17  -7   6  -10.57   28.18
 -17   7  -6   25.24   29.35
  15  -6   6   79.84   24.66
 -15   6  -6   98.62   37.57
  13  -5   6  143.82   38.16
 -13   5  -6   12.33   31.70
  11  -4   6  128.56   29.94
 -11   4  -6   44.03   18.79
   9  -3   6   11.15   21.13
  -9   3  -6  -22.31   24.07
  -7   2  -6   -0.59    8.81
  -7   5   6   88.06   21.72
   7  -5  -6   28.18   17.61
  -9   6   6   43.44   23.48
   9  -6  -6    4.11   24.66
 -11   7   6    4.11   31.70
  11  -7  -6   25.83   34.64
 -13   8   6   12.91   21.72
  13  -8  -6   22.31   42.85
 -15   9   6   -8.81   28.18
  15  -9  -6   16.44   31.70
 -17  10   6  -29.35   29.94
  17 -10  -6  -18.20   34.64
 -19  11   6   28.18   33.46
  19 -11  -6   39.92   28.76
 -21  12   6   23.48   32.29
  21 -12  -6   17.61   25.83
 -23  13   6  -11.74   40.51
  23 -13  -6   -6.46   37.57
 -25  14   6    1.76   42.27
  25 -14  -6   56.94   61.64
  27 -15  -6  -14.68   27.59
  26 -10   6   45.20   41.68
  24  -9   6   35.22   46.38
 -22   8  -6  -20.55   52.25
  20  -7   6   11.74   29.94
 -20   7  -6   11.15   47.55
  18  -6   6    0.00   31.11
 -18   6  -6   -8.22   41.09
  16  -5   6   27.59   37.57
 -16   5  -6    6.46   28.18
  14  -4   6   36.98   25.24
 -14   4  -6   34.64   46.38
  12  -3   6  199.59   40.51
 -12   3  -6   51.66   31.70
  10  -2   6  130.91   38.74
 -10   2  -6  167.31   27.00
   8  -1   6   46.96   26.42
  -8   1  -6   44.03   24.66
   6   0   6   38.16   24.66
  -6   0  -6   58.70   14.68
  -4   5   6    4.11   17.61
   4  -5  -6   31.70   15.85
  -6   6   6   66.92   22.31
   6  -6  -6   77.49   22.89
   8  -7  -6  175.52   35.22
 -10   8   6   60.46   18.20
  10  -8  -6   68.10   21.13
 -12   9   6   83.36   34.64
  12  -9  -6   49.31   25.83
 -14  10   6   17.61   26.42
  14 -10  -6    3.52   30.53
 -16  11   6   -0.59   44.61
  16 -11  -6   28.76   32.87
 -18  12   6  -12.33   49.31
  18 -12  -6   14.09   36.40
 -20  13   6   23.48   35.81
  20 -13  -6   47.55   38.16
 -22  14   6    4.70   52.83
  22 -14  -6   32.29   29.94
 -24  15   6   -1.17   31.11
  24 -15  -6   -5.87   49.90
  25  -8   6   -0.59   45.79
  23  -7   6   36.40   29.35
 -23   7  -6    8.81   53.42
  21  -6   6   -6.46   41.68
 -21   6  -6   -9.98   34.64
  19  -5   6   25.24   34.05
 -19   5  -6   -4.70   34.64
  17  -4   6   57.53   32.87
 -17   4  -6   68.68   41.68
  15  -3   6   17.02   27.00
 -15   3  -6   26.42   43.44
  13  -2   6   48.14   36.40
 -13   2  -6   21.13   25.83
   9   0   6  138.54   25.83
  -9   0  -6  164.96   41.68
   7   1   6  191.37   24.66
  -7  -1  -6  167.89   36.40
   5   2   6  136.78   31.70
  -5  -2  -6   95.10   27.00
   3   3   6   69.86   23.48
  -3  -3  -6   83.36   15.26
   1   4   6   28.18   19.37
  -1  -4  -6  -18.20   20.55
  -1   5   6   25.83   21.13
   1  -5  -6   33.46   19.37
  -3   6   6   17.02   24.66
   3  -6  -6   13.50   15.85
  -5   7   6    1.17   14.68
   5  -7  -6   18.79   18.79
  -7   8   6   25.24   22.89
   7  -8  -6   49.31   23.48
  -9   9   6  147.35   29.35
   9  -9  -6  163.20   34.05
  11 -10  -6  132.08   27.00
 -13  11   6   36.40   27.00
  13 -11  -6    9.98   28.18
 -15  12   6   -7.63   31.70
 -17  13   6   10.57   35.22
  17 -13  -6    0.59   36.98
 -19  14   6   28.76   34.05
  19 -14  -6   22.31   36.40
 -21  15   6   20.55   28.76
  21 -15  -6   10.57   36.40
 -23  16   6   22.31   26.42
  23 -16  -6   14.09   41.09
 -25  17   6   26.42   49.31
  25 -17  -6   19.96   42.27
 -27  18   6   53.42   46.96
  27 -18  -6   28.18   51.66
  26  -7   6    6.46   27.00
  24  -6   6    8.22   49.90
 -24   6  -6    3.52   48.14
  22  -5   6   60.46   46.38
 -22   5  -6    6.46   52.83
  20  -4   6  -18.79   32.29
 -20   4  -6  -24.66   35.22
  18  -3   6   38.74   34.64
 -18   3  -6    1.17   48.14
  16  -2   6  116.23   48.14
 -16   2  -6   48.14   32.29
  14  -1   6   66.92   29.94
 -14   1  -6   31.11   28.18
  12   0   6   54.59   27.59
 -12   0  -6   35.81   25.24
  10   1   6  139.13   30.53
 -10  -1  -6  118.58   32.87
   8   2   6   51.66   22.89
  -8  -2  -6   18.79   21.13
   6   3   6   56.94   21.72
  -6  -3  -6   47.55   19.96
   4   4   6  116.23   22.89
  -4  -4  -6  106.84   22.89
   2   5   6   84.53   18.79
  -2  -5  -6   13.50   27.59
   0   6   6    7.63   17.02
   0  -6  -6   24.07   18.20
  -2   7   6    4.11   25.24
   2  -7  -6  -11.15   24.07
  -4   8   6  -21.13   17.02
   4  -8  -6   -6.46   20.55
   6  -9  -6  -19.37   38.74
  -8  10   6  166.13   36.98
   8 -10  -6  143.24   28.18
 -10  11   6   40.51   28.76
  10 -11  -6  -14.68   27.00
 -12  12   6   41.09   37.57
  12 -12  -6   16.44   29.94
 -14  13   6   -2.35   34.64
  14 -13  -6   36.40   33.46
 -16  14   6   95.69   36.40
  16 -14  -6   79.25   39.33
 -18  15   6   45.20   40.51
  18 -15  -6    7.04   40.51
 -20  16   6   -1.76   28.76
  20 -16  -6   15.26   40.51
 -22  17   6   -1.17   49.90
  22 -17  -6   29.35   38.74
  24 -18  -6   19.96   34.05
 -26  19   6    0.59   35.81
  26 -19  -6   21.72   40.51
 -27   6  -6  -10.57   39.33
  25  -5   6   -1.76   47.55
  23  -4   6    3.52   25.83
 -23   4  -6   29.94   42.27
  21  -3   6    0.59   41.09
 -21   3  -6    1.17   29.35
  19  -2   6   29.35   39.92
 -19   2  -6   27.59   36.98
  17  -1   6  164.96   42.85
 -17   1  -6   92.16   37.57
  15   0   6   89.23   36.98
 -15   0  -6   80.42   32.87
  13   1   6   42.27   30.53
 -13  -1  -6    8.22   29.35
  11   2   6   43.44   44.03
 -11  -2  -6   30.53   39.33
   9   3   6   73.38   27.59
  -9  -3  -6   25.83   25.83
   7   4   6   38.74   24.07
  -7  -4  -6   27.59   23.48
   5   5   6  135.61   30.53
  -5  -5  -6   69.86   27.00
   3   6   6  105.67   27.00
  -3  -6  -6   84.53   25.83
  -1  -7  -6   15.26   31.11
  -1   8   6   12.91   26.42
   1  -8  -6    2.94   22.31
  -3   9   6   25.83   24.66
   3  -9  -6   17.02   23.48
  -5  10   6   33.46   22.89
   5 -10  -6    6.46   24.66
  -7  11   6   70.44   24.66
   7 -11  -6   82.19   27.59
  -9  12   6  120.34   27.00
   9 -12  -6   94.51   31.70
 -11  13   6   50.49   47.55
  11 -13  -6   22.31   34.64
  13 -14  -6   14.68   35.22
 -15  15   6   89.82   38.16
  15 -15  -6   82.77   62.81
 -17  16   6   65.75   38.74
  17 -16  -6   32.87   43.44
 -19  17   6   -8.22   45.20
  19 -17  -6   87.47   49.90
 -21  18   6   -8.22   34.64
  21 -18  -6   -2.94   41.09
  23 -19  -6   -2.35   41.68
 -25  20   6  -23.48   35.22
  24  -3   6   24.66   28.76
 -24   3  -6   -3.52   32.29
  22  -2   6  102.14   61.05
 -22   2  -6   87.47   54.01
  20  -1   6   78.08   35.81
 -20   1  -6   29.94   29.94
  18   0   6   98.04   46.96
 -18   0  -6   64.57   58.12
  16   1   6   65.16   40.51
 -16  -1  -6   80.42   54.59
 -14  -2  -6  105.08   35.22
  12   3   6    6.46   34.64
 -12  -3  -6    8.22   41.09
  10   4   6   12.33   31.70
 -10  -4  -6   10.57   40.51
   8   5   6   19.37   29.35
  -8  -5  -6   14.09   28.76
   6   6   6    2.94   27.00
  -6  -6  -6   11.15   25.24
   4   7   6  201.35   31.70
  -4  -7  -6  100.97   29.35
   2   8   6   26.42   27.00
  -2  -8  -6   19.96   41.09
   0   9   6    7.63   23.48
   0  -9  -6   18.79   24.07
  -2  10   6  -19.96   26.42
   2 -10  -6   30.53   27.59
  -4  11   6   36.98   24.66
   4 -11  -6   28.76   39.33
  -6  12   6   36.40   22.89
   6 -12  -6  -10.57   42.85
  -8  13   6  110.95   31.70
   8 -13  -6  133.84   48.14
 -10  14   6   78.66   31.70
  10 -14  -6  115.06   35.22
 -12  15   6   21.13   33.46
  12 -15  -6   45.20   42.27
 -14  16   6   59.88   57.53
  14 -16  -6   75.14   42.27
 -16  17   6   22.31   56.36
  16 -17  -6   91.58   43.44
 -18  18   6   34.05   63.40
  18 -18  -6  120.93   49.90
 -20  19   6    7.63   38.74
  20 -19  -6    9.98   30.53
 -22  20   6  -58.70   64.57
  22 -20  -6   20.55   49.90
 -24  21   6   -8.81   35.81
  24 -21  -6   20.55   29.35
 -26  22   6   -8.81   61.64
  25  -2   6   19.96   42.85
 -25   2  -6  -29.94   66.34
  23  -1   6   15.26   38.16
  21   0   6   40.51   41.09
 -21   0  -6    1.17   45.20
 -19  -1  -6   33.46   37.57
  17   2   6   75.73   45.79
 -17  -2  -6   28.18   34.64
  15   3   6   88.64   39.33
 -15  -3  -6  104.49   36.40
  13   4   6    4.11   35.81
 -13  -4  -6   -4.11   32.87
  11   5   6   14.09   52.25
 -11  -5  -6   11.15   44.61
   9   6   6   -0.59   27.59
  -9  -6  -6   15.85   44.61
   7   7   6   13.50   29.94
  -7  -7  -6   48.14   31.11
   5   8   6   -4.70   32.29
  -5  -8  -6  -12.91   43.44
  -3  -9  -6   51.66   31.70
   1  10   6   21.13   28.18
  -1 -10  -6    8.22   42.27
  -1  11   6   96.86   30.53
   1 -11  -6   69.27   29.35
  -3  12   6   77.49   29.94
   3 -12  -6   69.86   34.64
  -5  13   6   40.51   50.49
   5 -13  -6   78.66   34.64
  -7  14   6   54.59   24.66
   7 -14  -6   43.44   34.64
  -9  15   6   57.53   48.14
   9 -15  -6   68.68   36.98
 -11  16   6   17.61   28.76
  11 -16  -6   12.91   41.09
 -13  17   6   75.73   35.22
  13 -17  -6   18.20   61.64
 -15  18   6    5.87   54.01
  15 -18  -6   38.16   37.57
 -17  19   6   14.09   64.57
  17 -19  -6   -2.94   34.64
 -19  20   6   19.96   54.59
  19 -20  -6   45.79   35.81
 -21  21   6  -12.33   64.57
  21 -21  -6    7.63   75.14
 -23  22   6    4.70   54.01
  23 -22  -6   28.18   52.25
 -25  23   6  111.54   95.10
  24   0   6  -24.66   43.44
  22   1   6  -16.44   24.07
  20   2   6    2.35   49.31
 -20  -2  -6   21.72   55.77
  18   3   6   22.31   48.14
 -18  -3  -6   17.02   43.44
  16   4   6  144.41   66.34
 -16  -4  -6   51.66   39.33
  14   5   6   28.76   36.98
 -14  -5  -6   58.70   29.94
  12   6   6   27.59   31.70
 -12  -6  -6   24.66   27.00
  10   7   6   49.31   36.98
 -10  -7  -6   -2.35   29.94
  -8  -8  -6    4.70   35.22
   6   9   6   25.83   36.40
  -6  -9  -6  -16.44   27.00
   4  10   6   72.21   34.05
  -4 -10  -6   60.46   29.35
   2  11   6   22.89   31.70
  -2 -11  -6   38.16   27.59
   0  12   6   63.99   33.46
   0 -12  -6    6.46   26.42
  -2  13   6  133.84   35.81
   2 -13  -6  102.73   34.64
  -4  14   6  200.77   55.18
   4 -14  -6  144.41   55.77
  -6  15   6   71.03   56.94
   6 -15  -6   91.58   37.57
  -8  16   6   31.11   36.40
   8 -16  -6    5.28   38.16
 -10  17   6   -7.04   28.76
  10 -17  -6  -37.57   60.46
 -12  18   6   11.74   36.98
  12 -18  -6    8.22   42.27
 -14  19   6   29.94   28.76
  14 -19  -6  -18.79   38.16
 -16  20   6  -14.68   54.01
  16 -20  -6    0.00   69.27
 -18  21   6   36.40   46.96
  18 -21  -6    8.81   30.53
 -20  22   6   25.83   29.94
  20 -22  -6   41.09   41.68
 -22  23   6  -16.44   48.14
  22 -23  -6    4.11   51.66
  24 -24  -6    2.94   28.76
  23   2   6  120.34   55.77
  19   4   6   26.42   42.27
 -19  -4  -6  -11.15   63.40
  17   5   6    2.94   49.31
 -17  -5  -6   14.09   35.22
  15   6   6  -21.72   48.14
 -15  -6  -6    8.22   36.40
  13   7   6   19.37   25.83
 -13  -7  -6   58.12   28.76
  11   8   6   70.44   44.61
 -11  -8  -6   35.81   66.92
   9   9   6  -11.74   64.57
  -9  -9  -6   14.68   37.57
   7  10   6   54.59   43.44
  -7 -10  -6    4.70   41.09
   5  11   6  -28.18   50.49
  -5 -11  -6   46.38   35.81
   3  12   6   61.64   38.16
   1  13   6   11.74   30.53
  -1 -13  -6    1.17   28.76
  -1  14   6   66.92   29.94
   1 -14  -6   11.15   38.16
  -3  15   6  118.58   64.57
   3 -15  -6   26.42   41.09
  -5  16   6  116.23   53.42
   5 -16  -6  106.84   41.68
  -7  17   6   11.15   39.33
   7 -17  -6   14.09   34.64
  -9  18   6  -21.13   34.64
   9 -18  -6   19.37   34.64
 -11  19   6  -14.68   35.22
  11 -19  -6   31.11   44.61
 -13  20   6   11.15   38.16
  13 -20  -6  -14.68   45.79
 -15  21   6  -12.91   36.98
  15 -21  -6    6.46   33.46
  17 -22  -6    2.35   28.18
  19 -23  -6    9.39   52.25
  21 -24  -6   21.13   44.61
  23 -25  -6   15.26   38.74
  18   6   6   -3.52   50.49
 -18  -6  -6   -3.52   17.61
  16   7   6    1.17   49.90
 -16  -7  -6   12.91   32.29
  14   8   6    4.70   51.66
 -14  -8  -6    7.04   30.53
  12   9   6   27.00   59.88
 -12  -9  -6   63.99   24.66
  10  10   6   36.98   45.79
 -10 -10  -6    7.63   35.81
   8  11   6   39.92   44.03
  -8 -11  -6   20.55   36.98
   6  12   6  136.19   36.98
  -6 -12  -6   73.38   44.03
   4  13   6   89.23   44.03
  -4 -13  -6   21.13   32.29
   2  14   6    4.70   41.68
  -2 -14  -6   -9.98   39.92
   0  15   6  -41.68   69.27
   0 -15  -6    8.81   30.53
  -2  16   6  -19.37   45.20
   2 -16  -6    8.81   42.27
  -4  17   6  -38.16   42.85
   4 -17  -6   -2.35   61.05
  -6  18   6   52.25   42.85
   6 -18  -6    1.76   69.27
  -8  19   6   35.22   34.05
   8 -19  -6   72.79   45.20
 -10  20   6   31.11   39.92
  10 -20  -6  -22.89   64.57
 -12  21   6    2.35   32.29
  12 -21  -6    0.59   73.38
 -14  22   6    4.70   38.74
  14 -22  -6   55.18   66.92
 -16  23   6  -39.92   56.94
  16 -23  -6   35.81   59.29
 -18  24   6   12.33   30.53
  18 -24  -6   17.02   61.05
  20 -25  -6   -1.17   59.88
 -17  -8  -6    5.87   49.90
  15   9   6   27.00   63.99
 -15  -9  -6   56.94   54.59
  13  10   6    7.04   46.38
 -13 -10  -6    5.87   27.59
  11  11   6   73.97   46.38
 -11 -11  -6   27.00   39.33
   9  12   6   17.61   34.64
  -9 -12  -6  -12.33   35.22
   7  13   6  109.19   44.61
  -7 -13  -6  152.63   39.33
   5  14   6   45.79   38.16
  -5 -14  -6   -8.81   68.10
   3  15   6   -9.39   38.74
  -3 -15  -6   14.09   36.40
   1  16   6   23.48   42.85
  -1 -16  -6   34.64   42.85
  -1  17   6   86.88   33.46
   1 -17  -6   11.15   33.46
  -3  18   6  -11.74   45.79
   3 -18  -6   11.15   46.38
  -5  19   6   39.92   78.66
   5 -19  -6   21.72   39.33
  -7  20   6   57.53   39.33
   7 -20  -6   40.51   37.57
  -9  21   6   91.58   34.64
   9 -21  -6   10.57   37.57
 -11  22   6   29.35   32.87
  11 -22  -6  -17.61   52.83
 -13  23   6   17.02   55.18
  13 -23  -6  117.41   75.73
 -15  24   6   58.12   55.77
 -17  25   6   17.61   41.09
  14  11   6  -25.83   53.42
 -14 -11  -6   33.46   52.25
  12  12   6   27.59   34.05
 -12 -12  -6   11.74   33.46
  10  13   6  -23.48   40.51
 -10 -13  -6   18.20   43.44
   8  14   6   -0.59   37.57
  -8 -14  -6   64.57   35.22
   6  15   6   20.55   39.33
  -6 -15  -6   55.77   36.40
   4  16   6   19.96   32.87
  -4 -16  -6   31.11   35.81
   2  17   6   -9.98   46.96
  -2 -17  -6    8.22   32.87
   0  18   6  -47.55   35.22
   0 -18  -6   -8.81   30.53
  -2  19   6   54.01   47.55
   2 -19  -6   34.05   35.81
  -4  20   6   -0.59   34.05
   4 -20  -6    2.35   36.40
  -6  21   6   71.62   39.92
   6 -21  -6    9.98   62.81
   8 -22  -6   25.83   36.40
 -10  23   6   31.11   36.40
  10 -23  -6   69.86   25.24
 -12  24   6   45.79   61.64
  12 -24  -6   99.80   77.49
 -14  25   6   40.51   79.84
  14 -25  -6  -21.13   76.31
  13  13   6  -21.13   69.86
 -13 -13  -6   21.13   43.44
  11  14   6   15.85   49.90
 -11 -14  -6   21.72   34.64
   9  15   6   19.96   41.09
  -9 -15  -6   24.66   42.27
   7  16   6    4.70   28.18
  -7 -16  -6    1.17   34.05
   5  17   6   44.03   41.68
   3  18   6  -11.15   57.53
   1  19   6   83.95   78.66
  -1 -19  -6   12.33   31.11
  -1  20   6   12.33   59.29
  -3  21   6   33.46   32.29
   3 -21  -6   11.15   29.35
  -5  22   6    4.70   25.24
   5 -22  -6   11.74   30.53
  -7  23   6   33.46   37.57
   7 -23  -6   -3.52   44.61
  -9  24   6  -10.57   35.22
   9 -24  -6    2.35   31.11
 -11  25   6   -0.59   41.68
  11 -25  -6  -11.74   32.87
 -13  26   6   12.33   32.29
  13 -26  -6  -42.85   79.25
  15 -27  -6    0.59   58.12
 -10 -16  -6   -5.28   21.13
   8  17   6   56.36   51.66
  -8 -17  -6    2.35   55.77
   0  21   6    9.98   85.12
  -2  22   6  -33.46   64.57
  -4  23   6   62.81   63.99
   4 -23  -6   15.26   39.92
  -6  24   6   -2.94   36.98
   6 -24  -6  -32.87   44.61
 -10  26   6   28.76   39.92
  10 -26  -6    8.81   34.05
  -7 -19  -6   -1.17   19.96
   5  20   6   46.38   81.01
   3  21   6   29.35   54.59
   1  22   6   54.59   68.10
  18 -16   7   -2.94   10.57
  20 -14   7   28.76   29.35
  18 -13   7   -1.17   19.96
  21 -13   7    1.17   18.79
  17 -11   7   -6.46   21.72
  16  -9   7   66.34   24.07
 -16   7   7    1.17   26.42
  17  -8   7   -1.17   19.96
  15  -7   7   27.59   17.61
 -13   6  -7    9.39    9.98
 -13   7   7    1.17   20.55
 -15   8   7  -20.55   30.53
 -17   9   7   -4.11   22.31
  17  -9  -7   -5.87   29.35
  19 -10  -7  -14.09   26.42
  18  -7   7   19.96   28.76
  14  -5   7   18.20   25.24
 -12   4  -7   -0.59   13.50
 -12   8   7    4.11   12.33
  12  -8  -7    2.35   18.79
  17  -5   7   -3.52   22.31
  15  -4   7   14.68   28.76
 -15   4  -7    4.70   15.85
  13  -3   7   72.21   28.76
 -13   3  -7  -11.74   30.53
  11  -2   7   44.61   22.89
 -11   2  -7   18.79   14.68
  -9   8   7   10.57   23.48
   9  -8  -7   11.74   11.74
 -11   9   7    3.52   22.89
  11  -9  -7    6.46   12.91
 -13  10   7   58.70   39.33
 -15  11   7    4.70   26.42
 -17  12   7   -2.94   32.87
  19 -13  -7   -9.39   31.11
  16  -3   7   -7.04   21.13
 -16   3  -7    4.70   41.09
  14  -2   7   13.50   23.48
 -14   2  -7   21.72   28.18
  12  -1   7   38.16   19.96
 -12   1  -7   93.93   30.53
  10   0   7   26.42   27.00
 -10   0  -7   15.85   23.48
   8   1   7   -8.81   22.89
  -8  -1  -7   -1.17   21.72
   6   2   7   48.72   19.96
  -6   8   7   14.68   22.89
   6  -8  -7    3.52    8.81
  -8   9   7   20.55   26.42
   8  -9  -7   17.61   24.07
  10 -10  -7   14.09   18.79
  12 -11  -7   -1.17   17.02
 -14  12   7    5.87   17.02
  16 -13  -7   84.53   53.42
  18 -14  -7    7.04   35.81
  20 -15  -7  -11.15   47.55
  21  -4   7   12.33   32.87
 -21   4  -7    4.70   22.89
  15  -1   7    8.81   24.07
 -15   1  -7    4.70   19.37
  13   0   7   -6.46   21.13
 -13   0  -7   -3.52   19.96
  11   1   7    0.59   26.42
 -11  -1  -7   14.68   18.79
   9   2   7   -5.28   18.79
  -9  -2  -7  -12.91   32.87
   7   3   7   28.76   19.96
  -5  -4  -7   25.24   16.44
   3   5   7    5.87   22.89
  -3  -5  -7   -2.35   21.72
  -1   7   7   10.57   14.09
   1  -7  -7    2.94   19.37
  -3   8   7    4.70   19.96
   3  -8  -7    9.98   15.85
  -5   9   7  -10.57   14.68
   5  -9  -7    4.11   14.68
  -7  10   7   -9.39   27.00
   7 -10  -7   13.50   28.76
  -9  11   7   39.33   25.83
   9 -11  -7   24.07   34.64
 -11  12   7   52.83   24.07
  11 -12  -7   67.51   22.89
 -13  13   7    4.70   24.66
  13 -13  -7    0.59   18.20
 -15  14   7   -2.35   20.55
  15 -14  -7    9.98   22.89
  22  -3   7   84.53   67.51
 -20   2  -7    1.17   22.31
 -18   1  -7   58.70   39.92
 -16   0  -7   55.77   23.48
  14   1   7   21.13   38.16
 -14  -1  -7    1.76   33.46
  12   2   7   16.44   26.42
 -12  -2  -7   11.15   35.81
  10   3   7   21.13   31.70
 -10  -3  -7   46.38   24.07
   8   4   7  -13.50   23.48
  -8  -4  -7   18.20   29.94
   6   5   7    7.04   21.72
  -6  -5  -7   58.12   30.53
   4   6   7    4.70   15.85
  -4  -6  -7  -13.50   18.20
   2   7   7   25.24   19.37
  -2  -7  -7   31.11   25.83
   0   8   7   56.94   30.53
   0  -8  -7    4.70   17.61
  -2   9   7   12.91   20.55
  -4  10   7   13.50   18.20
   4 -10  -7    0.00   14.68
  -6  11   7    0.00   23.48
   6 -11  -7  -22.31   27.59
  -8  12   7    0.59   28.18
   8 -12  -7   -4.70   34.64
 -10  13   7   48.14   28.18
  10 -13  -7   22.31   21.72
 -12  14   7    7.04   22.89
  12 -14  -7   10.57   23.48
 -14  15   7  -20.55   25.83
  14 -15  -7    1.76   22.31
 -16  16   7   63.99   38.74
 -21   1  -7   74.55   38.74
  19   0   7   -8.22   40.51
 -19   0  -7   31.11   45.20
 -17  -1  -7   78.08   28.76
  15   2   7   55.77   31.70
 -15  -2  -7   14.68   35.22
  13   3   7   -4.70   25.83
 -13  -3  -7   14.09   39.92
  11   4   7   -2.35   35.81
 -11  -4  -7   22.89   25.24
  -9  -5  -7   18.79   22.89
   7   6   7  -13.50   21.72
  -7  -6  -7   11.74   18.20
   5   7   7  -18.79   27.59
  -5  -7  -7   -8.22   21.13
   3   8   7    0.00   28.18
  -3  -8  -7  -10.57   31.70
   1   9   7   32.29   27.59
  -1  -9  -7   22.31   21.13
   1 -10  -7  -10.57   27.00
  -3  11   7   12.33   20.55
   3 -11  -7    8.81   18.20
  -5  12   7   -9.39   25.83
   5 -12  -7   -4.11   28.18
  -7  13   7    4.70   23.48
   7 -13  -7   15.85   46.96
  -9  14   7    8.81   32.29
   9 -14  -7   -8.81   21.72
 -11  15   7   24.66   22.31
  11 -15  -7    0.59   19.96
 -13  16   7   -8.22   21.72
  13 -16  -7   24.07   43.44
  15 -17  -7   28.18   38.16
  18   2   7   30.53   48.14
 -18  -2  -7    7.04   24.07
  16   3   7   31.70   31.70
 -16  -3  -7   19.37   42.27
  14   4   7   -1.17   18.79
  12   5   7   34.64   42.27
 -12  -5  -7  -21.72   31.70
 -10  -6  -7   25.24   28.76
   8   7   7   -7.63   31.70
   6   8   7    0.00   21.13
  -6  -8  -7   25.83   39.33
   4   9   7    5.87   30.53
  -4  -9  -7    7.63   31.70
  -2 -10  -7   13.50   32.87
   0  11   7   52.83   46.96
   0 -11  -7   60.46   48.14
  -2  12   7   12.33   24.07
   2 -12  -7   16.44   38.16
  -4  13   7   48.72   24.07
   4 -13  -7   73.38   22.89
  -6  14   7   76.31   26.42
   6 -14  -7   52.83   28.76
  -8  15   7    6.46   38.16
   8 -15  -7   19.96   26.42
 -10  16   7   26.42   32.29
  12 -17  -7   10.57   31.70
 -18  20   7   11.74   52.25
  15   5   7   14.09   24.66
  13   6   7   17.02   22.31
  11   7   7    7.63   27.00
   9   8   7   10.57   25.83
  -9  -8  -7    1.17   34.64
   7   9   7    4.11   22.31
  -7  -9  -7   22.89   29.35
   5  10   7   24.07   34.05
  -5 -10  -7   -1.17   25.24
  -3 -11  -7   19.96   41.09
   1  12   7   57.53   31.11
  -1 -12  -7   17.02   29.35
  -1  13   7  -18.79   31.70
   1 -13  -7  -17.61   34.64
  -3  14   7   19.96   22.31
   3 -14  -7    5.87   18.79
  -5  15   7   58.12   22.89
   5 -15  -7   15.26   23.48
  -7  16   7   26.42   22.89
   7 -16  -7   50.49   27.00
  -9  17   7    5.28   34.64
 -11  18   7   -3.52   30.53
  15 -20  -7   -1.76   42.27
  14   7   7  -20.55   30.53
  10   9   7    5.28   22.89
   8  10   7    0.00   34.64
  -8 -10  -7   18.20   29.94
   6  11   7    0.00   24.07
  -6 -11  -7    1.17   27.59
   4  12   7   28.18   27.59
  -4 -12  -7   35.22   41.09
   2  13   7    1.17   29.35
  -2 -13  -7   -5.87   24.07
   0  14   7   19.37   28.76
   0 -14  -7    0.00   49.31
  -4  16   7   -4.11   24.07
   4 -16  -7   -7.04   30.53
  -6  17   7    5.87   27.59
   6 -17  -7    2.35   41.09
  -8  18   7   22.89   23.48
   8 -18  -7   -2.94   45.20
   9  11   7  -15.26   35.81
   7  12   7   45.79   21.13
   5  13   7   72.21   26.42
  -5 -13  -7   14.68   39.33
   3  14   7   19.37   32.87
  -3 -14  -7   -5.28   21.72
   1  15   7   -3.52   31.11
  -1  16   7   24.66   35.81
  -3  17   7   -1.76   27.00
   3 -17  -7    4.70   32.29
  -5  18   7    5.87   21.72
   5 -18  -7   -2.94   36.40
  -7  19   7   -9.98   43.44
   9 -20  -7    2.94   24.66
  10  12   7   14.09   38.16
   8  13   7   -2.94   34.05
   6  14   7    6.46   27.00
   4  15   7   -7.63   28.76
  -2 -16  -7    8.22   34.05
   2 -18  -7   73.97   44.03
   4 -19  -7    0.00   28.76
  -6  20   7   -6.46   33.46
  -8  21   7    5.28   35.81
   5  16   7   22.89   40.51
  -3 -17  -7   10.57   36.98
  -1 -18  -7    4.70   27.59
   3 -20  -7  -15.85   28.18
  -2 -19  -7  -17.61   42.85
   2 -21  -7    0.00   22.31
   0  10   8   41.68   26.42
  -2  11   8    4.11   19.37
   4 -12  -8    1.17   11.74
  -1  12   8    9.98   26.42
   3 -13  -8   38.74   22.89
  -2  14   8   -4.11   25.83
   2 -14  -8   -4.11   18.20
   0   0   0    0.00    0.00

_computing_structure_solution     'SHELXT 2018/2 (Sheldrick, 2018)'
;
_shelx_hkl_checksum              33708
_olex2_submission_special_instructions 'No special instructions were received'
