# Supplementary material for: Cu(I)-thioether coordination complexes based on a chiral cyclic β-amino acid ligand
Source: Commun Chem. 2023 Nov 16;6:252. doi: 10.1038/s42004-023-01055-5 (PMC10654774; doi:10.1038/s42004-023-01055-5)
Supplement: Supplementary file 4 — Supplementary Data 2 [file 42004_2023_1055_MOESM4_ESM.cif]

####################################################################### 
# 
# This file contains crystal structure data downloaded from the 
# Cambridge Structural Database (CSD) hosted by the Cambridge 
# Crystallographic Data Centre (CCDC).
# 
# Full information about CCDC data access policies and citation 
# guidelines are available at http://www.ccdc.cam.ac.uk/access/V1 
# 
# Audit and citation data items may have been added by the CCDC. 
# Please retain this information to preserve the provenance of 
# this file and to allow appropriate attribution of the data. 
# 
#######################################################################
data_test_a_tw
_audit_creation_date               2023-06-05
_audit_creation_method
;
Olex2 1.5
(compiled 2023.03.06 svn.rbb2c1857 for OlexSys, GUI svn.r6748)
;
_shelx_SHELXL_version_number       2018/3
loop_
  _audit_author_name
  _audit_author_address
 'Lee, Hee-Seung'
;

Department of Chemistry
Korea Advanced Institute of Science and Technology
Daejeon
South Korea
;
 'Lee, Jihee'
;

Department of Chemistry
Korea Advanced Institute of Science and Technology
Daejeon
South Korea
;
 'Lim, Danim'
;

Department of Chemistry
Korea Advanced Institute of Science and Technology
Daejeon
South Korea
;
 'Kim, Jaewook'
;

Department of Chemistry
Korea Advanced Institute of Science and Technology
Daejeon
South Korea
;

_audit_contact_author_address      ?
_audit_contact_author_email        ?
_audit_contact_author_fax          +82-42-350-2810
_audit_contact_author_name         'Hee-Seung Lee'
_audit_contact_author_phone        ?
_audit_update_record
;
2023-06-02 deposited with the CCDC.	2023-06-05 downloaded from the CCDC.
;
_publ_contact_author_id_orcid      ?
_publ_section_references
;
Dolomanov, O.V., Bourhis, L.J., Gildea, R.J, Howard, J.A.K. & Puschmann, H.
 (2009), J. Appl. Cryst. 42, 339-341.

Sheldrick, G.M. (2015). Acta Cryst. C71, 3-8.

Z. Otwinowski, D. Borek, W. Majewski, W. Minor Acta Cryst. 2003, A59, 228-234.

J. W. Shin, K. Eom, D. Moon J. Synchrotron Rad. 2016, 23, 369-373.

Z. Otwinowski, W. Minor, Methods in Enzymology, ed. C. W. Carter, Jr.,
R. M. Sweet, Academic Press, New York, 1997, vol. 276, part A, pp. 307-326.
;
_chemical_name_common              ?
_chemical_name_systematic          ?
_chemical_formula_moiety           'C11 H19 Br0.333 Cu0.333 N O4 S'
_chemical_formula_sum              'C11 H19 Br0.33 Cu0.33 N O4 S'
_chemical_formula_weight           309.15
_chemical_absolute_configuration   rmad
_chemical_melting_point            ?
loop_
  _atom_type_symbol
  _atom_type_description
  _atom_type_scat_dispersion_real
  _atom_type_scat_dispersion_imag
  _atom_type_scat_source
 C C 0.0033 0.0016 'International Tables Vol C Tables 4.2.6.8 and 6.1.1.4'
 H H 0.0000 0.0000 'International Tables Vol C Tables 4.2.6.8 and 6.1.1.4'
 Br Br -0.2281 2.4960 'International Tables Vol C Tables 4.2.6.8 and 6.1.1.4'
 Cu Cu 0.3450 1.2548 'International Tables Vol C Tables 4.2.6.8 and 6.1.1.4'
 N N 0.0063 0.0031 'International Tables Vol C Tables 4.2.6.8 and 6.1.1.4'
 O O 0.0112 0.0059 'International Tables Vol C Tables 4.2.6.8 and 6.1.1.4'
 S S 0.1212 0.1207 'International Tables Vol C Tables 4.2.6.8 and 6.1.1.4'

_shelx_space_group_comment
;
The symmetry employed for this shelxl refinement is uniquely defined
by the following loop, which should always be used as a source of
symmetry information in preference to the above space-group names.
They are only intended as comments.
;
_space_group_crystal_system        'trigonal'
_space_group_IT_number             146
_space_group_name_H-M_alt          'R 3'
_space_group_name_Hall             'R 3'
loop_
  _space_group_symop_operation_xyz
 'x, y, z'
 '-y, x-y, z'
 '-x+y, -x, z'
 'x+2/3, y+1/3, z+1/3'
 '-y+2/3, x-y+1/3, z+1/3'
 '-x+y+2/3, -x+1/3, z+1/3'
 'x+1/3, y+2/3, z+2/3'
 '-y+1/3, x-y+2/3, z+2/3'
 '-x+y+1/3, -x+2/3, z+2/3'

_cell_length_a                     24.422(3)
_cell_length_b                     24.422(3)
_cell_length_c                     6.1470(12)
_cell_angle_alpha                  90
_cell_angle_beta                   90
_cell_angle_gamma                  120
_cell_volume                       3175.1(11)
_cell_formula_units_Z              9
_cell_measurement_reflns_used      42137
_cell_measurement_temperature      100.0
_cell_measurement_theta_max        33.749
_cell_measurement_theta_min        0.401
_shelx_estimated_absorpt_T_max     0.975
_shelx_estimated_absorpt_T_min     0.740
_exptl_absorpt_coefficient_mu      1.599
_exptl_absorpt_correction_T_max    1.000
_exptl_absorpt_correction_T_min    0.875
_exptl_absorpt_correction_type     empirical
_exptl_absorpt_process_details     'HKL3000sm Scalepack(Otwinowski et.al,2003)'
_exptl_absorpt_special_details     ?
_exptl_crystal_colour              colorless
_exptl_crystal_density_diffrn      1.455
_exptl_crystal_density_meas        ?
_exptl_crystal_density_method      ?
_exptl_crystal_description         needle
_exptl_crystal_F_000               1452
_exptl_crystal_recrystallization_method  'Re-crystallisation from solvent: ACN'
_exptl_crystal_size_max            0.2
_exptl_crystal_size_mid            0.016
_exptl_crystal_size_min            0.016
_exptl_transmission_factor_max     ?
_exptl_transmission_factor_min     ?
_diffrn_reflns_av_R_equivalents    ?
_diffrn_reflns_av_unetI/netI       0.1751
_diffrn_reflns_Laue_measured_fraction_full  0.998
_diffrn_reflns_Laue_measured_fraction_max  0.885
_diffrn_reflns_limit_h_max         35
_diffrn_reflns_limit_h_min         -37
_diffrn_reflns_limit_k_max         37
_diffrn_reflns_limit_k_min         -36
_diffrn_reflns_limit_l_max         8
_diffrn_reflns_limit_l_min         -8
_diffrn_reflns_number              4876
_diffrn_reflns_point_group_measured_fraction_full  0.993
_diffrn_reflns_point_group_measured_fraction_max  0.854
_diffrn_reflns_theta_full          24.835
_diffrn_reflns_theta_max           33.299
_diffrn_reflns_theta_min           1.642
_diffrn_ambient_pressure           101.3
_diffrn_ambient_temperature        100.0
_diffrn_detector_area_resol_mean   ?
_diffrn_measured_fraction_theta_full  0.998
_diffrn_measured_fraction_theta_max  0.885
_diffrn_measurement_device_type    'Rayonix MX225HS CCD area detector'
_diffrn_measurement_method         'omega scan'
_diffrn_radiation_probe            x-ray
_diffrn_radiation_type             synchrotron
_diffrn_radiation_wavelength       0.700
_diffrn_source                     'PLSII 2D bending magnet'
_reflns_Friedel_coverage           0.930
_reflns_Friedel_fraction_full      0.987
_reflns_Friedel_fraction_max       0.823
_reflns_number_gt                  2893
_reflns_number_total               4876
_reflns_special_details
;
 _reflns_Friedel_fraction is defined as the number of unique
 Friedel pairs measured divided by the number that would be
 possible theoretically, ignoring centric projections and
 systematic absences. Completness statistics refer to single and
 composite reflections containing twin component 1 only.
;
_reflns_threshold_expression       'I > 2\s(I)'
_computing_cell_refinement         'HKL3000sm (Otwinowski & Minor, 1997)'
_computing_data_collection         'PAL BL2D-SMDC Program (Shin et. al, 2016)'
_computing_data_reduction          'HKL3000sm (Otwinowski & Minor, 1997)'
_computing_molecular_graphics      'Olex2 1.5 (Dolomanov et al., 2009)'
_computing_publication_material    'Olex2 1.5 (Dolomanov et al., 2009)'
_computing_structure_refinement    'SHELXL 2018/3 (Sheldrick, 2015)'
_computing_structure_solution      ?
_refine_diff_density_max           1.459
_refine_diff_density_min           -1.536
_refine_diff_density_rms           0.177
_refine_ls_abs_structure_details
;
 Flack x determined using 914 quotients [(I+)-(I-)]/[(I+)+(I-)]
 (Parsons, Flack and Wagner, Acta Cryst. B69 (2013) 249-259).
;
_refine_ls_abs_structure_Flack     0.040(12)
_refine_ls_extinction_coef         .
_refine_ls_extinction_method       none
_refine_ls_goodness_of_fit_ref     1.034
_refine_ls_hydrogen_treatment      constr
_refine_ls_matrix_type             full
_refine_ls_number_parameters       165
_refine_ls_number_reflns           4876
_refine_ls_number_restraints       1
_refine_ls_R_factor_all            0.1313
_refine_ls_R_factor_gt             0.0667
_refine_ls_restrained_S_all        1.034
_refine_ls_shift/su_max            0.000
_refine_ls_shift/su_mean           0.000
_refine_ls_structure_factor_coef   Fsqd
_refine_ls_weighting_details      
 'w=1/[\s^2^(Fo^2^)+(0.0597P)^2^] where P=(Fo^2^+2Fc^2^)/3'
_refine_ls_weighting_scheme        calc
_refine_ls_wR_factor_gt            0.1418
_refine_ls_wR_factor_ref           0.1800
_refine_special_details            'Refined as a 2-component twin.,Twin'
_olex2_refinement_description
;
1. Twinned data refinement
 Scales: 0.84781
 0.15219
2.a Ternary CH refined with riding coordinates:
 C13(H13), C9(H9)
2.b Secondary CH2 refined with riding coordinates:
 C10(H10A,H10B), C12(H12A,H12B)
2.c Aromatic/amide H refined with riding coordinates:
 N8(H8)
2.d Idealised Me refined as rotating group:
 C3(H3A,H3B,H3C), C1(H1A,H1B,H1C), C2(H2A,H2B,H2C), C17(H17A,H17B,H17C)
;
_atom_sites_solution_hydrogens     geom
_atom_sites_solution_primary       ?
_atom_sites_solution_secondary     ?
loop_
  _atom_site_label
  _atom_site_type_symbol
  _atom_site_fract_x
  _atom_site_fract_y
  _atom_site_fract_z
  _atom_site_U_iso_or_equiv
  _atom_site_adp_type
  _atom_site_occupancy
  _atom_site_site_symmetry_order
  _atom_site_calc_flag
  _atom_site_refinement_flags_posn
  _atom_site_refinement_flags_adp
  _atom_site_refinement_flags_occupancy
  _atom_site_disorder_assembly
  _atom_site_disorder_group
 Br19 Br 0.333333 0.666667 0.1798(2) 0.0235(3) Uani 1 3 d S T P . .
 Cu18 Cu 0.333333 0.666667 0.5835(3) 0.0236(4) Uani 1 3 d S T P . .
 S11 S 0.34874(10) 0.58489(9) 0.6981(4) 0.0260(4) Uani 1 1 d . . . . .
 O5 O 0.1485(3) 0.5120(3) 0.2126(13) 0.0342(15) Uani 1 1 d . . . . .
 O6 O 0.1444(3) 0.4198(3) 0.3073(13) 0.0361(17) Uani 1 1 d . . . . .
 O16 O 0.2709(4) 0.4158(4) 0.9819(11) 0.0415(19) Uani 1 1 d . . . . .
 N8 N 0.2306(3) 0.5140(3) 0.3733(14) 0.0278(16) Uani 1 1 d . . . . .
 H8 H 0.247226 0.555386 0.372816 0.033 Uiso 1 1 calc R U . . .
 O14 O 0.2894(4) 0.3948(4) 0.6483(13) 0.0431(19) Uani 1 1 d . . . . .
 C15 C 0.2727(4) 0.4220(4) 0.7666(18) 0.030(2) Uani 1 1 d . . . . .
 C13 C 0.2486(4) 0.4660(4) 0.6942(16) 0.0258(18) Uani 1 1 d . . . . .
 H13 H 0.201415 0.442693 0.706132 0.031 Uiso 1 1 calc R U . . .
 C7 C 0.1710(4) 0.4767(4) 0.2946(16) 0.0267(18) Uani 1 1 d . . . . .
 C10 C 0.3366(4) 0.5346(4) 0.4597(15) 0.0250(18) Uani 1 1 d . . . . .
 H10A H 0.349048 0.560101 0.324588 0.030 Uiso 1 1 calc R U . . .
 H10B H 0.361817 0.513254 0.472595 0.030 Uiso 1 1 calc R U . . .
 C9 C 0.2666(4) 0.4866(4) 0.4574(16) 0.0250(19) Uani 1 1 d . . . . .
 H9 H 0.258775 0.449419 0.366639 0.030 Uiso 1 1 calc R U . . .
 C3 C 0.0760(5) 0.4391(5) -0.0618(18) 0.037(2) Uani 1 1 d . . . . .
 H3A H 0.107750 0.464240 -0.171850 0.055 Uiso 1 1 calc R U . . .
 H3B H 0.033621 0.421350 -0.125065 0.055 Uiso 1 1 calc R U . . .
 H3C H 0.082559 0.404681 -0.012312 0.055 Uiso 1 1 calc R U . . .
 C12 C 0.2750(4) 0.5264(4) 0.8320(16) 0.0264(18) Uani 1 1 d . . . . .
 H12A H 0.283553 0.518182 0.982326 0.032 Uiso 1 1 calc R U . . .
 H12B H 0.244475 0.541847 0.837570 0.032 Uiso 1 1 calc R U . . .
 C4 C 0.0821(4) 0.4804(5) 0.1276(17) 0.031(2) Uani 1 1 d . . . . .
 C1 C 0.0745(5) 0.5354(5) 0.057(2) 0.041(3) Uani 1 1 d . . . . .
 H1A H 0.076055 0.560059 0.184824 0.062 Uiso 1 1 calc R U . . .
 H1B H 0.033808 0.519505 -0.016894 0.062 Uiso 1 1 calc R U . . .
 H1C H 0.108853 0.562254 -0.042903 0.062 Uiso 1 1 calc R U . . .
 C2 C 0.0366(5) 0.4444(6) 0.309(2) 0.045(3) Uani 1 1 d . . . . .
 H2A H 0.042876 0.409553 0.355322 0.068 Uiso 1 1 calc R U . . .
 H2B H -0.006914 0.427329 0.256885 0.068 Uiso 1 1 calc R U . . .
 H2C H 0.044164 0.472821 0.431838 0.068 Uiso 1 1 calc R U . . .
 C17 C 0.2899(7) 0.3724(6) 1.069(2) 0.057(4) Uani 1 1 d . . . . .
 H17A H 0.267228 0.331924 0.992166 0.085 Uiso 1 1 calc R U . . .
 H17B H 0.279647 0.365707 1.224442 0.085 Uiso 1 1 calc R U . . .
 H17C H 0.335500 0.390380 1.049282 0.085 Uiso 1 1 calc R U . . .

loop_
  _atom_site_aniso_label
  _atom_site_aniso_U_11
  _atom_site_aniso_U_22
  _atom_site_aniso_U_33
  _atom_site_aniso_U_23
  _atom_site_aniso_U_13
  _atom_site_aniso_U_12
 Br19 0.0196(4) 0.0196(4) 0.0313(8) 0.000 0.000 0.0098(2)
 Cu18 0.0194(5) 0.0194(5) 0.0322(11) 0.000 0.000 0.0097(3)
 S11 0.0220(10) 0.0208(9) 0.0347(12) -0.0009(10) -0.0032(10) 0.0103(8)
 O5 0.020(3) 0.027(3) 0.053(4) 0.002(3) -0.007(3) 0.009(2)
 O6 0.028(3) 0.019(3) 0.053(5) 0.006(3) -0.006(3) 0.006(3)
 O16 0.066(5) 0.046(4) 0.034(4) 0.011(3) 0.013(4) 0.045(4)
 N8 0.021(3) 0.018(3) 0.041(5) -0.002(3) -0.006(3) 0.008(3)
 O14 0.061(5) 0.041(4) 0.044(4) -0.001(4) 0.004(4) 0.038(4)
 C15 0.028(4) 0.021(4) 0.045(6) -0.004(4) 0.000(4) 0.014(4)
 C13 0.023(4) 0.019(4) 0.036(5) 0.003(4) 0.000(4) 0.011(3)
 C7 0.021(4) 0.021(4) 0.034(5) 0.004(4) 0.001(4) 0.008(3)
 C10 0.027(4) 0.023(4) 0.031(4) -0.002(4) 0.003(4) 0.017(3)
 C9 0.025(4) 0.017(4) 0.034(5) -0.007(3) -0.002(4) 0.012(3)
 C3 0.032(5) 0.044(6) 0.036(6) -0.004(5) -0.008(4) 0.020(4)
 C12 0.025(4) 0.018(4) 0.036(5) 0.008(4) 0.007(4) 0.010(3)
 C4 0.021(4) 0.031(5) 0.040(6) 0.002(4) -0.002(4) 0.011(4)
 C1 0.027(5) 0.040(5) 0.060(8) -0.001(6) -0.010(5) 0.019(4)
 C2 0.033(5) 0.055(7) 0.041(7) 0.001(5) -0.001(5) 0.016(5)
 C17 0.097(10) 0.065(8) 0.047(7) 0.018(7) 0.023(8) 0.069(8)

_geom_special_details
;
 All esds (except the esd in the dihedral angle between two l.s. planes)
 are estimated using the full covariance matrix.  The cell esds are taken
 into account individually in the estimation of esds in distances, angles
 and torsion angles; correlations between esds in cell parameters are only
 used when they are defined by crystal symmetry.  An approximate (isotropic)
 treatment of cell esds is used for estimating esds involving l.s. planes.
;
loop_
  _geom_bond_atom_site_label_1
  _geom_bond_atom_site_label_2
  _geom_bond_distance
  _geom_bond_site_symmetry_2
  _geom_bond_publ_flag
 Br19 Cu18 2.481(2) . ?
 Cu18 S11 2.319(2) . ?
 Cu18 S11 2.319(2) 3_565 ?
 Cu18 S11 2.319(2) 2_665 ?
 S11 C10 1.839(9) . ?
 S11 C12 1.841(8) . ?
 O5 C7 1.334(11) . ?
 O5 C4 1.499(11) . ?
 O6 C7 1.206(10) . ?
 O16 C15 1.330(13) . ?
 O16 C17 1.455(12) . ?
 N8 H8 0.8800 . ?
 N8 C7 1.361(11) . ?
 N8 C9 1.442(11) . ?
 O14 C15 1.186(11) . ?
 C15 C13 1.529(12) . ?
 C13 H13 1.0000 . ?
 C13 C9 1.531(14) . ?
 C13 C12 1.535(13) . ?
 C10 H10A 0.9900 . ?
 C10 H10B 0.9900 . ?
 C10 C9 1.513(12) . ?
 C9 H9 1.0000 . ?
 C3 H3A 0.9800 . ?
 C3 H3B 0.9800 . ?
 C3 H3C 0.9800 . ?
 C3 C4 1.499(14) . ?
 C12 H12A 0.9900 . ?
 C12 H12B 0.9900 . ?
 C4 C1 1.505(14) . ?
 C4 C2 1.507(16) . ?
 C1 H1A 0.9800 . ?
 C1 H1B 0.9800 . ?
 C1 H1C 0.9800 . ?
 C2 H2A 0.9800 . ?
 C2 H2B 0.9800 . ?
 C2 H2C 0.9800 . ?
 C17 H17A 0.9800 . ?
 C17 H17B 0.9800 . ?
 C17 H17C 0.9800 . ?

loop_
  _geom_angle_atom_site_label_1
  _geom_angle_atom_site_label_2
  _geom_angle_atom_site_label_3
  _geom_angle
  _geom_angle_site_symmetry_1
  _geom_angle_site_symmetry_3
  _geom_angle_publ_flag
 S11 Cu18 Br19 107.69(8) 3_565 . ?
 S11 Cu18 Br19 107.69(8) . . ?
 S11 Cu18 Br19 107.69(8) 2_665 . ?
 S11 Cu18 S11 111.19(8) 2_665 . ?
 S11 Cu18 S11 111.19(8) 3_565 . ?
 S11 Cu18 S11 111.19(7) 3_565 2_665 ?
 C10 S11 Cu18 106.9(3) . . ?
 C10 S11 C12 94.0(4) . . ?
 C12 S11 Cu18 106.7(3) . . ?
 C7 O5 C4 119.3(7) . . ?
 C15 O16 C17 116.3(8) . . ?
 C7 N8 H8 119.6 . . ?
 C7 N8 C9 120.8(7) . . ?
 C9 N8 H8 119.6 . . ?
 O16 C15 C13 111.4(8) . . ?
 O14 C15 O16 123.3(9) . . ?
 O14 C15 C13 125.2(10) . . ?
 C15 C13 H13 108.5 . . ?
 C15 C13 C9 111.1(8) . . ?
 C15 C13 C12 113.0(8) . . ?
 C9 C13 H13 108.5 . . ?
 C9 C13 C12 107.1(7) . . ?
 C12 C13 H13 108.5 . . ?
 O5 C7 N8 110.4(7) . . ?
 O6 C7 O5 127.6(8) . . ?
 O6 C7 N8 122.0(8) . . ?
 S11 C10 H10A 110.6 . . ?
 S11 C10 H10B 110.6 . . ?
 H10A C10 H10B 108.8 . . ?
 C9 C10 S11 105.5(6) . . ?
 C9 C10 H10A 110.6 . . ?
 C9 C10 H10B 110.6 . . ?
 N8 C9 C13 110.6(7) . . ?
 N8 C9 C10 111.1(7) . . ?
 N8 C9 H9 109.8 . . ?
 C13 C9 H9 109.8 . . ?
 C10 C9 C13 105.9(7) . . ?
 C10 C9 H9 109.8 . . ?
 H3A C3 H3B 109.5 . . ?
 H3A C3 H3C 109.5 . . ?
 H3B C3 H3C 109.5 . . ?
 C4 C3 H3A 109.5 . . ?
 C4 C3 H3B 109.5 . . ?
 C4 C3 H3C 109.5 . . ?
 S11 C12 H12A 110.5 . . ?
 S11 C12 H12B 110.5 . . ?
 C13 C12 S11 106.1(6) . . ?
 C13 C12 H12A 110.5 . . ?
 C13 C12 H12B 110.5 . . ?
 H12A C12 H12B 108.7 . . ?
 O5 C4 C1 103.0(7) . . ?
 O5 C4 C2 109.6(8) . . ?
 C3 C4 O5 109.5(8) . . ?
 C3 C4 C1 111.2(10) . . ?
 C3 C4 C2 112.6(8) . . ?
 C1 C4 C2 110.5(9) . . ?
 C4 C1 H1A 109.5 . . ?
 C4 C1 H1B 109.5 . . ?
 C4 C1 H1C 109.5 . . ?
 H1A C1 H1B 109.5 . . ?
 H1A C1 H1C 109.5 . . ?
 H1B C1 H1C 109.5 . . ?
 C4 C2 H2A 109.5 . . ?
 C4 C2 H2B 109.5 . . ?
 C4 C2 H2C 109.5 . . ?
 H2A C2 H2B 109.5 . . ?
 H2A C2 H2C 109.5 . . ?
 H2B C2 H2C 109.5 . . ?
 O16 C17 H17A 109.5 . . ?
 O16 C17 H17B 109.5 . . ?
 O16 C17 H17C 109.5 . . ?
 H17A C17 H17B 109.5 . . ?
 H17A C17 H17C 109.5 . . ?
 H17B C17 H17C 109.5 . . ?

loop_
  _geom_torsion_atom_site_label_1
  _geom_torsion_atom_site_label_2
  _geom_torsion_atom_site_label_3
  _geom_torsion_atom_site_label_4
  _geom_torsion
  _geom_torsion_site_symmetry_1
  _geom_torsion_site_symmetry_2
  _geom_torsion_site_symmetry_3
  _geom_torsion_site_symmetry_4
  _geom_torsion_publ_flag
 Cu18 S11 C10 C9 -88.7(6) . . . . ?
 Cu18 S11 C12 C13 116.4(5) . . . . ?
 S11 C10 C9 N8 77.9(8) . . . . ?
 S11 C10 C9 C13 -42.1(7) . . . . ?
 O16 C15 C13 C9 165.1(8) . . . . ?
 O16 C15 C13 C12 44.7(11) . . . . ?
 O14 C15 C13 C9 -17.0(13) . . . . ?
 O14 C15 C13 C12 -137.5(10) . . . . ?
 C15 C13 C9 N8 165.1(7) . . . . ?
 C15 C13 C9 C10 -74.5(9) . . . . ?
 C15 C13 C12 S11 89.7(8) . . . . ?
 C7 O5 C4 C3 -63.0(12) . . . . ?
 C7 O5 C4 C1 178.6(10) . . . . ?
 C7 O5 C4 C2 60.9(11) . . . . ?
 C7 N8 C9 C13 -83.0(10) . . . . ?
 C7 N8 C9 C10 159.8(8) . . . . ?
 C10 S11 C12 C13 7.4(6) . . . . ?
 C9 N8 C7 O5 -175.8(9) . . . . ?
 C9 N8 C7 O6 5.9(14) . . . . ?
 C9 C13 C12 S11 -32.9(8) . . . . ?
 C12 S11 C10 C9 20.1(6) . . . . ?
 C12 C13 C9 N8 -71.1(8) . . . . ?
 C12 C13 C9 C10 49.3(8) . . . . ?
 C4 O5 C7 O6 1.4(16) . . . . ?
 C4 O5 C7 N8 -176.8(8) . . . . ?
 C17 O16 C15 O14 -0.9(15) . . . . ?
 C17 O16 C15 C13 177.0(9) . . . . ?

_shelx_res_file
;
TITL test_a.res in R3
    test_a_tw.res
    created by SHELXL-2018/3 at 07:03:41 on 02-Nov-2020
REM Old TITL test in R3
REM SHELXT solution in R3: R1 0.098, Rweak 0.037, Alpha 0.006
REM <I/s> 0.000 for 0 systematic absences, Orientation as input
REM Flack x = 0.148 ( 0.014 ) from 1081 Parsons' quotients
REM Formula found by SHELXT: C33 N6 O9 S3 Br2
CELL 0.7 24.422 24.422 6.147 90 90 120
ZERR 9 0.0034 0.0034 0.0012 0 0 0
LATT -3
SYMM -Y,+X-Y,+Z
SYMM +Y-X,-X,+Z
SFAC C H Br Cu N O S
DISP Br -0.2281 2.496 9574.4483
DISP C 0.0033 0.0016 11.1819
DISP Cu 0.345 1.2548 4976.3916
DISP H -0 0 0.6234
DISP N 0.0063 0.0031 18.9823
DISP O 0.0112 0.0059 31.3712
DISP S 0.1212 0.1207 511.2011
UNIT 99 171 3 3 9 36 9

L.S. 10
PLAN  4
SIZE 0.2 0.016 0.016
TEMP -173.15
CONF
BOND
LIST 4
MORE -1
BOND $H
fmap 2
acta
REM <olex2.extras>
REM <HklSrc "%.\\test_a_tw.hkl">
REM </olex2.extras>

WGHT    0.059700
BASF   0.15219
FVAR       3.23074
BR19  3    0.333333    0.666667    0.179833    10.33333    0.01963    0.01963 =
         0.03131    0.00000    0.00000    0.00982
CU18  4    0.333333    0.666667    0.583504    10.33333    0.01936    0.01936 =
         0.03220    0.00000    0.00000    0.00968
S11   7    0.348738    0.584890    0.698133    11.00000    0.02201    0.02080 =
         0.03470   -0.00091   -0.00319    0.01035
O5    6    0.148470    0.512033    0.212591    11.00000    0.01995    0.02668 =
         0.05266    0.00181   -0.00718    0.00926
O6    6    0.144376    0.419798    0.307326    11.00000    0.02777    0.01933 =
         0.05273    0.00632   -0.00634    0.00553
O16   6    0.270889    0.415850    0.981924    11.00000    0.06635    0.04627 =
         0.03383    0.01134    0.01292    0.04452
N8    5    0.230558    0.514037    0.373283    11.00000    0.02095    0.01842 =
         0.04143   -0.00228   -0.00629    0.00786
AFIX  43
H8    2    0.247226    0.555386    0.372816    11.00000   -1.20000
AFIX   0
O14   6    0.289383    0.394779    0.648258    11.00000    0.06115    0.04098 =
         0.04351   -0.00139    0.00403    0.03783
C15   1    0.272726    0.421957    0.766647    11.00000    0.02816    0.02084 =
         0.04478   -0.00410   -0.00022    0.01407
C13   1    0.248566    0.466007    0.694156    11.00000    0.02328    0.01868 =
         0.03571    0.00307   -0.00019    0.01072
AFIX  13
H13   2    0.201415    0.442693    0.706132    11.00000   -1.20000
AFIX   0
C7    1    0.171034    0.476684    0.294640    11.00000    0.02111    0.02081 =
         0.03447    0.00429    0.00139    0.00759
C10   1    0.336566    0.534606    0.459652    11.00000    0.02652    0.02327 =
         0.03081   -0.00198    0.00332    0.01662
AFIX  23
H10A  2    0.349048    0.560101    0.324588    11.00000   -1.20000
H10B  2    0.361817    0.513254    0.472595    11.00000   -1.20000
AFIX   0
C9    1    0.266624    0.486647    0.457353    11.00000    0.02483    0.01746 =
         0.03395   -0.00687   -0.00173    0.01160
AFIX  13
H9    2    0.258775    0.449419    0.366639    11.00000   -1.20000
AFIX   0
C3    1    0.075969    0.439102   -0.061806    11.00000    0.03173    0.04363 =
         0.03576   -0.00410   -0.00783    0.01970
AFIX 137
H3A   2    0.107750    0.464240   -0.171850    11.00000   -1.50000
H3B   2    0.033621    0.421350   -0.125065    11.00000   -1.50000
H3C   2    0.082559    0.404681   -0.012312    11.00000   -1.50000
AFIX   0
C12   1    0.274984    0.526390    0.831975    11.00000    0.02496    0.01811 =
         0.03571    0.00820    0.00681    0.01043
AFIX  23
H12A  2    0.283553    0.518182    0.982326    11.00000   -1.20000
H12B  2    0.244475    0.541847    0.837570    11.00000   -1.20000
AFIX   0
C4    1    0.082050    0.480450    0.127556    11.00000    0.02051    0.03086 =
         0.03972    0.00226   -0.00221    0.01050
C1    1    0.074536    0.535357    0.056989    11.00000    0.02713    0.03951 =
         0.06037   -0.00084   -0.01025    0.01864
AFIX 137
H1A   2    0.076055    0.560059    0.184824    11.00000   -1.50000
H1B   2    0.033808    0.519505   -0.016894    11.00000   -1.50000
H1C   2    0.108853    0.562254   -0.042903    11.00000   -1.50000
AFIX   0
C2    1    0.036566    0.444384    0.308746    11.00000    0.03277    0.05467 =
         0.04132    0.00086   -0.00140    0.01637
AFIX 137
H2A   2    0.042876    0.409553    0.355322    11.00000   -1.50000
H2B   2   -0.006914    0.427329    0.256885    11.00000   -1.50000
H2C   2    0.044164    0.472821    0.431838    11.00000   -1.50000
AFIX   0
C17   1    0.289866    0.372418    1.069070    11.00000    0.09690    0.06521 =
         0.04655    0.01774    0.02333    0.06895
AFIX 137
H17A  2    0.267228    0.331924    0.992166    11.00000   -1.50000
H17B  2    0.279647    0.365707    1.224442    11.00000   -1.50000
H17C  2    0.335500    0.390380    1.049282    11.00000   -1.50000
AFIX   0
HKLF 5


REM  test_a.res in R3
REM wR2 = 0.1800, GooF = S = 1.034, Restrained GooF = 1.034 for all data
REM R1 = 0.0667 for 2893 Fo > 4sig(Fo) and 0.1313 for all 4876 data
REM 165 parameters refined using 1 restraints

END

WGHT      0.0597      0.0000

REM Highest difference peak  1.459,  deepest hole -1.536,  1-sigma level  0.177
Q1    1   0.3333  0.6667  0.3773  10.33333  0.05    1.46
Q2    1   0.3800  0.6887  0.2300  11.00000  0.05    1.35
Q3    1   0.3516  0.6397  0.0985  11.00000  0.05    1.25
Q4    1   0.3523  0.7203  0.1802  11.00000  0.05    1.23
;
_shelx_res_checksum                17274
_shelx_hkl_file
;
  -5   3  -8     106    1777   1
  -7   4  -8    -169    2560   1
   2   4  -8    2708    2052   1
  -9   5  -8    1904    3090   1
 -11   6  -8     614    3110   1
  -5   6  -8    2645    2094   1
   4   6  -8    2222    2920   1
 -13   7  -8    3280    3660   1
 -10   7  -8     783    3512   1
  -7   7  -8    4698    2243   1
  -1   7  -8    2708    1523   1
   2   7  -8    2898    2454   1
   5   7  -8    7701    2772   1
 -15   8  -8    2412    3978   1
 -12   8  -8    3491    3999   1
  -9   8  -8    5289    3195   1
   0   8  -8    -719    2602   1
   3   8  -8     149    3237   1
   6   8  -8   10262    4231   1
 -17   9  -8    -571    4169   1
 -14   9  -8     910    4295   1
 -11   9  -8   14388    3915   1
  -8   9  -8    5078    2835   1
  -5   9  -8    1185    1143   1
  -2   9  -8     -85    1798   1
   1   9  -8    2306    3237   1
   4   9  -8    4084    3343   1
   7   9  -8    1439    3851   1
 -19  10  -8    -486    3427   1
 -16  10  -8    3512    3640   1
 -10  10  -8   12081    3152   1
  -4  10  -8    1587    1904   1
  -1  10  -8    4084    2920   1
   2  10  -8    6665    3915   1
   5  10  -8   -1798    4528   1
   8  10  -8   -1185    2327   1
 -18  11  -8    1397    2560   1
 -15  11  -8    3660    3681   1
  -9  11  -8    2560    3152   1
  -6  11  -8    2177    1431   1
  -3  11  -8    5205    3152   1
   0  11  -8   14239    3619   1
   3  11  -8   -1207    4147   1
   6  11  -8     211    1819   1
 -20  12  -8    -529    2898   1
 -17  12  -8    7892    3365   1
  -8  12  -8   -1248    1544   1
  -5  12  -8    3280    2793   1
  -2  12  -8   10833    3280   1
   1  12  -8    4105    4105   1
   4  12  -8    7279    3597   1
   7  12  -8    -783    2454   1
 -19  13  -8   -2201    3512   1
 -16  13  -8    1481    3343   1
 -13  13  -8    4105    3555   1
 -10  13  -8    1058    1925   1
  -7  13  -8     889    2222   1
   2  13  -8    2708    4274   1
   5  13  -8    1100    2370   1
 -12  14  -8    6114    3640   1
  -9  14  -8    1777    2286   1
   3  14  -8     678    1714   1
 -17  15  -8     -85    1798   1
 -14  15  -8    1672    2666   1
 -11  15  -8    -296    3512   1
  -8  15  -8    -126    1143   1
 -15  17  -8    5523    3365   1
 -12  17  -8    -656    2920   1
 -14  18  -8    -190    2412   1
  -4   3  -7   23550    2898   1
  -6   4  -7   31124    3174   1
   0   4  -7    8251    2116   1
   3   4  -7   23655    3195   1
  -8   5  -7   11447    2623   1
  -5   5  -7    5818    2264   1
   1   5  -7   32436    4041   1
   4   5  -7   26152    3660   1
 -10   6  -7   10029    3343   1
  -4   6  -7    4231    2137   1
  -1   6  -7   22174    2730   1
   2   6  -7   34382    4210   1
   5   6  -7   13520    4190   1
 -12   7  -7   10579    4253   1
  -9   7  -7   14578    3427   1
  -3   7  -7    2433    2412   1
   0   7  -7   19042    3322   1
   3   7  -7   18703    4020   1
   6   7  -7    8718    4231   1
 -14   8  -7   10326    4888   1
 -11   8  -7    1608    3174   1
  -8   8  -7    9309    3343   1
  -5   8  -7    5564    1989   1
  -2   8  -7    5438    2602   1
   1   8  -7   11214    3322   1
   4   8  -7    4359    3301   1
   7   8  -7   17308    4570   1
 -16   9  -7    8019    4867   1
 -13   9  -7    -529    3978   1
 -10   9  -7   16652    3999   1
  -4   9  -7    1015    2497   1
  -1   9  -7   12928    2962   1
   2   9  -7   14917    3809   1
   5   9  -7    7511    4570   1
   8   9  -7    3660    4634   1
 -18  10  -7   16969    5184   1
 -15  10  -7   14303    5502   1
 -12  10  -7   15869    4549   1
  -9  10  -7    5448    1676   1
  -6  10  -7    3388    1905   1
  -3  10  -7    7513    1974   1
   0  10  -7   16673    4295   1
   3  10  -7    6559    4063   1
   6  10  -7     126    4063   1
   9  10  -7   12885    6284   1
 -20  11  -7    8083    6368   1
 -17  11  -7    6961    5120   1
 -14  11  -7   17837    4359   1
 -11  11  -7   10712    5395   1
  -8  11  -7   12209    2877   1
  -5  11  -7     746    3988   1
  -2  11  -7   16758    3702   1
   1  11  -7    5163    4210   1
   4  11  -7    2158    4253   1
   7  11  -7    2243    4380   1
  10  11  -7    9077    4888   1
 -22  12  -7    9648    5713   1
 -19  12  -7   20884    5818   1
 -16  12  -7   12145    4485   1
 -13  12  -7   11658    7299   1
 -10  12  -7     654    2581   1
  -7  12  -7    6475    3152   1
  -4  12  -7    6969    2349   1
  -1  12  -7   22957    4888   1
   2  12  -7    8146    3702   1
   5  12  -7   10516    4253   1
   8  12  -7    7617    5248   1
  11  12  -7     275    6918   1
 -21  13  -7   12399    5671   1
 -18  13  -7    5818    5268   1
 -15  13  -7    1401    1086   1
 -12  13  -7    4995    2217   1
  -9  13  -7   22524    6982   1
  -6  13  -7   14796    2951   1
  -3  13  -7   20460    4613   1
   0  13  -7   11680    4464   1
   3  13  -7   10558    4274   1
   6  13  -7     889    3830   1
   9  13  -7   14980    5818   1
 -23  14  -7   11595    5798   1
 -20  14  -7   12674    6009   1
 -17  14  -7    3644    1904   1
 -14  14  -7    6499    4962   1
 -11  14  -7    6433    2095   1
  -8  14  -7   37795    7850   1
  -5  14  -7    -444    3851   1
  -2  14  -7    3787    4909   1
   1  14  -7    7976    4591   1
   4  14  -7   11256    5205   1
   7  14  -7    6347    3830   1
 -22  15  -7   10452    7067   1
 -19  15  -7    4351    6792   1
 -16  15  -7    3070    3597   1
 -13  15  -7    4315    2384   1
 -10  15  -7   21561    4560   1
  -7  15  -7   14071    4210   1
  -4  15  -7    4739    4316   1
  -1  15  -7    6856    4739   1
   2  15  -7   21454    5946   1
   5  15  -7    4041    3956   1
   8  15  -7    -550    5671   1
 -21  16  -7   15404    6009   1
 -18  16  -7    2982    4983   1
 -15  16  -7    4112    4274   1
 -12  16  -7    9087    5523   1
  -9  16  -7   18253    3354   1
  -6  16  -7    4928    2968   1
  -3  16  -7     614    5035   1
   0  16  -7   13288    5818   1
   3  16  -7    9500    4719   1
   6  16  -7    7300    6856   1
 -20  17  -7    4190    5289   1
 -17  17  -7    3105    3883   1
 -14  17  -7     391    2841   1
 -11  17  -7   12087    3251   1
  -8  17  -7    1431    2063   1
  -5  17  -7    2327    4973   1
  -2  17  -7   23296    5861   1
   1  17  -7   26871    5523   1
   4  17  -7    3830    3809   1
 -22  18  -7    1290    4295   1
 -19  18  -7    -562    1957   1
 -16  18  -7    -177    1108   1
 -13  18  -7    3508    3357   1
 -10  18  -7    6327    4147   1
  -7  18  -7    7112    2241   1
  -4  18  -7    7426    5459   1
  -1  18  -7   20460    6559   1
   2  18  -7    2073    4994   1
   5  18  -7    2708    5924   1
 -21  19  -7    9966    3343   1
 -18  19  -7    1888    2507   1
 -15  19  -7    1785    2202   1
 -12  19  -7    3953    3370   1
  -9  19  -7    2091    2755   1
  -6  19  -7    4909    4909   1
  -3  19  -7    2623    5818   1
   0  19  -7    4782    6856   1
   3  19  -7    3830    5967   1
 -20  20  -7    1333    3915   1
 -17  20  -7     482    1563   1
 -11  20  -7    1685    3160   1
  -8  20  -7    1802    2738   1
  -5  20  -7    1524    2520   1
  -2  20  -7    3092    6125   1
   1  20  -7    2941    4485   1
 -19  21  -7    1862    3681   1
 -16  21  -7    2068    1777   1
 -13  21  -7    7046    3385   1
 -10  21  -7    1267    2370   1
  -7  21  -7    -283    2170   1
  -4  21  -7    3809    5268   1
  -1  21  -7    3183    2873   1
 -15  22  -7     -21    1333   1
 -12  22  -7    1949    1887   1
  -9  22  -7      64    3131   1
  -3  22  -7    3005    3365   1
 -17  23  -7    -169    1058   1
  -5  23  -7    -465    4041   1
 -13  24  -7   -1397    3068   1
  -7  24  -7     318    2348   1
 -14  26  -7     296    1544   1
   1  -2  -6   28775    2011  -2
  -1   2  -6   28775    2011   1
  -2  -2  -6   11806    2222  -2
   2   2  -6   11806    2222   1
   3  -3  -6   15276    2011  -2
  -3   3  -6   15276    2011   1
   0  -3  -6    4930    1862  -2
   0   3  -6    4930    1862   1
  -3  -3  -6    6517    2370  -2
   3   3  -6    6517    2370   1
   5  -4  -6    -169    2073  -2
  -5   4  -6    -169    2073   1
   2  -4  -6    1989    1039  -2
  -2   4  -6    1989    1039   1
  -1  -4  -6    2793    1989  -2
   1   4  -6    2793    1989   1
  -4  -4  -6   10516    2623  -2
   4   4  -6   10516    2623   1
   4  -5  -6    3623    1159  -2
  -4   5  -6    3623    1159   1
   1  -5  -6    -149    1883  -2
  -1   5  -6    -149    1883   1
  -2  -5  -6   14408    2454  -2
   2   5  -6   14408    2454   1
  -5  -5  -6   10706    2645  -2
   5   5  -6   10706    2645   1
   9  -6  -6   13647    2983  -2
  -9   6  -6   13647    2983   1
   6  -6  -6     549     950  -2
  -6   6  -6     549     950   1
   3  -6  -6    2132    1240  -2
  -3   6  -6    2132    1240   1
   0  -6  -6     593    1968  -2
   0   6  -6     593    1968   1
  -3  -6  -6    4316    2158  -2
   3   6  -6    4316    2158   1
  -6  -6  -6    7935    3090  -2
   6   6  -6    7935    3090   1
  11  -7  -6   32415    4041  -2
 -11   7  -6   32415    4041   1
   8  -7  -6    2504    1003  -2
  -8   7  -6    2504    1003   1
   5  -7  -6    8989    2814  -2
  -5   7  -6    8989    2814   1
   2  -7  -6    4608    1608  -2
  -2   7  -6    4608    1608   1
  -1  -7  -6    8844    2497  -2
   1   7  -6    8844    2497   1
  -4  -7  -6    2751    2412  -2
   4   7  -6    2751    2412   1
  -7  -7  -6   13774    3597  -2
   7   7  -6   13774    3597   1
  13  -8  -6   15763    3322  -2
 -13   8  -6   15763    3322   1
  10  -8  -6    7710    4496  -2
 -10   8  -6    7710    4496   1
   7  -8  -6    8019    1714  -2
  -7   8  -6    8019    1714   1
   4  -8  -6    9076    3417  -2
  -4   8  -6    9076    3417   1
   1  -8  -6    4739    2623  -2
  -1   8  -6    4739    2623   1
  -2  -8  -6     149    3026  -2
   2   8  -6     149    3026   1
  -5  -8  -6    7701    2962  -2
   5   8  -6    7701    2962   1
  -8  -8  -6    3681    3660  -2
   8   8  -6    3681    3660   1
  15  -9  -6    6199    4041  -2
 -15   9  -6    6199    4041   1
  12  -9  -6   11520    6961  -2
 -12   9  -6   11520    6961   1
   9  -9  -6    8599    2381  -2
  -9   9  -6    8599    2381   1
   6  -9  -6   15002    2444  -2
  -6   9  -6   15002    2444   1
   3  -9  -6   17289    1972  -2
  -3   9  -6   17289    1972   1
   0  -9  -6   26871    3406  -2
   0   9  -6   26871    3406   1
  -3  -9  -6    2687    2898  -2
   3   9  -6    2687    2898   1
  -6  -9  -6    5078    3935  -2
   6   9  -6    5078    3935   1
  -9  -9  -6   -3216    4231  -2
   9   9  -6   -3216    4231   1
  17 -10  -6    1951     985  -2
 -17  10  -6    1951     985   1
  14 -10  -6    9619    5321  -2
 -14  10  -6    9619    5321   1
  11 -10  -6   10816    2740  -2
 -11  10  -6   10816    2740   1
   8 -10  -6    2615    1678  -2
  -8  10  -6    2615    1678   1
   5 -10  -6   12399    2348  -2
  -5  10  -6   12399    2348   1
   2 -10  -6   28872    6824  -2
  -2  10  -6   28872    6824   1
  -1 -10  -6   29072    4020  -2
   1  10  -6   29072    4020   1
  -4 -10  -6    8929    4169  -2
   4  10  -6    8929    4169   1
  -7 -10  -6    1544    3872  -2
   7  10  -6    1544    3872   1
 -10 -10  -6    3039    5776  -2
  10  10  -6    3039    5776   1
  19 -11  -6     462    1513  -2
 -19  11  -6     462    1513   1
  16 -11  -6    4915    2052  -2
 -16  11  -6    4915    2052   1
  13 -11  -6    3160    2063  -2
 -13  11  -6    3160    2063   1
  10 -11  -6   17752    6422  -2
 -10  11  -6   17752    6422   1
   7 -11  -6    2482    1741  -2
  -7  11  -6    2482    1741   1
   4 -11  -6   10671    1818  -2
  -4  11  -6   10671    1818   1
   1 -11  -6    9473    3533  -2
  -1  11  -6    9473    3533   1
  -2 -11  -6   11467    4316  -2
   2  11  -6   11467    4316   1
  -5 -11  -6   14832    5120  -2
   5  11  -6   14832    5120   1
  -8 -11  -6   15805    5142  -2
   8  11  -6   15805    5142   1
 -11 -11  -6    2032    1894  -2
  11  11  -6    2032    1894   1
  21 -12  -6     357    1228  -2
 -21  12  -6     357    1228   1
  18 -12  -6    4845    1551  -2
 -18  12  -6    4845    1551   1
  15 -12  -6   12848    9162  -2
 -15  12  -6   12848    9162   1
  12 -12  -6    2588    1925  -2
 -12  12  -6    2588    1925   1
   9 -12  -6    5768    2016  -2
  -9  12  -6    5768    2016   1
   6 -12  -6    2389    1821  -2
  -6  12  -6    2389    1821   1
   3 -12  -6   16993    2237  -2
  -3  12  -6   16993    2237   1
   0 -12  -6   16440    3174  -2
   0  12  -6   16440    3174   1
  -3 -12  -6    4739    4867  -2
   3  12  -6    4739    4867   1
  -6 -12  -6   13732    5607  -2
   6  12  -6   13732    5607   1
  -9 -12  -6   16758    6517  -2
   9  12  -6   16758    6517   1
 -12 -12  -6    1758    2708  -2
  12  12  -6    1758    2708   1
  23 -13  -6     800     959  -2
 -23  13  -6     800     959   1
  20 -13  -6    1767    4697  -2
 -20  13  -6    1767    4697   1
  17 -13  -6    2629    1579  -2
 -17  13  -6    2629    1579   1
  14 -13  -6    4883    1531  -2
 -14  13  -6    4883    1531   1
  11 -13  -6   10010    2814  -2
 -11  13  -6   10010    2814   1
   8 -13  -6    2158    2581  -2
  -8  13  -6    2158    2581   1
   5 -13  -6    6771    3026  -2
  -5  13  -6    6771    3026   1
   2 -13  -6   15041    3026  -2
  -2  13  -6   15041    3026   1
  -1 -13  -6    7554    4380  -2
   1  13  -6    7554    4380   1
  -4 -13  -6   -2137    5332  -2
   4  13  -6   -2137    5332   1
  -7 -13  -6   11934    5184  -2
   7  13  -6   11934    5184   1
 -10 -13  -6     -82     527  -2
  10  13  -6     -82     527   1
 -13 -13  -6   -5523    5523  -2
  13  13  -6   -5523    5523   1
  25 -14  -6   -2835    6199  -2
 -25  14  -6   -2835    6199   1
  22 -14  -6    -375    2000  -2
 -22  14  -6    -375    2000   1
  19 -14  -6    1375    1947  -2
 -19  14  -6    1375    1947   1
  16 -14  -6    3861    1641  -2
 -16  14  -6    3861    1641   1
  13 -14  -6    5289    1819  -2
 -13  14  -6    5289    1819   1
  10 -14  -6   11251    2484  -2
 -10  14  -6   11251    2484   1
   7 -14  -6    5033    2301  -2
  -7  14  -6    5033    2301   1
   4 -14  -6   11072    2378  -2
  -4  14  -6   11072    2378   1
   1 -14  -6    7003    4423  -2
  -1  14  -6    7003    4423   1
  -2 -14  -6    6199    4126  -2
   2  14  -6    6199    4126   1
  -5 -14  -6    5967    6242  -2
   5  14  -6    5967    6242   1
  -8 -14  -6    5310    6813  -2
   8  14  -6    5310    6813   1
 -11 -14  -6   -2370    6093  -2
  11  14  -6   -2370    6093   1
  24 -15  -6    4054    3830  -2
 -24  15  -6    4054    3830   1
  21 -15  -6    -639    1219  -2
 -21  15  -6    -639    1219   1
  18 -15  -6     540    2679  -2
 -18  15  -6     540    2679   1
  15 -15  -6   10857    4200  -2
 -15  15  -6   10857    4200   1
  12 -15  -6   -1105    3534  -2
 -12  15  -6   -1105    3534   1
   9 -15  -6    4467    1771  -2
  -9  15  -6    4467    1771   1
   6 -15  -6    -158    2372  -2
  -6  15  -6    -158    2372   1
   3 -15  -6    1947    4464  -2
  -3  15  -6    1947    4464   1
   0 -15  -6    1566    3830  -2
   0  15  -6    1566    3830   1
  -3 -15  -6    8929    5924  -2
   3  15  -6    8929    5924   1
  -6 -15  -6    1926    5163  -2
   6  15  -6    1926    5163   1
  -9 -15  -6    5607    6918  -2
   9  15  -6    5607    6918   1
  26 -16  -6    7300    5607  -2
 -26  16  -6    7300    5607   1
  23 -16  -6    3050    4750  -2
 -23  16  -6    3050    4750   1
  20 -16  -6     268    1356  -2
 -20  16  -6     268    1356   1
  17 -16  -6   14536    7120  -2
 -17  16  -6   14536    7120   1
  14 -16  -6    7355    2922  -2
 -14  16  -6    7355    2922   1
  11 -16  -6    6547    3692  -2
 -11  16  -6    6547    3692   1
   8 -16  -6    1487    2714  -2
  -8  16  -6    1487    2714   1
   5 -16  -6   14594    2844  -2
  -5  16  -6   14594    2844   1
   2 -16  -6    2011    4063  -2
  -2  16  -6    2011    4063   1
  -1 -16  -6    1587    4613  -2
   1  16  -6    1587    4613   1
  -4 -16  -6    -360    6771  -2
   4  16  -6    -360    6771   1
  -7 -16  -6   16059    6368  -2
   7  16  -6   16059    6368   1
  25 -17  -6    1896    6559  -2
 -25  17  -6    1896    6559   1
  22 -17  -6     452    1264  -2
 -22  17  -6     452    1264   1
  19 -17  -6    1373    2264  -2
 -19  17  -6    1373    2264   1
  16 -17  -6   11733    5131  -2
 -16  17  -6   11733    5131   1
  13 -17  -6     953    2685  -2
 -13  17  -6     953    2685   1
  10 -17  -6    2193    2661  -2
 -10  17  -6    2193    2661   1
   7 -17  -6    1436    2734  -2
  -7  17  -6    1436    2734   1
   4 -17  -6    9712    4126  -2
  -4  17  -6    9712    4126   1
   1 -17  -6    6813    4126  -2
  -1  17  -6    6813    4126   1
  -2 -17  -6    5607    4845  -2
   2  17  -6    5607    4845   1
  -5 -17  -6   18429    7469  -2
   5  17  -6   18429    7469   1
  -8 -17  -6    9183    6517  -2
   8  17  -6    9183    6517   1
  24 -18  -6      79    1945  -2
 -24  18  -6      79    1945   1
  21 -18  -6    5665    2920  -2
 -21  18  -6    5665    2920   1
  18 -18  -6     -10    2166  -2
 -18  18  -6     -10    2166   1
  15 -18  -6    1608    2041  -2
 -15  18  -6    1608    2041   1
  12 -18  -6    7729    3071  -2
 -12  18  -6    7729    3071   1
   9 -18  -6    2205    2144  -2
  -9  18  -6    2205    2144   1
   6 -18  -6    8634    5120  -2
  -6  18  -6    8634    5120   1
   3 -18  -6   -1930    2862  -2
  -3  18  -6   -1930    2862   1
   0 -18  -6    3978    6031  -2
   0  18  -6    3978    6031   1
  -3 -18  -6    8993    5543  -2
   3  18  -6    8993    5543   1
  -6 -18  -6    4147    6306  -2
   6  18  -6    4147    6306   1
  23 -19  -6    3519    2370  -2
 -23  19  -6    3519    2370   1
  20 -19  -6     -70    2308  -2
 -20  19  -6     -70    2308   1
  17 -19  -6    3608    3419  -2
 -17  19  -6    3608    3419   1
  14 -19  -6    5448    2412  -2
 -14  19  -6    5448    2412   1
  11 -19  -6    2803    2518  -2
 -11  19  -6    2803    2518   1
   8 -19  -6    4950    3019  -2
  -8  19  -6    4950    3019   1
   5 -19  -6    7215    5395  -2
  -5  19  -6    7215    5395   1
   2 -19  -6   -3894    5099  -2
  -2  19  -6   -3894    5099   1
  -1 -19  -6    -550    5564  -2
   1  19  -6    -550    5564   1
  -4 -19  -6    3385    7215  -2
   4  19  -6    3385    7215   1
  22 -20  -6    4000    4105  -2
 -22  20  -6    4000    4105   1
  19 -20  -6   -1167    2301  -2
 -19  20  -6   -1167    2301   1
  16 -20  -6    -706    3332  -2
 -16  20  -6    -706    3332   1
  13 -20  -6    9490    3682  -2
 -13  20  -6    9490    3682   1
  10 -20  -6    3036    2410  -2
 -10  20  -6    3036    2410   1
   7 -20  -6    5310    5205  -2
  -7  20  -6    5310    5205   1
   4 -20  -6    5102    3012  -2
  -4  20  -6    5102    3012   1
   1 -20  -6    9890    4346  -2
  -1  20  -6    9890    4346   1
  -2 -20  -6   -1312    6263  -2
   2  20  -6   -1312    6263   1
  -5 -20  -6   -4274    5374  -2
   5  20  -6   -4274    5374   1
  24 -21  -6    -318    1636  -2
 -24  21  -6    -318    1636   1
  21 -21  -6     -81    2560  -2
 -21  21  -6     -81    2560   1
  18 -21  -6     -21    2623  -2
 -18  21  -6     -21    2623   1
  15 -21  -6   -4634    4634  -2
 -15  21  -6   -4634    4634   1
  12 -21  -6   10293    3334  -2
 -12  21  -6   10293    3334   1
   9 -21  -6     412    3329  -2
  -9  21  -6     412    3329   1
   6 -21  -6     316    2982  -2
  -6  21  -6     316    2982   1
   3 -21  -6    4423    5310  -2
  -3  21  -6    4423    5310   1
   0 -21  -6    1475    3542  -2
   0  21  -6    1475    3542   1
  -3 -21  -6   -1650    4888  -2
   3  21  -6   -1650    4888   1
  23 -22  -6    1835    4210  -2
 -23  22  -6    1835    4210   1
  20 -22  -6    -817    2391  -2
 -20  22  -6    -817    2391   1
  17 -22  -6    5085    2516  -2
 -17  22  -6    5085    2516   1
  14 -22  -6    4013    2521  -2
 -14  22  -6    4013    2521   1
  11 -22  -6    7539    2654  -2
 -11  22  -6    7539    2654   1
   8 -22  -6    4994    6052  -2
  -8  22  -6    4994    6052   1
   5 -22  -6    2920    4380  -2
  -5  22  -6    2920    4380   1
   2 -22  -6    3660    6411  -2
  -2  22  -6    3660    6411   1
  -1 -22  -6     804    5713  -2
   1  22  -6     804    5713   1
  22 -23  -6    -201    2885  -2
 -22  23  -6    -201    2885   1
  19 -23  -6     482    2541  -2
 -19  23  -6     482    2541   1
  16 -23  -6    7667    2645  -2
 -16  23  -6    7667    2645   1
  13 -23  -6    3264    2317  -2
 -13  23  -6    3264    2317   1
  10 -23  -6   -1762    3552  -2
 -10  23  -6   -1762    3552   1
   7 -23  -6    7210    3375  -2
  -7  23  -6    7210    3375   1
   4 -23  -6     149    4316  -2
  -4  23  -6     149    4316   1
   1 -23  -6    4845    5523  -2
  -1  23  -6    4845    5523   1
  21 -24  -6      60    2430  -2
 -21  24  -6      60    2430   1
  18 -24  -6     674    2312  -2
 -18  24  -6     674    2312   1
  15 -24  -6    -870    2430  -2
 -15  24  -6    -870    2430   1
  12 -24  -6   -1608    3406  -2
 -12  24  -6   -1608    3406   1
   9 -24  -6   -3215    5931  -2
  -9  24  -6   -3215    5931   1
   6 -24  -6    2163    2865  -2
  -6  24  -6    2163    2865   1
   3 -24  -6    -931    4782  -2
  -3  24  -6    -931    4782   1
  20 -25  -6    -571    2412  -2
 -20  25  -6    -571    2412   1
  17 -25  -6     883    2477  -2
 -17  25  -6     883    2477   1
  14 -25  -6     912    3160  -2
 -14  25  -6     912    3160   1
  11 -25  -6    1454    2889  -2
 -11  25  -6    1454    2889   1
   8 -25  -6    4676    5777  -2
  -8  25  -6    4676    5777   1
   5 -25  -6    2291    2319  -2
  -5  25  -6    2291    2319   1
  22 -26  -6     -85    1862  -2
 -22  26  -6     -85    1862   1
  19 -26  -6    -465    2306  -2
 -19  26  -6    -465    2306   1
  16 -26  -6    1133    3634  -2
 -16  26  -6    1133    3634   1
  13 -26  -6     359    2433  -2
 -13  26  -6     359    2433   1
  10 -26  -6   -1544    2602  -2
 -10  26  -6   -1544    2602   1
   7 -26  -6     593    3090  -2
  -7  26  -6     593    3090   1
   4 -26  -6    7532    3365  -2
  -4  26  -6    7532    3365   1
  21 -27  -6     126    3131  -2
 -21  27  -6     126    3131   1
  18 -27  -6     593    2286  -2
 -18  27  -6     593    2286   1
  15 -27  -6    -719    5184  -2
 -15  27  -6    -719    5184   1
  12 -27  -6    -876    2616  -2
 -12  27  -6    -876    2616   1
   9 -27  -6   -1587    2560  -2
  -9  27  -6   -1587    2560   1
  20 -28  -6    1883    4359  -2
 -20  28  -6    1883    4359   1
  17 -28  -6     804    1798  -2
 -17  28  -6     804    1798   1
  14 -28  -6    1079    1777  -2
 -14  28  -6    1079    1777   1
  11 -28  -6    1523    2815  -2
 -11  28  -6    1523    2815   1
  -3   2  -5   10791    1672   1
   0   2  -5   38513    2010   1
  -5   3  -5  114213    5861   1
  -2   3  -5   66286    4475   1
   1   3  -5   63095    3851   1
  -7   4  -5   47544    3534   1
  -4   4  -5   44795    1997   1
  -1   4  -5   37366    2730   1
   2   4  -5  118551    7025   1
  -9   5  -5  125025    6771   1
  -6   5  -5   33656    1620   1
  -3   5  -5   52094    5596   1
   0   5  -5  140493    7067   1
   3   5  -5   80275    4909   1
 -11   6  -5   35851    9797   1
  -8   6  -5   97036    6274   1
  -5   6  -5   87321    3354   1
  -2   6  -5   28171    4221   1
   1   6  -5   83449    4994   1
   4   6  -5  119016    6940   1
 -13   7  -5   28070   11510   1
 -10   7  -5   39853    2108   1
  -7   7  -5   45779    2328   1
  -4   7  -5   89569    3967   1
  -1   7  -5   84143   13309   1
   2   7  -5   90770    5459   1
   5   7  -5   11172    2941   1
 -15   8  -5   14094    7162   1
 -12   8  -5   21330    1968   1
  -9   8  -5   53692    2129   1
  -6   8  -5   29726    4697   1
  -3   8  -5   63185   11658   1
   0   8  -5   11955    2560   1
   3   8  -5   70013    4845   1
   6   8  -5    5770    3671   1
 -17   9  -5   32899   19878   1
 -14   9  -5   24203    7035   1
 -11   9  -5    4915    1413   1
  -8   9  -5   28737    1996   1
  -5   9  -5   22386    2391   1
  -2   9  -5   49121   10769   1
   1   9  -5   59180    4380   1
   4   9  -5   65147    4423   1
   7   9  -5   17569   11404   1
 -19  10  -5   25064   12537   1
 -16  10  -5   41493   13171   1
 -13  10  -5    6921    1877   1
 -10  10  -5   22594    1915   1
  -7  10  -5   52591    4761   1
  -4  10  -5   77304    8474   1
  -1  10  -5     299    1484   1
   2  10  -5   36139    3999   1
   5  10  -5   91744    5649   1
   8  10  -5   31997   18175   1
 -21  11  -5   14993    9659   1
 -18  11  -5   42257   21931   1
 -15  11  -5   22043    4137   1
 -12  11  -5   19920    4973   1
  -9  11  -5   42952    3544   1
  -6  11  -5   21296    1937   1
  -3  11  -5   13693    1735   1
   0  11  -5   30912    3619   1
   3  11  -5  132029    6306   1
   6  11  -5   30126   22406   1
   9  11  -5   16057   10114   1
 -23  12  -5   14019    5484   1
 -20  12  -5   41442   23486   1
 -17  12  -5   70970   31505   1
 -14  12  -5    8008    1587   1
 -11  12  -5   20166    5057   1
  -8  12  -5   65405    3197   1
  -5  12  -5   42682    2634   1
  -2  12  -5   15594    3110   1
   1  12  -5   36015   10008   1
   4  12  -5   47844   16271   1
   7  12  -5    3797    1488   1
  10  12  -5    3899    4612   1
 -25  13  -5    9902    4327   1
 -22  13  -5   21683   13520   1
 -19  13  -5   53087   26237   1
 -16  13  -5   40609   14092   1
 -13  13  -5   23817    5480   1
 -10  13  -5   44778    2749   1
  -7  13  -5   46682    2930   1
  -4  13  -5   17573    3501   1
  -1  13  -5   23909    4041   1
   2  13  -5   28770    6665   1
   5  13  -5   19758    6542   1
   8  13  -5    4572    1978   1
  11  13  -5   24734   17413   1
 -27  14  -5   12654    9994   1
 -24  14  -5   12789   10315   1
 -21  14  -5   37744   19466   1
 -18  14  -5   40447   22650   1
 -15  14  -5   15009    2526   1
 -12  14  -5   50353   12928   1
  -9  14  -5   52163    6020   1
  -6  14  -5   57874    2945   1
  -3  14  -5   16661    2071   1
   0  14  -5   34911    4020   1
   3  14  -5   49278    5734   1
   6  14  -5   12115    7469   1
   9  14  -5    7072    5416   1
  12  14  -5    3719    2903   1
 -29  15  -5    7592    3756   1
 -26  15  -5    6400    7099   1
 -23  15  -5    7896    3365   1
 -20  15  -5   43144   18344   1
 -17  15  -5   16320    3044   1
 -14  15  -5   23660    5046   1
 -11  15  -5  100816   14408   1
  -8  15  -5   47387    4539   1
  -5  15  -5   16112    2410   1
  -2  15  -5   30489    4423   1
   1  15  -5   43776    5289   1
   4  15  -5   35848   16800   1
   7  15  -5    3059    2101   1
  10  15  -5   13027   11499   1
  13  15  -5    3029    2610   1
 -28  16  -5    8909    7056   1
 -25  16  -5    9178    7850   1
 -22  16  -5   12682    8252   1
 -19  16  -5   20621    8389   1
 -16  16  -5   24845   10061   1
 -13  16  -5   34092    6950   1
 -10  16  -5   42108    6030   1
  -7  16  -5   26108    2611   1
  -4  16  -5   37853    4909   1
  -1  16  -5   42818   14673   1
   2  16  -5   34111   17115   1
   5  16  -5   15415    8166   1
   8  16  -5    5557    2888   1
  11  16  -5    7302    6421   1
  14  16  -5    4105    2454   1
 -30  17  -5     529    2158   1
 -27  17  -5    6842    4590   1
 -24  17  -5    4923    2320   1
 -21  17  -5   27823    8061   1
 -18  17  -5   18163    5110   1
 -15  17  -5   20191    6125   1
 -12  17  -5   42308   12050   1
  -9  17  -5   51064    7183   1
  -6  17  -5   37588    3010   1
  -3  17  -5   38233    5268   1
   0  17  -5   69040    7639   1
   3  17  -5    9488    4401   1
   6  17  -5   10726   10061   1
   9  17  -5   13635   11933   1
  12  17  -5    6813    2179   1
 -29  18  -5     825    1566   1
 -26  18  -5   22341   14007   1
 -23  18  -5    2920    2568   1
 -20  18  -5   15860    6115   1
 -17  18  -5   21037    4337   1
 -14  18  -5   16094    2264   1
 -11  18  -5   43930    3547   1
  -8  18  -5   22331    3139   1
  -5  18  -5   25273    3003   1
  -2  18  -5   45068    5248   1
   1  18  -5   32814   13401   1
   4  18  -5   11647    4092   1
   7  18  -5    8888    7850   1
  10  18  -5   11160   12200   1
 -31  19  -5    2856    6411   1
 -28  19  -5    3526    9616   1
 -25  19  -5    -943    5300   1
 -22  19  -5    1009    4591   1
 -19  19  -5   14083    6591   1
 -16  19  -5   33171    4591   1
 -13  19  -5   15600    4814   1
 -10  19  -5   36303    4602   1
  -7  19  -5   31922    6940   1
  -4  19  -5   17983    3131   1
  -1  19  -5   62862   13361   1
   2  19  -5   22408    7465   1
   5  19  -5   10655    6315   1
   8  19  -5       3    2401   1
 -27  20  -5    1437    2384   1
 -24  20  -5    1879    5407   1
 -21  20  -5   10516    2782   1
 -18  20  -5   29264    5438   1
 -15  20  -5   39777    4456   1
 -12  20  -5    5702    5300   1
  -9  20  -5   18791    2559   1
  -6  20  -5   14159    3808   1
  -3  20  -5   31677    5433   1
   0  20  -5   13004    5681   1
   3  20  -5   11352    9972   1
   6  20  -5    8353    7430   1
 -29  21  -5     740    2348   1
 -26  21  -5    1533    2454   1
 -23  21  -5    5866    3512   1
 -20  21  -5   37229    8812   1
 -17  21  -5   15526    3745   1
 -14  21  -5    3771    2218   1
 -11  21  -5   14817    3702   1
  -8  21  -5   26763    3627   1
  -5  21  -5    9606    6263   1
  -2  21  -5    9638    3540   1
   1  21  -5   14748   11468   1
   4  21  -5   20854   13901   1
   7  21  -5     593    1926   1
 -28  22  -5    2348    2497   1
 -25  22  -5   10346    3088   1
 -22  22  -5    9391    2690   1
 -19  22  -5   10471    2679   1
 -16  22  -5    9477    3989   1
 -13  22  -5    6436    4760   1
 -10  22  -5   25520    5437   1
  -7  22  -5   14379    4441   1
  -4  22  -5   14273    3288   1
  -1  22  -5    3835    2612   1
   2  22  -5    7554    4937   1
   5  22  -5    1193    2716   1
 -30  23  -5     783    2073   1
 -27  23  -5    3787    3258   1
 -24  23  -5    7002    3004   1
 -21  23  -5   16608    8728   1
 -18  23  -5    8915    4272   1
 -15  23  -5    1619    2414   1
 -12  23  -5   20981    6147   1
  -9  23  -5   18963    2967   1
  -6  23  -5   19550    4050   1
  -3  23  -5    1153    1908   1
   0  23  -5    3750    2174   1
   3  23  -5    4742    6919   1
 -29  24  -5    4084    2920   1
 -26  24  -5    3512    3597   1
 -23  24  -5    4339    2947   1
 -20  24  -5   33141   13383   1
 -17  24  -5   11247    4316   1
 -14  24  -5   23223    7511   1
 -11  24  -5   14585    3713   1
  -8  24  -5   18112    5395   1
  -5  24  -5   17003    3798   1
  -2  24  -5    1055    1910   1
   1  24  -5    3805    6263   1
 -28  25  -5     614    2370   1
 -25  25  -5    -106    2877   1
 -22  25  -5   17595    3028   1
 -19  25  -5   24513   11891   1
 -16  25  -5   10846    4169   1
 -13  25  -5   15830    4454   1
 -10  25  -5   30638    4606   1
  -7  25  -5   19933    4281   1
  -4  25  -5    2962    5438   1
  -1  25  -5    4897    4052   1
 -30  26  -5   -3131    3131   1
 -27  26  -5    4888    2539   1
 -24  26  -5   12356    7300   1
 -21  26  -5   12668    2877   1
 -18  26  -5    3954    4443   1
 -15  26  -5    5721    4188   1
 -12  26  -5   26202    3568   1
  -9  26  -5   20199    4642   1
  -6  26  -5    2134    1941   1
  -3  26  -5    1784    3919   1
 -29  27  -5    1100    1629   1
 -26  27  -5     275    2454   1
 -23  27  -5    8315    3597   1
 -20  27  -5    8743    4316   1
 -17  27  -5   11341    3555   1
 -14  27  -5   11023    3534   1
 -11  27  -5   21753    4528   1
  -8  27  -5    9650    4991   1
  -5  27  -5    4111    3116   1
 -28  28  -5     698    1734   1
 -25  28  -5     868    2835   1
 -22  28  -5    2751    3470   1
 -19  28  -5   13214    3180   1
 -16  28  -5    8400    3640   1
 -13  28  -5   19057    7522   1
 -10  28  -5    7403    3980   1
  -7  28  -5    2048    3136   1
 -24  29  -5    2772    2898   1
 -21  29  -5    3978    3237   1
 -18  29  -5    9035    3555   1
 -15  29  -5    -169    3576   1
 -12  29  -5    5622    6746   1
  -9  29  -5    5310    3809   1
 -23  30  -5   -2751    6665   1
 -20  30  -5    2730    2941   1
 -17  30  -5    -719    3343   1
 -14  30  -5   -5438    9818   1
   0   1  -4   56543    2120   1
  -2   2  -4   24055    1257   1
   1   2  -4    6897    1375   1
  -4   3  -4   12625     888   1
  -1   3  -4   69419    8368   1
   2   3  -4    6961    1650   1
  -6   4  -4    7139     848   1
  -3   4  -4   54143    6559   1
   0   4  -4    6476    1088   1
   3   4  -4    5526     963   1
  -8   5  -4    2681     959   1
  -5   5  -4   38981    1968   1
  -2   5  -4   40075    4179   1
   1   5  -4    7605    2666   1
   4   5  -4   26222    9162   1
 -10   6  -4    2057     773   1
  -7   6  -4   41199    3872   1
  -4   6  -4   52135    3385   1
  -1   6  -4   35829    4930   1
   2   6  -4    7554    1756   1
   5   6  -4   27140    9754   1
 -12   7  -4    7166    3354   1
  -9   7  -4    1289     940   1
  -6   7  -4   31509    1866   1
  -3   7  -4  138820    8093   1
   0   7  -4   22787    2264   1
   3   7  -4    3731    1100   1
   6   7  -4   23027    8569   1
 -14   8  -4   12284    4994   1
 -11   8  -4    7346    1619   1
  -8   8  -4   60958    7321   1
  -5   8  -4   44251    3068   1
  -2   8  -4   45446    6421   1
   1   8  -4   22957    2602   1
   4   8  -4   10593    1798   1
   7   8  -4   14688    4634   1
 -16   9  -4   30621   10357   1
 -13   9  -4   17526    5205   1
 -10   9  -4   56115    4983   1
  -7   9  -4   17237    1622   1
  -4   9  -4   78563    7765   1
  -1   9  -4    2726    1394   1
   2   9  -4   24589    6644   1
   5   9  -4   25273   11278   1
   8   9  -4    1192    1620   1
 -18  10  -4   11962    5967   1
 -15  10  -4   60449   18673   1
 -12  10  -4   31831    6305   1
  -9  10  -4   21382    3163   1
  -6  10  -4   51453    2708   1
  -3  10  -4   38064    3131   1
   0  10  -4   15530    2412   1
   3  10  -4   25762    9288   1
   6  10  -4   57014   14496   1
   9  10  -4     660    1823   1
 -20  11  -4    -306    2082   1
 -17  11  -4    8189    3576   1
 -14  11  -4    9870    2634   1
 -11  11  -4   21232    2095   1
  -8  11  -4   18113    1661   1
  -5  11  -4   26017    4210   1
  -2  11  -4   58293    9151   1
   1  11  -4   25665    3365   1
   4  11  -4   20512   11796   1
   7  11  -4   27198    9772   1
  10  11  -4    3014    4010   1
 -22  12  -4    1529    2178   1
 -19  12  -4    -949    1401   1
 -16  12  -4    2917    1418   1
 -13  12  -4    1092    1885   1
 -10  12  -4   15362    2825   1
  -7  12  -4    6878    2475   1
  -4  12  -4   84832    8876   1
  -1  12  -4   47860    3999   1
   2  12  -4    8983    2899   1
   5  12  -4   51271   24100   1
   8  12  -4   22569    8172   1
  11  12  -4   15807    4987   1
 -24  13  -4   15844    9024   1
 -21  13  -4      31    2089   1
 -18  13  -4    2179    1706   1
 -15  13  -4    7337    2486   1
 -12  13  -4   39422    8157   1
  -9  13  -4   13097    1506   1
  -6  13  -4   15904    1795   1
  -3  13  -4    5579    1835   1
   0  13  -4    1489    2370   1
   3  13  -4   10976    1490   1
   6  13  -4    5776    2253   1
   9  13  -4   11350    4092   1
  12  13  -4   20973    7367   1
 -26  14  -4   12515    4167   1
 -23  14  -4    2643    2539   1
 -20  14  -4    1095    3148   1
 -17  14  -4    6661    1673   1
 -14  14  -4   26081    6192   1
 -11  14  -4    5164    1956   1
  -8  14  -4    3392    2327   1
  -5  14  -4    1550    1720   1
  -2  14  -4   28485    3036   1
   1  14  -4    3227    1629   1
   4  14  -4    8085    2304   1
   7  14  -4   34169   12438   1
  10  14  -4    9008    2640   1
  13  14  -4    1189    3265   1
 -28  15  -4    2132    3391   1
 -25  15  -4   16460    4259   1
 -22  15  -4    -290    1917   1
 -19  15  -4    4922    3523   1
 -16  15  -4   11511    1798   1
 -13  15  -4   17606    2930   1
 -10  15  -4    3984    3184   1
  -7  15  -4    6411    3534   1
  -4  15  -4   17304    4856   1
  -1  15  -4   13443    1629   1
   2  15  -4    6470    1671   1
   5  15  -4    9212    2013   1
   8  15  -4    5328    4242   1
  11  15  -4    1966    4291   1
  14  15  -4    1094    3663   1
 -30  16  -4    3551    2644   1
 -27  16  -4    7443    3517   1
 -24  16  -4    7459    3043   1
 -21  16  -4    -807    1976   1
 -18  16  -4   17292    3618   1
 -15  16  -4   24722    7321   1
 -12  16  -4   21263    4232   1
  -9  16  -4   16506    2306   1
  -6  16  -4    8912    1461   1
  -3  16  -4   46310    5364   1
   0  16  -4    7126    2211   1
   3  16  -4    2755    2358   1
   6  16  -4    5485    3420   1
   9  16  -4    8553    5342   1
  12  16  -4    6188    4291   1
  15  16  -4     -64    4210   1
 -29  17  -4    3559    3106   1
 -26  17  -4    7783    4737   1
 -23  17  -4   11053    2228   1
 -20  17  -4    6668    2240   1
 -17  17  -4   10454    2738   1
 -14  17  -4    9887    3009   1
 -11  17  -4    2013    1556   1
  -8  17  -4    6346    1506   1
  -5  17  -4   44679    2780   1
  -2  17  -4    6173    1830   1
   1  17  -4    8239    5173   1
   4  17  -4    4845    2613   1
   7  17  -4   16532    8511   1
  10  17  -4    6178    4835   1
  13  17  -4    4492    2818   1
 -31  18  -4     275    1693   1
 -28  18  -4    4150    3635   1
 -25  18  -4   12170    2770   1
 -22  18  -4   11653    8198   1
 -19  18  -4   22217    7956   1
 -16  18  -4   27193    5931   1
 -13  18  -4     798    1768   1
 -10  18  -4    2796    2614   1
  -7  18  -4   33459    6516   1
  -4  18  -4   13457    3597   1
  -1  18  -4    1034    1722   1
   2  18  -4    8775    4391   1
   5  18  -4   13355    5448   1
   8  18  -4    5339    5882   1
  11  18  -4    3154    3279   1
  14  18  -4    -698    1629   1
 -30  19  -4    2090    2012   1
 -27  19  -4    8856    2818   1
 -24  19  -4    2531    3491   1
 -21  19  -4   14960    3481   1
 -18  19  -4   25361    9035   1
 -15  19  -4    5905    1698   1
 -12  19  -4    2226    3009   1
  -9  19  -4   30309    3265   1
  -6  19  -4   29449    4684   1
  -3  19  -4   22725    4338   1
   0  19  -4    7059    3894   1
   3  19  -4    8984    4729   1
   6  19  -4    3889    3003   1
   9  19  -4    5658    2852   1
  12  19  -4    1531    5268   1
 -32  20  -4   -3576    4020   1
 -29  20  -4   -3153    3428   1
 -26  20  -4    3595    3713   1
 -23  20  -4   16063    2964   1
 -20  20  -4   10440    2057   1
 -17  20  -4   18303    3047   1
 -14  20  -4   31151    6855   1
 -11  20  -4    9364    2721   1
  -8  20  -4   25623    4983   1
  -5  20  -4   21659    4769   1
  -2  20  -4    8141    2813   1
   1  20  -4    3947    2441   1
   4  20  -4   10939    7342   1
   7  20  -4    3568    3330   1
  10  20  -4   -1640    3088   1
  13  20  -4    -444    2052   1
 -31  21  -4   -3745    4190   1
 -28  21  -4    1103    2876   1
 -25  21  -4    4370    7680   1
 -22  21  -4   10114    2390   1
 -19  21  -4    9677    2430   1
 -16  21  -4   11723    2843   1
 -13  21  -4   18633    2473   1
 -10  21  -4   16137    2575   1
  -7  21  -4   25132    3342   1
  -4  21  -4     996    1946   1
  -1  21  -4    -159    3179   1
   2  21  -4   16649    3686   1
   5  21  -4   24261    9921   1
   8  21  -4    4692    3480   1
  11  21  -4   -1269    3491   1
 -30  22  -4    1841    3110   1
 -27  22  -4    6277    2935   1
 -24  22  -4    5865    2595   1
 -21  22  -4      79    2705   1
 -18  22  -4    7556    2145   1
 -15  22  -4   28610    6490   1
 -12  22  -4   12744    2418   1
  -9  22  -4    4914    2034   1
  -6  22  -4   17629    2465   1
  -3  22  -4   10730    3560   1
   0  22  -4    6548    3004   1
   3  22  -4    8530    3872   1
   6  22  -4   10702    8739   1
   9  22  -4     422    2619   1
 -29  23  -4     693    2886   1
 -26  23  -4    3527    2980   1
 -23  23  -4     182    2394   1
 -20  23  -4    1390    2512   1
 -17  23  -4    8853    5110   1
 -14  23  -4   10691    2517   1
 -11  23  -4     748    2143   1
  -8  23  -4     424    2216   1
  -5  23  -4   10367    2863   1
  -2  23  -4   15811    7729   1
   1  23  -4    4687    3192   1
   4  23  -4    3393    5025   1
   7  23  -4    -296    2645   1
 -31  24  -4      10    2255   1
 -28  24  -4    1587    3106   1
 -25  24  -4   -1299    2592   1
 -22  24  -4    2030    4047   1
 -19  24  -4    3149    2413   1
 -16  24  -4    5485    2195   1
 -13  24  -4    3933    3776   1
 -10  24  -4   -1048    2667   1
  -7  24  -4    3540    2459   1
  -4  24  -4   10931    3075   1
  -1  24  -4    3491    3274   1
   2  24  -4    4069    3390   1
   5  24  -4     -64    2264   1
 -33  25  -4     953    3047   1
 -30  25  -4    2393    2518   1
 -27  25  -4    8128    3522   1
 -24  25  -4   -1326    2557   1
 -21  25  -4     775    2548   1
 -18  25  -4    6163    2446   1
 -15  25  -4   12581    4145   1
 -12  25  -4    5790    2615   1
  -9  25  -4    2001    3304   1
  -6  25  -4    3242    2487   1
  -3  25  -4    3004    2568   1
   0  25  -4     812    2824   1
   3  25  -4     -72    3009   1
   6  25  -4     296    2815   1
 -32  26  -4     994    2645   1
 -29  26  -4    2013    3279   1
 -26  26  -4    7356    2719   1
 -23  26  -4    5543    2791   1
 -20  26  -4    -750    3410   1
 -17  26  -4   16848    3273   1
 -14  26  -4    5726    2356   1
 -11  26  -4   -2798    2798   1
  -8  26  -4    2605    2637   1
  -5  26  -4    2543    2699   1
  -2  26  -4    1138    3268   1
   1  26  -4    2115    2329   1
 -31  27  -4    1015    2201   1
 -28  27  -4    2093    2474   1
 -25  27  -4    1852    2465   1
 -22  27  -4    2069    3285   1
 -19  27  -4   18642    7596   1
 -16  27  -4    8698    3372   1
 -13  27  -4    2689    2359   1
 -10  27  -4    7113    2599   1
  -7  27  -4    2517    3009   1
  -4  27  -4    2409    2797   1
  -1  27  -4    -338    2845   1
 -30  28  -4    -740    3174   1
 -27  28  -4    -497    2183   1
 -24  28  -4   35919   48421   1
 -21  28  -4    6347    4892   1
 -18  28  -4    4167    3122   1
 -15  28  -4    2649    2602   1
 -12  28  -4   -1318    2755   1
  -9  28  -4    1735    2940   1
  -6  28  -4     764    2817   1
  -3  28  -4     410    2227   1
 -29  29  -4     486    2137   1
 -26  29  -4   10326    3555   1
 -23  29  -4    1084    1837   1
 -20  29  -4    4121    3056   1
 -17  29  -4    3410    4410   1
 -14  29  -4   -1317    4488   1
 -11  29  -4    1979    5342   1
  -8  29  -4    2488    3673   1
  -5  29  -4    5055    2454   1
  -2  29  -4    1819    3258   1
 -25  30  -4    2348    2983   1
 -22  30  -4    3389    5015   1
 -19  30  -4     874    2949   1
 -16  30  -4   11849    5640   1
 -13  30  -4    7290    2626   1
 -10  30  -4    1948    2338   1
 -24  31  -4     555    1657   1
 -21  31  -4    2750    2479   1
 -18  31  -4    9352    3894   1
 -15  31  -4   10368    3935   1
 -12  31  -4     199    2290   1
 -23  32  -4     486    2751   1
 -11  32  -4     656    3090   1
   0   0  -3  125533    5946  -2
   0   0  -3  125533    5946   1
  -1  -1  -3  133417    4048  -2
   1   1  -3  133417    4048   1
   1  -2  -3   41878    1794  -2
  -1   2  -3   41878    1794   1
  -2  -2  -3  144233    7607  -2
   2   2  -3  144233    7607   1
   3  -3  -3   69720    2867  -2
  -3   3  -3   69720    2867   1
   0  -3  -3  157792   11256  -2
   0   3  -3  157792   11256   1
  -3  -3  -3  115379   16144  -2
   3   3  -3  115379   16144   1
   5  -4  -3  284901   21507  -2
  -5   4  -3  284901   21507   1
   2  -4  -3   63009    3893  -2
  -2   4  -3   63009    3893   1
  -1  -4  -3   86597    8442  -2
   1   4  -3   86597    8442   1
  -4  -4  -3  104378   21941  -2
   4   4  -3  104378   21941   1
   7  -5  -3  107598   13690  -2
  -7   5  -3  107598   13690   1
   4  -5  -3  182176    5872  -2
  -4   5  -3  182176    5872   1
   1  -5  -3  121040    6633  -2
  -1   5  -3  121040    6633   1
  -2  -5  -3  348127   81407  -2
   2   5  -3  348127   81407   1
  -5  -5  -3  138404   28966  -2
   5   5  -3  138404   28966   1
   9  -6  -3   47495    8326  -2
  -9   6  -3   47495    8326   1
   6  -6  -3  235404    7599  -2
  -6   6  -3  235404    7599   1
   3  -6  -3   96546    4973  -2
  -3   6  -3   96546    4973   1
   0  -6  -3  373807   14768  -2
   0   6  -3  373807   14768   1
  -3  -6  -3  125960   36710  -2
   3   6  -3  125960   36710   1
  -6  -6  -3  103993   11899  -2
   6   6  -3  103993   11899   1
  11  -7  -3   84986   19137  -2
 -11   7  -3   84986   19137   1
   8  -7  -3   31907    2941  -2
  -8   7  -3   31907    2941   1
   5  -7  -3  418799   12333  -2
  -5   7  -3  418799   12333   1
   2  -7  -3   57111    9183  -2
  -2   7  -3   57111    9183   1
  -1  -7  -3  130803   20866  -2
   1   7  -3  130803   20866   1
  -4  -7  -3  113865   25781  -2
   4   7  -3  113865   25781   1
  -7  -7  -3   52025    5620  -2
   7   7  -3   52025    5620   1
  13  -8  -3   83561   12424  -2
 -13   8  -3   83561   12424   1
  10  -8  -3    4303    1629  -2
 -10   8  -3    4303    1629   1
   7  -8  -3   76748    4581  -2
  -7   8  -3   76748    4581   1
   4  -8  -3  190870   13827  -2
  -4   8  -3  190870   13827   1
   1  -8  -3  141000    6856  -2
  -1   8  -3  141000    6856   1
  -2  -8  -3   87600   25062  -2
   2   8  -3   87600   25062   1
  -5  -8  -3  113534   18033  -2
   5   8  -3  113534   18033   1
  -8  -8  -3   98296   30479  -2
   8   8  -3   98296   30479   1
  15  -9  -3   18316    2660  -2
 -15   9  -3   18316    2660   1
  12  -9  -3   18958    2709  -2
 -12   9  -3   18958    2709   1
   9  -9  -3   50380    2349  -2
  -9   9  -3   50380    2349   1
   6  -9  -3  229567    7428  -2
  -6   9  -3  229567    7428   1
   3  -9  -3   46228   10272  -2
  -3   9  -3   46228   10272   1
   0  -9  -3   15593    2344  -2
   0   9  -3   15593    2344   1
  -3  -9  -3   94299   30489  -2
   3   9  -3   94299   30489   1
  -6  -9  -3  127550   21720  -2
   6   9  -3  127550   21720   1
  -9  -9  -3   90627   41873  -2
   9   9  -3   90627   41873   1
  17 -10  -3   46761    9755  -2
 -17  10  -3   46761    9755   1
  14 -10  -3   42059    5839  -2
 -14  10  -3   42059    5839   1
  11 -10  -3    2510    1415  -2
 -11  10  -3    2510    1415   1
   8 -10  -3   98035    5553  -2
  -8  10  -3   98035    5553   1
   5 -10  -3  113352    3685  -2
  -5  10  -3  113352    3685   1
   2 -10  -3   16168    2399  -2
  -2  10  -3   16168    2399   1
  -1 -10  -3   56598   10164  -2
   1  10  -3   56598   10164   1
  -4 -10  -3   64401   27559  -2
   4  10  -3   64401   27559   1
  -7 -10  -3  115651   58735  -2
   7  10  -3  115651   58735   1
 -10 -10  -3   32591   10200  -2
  10  10  -3   32591   10200   1
  19 -11  -3   56287   15945  -2
 -19  11  -3   56287   15945   1
  16 -11  -3   25170    7427  -2
 -16  11  -3   25170    7427   1
  13 -11  -3    2014    1211  -2
 -13  11  -3    2014    1211   1
  10 -11  -3   24798    2548  -2
 -10  11  -3   24798    2548   1
   7 -11  -3   95654    3872  -2
  -7  11  -3   95654    3872   1
   4 -11  -3   87284    8208  -2
  -4  11  -3   87284    8208   1
   1 -11  -3   11690    3095  -2
  -1  11  -3   11690    3095   1
  -2 -11  -3   60903   11548  -2
   2  11  -3   60903   11548   1
  -5 -11  -3   58130   13113  -2
   5  11  -3   58130   13113   1
  -8 -11  -3   24026   10717  -2
   8  11  -3   24026   10717   1
 -11 -11  -3   19202    5593  -2
  11  11  -3   19202    5593   1
  21 -12  -3   50879   13533  -2
 -21  12  -3   50879   13533   1
  18 -12  -3   34626   14504  -2
 -18  12  -3   34626   14504   1
  15 -12  -3   31533    4794  -2
 -15  12  -3   31533    4794   1
  12 -12  -3   25571    2137  -2
 -12  12  -3   25571    2137   1
   9 -12  -3   72711    8008  -2
  -9  12  -3   72711    8008   1
   6 -12  -3   82125    3481  -2
  -6  12  -3   82125    3481   1
   3 -12  -3   36207    5627  -2
  -3  12  -3   36207    5627   1
   0 -12  -3   21353    5543  -2
   0  12  -3   21353    5543   1
  -3 -12  -3   39404    9382  -2
   3  12  -3   39404    9382   1
  -6 -12  -3   23192    4921  -2
   6  12  -3   23192    4921   1
  -9 -12  -3    6327    1800  -2
   9  12  -3    6327    1800   1
 -12 -12  -3   21362    3903  -2
  12  12  -3   21362    3903   1
  23 -13  -3   37258   11190  -2
 -23  13  -3   37258   11190   1
  20 -13  -3   57877   13073  -2
 -20  13  -3   57877   13073   1
  17 -13  -3   47153   10620  -2
 -17  13  -3   47153   10620   1
  14 -13  -3   28608    1438  -2
 -14  13  -3   28608    1438   1
  11 -13  -3   58065    8907  -2
 -11  13  -3   58065    8907   1
   8 -13  -3  105562    4084  -2
  -8  13  -3  105562    4084   1
   5 -13  -3   87885    6136  -2
  -5  13  -3   87885    6136   1
   2 -13  -3    6311    3396  -2
  -2  13  -3    6311    3396   1
  -1 -13  -3   47364    7154  -2
   1  13  -3   47364    7154   1
  -4 -13  -3   40436   15414  -2
   4  13  -3   40436   15414   1
  -7 -13  -3    8959    2033  -2
   7  13  -3    8959    2033   1
 -10 -13  -3    1399    2169  -2
  10  13  -3    1399    2169   1
 -13 -13  -3   16236    3270  -2
  13  13  -3   16236    3270   1
  25 -14  -3   74121   29537  -2
 -25  14  -3   74121   29537   1
  22 -14  -3   41117    7347  -2
 -22  14  -3   41117    7347   1
  19 -14  -3   41816   15562  -2
 -19  14  -3   41816   15562   1
  16 -14  -3   90716   23645  -2
 -16  14  -3   90716   23645   1
  13 -14  -3   44459    4729  -2
 -13  14  -3   44459    4729   1
  10 -14  -3   83020    3338  -2
 -10  14  -3   83020    3338   1
   7 -14  -3   75566    4716  -2
  -7  14  -3   75566    4716   1
   4 -14  -3    9821    2303  -2
  -4  14  -3    9821    2303   1
   1 -14  -3   34107   13647  -2
  -1  14  -3   34107   13647   1
  -2 -14  -3   65045   13042  -2
   2  14  -3   65045   13042   1
  -5 -14  -3   21478    8410  -2
   5  14  -3   21478    8410   1
  -8 -14  -3   -2388    2391  -2
   8  14  -3   -2388    2391   1
 -11 -14  -3    9772    2664  -2
  11  14  -3    9772    2664   1
 -14 -14  -3   29659    6180  -2
  14  14  -3   29659    6180   1
  27 -15  -3   44547   16557  -2
 -27  15  -3   44547   16557   1
  24 -15  -3   30638    4359  -2
 -24  15  -3   30638    4359   1
  21 -15  -3   59348   22364  -2
 -21  15  -3   59348   22364   1
  18 -15  -3   70232   15591  -2
 -18  15  -3   70232   15591   1
  15 -15  -3   50643   11912  -2
 -15  15  -3   50643   11912   1
  12 -15  -3   28703    2296  -2
 -12  15  -3   28703    2296   1
   9 -15  -3  121808    6739  -2
  -9  15  -3  121808    6739   1
   6 -15  -3   53216    2938  -2
  -6  15  -3   53216    2938   1
   3 -15  -3   28683    4555  -2
  -3  15  -3   28683    4555   1
   0 -15  -3   76197   10449  -2
   0  15  -3   76197   10449   1
  -3 -15  -3   56806   21106  -2
   3  15  -3   56806   21106   1
  -6 -15  -3   12595    4951  -2
   6  15  -3   12595    4951   1
  -9 -15  -3    3834    2516  -2
   9  15  -3    3834    2516   1
 -12 -15  -3   27518   10463  -2
  12  15  -3   27518   10463   1
 -15 -15  -3   10130    3364  -2
  15  15  -3   10130    3364   1
  29 -16  -3   19815    9035  -2
 -29  16  -3   19815    9035   1
  26 -16  -3   41164    8476  -2
 -26  16  -3   41164    8476   1
  23 -16  -3   46601   13499  -2
 -23  16  -3   46601   13499   1
  20 -16  -3   29711    6370  -2
 -20  16  -3   29711    6370   1
  17 -16  -3   73174   17424  -2
 -17  16  -3   73174   17424   1
  14 -16  -3   27927    5715  -2
 -14  16  -3   27927    5715   1
  11 -16  -3   81494    5904  -2
 -11  16  -3   81494    5904   1
   8 -16  -3   81760    4951  -2
  -8  16  -3   81760    4951   1
   5 -16  -3   36868    3628  -2
  -5  16  -3   36868    3628   1
   2 -16  -3   99216   31251  -2
  -2  16  -3   99216   31251   1
  -1 -16  -3   55989    7076  -2
   1  16  -3   55989    7076   1
  -4 -16  -3   48707   23116  -2
   4  16  -3   48707   23116   1
  -7 -16  -3   14604    3372  -2
   7  16  -3   14604    3372   1
 -10 -16  -3   37240    6508  -2
  10  16  -3   37240    6508   1
 -13 -16  -3   28906    7395  -2
  13  16  -3   28906    7395   1
 -16 -16  -3    1405    2801  -2
  16  16  -3    1405    2801   1
  31 -17  -3    4120    3349  -2
 -31  17  -3    4120    3349   1
  28 -17  -3   27209    3566  -2
 -28  17  -3   27209    3566   1
  25 -17  -3   13015    4130  -2
 -25  17  -3   13015    4130   1
  22 -17  -3   19003    4624  -2
 -22  17  -3   19003    4624   1
  19 -17  -3   62114    9627  -2
 -19  17  -3   62114    9627   1
  16 -17  -3   74854   15908  -2
 -16  17  -3   74854   15908   1
  13 -17  -3   53706   10420  -2
 -13  17  -3   53706   10420   1
  10 -17  -3   92709    8739  -2
 -10  17  -3   92709    8739   1
   7 -17  -3  114855    8162  -2
  -7  17  -3  114855    8162   1
   4 -17  -3   49414    3060  -2
  -4  17  -3   49414    3060   1
   1 -17  -3  123290    8379  -2
  -1  17  -3  123290    8379   1
  -2 -17  -3   85657   14720  -2
   2  17  -3   85657   14720   1
  -5 -17  -3   20267    9098  -2
   5  17  -3   20267    9098   1
  -8 -17  -3   13604    8432  -2
   8  17  -3   13604    8432   1
 -11 -17  -3   29684    6485  -2
  11  17  -3   29684    6485   1
 -14 -17  -3    4249    3334  -2
  14  17  -3    4249    3334   1
 -17 -17  -3    -233    3237  -2
  17  17  -3    -233    3237   1
  33 -18  -3     542    3171  -2
 -33  18  -3     542    3171   1
  30 -18  -3    4147    3223  -2
 -30  18  -3    4147    3223   1
  27 -18  -3   18078    3441  -2
 -27  18  -3   18078    3441   1
  24 -18  -3   13637    3718  -2
 -24  18  -3   13637    3718   1
  21 -18  -3    2940    1899  -2
 -21  18  -3    2940    1899   1
  18 -18  -3   60411   11838  -2
 -18  18  -3   60411   11838   1
  15 -18  -3  102058   15961  -2
 -15  18  -3  102058   15961   1
  12 -18  -3   45381    4175  -2
 -12  18  -3   45381    4175   1
   9 -18  -3   50243    5687  -2
  -9  18  -3   50243    5687   1
   6 -18  -3   32942    3152  -2
  -6  18  -3   32942    3152   1
   3 -18  -3   67979    8603  -2
  -3  18  -3   67979    8603   1
   0 -18  -3   72764   11949  -2
   0  18  -3   72764   11949   1
  -3 -18  -3   40160   15276  -2
   3  18  -3   40160   15276   1
  -6 -18  -3    6878    3681  -2
   6  18  -3    6878    3681   1
  -9 -18  -3   16449    3483  -2
   9  18  -3   16449    3483   1
 -12 -18  -3   21745    5501  -2
  12  18  -3   21745    5501   1
 -15 -18  -3    1259    3165  -2
  15  18  -3    1259    3165   1
  35 -19  -3     190    2666  -2
 -35  19  -3     190    2666   1
  32 -19  -3    2535    3093  -2
 -32  19  -3    2535    3093   1
  29 -19  -3   16267    6642  -2
 -29  19  -3   16267    6642   1
  26 -19  -3     733    2517  -2
 -26  19  -3     733    2517   1
  23 -19  -3    4877    2511  -2
 -23  19  -3    4877    2511   1
  20 -19  -3   16439    3605  -2
 -20  19  -3   16439    3605   1
  17 -19  -3   48212    9089  -2
 -17  19  -3   48212    9089   1
  14 -19  -3   32625    5401  -2
 -14  19  -3   32625    5401   1
  11 -19  -3   30004    3187  -2
 -11  19  -3   30004    3187   1
   8 -19  -3   48056    4776  -2
  -8  19  -3   48056    4776   1
   5 -19  -3  102897   15479  -2
  -5  19  -3  102897   15479   1
   2 -19  -3   25335    8485  -2
  -2  19  -3   25335    8485   1
  -1 -19  -3   18429    6189  -2
   1  19  -3   18429    6189   1
  -4 -19  -3   31621    7059  -2
   4  19  -3   31621    7059   1
  -7 -19  -3   21974    5852  -2
   7  19  -3   21974    5852   1
 -10 -19  -3   32628    5625  -2
  10  19  -3   32628    5625   1
 -13 -19  -3    3644    5467  -2
  13  19  -3    3644    5467   1
  31 -20  -3    5129    3124  -2
 -31  20  -3    5129    3124   1
  28 -20  -3   21294    8601  -2
 -28  20  -3   21294    8601   1
  25 -20  -3    2496    2579  -2
 -25  20  -3    2496    2579   1
  22 -20  -3    9863    2335  -2
 -22  20  -3    9863    2335   1
  19 -20  -3   27488    5855  -2
 -19  20  -3   27488    5855   1
  16 -20  -3   26086    3645  -2
 -16  20  -3   26086    3645   1
  13 -20  -3    7441    1646  -2
 -13  20  -3    7441    1646   1
  10 -20  -3   15240    2727  -2
 -10  20  -3   15240    2727   1
   7 -20  -3  100986    7551  -2
  -7  20  -3  100986    7551   1
   4 -20  -3   26978    3196  -2
  -4  20  -3   26978    3196   1
   1 -20  -3    9267    2019  -2
  -1  20  -3    9267    2019   1
  -2 -20  -3   28927    5006  -2
   2  20  -3   28927    5006   1
  -5 -20  -3   45584   12695  -2
   5  20  -3   45584   12695   1
  -8 -20  -3   24298    5558  -2
   8  20  -3   24298    5558   1
 -11 -20  -3   14982    4382  -2
  11  20  -3   14982    4382   1
 -14 -20  -3     275    1734  -2
  14  20  -3     275    1734   1
  30 -21  -3   18593    9733  -2
 -30  21  -3   18593    9733   1
  27 -21  -3    8594    3228  -2
 -27  21  -3    8594    3228   1
  24 -21  -3    3750    2385  -2
 -24  21  -3    3750    2385   1
  21 -21  -3   12114    2189  -2
 -21  21  -3   12114    2189   1
  18 -21  -3   18378    2071  -2
 -18  21  -3   18378    2071   1
  15 -21  -3    3830    2747  -2
 -15  21  -3    3830    2747   1
  12 -21  -3    1685    2106  -2
 -12  21  -3    1685    2106   1
   9 -21  -3   51368    8135  -2
  -9  21  -3   51368    8135   1
   6 -21  -3   82826   12689  -2
  -6  21  -3   82826   12689   1
   3 -21  -3     662    2050  -2
  -3  21  -3     662    2050   1
   0 -21  -3   10439    2666  -2
   0  21  -3   10439    2666   1
  -3 -21  -3   50849    6390  -2
   3  21  -3   50849    6390   1
  -6 -21  -3   17976    5170  -2
   6  21  -3   17976    5170   1
  -9 -21  -3   17791    3534  -2
   9  21  -3   17791    3534   1
 -12 -21  -3    -618    4181  -2
  12  21  -3    -618    4181   1
 -15 -21  -3    -678    4041  -2
  15  21  -3    -678    4041   1
  32 -22  -3    4656    3572  -2
 -32  22  -3    4656    3572   1
  29 -22  -3   14513    3934  -2
 -29  22  -3   14513    3934   1
  26 -22  -3    1695    3079  -2
 -26  22  -3    1695    3079   1
  23 -22  -3    8232    2958  -2
 -23  22  -3    8232    2958   1
  20 -22  -3   37106    5175  -2
 -20  22  -3   37106    5175   1
  17 -22  -3    5350    2304  -2
 -17  22  -3    5350    2304   1
  14 -22  -3    4219    2256  -2
 -14  22  -3    4219    2256   1
  11 -22  -3    9094    2161  -2
 -11  22  -3    9094    2161   1
   8 -22  -3   39610    5471  -2
  -8  22  -3   39610    5471   1
   5 -22  -3    6550    2173  -2
  -5  22  -3    6550    2173   1
   2 -22  -3    4063    2534  -2
  -2  22  -3    4063    2534   1
  -1 -22  -3   32276    3054  -2
   1  22  -3   32276    3054   1
  -4 -22  -3   42082   11700  -2
   4  22  -3   42082   11700   1
  -7 -22  -3    5923    3856  -2
   7  22  -3    5923    3856   1
 -10 -22  -3    4084    4020  -2
  10  22  -3    4084    4020   1
  34 -23  -3   -1459    4210  -2
 -34  23  -3   -1459    4210   1
  31 -23  -3   12687    3220  -2
 -31  23  -3   12687    3220   1
  28 -23  -3   15259    4117  -2
 -28  23  -3   15259    4117   1
  25 -23  -3    6729    5371  -2
 -25  23  -3    6729    5371   1
  22 -23  -3   36907    4106  -2
 -22  23  -3   36907    4106   1
  19 -23  -3   43578    8995  -2
 -19  23  -3   43578    8995   1
  16 -23  -3    5947    4560  -2
 -16  23  -3    5947    4560   1
  13 -23  -3    1078    1847  -2
 -13  23  -3    1078    1847   1
  10 -23  -3   40061    5414  -2
 -10  23  -3   40061    5414   1
   7 -23  -3   16831    2855  -2
  -7  23  -3   16831    2855   1
   4 -23  -3   10712    2372  -2
  -4  23  -3   10712    2372   1
   1 -23  -3   18259    2621  -2
  -1  23  -3   18259    2621   1
  -2 -23  -3   25501    5026  -2
   2  23  -3   25501    5026   1
  -5 -23  -3    2326    3558  -2
   5  23  -3    2326    3558   1
  -8 -23  -3   -2970    3113  -2
   8  23  -3   -2970    3113   1
 -11 -23  -3    5205    5882  -2
  11  23  -3    5205    5882   1
  33 -24  -3    -324    3451  -2
 -33  24  -3    -324    3451   1
  30 -24  -3   10236    4198  -2
 -30  24  -3   10236    4198   1
  27 -24  -3   10907    3040  -2
 -27  24  -3   10907    3040   1
  24 -24  -3    6530    2602  -2
 -24  24  -3    6530    2602   1
  21 -24  -3   60391    9420  -2
 -21  24  -3   60391    9420   1
  18 -24  -3   35210    4971  -2
 -18  24  -3   35210    4971   1
  15 -24  -3    1982    2215  -2
 -15  24  -3    1982    2215   1
  12 -24  -3   29032    5735  -2
 -12  24  -3   29032    5735   1
   9 -24  -3   24576    2443  -2
  -9  24  -3   24576    2443   1
   6 -24  -3    7275    2490  -2
  -6  24  -3    7275    2490   1
   3 -24  -3    3653    3597  -2
  -3  24  -3    3653    3597   1
   0 -24  -3   12403    3565  -2
   0  24  -3   12403    3565   1
  -3 -24  -3   10901    5934  -2
   3  24  -3   10901    5934   1
  -6 -24  -3    1838    3355  -2
   6  24  -3    1838    3355   1
  -9 -24  -3    -149    3894  -2
   9  24  -3    -149    3894   1
  32 -25  -3    7240    4983  -2
 -32  25  -3    7240    4983   1
  29 -25  -3   11470   10272  -2
 -29  25  -3   11470   10272   1
  26 -25  -3   19395    4221  -2
 -26  25  -3   19395    4221   1
  23 -25  -3   35461    9116  -2
 -23  25  -3   35461    9116   1
  20 -25  -3   39303    5079  -2
 -20  25  -3   39303    5079   1
  17 -25  -3   18257    4059  -2
 -17  25  -3   18257    4059   1
  14 -25  -3   10854    2126  -2
 -14  25  -3   10854    2126   1
  11 -25  -3   40629    3831  -2
 -11  25  -3   40629    3831   1
   8 -25  -3   33140    5514  -2
  -8  25  -3   33140    5514   1
   5 -25  -3    5701    3045  -2
  -5  25  -3    5701    3045   1
   2 -25  -3    8298    4514  -2
  -2  25  -3    8298    4514   1
  -1 -25  -3   13299    5633  -2
   1  25  -3   13299    5633   1
  -4 -25  -3    8825    8299  -2
   4  25  -3    8825    8299   1
  -7 -25  -3     275    4084  -2
   7  25  -3     275    4084   1
 -10 -25  -3   -1502    5205  -2
  10  25  -3   -1502    5205   1
  31 -26  -3    4010    2962  -2
 -31  26  -3    4010    2962   1
  28 -26  -3   16041    4941  -2
 -28  26  -3   16041    4941   1
  25 -26  -3   15765    3835  -2
 -25  26  -3   15765    3835   1
  22 -26  -3   30436    5943  -2
 -22  26  -3   30436    5943   1
  19 -26  -3   23466    2832  -2
 -19  26  -3   23466    2832   1
  16 -26  -3   13414    3239  -2
 -16  26  -3   13414    3239   1
  13 -26  -3   36228    3385  -2
 -13  26  -3   36228    3385   1
  10 -26  -3   29006    3198  -2
 -10  26  -3   29006    3198   1
   7 -26  -3   14842    2952  -2
  -7  26  -3   14842    2952   1
   4 -26  -3    2400    3546  -2
  -4  26  -3    2400    3546   1
   1 -26  -3   14484    3426  -2
  -1  26  -3   14484    3426   1
  -2 -26  -3    3216    3600  -2
   2  26  -3    3216    3600   1
  -5 -26  -3   -1439    3851  -2
   5  26  -3   -1439    3851   1
  30 -27  -3    -240    3574  -2
 -30  27  -3    -240    3574   1
  27 -27  -3   20229    4605  -2
 -27  27  -3   20229    4605   1
  24 -27  -3   11868    3427  -2
 -24  27  -3   11868    3427   1
  21 -27  -3   20318    3702  -2
 -21  27  -3   20318    3702   1
  18 -27  -3   34273    6669  -2
 -18  27  -3   34273    6669   1
  15 -27  -3   25352    4208  -2
 -15  27  -3   25352    4208   1
  12 -27  -3   32259    3589  -2
 -12  27  -3   32259    3589   1
   9 -27  -3   18954    4996  -2
  -9  27  -3   18954    4996   1
   6 -27  -3    7007    3004  -2
  -6  27  -3    7007    3004   1
   3 -27  -3    7176    4930  -2
  -3  27  -3    7176    4930   1
   0 -27  -3   14893    7236  -2
   0  27  -3   14893    7236   1
  -3 -27  -3     889    4190  -2
   3  27  -3     889    4190   1
  32 -28  -3    1037    3681  -2
 -32  28  -3    1037    3681   1
  29 -28  -3   12780    4105  -2
 -29  28  -3   12780    4105   1
  26 -28  -3    7960    3514  -2
 -26  28  -3    7960    3514   1
  23 -28  -3    9405    2983  -2
 -23  28  -3    9405    2983   1
  20 -28  -3   13599    2985  -2
 -20  28  -3   13599    2985   1
  17 -28  -3   30234    5900  -2
 -17  28  -3   30234    5900   1
  14 -28  -3   22106    2853  -2
 -14  28  -3   22106    2853   1
  11 -28  -3    9599    2938  -2
 -11  28  -3    9599    2938   1
   8 -28  -3   28139    3511  -2
  -8  28  -3   28139    3511   1
   5 -28  -3    1845    5053  -2
  -5  28  -3    1845    5053   1
   2 -28  -3   45854   29255  -2
  -2  28  -3   45854   29255   1
  -1 -28  -3    8443    3745  -2
   1  28  -3    8443    3745   1
  -4 -28  -3     931    4126  -2
   4  28  -3     931    4126   1
  31 -29  -3     571    3449  -2
 -31  29  -3     571    3449   1
  28 -29  -3   11066    4063  -2
 -28  29  -3   11066    4063   1
  25 -29  -3    8020    2729  -2
 -25  29  -3    8020    2729   1
  22 -29  -3     -21    5523  -2
 -22  29  -3     -21    5523   1
  19 -29  -3   25271    3111  -2
 -19  29  -3   25271    3111   1
  16 -29  -3   26274    4524  -2
 -16  29  -3   26274    4524   1
  13 -29  -3   30142    3028  -2
 -13  29  -3   30142    3028   1
  10 -29  -3    9441    5353  -2
 -10  29  -3    9441    5353   1
   7 -29  -3   12824    3414  -2
  -7  29  -3   12824    3414   1
   4 -29  -3    -684    3012  -2
  -4  29  -3    -684    3012   1
   1 -29  -3    2898    4973  -2
  -1  29  -3    2898    4973   1
  -2 -29  -3   -1100    4253  -2
   2  29  -3   -1100    4253   1
  30 -30  -3    1968    3809  -2
 -30  30  -3    1968    3809   1
  27 -30  -3   -1290    4126  -2
 -27  30  -3   -1290    4126   1
  24 -30  -3    -967    2619  -2
 -24  30  -3    -967    2619   1
  21 -30  -3    5395    3271  -2
 -21  30  -3    5395    3271   1
  18 -30  -3   21021    3718  -2
 -18  30  -3   21021    3718   1
  15 -30  -3   11803    3845  -2
 -15  30  -3   11803    3845   1
  12 -30  -3    6354    3510  -2
 -12  30  -3    6354    3510   1
   9 -30  -3   24099    6648  -2
  -9  30  -3   24099    6648   1
   6 -30  -3    8150    3849  -2
  -6  30  -3    8150    3849   1
   3 -30  -3    7596    5459  -2
  -3  30  -3    7596    5459   1
   0 -30  -3    1290    4020  -2
   0  30  -3    1290    4020   1
  26 -31  -3    2137    4126  -2
 -26  31  -3    2137    4126   1
  23 -31  -3    2614    3085  -2
 -23  31  -3    2614    3085   1
  20 -31  -3   24456    5465  -2
 -20  31  -3   24456    5465   1
  17 -31  -3    4700    3104  -2
 -17  31  -3    4700    3104   1
  14 -31  -3    4035    2946  -2
 -14  31  -3    4035    2946   1
  11 -31  -3    5521    2905  -2
 -11  31  -3    5521    2905   1
   8 -31  -3    5785    4196  -2
  -8  31  -3    5785    4196   1
   5 -31  -3    6411    5120  -2
  -5  31  -3    6411    5120   1
   2 -31  -3    3681    4063  -2
  -2  31  -3    3681    4063   1
  22 -32  -3   14737    9225  -2
 -22  32  -3   14737    9225   1
  19 -32  -3   13985    4438  -2
 -19  32  -3   13985    4438   1
  16 -32  -3     200    2961  -2
 -16  32  -3     200    2961   1
  13 -32  -3   -1114    3002  -2
 -13  32  -3   -1114    3002   1
  10 -32  -3   -2602    5163  -2
 -10  32  -3   -2602    5163   1
   7 -32  -3   11151    4147  -2
  -7  32  -3   11151    4147   1
   4 -32  -3    3449    4316  -2
  -4  32  -3    3449    4316   1
  24 -33  -3      64    3005  -2
 -24  33  -3      64    3005   1
  21 -33  -3    2645    4231  -2
 -21  33  -3    2645    4231   1
  18 -33  -3     149    5163  -2
 -18  33  -3     149    5163   1
  15 -33  -3    5184    5967  -2
 -15  33  -3    5184    5967   1
  12 -33  -3    -486    5014  -2
 -12  33  -3    -486    5014   1
   6 -33  -3    1269    3809  -2
  -6  33  -3    1269    3809   1
  17 -34  -3     486    4169  -2
 -17  34  -3     486    4169   1
  14 -34  -3     339    2962  -2
 -14  34  -3     339    2962   1
   8 -34  -3    1122    3534  -2
  -8  34  -3    1122    3534   1
  -1   1  -2  225089    5126   1
  -3   2  -2  353409   20915   1
   0   2  -2  242499   14578   1
  -5   3  -2  214542   10865   1
  -2   3  -2  121291   11510   1
   1   3  -2  520664   55795   1
  -7   4  -2   11814    1237   1
  -4   4  -2  286991    7311   1
  -1   4  -2  215768   13351   1
   2   4  -2  124181   12144   1
  -9   5  -2    1787     882   1
  -6   5  -2   67729    4359   1
  -3   5  -2  240847   10516   1
   0   5  -2   20833    2551   1
   3   5  -2    8282     914   1
 -11   6  -2  113906    9348   1
  -8   6  -2    4469    1273   1
  -5   6  -2  420002   12359   1
  -2   6  -2  107160   11532   1
   1   6  -2   61498    9643   1
   4   6  -2   57955    6838   1
 -13   7  -2  130591   14792   1
 -10   7  -2  240754   14715   1
  -7   7  -2  217681   12589   1
  -4   7  -2  326013   17281   1
  -1   7  -2  115638   14649   1
   2   7  -2   58051    7668   1
   5   7  -2  135654   29167   1
 -15   8  -2   48761    3767   1
 -12   8  -2  199725   15323   1
  -9   8  -2  133315    8791   1
  -6   8  -2  112959    5819   1
  -3   8  -2  257218   20039   1
   0   8  -2  117404   17878   1
   3   8  -2   94290   13627   1
   6   8  -2   59341    9189   1
 -17   9  -2   28464    4674   1
 -14   9  -2  146162   15234   1
 -11   9  -2  260341   21867   1
  -8   9  -2  235816    6552   1
  -5   9  -2   68659    4348   1
  -2   9  -2   31575    5647   1
   1   9  -2   98225   11697   1
   4   9  -2  115791   18350   1
   7   9  -2  106172   15819   1
 -19  10  -2   55926    9985   1
 -16  10  -2   31160    3953   1
 -13  10  -2  114490    8169   1
 -10  10  -2  207585    4945   1
  -7  10  -2   17296    1210   1
  -4  10  -2  168624   10227   1
  -1  10  -2  100882   14617   1
   2  10  -2  152541   23342   1
   5  10  -2  184086   28817   1
   8  10  -2  105869   25686   1
 -21  11  -2   87236   12637   1
 -18  11  -2   17717    4006   1
 -15  11  -2   61292    5430   1
 -12  11  -2  107183    5138   1
  -9  11  -2  167461    5135   1
  -6  11  -2  128896    7789   1
  -3  11  -2  159857   15738   1
   0  11  -2  229233   35454   1
   3  11  -2  114512   17146   1
   6  11  -2   91495   16898   1
   9  11  -2   58090    8590   1
 -23  12  -2   12903    3901   1
 -20  12  -2    6976    1741   1
 -17  12  -2   53265    7313   1
 -14  12  -2   71588    2680   1
 -11  12  -2  112443    5205   1
  -8  12  -2    6325    1087   1
  -5  12  -2  173464    9328   1
  -2  12  -2  268598   25118   1
   1  12  -2   68882    8940   1
   4  12  -2   23942    5518   1
   7  12  -2   24609    5874   1
  10  12  -2   63624    8543   1
 -25  13  -2   46521    8998   1
 -22  13  -2   31091   10706   1
 -19  13  -2    -482    1555   1
 -16  13  -2   33763    2020   1
 -13  13  -2   81772    2739   1
 -10  13  -2   40314    1740   1
  -7  13  -2   33824    2158   1
  -4  13  -2  108212   12220   1
  -1  13  -2  101138   13066   1
   2  13  -2   51236   11013   1
   5  13  -2   39295    9048   1
   8  13  -2   54843   11480   1
  11  13  -2   37043    6095   1
 -27  14  -2   32125    5803   1
 -24  14  -2   15631    2352   1
 -21  14  -2    5761    2278   1
 -18  14  -2   29255    4427   1
 -15  14  -2   85165    6264   1
 -12  14  -2   21774    2229   1
  -9  14  -2    2030    2648   1
  -6  14  -2   80829    2509   1
  -3  14  -2   76050    6864   1
   0  14  -2   36212    3274   1
   3  14  -2   38136    8406   1
   6  14  -2   58995   18047   1
   9  14  -2   46600   17096   1
  12  14  -2   28119    6523   1
 -29  15  -2    8406    5868   1
 -26  15  -2   83038   12844   1
 -23  15  -2   40244   11013   1
 -20  15  -2    6287    1611   1
 -17  15  -2   19913    2404   1
 -14  15  -2   46383    3883   1
 -11  15  -2    6183    1107   1
  -8  15  -2   55339    2505   1
  -5  15  -2   77505    3925   1
  -2  15  -2   76544    2573   1
   1  15  -2    4011    1533   1
   4  15  -2   34987    5847   1
   7  15  -2   53115   13383   1
  10  15  -2   50681    7439   1
  13  15  -2    2160    2638   1
 -31  16  -2   11422    3401   1
 -28  16  -2   56539    9445   1
 -25  16  -2   32236    7713   1
 -22  16  -2   19574    2684   1
 -19  16  -2   33156    4438   1
 -16  16  -2  104208   10578   1
 -13  16  -2   47891    2880   1
 -10  16  -2    8787    1572   1
  -7  16  -2   53856    4526   1
  -4  16  -2   42476    3643   1
  -1  16  -2   14387    2129   1
   2  16  -2    8592    2614   1
   5  16  -2   66393   12837   1
   8  16  -2   47737    8768   1
  11  16  -2   23583    5184   1
  14  16  -2    4635    3030   1
 -33  17  -2   11620    5099   1
 -30  17  -2   28891    8625   1
 -27  17  -2   29481    4576   1
 -24  17  -2   24930    4051   1
 -21  17  -2   76547    8113   1
 -18  17  -2   69413    3650   1
 -15  17  -2  114681    8184   1
 -12  17  -2   27907    3735   1
  -9  17  -2   11073    1343   1
  -6  17  -2   70984   28971   1
  -3  17  -2   39602    2228   1
   0  17  -2    2293    1343   1
   3  17  -2   40987   14113   1
   6  17  -2   73001   12497   1
   9  17  -2   31217    5945   1
  12  17  -2    2910    3024   1
  15  17  -2    5920    4338   1
 -35  18  -2    -169    3640   1
 -32  18  -2   18839    4212   1
 -29  18  -2   32317    4440   1
 -26  18  -2   12133    2750   1
 -23  18  -2   49859    9797   1
 -20  18  -2   56395    6595   1
 -17  18  -2   28533    3863   1
 -14  18  -2  100645    4999   1
 -11  18  -2   55026    3852   1
  -8  18  -2   31528    3062   1
  -5  18  -2  125676    7671   1
  -2  18  -2   13920    1665   1
   1  18  -2   29580    6309   1
   4  18  -2   47957   18313   1
   7  18  -2   23609    4809   1
  10  18  -2    1582    3437   1
  13  18  -2    1708    5618   1
  16  18  -2    3026    3343   1
 -34  19  -2    5685    9543   1
 -31  19  -2   20506    6347   1
 -28  19  -2   12727    2969   1
 -25  19  -2   15159    4466   1
 -22  19  -2   62032    8612   1
 -19  19  -2   33887    3080   1
 -16  19  -2   88338    8947   1
 -13  19  -2   95210    9766   1
 -10  19  -2   76963    5568   1
  -7  19  -2  139328   12139   1
  -4  19  -2   40233    6890   1
  -1  19  -2   26046    8601   1
   2  19  -2    5062    3735   1
   5  19  -2   55464   15019   1
   8  19  -2    5850    2883   1
  11  19  -2   -3347    3347   1
  14  19  -2    4687    4419   1
  17  19  -2    1544    3237   1
 -33  20  -2    6097    6612   1
 -30  20  -2    1529    3455   1
 -27  20  -2   26938    3542   1
 -24  20  -2   49194    7975   1
 -21  20  -2   33576    4327   1
 -18  20  -2   28001    2052   1
 -15  20  -2   63280    7163   1
 -12  20  -2  108253    9524   1
  -9  20  -2   55518    4170   1
  -6  20  -2   66307   10718   1
  -3  20  -2   36155    7058   1
   0  20  -2   11617    2088   1
   3  20  -2   28872    3116   1
   6  20  -2   26789    8956   1
   9  20  -2    8136    6982   1
  12  20  -2    4027    3720   1
  15  20  -2     508    4760   1
 -35  21  -2    1164    2201   1
 -32  21  -2     554    3661   1
 -29  21  -2    5695    3169   1
 -26  21  -2   36699    6062   1
 -23  21  -2   54550    7501   1
 -20  21  -2   18535    2151   1
 -17  21  -2   29456    3715   1
 -14  21  -2   44753    3780   1
 -11  21  -2   22766    3027   1
  -8  21  -2   66479    6244   1
  -5  21  -2   33366    5187   1
  -2  21  -2   64389   10145   1
   1  21  -2    6763    2310   1
   4  21  -2   46477   10569   1
   7  21  -2   11228    3798   1
  10  21  -2    5117    3315   1
  13  21  -2    6199    3555   1
 -34  22  -2    1644    3721   1
 -31  22  -2    3611    3736   1
 -28  22  -2   18147    6699   1
 -25  22  -2   49390    6679   1
 -22  22  -2   20858    2519   1
 -19  22  -2   12670    2495   1
 -16  22  -2   20893    3309   1
 -13  22  -2   32732    2584   1
 -10  22  -2   39342    2353   1
  -7  22  -2   36336    2435   1
  -4  22  -2   98967    9977   1
  -1  22  -2   31981    7902   1
   2  22  -2   27545    3394   1
   5  22  -2   32109    6406   1
   8  22  -2   19558    6277   1
  11  22  -2    6078    3116   1
  14  22  -2     698    2179   1
 -33  23  -2     810    3511   1
 -30  23  -2    -514    3323   1
 -27  23  -2   33038    8470   1
 -24  23  -2   11878    2606   1
 -21  23  -2    5001    2261   1
 -18  23  -2   24824    2323   1
 -15  23  -2   34516    6125   1
 -12  23  -2   69808    5026   1
  -9  23  -2   32819    2457   1
  -6  23  -2   18794    2320   1
  -3  23  -2   58998    4112   1
   0  23  -2   45422    3781   1
   3  23  -2   15043    7615   1
   6  23  -2   11289    4613   1
   9  23  -2    4018    4286   1
  12  23  -2    1418    3724   1
 -32  24  -2    2042    2865   1
 -29  24  -2    4694    3423   1
 -26  24  -2   22988    3987   1
 -23  24  -2    9412    2587   1
 -20  24  -2    1860    2822   1
 -17  24  -2   55597    4490   1
 -14  24  -2   48930    4072   1
 -11  24  -2   37332    2818   1
  -8  24  -2   12763    2362   1
  -5  24  -2   34721    2793   1
  -2  24  -2   28237    3239   1
   1  24  -2   22133    3723   1
   4  24  -2   15211    5607   1
   7  24  -2    2635    3799   1
  10  24  -2    2581    3702   1
 -31  25  -2   -1814    3042   1
 -28  25  -2   21601    4548   1
 -25  25  -2   13138    3212   1
 -22  25  -2    1737    2611   1
 -19  25  -2   13730    2390   1
 -16  25  -2   41516    4891   1
 -13  25  -2   65777    3028   1
 -10  25  -2    1312    2071   1
  -7  25  -2   29114    2898   1
  -4  25  -2   39379    4260   1
  -1  25  -2   17412    3895   1
   2  25  -2   12070    3254   1
   5  25  -2    8199    4875   1
   8  25  -2    2645    3385   1
 -33  26  -2    -910    4253   1
 -30  26  -2    2640    3171   1
 -27  26  -2   21045    3448   1
 -24  26  -2    9284    3019   1
 -21  26  -2    7145    2486   1
 -18  26  -2   27841    4193   1
 -15  26  -2   22713    2730   1
 -12  26  -2    2095    2678   1
  -9  26  -2    4727    2276   1
  -6  26  -2   68985    6421   1
  -3  26  -2   17865    3340   1
   0  26  -2    5113    3111   1
   3  26  -2   16002    4212   1
   6  26  -2    8400    4760   1
 -32  27  -2    3676    2179   1
 -29  27  -2    9747    3281   1
 -26  27  -2   18047    4154   1
 -23  27  -2    6402    3636   1
 -20  27  -2   14049    2908   1
 -17  27  -2   31482    3598   1
 -14  27  -2   12215    2961   1
 -11  27  -2    5931    2449   1
  -8  27  -2   36828   11288   1
  -5  27  -2   22959    4211   1
  -2  27  -2    6564    3321   1
   1  27  -2    2441    3751   1
   4  27  -2   11108    5332   1
   7  27  -2    1650    5014   1
 -31  28  -2     607    2371   1
 -28  28  -2    9089    3957   1
 -25  28  -2   22410    5455   1
 -22  28  -2    4471    2872   1
 -19  28  -2   26385    4882   1
 -16  28  -2   18265    2767   1
 -13  28  -2    4547    2481   1
 -10  28  -2    5446    2653   1
  -7  28  -2   29514    4697   1
  -4  28  -2    2036    4548   1
  -1  28  -2    2124    3340   1
   2  28  -2    9972    3781   1
   5  28  -2   -2031    3872   1
 -30  29  -2    9754    4401   1
 -27  29  -2    5550    3278   1
 -24  29  -2   15228    3834   1
 -21  29  -2   16372    3050   1
 -18  29  -2   26624    3032   1
 -15  29  -2   12370    2920   1
 -12  29  -2    8177    2718   1
  -9  29  -2    4363    4470   1
  -6  29  -2   19821    5200   1
  -3  29  -2    1091    3731   1
   0  29  -2    3033    3773   1
   3  29  -2    1185    2941   1
 -29  30  -2   -1968    5248   1
 -26  30  -2   17956    5752   1
 -23  30  -2    9488    3188   1
 -20  30  -2   18454    3175   1
 -17  30  -2   20319    4529   1
 -14  30  -2   18423    3135   1
 -11  30  -2   19120    3712   1
  -8  30  -2   22819    7659   1
  -5  30  -2    9463    4190   1
  -2  30  -2    2756    2615   1
   1  30  -2   -1947    5057   1
 -28  31  -2    8569    5163   1
 -25  31  -2   10546    4187   1
 -22  31  -2   16235    3268   1
 -19  31  -2   13475    3249   1
 -16  31  -2   18865    5554   1
 -13  31  -2   16623    9246   1
 -10  31  -2   25254    3361   1
  -7  31  -2   26167    4265   1
  -4  31  -2    -635    6242   1
  -1  31  -2    2052    5480   1
   2  31  -2     931    3406   1
 -24  32  -2    8732    3043   1
 -21  32  -2   18233    3170   1
 -18  32  -2   15392    3178   1
 -15  32  -2   23634    5146   1
 -12  32  -2   14889    5099   1
  -9  32  -2   10644    3206   1
  -6  32  -2    6453    6284   1
  -3  32  -2    3640    4444   1
   0  32  -2    8400    4549   1
 -26  33  -2   -1079    2941   1
 -23  33  -2   10000    5340   1
 -20  33  -2    9648    2993   1
 -17  33  -2   16321    4025   1
 -14  33  -2   11563    3389   1
 -11  33  -2    3090    5205   1
  -8  33  -2    2898    6136   1
  -5  33  -2    6897    3766   1
  -2  33  -2   -2011    3681   1
 -25  34  -2     973    3322   1
 -22  34  -2    2073    6073   1
 -19  34  -2   -2370    5861   1
 -16  34  -2   11002    7405   1
 -13  34  -2    4760    6918   1
 -10  34  -2    -593    6093   1
  -4  34  -2    -465    4973   1
 -24  35  -2    4719    4063   1
 -21  35  -2     360    5332   1
 -18  35  -2   12463    5692   1
 -15  35  -2   15763    6877   1
 -12  35  -2    1926    5628   1
 -20  36  -2    2306    4210   1
 -17  36  -2    3640    5417   1
 -14  36  -2    1312    4464   1
 -19  37  -2   12103    6199   1
   0   1  -1  109564    9100   1
  -2   2  -1  132797    4404   1
   1   2  -1   91038   14356   1
  -4   3  -1  102068    5502   1
  -1   3  -1  808975   98131   1
   2   3  -1  273638   20177   1
  -6   4  -1  191794    5532   1
  -3   4  -1    8732     957   1
   0   4  -1  119573   26014   1
   3   4  -1   53889    4259   1
  -8   5  -1   41133    1647   1
  -5   5  -1  257841   13467   1
  -2   5  -1  219597   24065   1
   1   5  -1    3777    1878   1
   4   5  -1   35350    1820   1
 -10   6  -1   21372    1538   1
  -7   6  -1  238709    6523   1
  -4   6  -1   46955    4545   1
  -1   6  -1  257589   30275   1
   2   6  -1   76532   10035   1
   5   6  -1   11378    1471   1
 -12   7  -1    2051    1121   1
  -9   7  -1   72003    3042   1
  -6   7  -1  337365   15477   1
  -3   7  -1  117909   10616   1
   0   7  -1   62963    8068   1
   3   7  -1  115686   14196   1
   6   7  -1   90068    5650   1
 -14   8  -1   41540    1614   1
 -11   8  -1    9517    1266   1
  -8   8  -1   39889    1658   1
  -5   8  -1  287816   13288   1
  -2   8  -1   40773    6309   1
   1   8  -1   42310    3649   1
   4   8  -1   27687    4147   1
   7   8  -1   85174    5982   1
 -16   9  -1   23273    1581   1
 -13   9  -1    7997    1464   1
 -10   9  -1  214188    4968   1
  -7   9  -1   10316    1122   1
  -4   9  -1    4505    1055   1
  -1   9  -1    3292     997   1
   2   9  -1    5723     981   1
   5   9  -1  227618   25977   1
   8   9  -1   42472    6073   1
 -18  10  -1   35647    2971   1
 -15  10  -1   20139    1566   1
 -12  10  -1  180549    4347   1
  -9  10  -1   36934    1921   1
  -6  10  -1   15750    1222   1
  -3  10  -1  108753    6609   1
   0  10  -1   68380    6554   1
   3  10  -1  143610   29040   1
   6  10  -1   60707    5156   1
   9  10  -1   16659    1729   1
 -20  11  -1    -615    1609   1
 -17  11  -1   26801    3500   1
 -14  11  -1   23821    1825   1
 -11  11  -1   48466    1853   1
  -8  11  -1   35142    1813   1
  -5  11  -1  127077    3749   1
  -2  11  -1   29929    2261   1
   1  11  -1   23591    3012   1
   4  11  -1   21388    1564   1
   7  11  -1    8656    1382   1
  10  11  -1   13873    1958   1
 -22  12  -1   46180    4017   1
 -19  12  -1   10295    1543   1
 -16  12  -1   19362    1484   1
 -13  12  -1    4753    1051   1
 -10  12  -1  161225    5137   1
  -7  12  -1   11116    1398   1
  -4  12  -1   22007    1409   1
  -1  12  -1   41788    8580   1
   2  12  -1   15738    1236   1
   5  12  -1   59811    5450   1
   8  12  -1   95097   10221   1
  11  12  -1    -421    2262   1
 -24  13  -1   29653    3159   1
 -21  13  -1   34803    3625   1
 -18  13  -1   44815    3945   1
 -15  13  -1    3613    1251   1
 -12  13  -1   46393    2011   1
  -9  13  -1   22439    1250   1
  -6  13  -1   15218    2131   1
  -3  13  -1    7445    1551   1
   0  13  -1   18596    2359   1
   3  13  -1   15903    1998   1
   6  13  -1    8780    1419   1
   9  13  -1   34112    3684   1
  12  13  -1   10453    2204   1
 -26  14  -1   32586    3007   1
 -23  14  -1   26413    2565   1
 -20  14  -1    3456    1628   1
 -17  14  -1   24321    1902   1
 -14  14  -1    7963    1119   1
 -11  14  -1   98115    2990   1
  -8  14  -1    8400    1101   1
  -5  14  -1   10211    3120   1
  -2  14  -1    2845    1101   1
   1  14  -1   11401    1349   1
   4  14  -1   47269    6268   1
   7  14  -1   60491    9590   1
  10  14  -1    1926    2151   1
  13  14  -1   12957    2851   1
 -28  15  -1   12262    3184   1
 -25  15  -1   44312    5108   1
 -22  15  -1    5978    3289   1
 -19  15  -1    6313    1692   1
 -16  15  -1   22943    1579   1
 -13  15  -1   14074    1632   1
 -10  15  -1   39081    1824   1
  -7  15  -1   16971    1380   1
  -4  15  -1   61310    5311   1
  -1  15  -1   10546    1366   1
   2  15  -1    1389    1319   1
   5  15  -1   32574    5803   1
   8  15  -1   16823    2354   1
  11  15  -1    7621    2854   1
  14  15  -1   14021    3767   1
 -30  16  -1    5705    3288   1
 -27  16  -1   14070    3366   1
 -24  16  -1   18138    2527   1
 -21  16  -1   21755    1980   1
 -18  16  -1   49226    3953   1
 -15  16  -1   39997    2063   1
 -12  16  -1   37934    2313   1
  -9  16  -1   30282    1806   1
  -6  16  -1   46099    2113   1
  -3  16  -1    4954    1684   1
   0  16  -1   35480    2699   1
   3  16  -1   36687    2747   1
   6  16  -1   11848    1834   1
   9  16  -1    2792    2474   1
  12  16  -1    3418    3051   1
  15  16  -1    1509    3612   1
 -32  17  -1    -857    3766   1
 -29  17  -1   12230    3004   1
 -26  17  -1   11820    2785   1
 -23  17  -1    3867    2083   1
 -20  17  -1   10884    1863   1
 -17  17  -1   79989    2768   1
 -14  17  -1   22198    1558   1
 -11  17  -1    4502    1213   1
  -8  17  -1   54600    2179   1
  -5  17  -1   10127    1533   1
  -2  17  -1   36535    3986   1
   1  17  -1   30638    1911   1
   4  17  -1    4238    3901   1
   7  17  -1    1377    2844   1
  10  17  -1   14300    3227   1
  13  17  -1    6030    7585   1
  16  17  -1    2289    3436   1
 -34  18  -1     769    4136   1
 -31  18  -1     188    3635   1
 -28  18  -1   17569    2979   1
 -25  18  -1    7001    2669   1
 -22  18  -1   14633    2755   1
 -19  18  -1   16145    1975   1
 -16  18  -1   56584    2357   1
 -13  18  -1    2818    1334   1
 -10  18  -1   40739    2152   1
  -7  18  -1  111213    3526   1
  -4  18  -1   47010    4517   1
  -1  18  -1   -1330    1889   1
   2  18  -1   31445    2981   1
   5  18  -1   13847    2445   1
   8  18  -1    8599    2796   1
  11  18  -1   10946    2901   1
  14  18  -1    1082    5083   1
  17  18  -1   -1989    4359   1
 -33  19  -1     956    6316   1
 -30  19  -1    2019    3252   1
 -27  19  -1     341    2838   1
 -24  19  -1    7393    3943   1
 -21  19  -1    3296    2471   1
 -18  19  -1   20525    1930   1
 -15  19  -1    8302    1588   1
 -12  19  -1    8003    1634   1
  -9  19  -1   43178    2368   1
  -6  19  -1   28264    3452   1
  -3  19  -1   21666    2221   1
   0  19  -1    7898    1751   1
   3  19  -1   15247    3788   1
   6  19  -1   13487    5036   1
   9  19  -1   15857    3309   1
  12  19  -1    -506    4099   1
  15  19  -1    3189    4534   1
 -35  20  -1    7490    4274   1
 -32  20  -1     915    3808   1
 -29  20  -1   13498    3193   1
 -26  20  -1   -2515    3021   1
 -23  20  -1    4693    2195   1
 -20  20  -1   20886    2803   1
 -17  20  -1   46319    3113   1
 -14  20  -1   26815    2237   1
 -11  20  -1     359    1475   1
  -8  20  -1   19805    2159   1
  -5  20  -1   73873    2986   1
  -2  20  -1    3152    1987   1
   1  20  -1    3248    1999   1
   4  20  -1   21713    2778   1
   7  20  -1   15120    3419   1
  10  20  -1    6647    6030   1
  13  20  -1   -1616    3718   1
 -34  21  -1    3906    3645   1
 -31  21  -1    4905    4378   1
 -28  21  -1    6052    3035   1
 -25  21  -1   -1902    2429   1
 -22  21  -1   13213    2198   1
 -19  21  -1   27145    2317   1
 -16  21  -1   16044    2306   1
 -13  21  -1   11967    2002   1
 -10  21  -1   31716    2331   1
  -7  21  -1   15194    2583   1
  -4  21  -1    1591    1825   1
  -1  21  -1    9703    2956   1
   2  21  -1   42854    8786   1
   5  21  -1   41037    3531   1
   8  21  -1    1703    3463   1
  11  21  -1    2998    3585   1
  14  21  -1    3640    4423   1
 -33  22  -1    5529    3524   1
 -30  22  -1    8341    3884   1
 -27  22  -1    4927    2931   1
 -24  22  -1   -1037    2533   1
 -21  22  -1    2999    2233   1
 -18  22  -1    7364    2369   1
 -15  22  -1    7071    2051   1
 -12  22  -1   21842    1810   1
  -9  22  -1   11040    2061   1
  -6  22  -1   35024    2316   1
  -3  22  -1    9539    2627   1
   0  22  -1    3914    3177   1
   3  22  -1   32345    5637   1
   6  22  -1    2974    3292   1
   9  22  -1    3678    3329   1
  12  22  -1    3468    4880   1
 -32  23  -1   -3380    3905   1
 -29  23  -1    2286    4234   1
 -26  23  -1   10108    2876   1
 -23  23  -1    -134    2438   1
 -20  23  -1   10259    2227   1
 -17  23  -1    2116    2046   1
 -14  23  -1   21059    2455   1
 -11  23  -1   22171    2238   1
  -8  23  -1   19429    2222   1
  -5  23  -1   19780    2647   1
  -2  23  -1    2172    2555   1
   1  23  -1    5568    3549   1
   4  23  -1   13467    5099   1
   7  23  -1   -2702    3777   1
  10  23  -1    1140    4232   1
 -34  24  -1    3042    4690   1
 -31  24  -1    5776    3558   1
 -28  24  -1    -334    3298   1
 -25  24  -1    5471    2856   1
 -22  24  -1    2705    2405   1
 -19  24  -1    4722    1935   1
 -16  24  -1    6547    2003   1
 -13  24  -1    1869    1875   1
 -10  24  -1    9380    2338   1
  -7  24  -1    7152    2803   1
  -4  24  -1   23614    3853   1
  -1  24  -1      44    2919   1
   2  24  -1    7374    3623   1
   5  24  -1    3222    4033   1
   8  24  -1   -1033    4849   1
  11  24  -1    2179    3597   1
 -33  25  -1    4726    2815   1
 -30  25  -1    2693    3312   1
 -27  25  -1   20397    3369   1
 -24  25  -1    -198    3692   1
 -21  25  -1    4662    2446   1
 -18  25  -1    2919    2169   1
 -15  25  -1    1994    2014   1
 -12  25  -1   31232    2716   1
  -9  25  -1    6227    2387   1
  -6  25  -1     702    2500   1
  -3  25  -1    1437    3382   1
   0  25  -1    4525    3195   1
   3  25  -1    5188    3966   1
   6  25  -1    1485    3628   1
   9  25  -1    3809    5882   1
 -32  26  -1    3653    3479   1
 -29  26  -1   10392    3519   1
 -26  26  -1   13624    3955   1
 -23  26  -1   13430    3420   1
 -20  26  -1   17355    3177   1
 -17  26  -1    -250    2248   1
 -14  26  -1    1984    2798   1
 -11  26  -1    5992    2614   1
  -8  26  -1    3531    2479   1
  -5  26  -1    4704    3335   1
  -2  26  -1    4199    3156   1
   1  26  -1    6272    4003   1
   4  26  -1     -36    3565   1
   7  26  -1    -825    5523   1
 -31  27  -1    7475    3372   1
 -28  27  -1   16360    3414   1
 -25  27  -1    4726    3157   1
 -22  27  -1    9971    3769   1
 -19  27  -1   19467    3087   1
 -16  27  -1    7871    2844   1
 -13  27  -1   24072    3104   1
 -10  27  -1   18092    7002   1
  -7  27  -1     109    2843   1
  -4  27  -1   -1564    3336   1
  -1  27  -1   18744   10577   1
   2  27  -1     889    4057   1
   5  27  -1   -1221    3527   1
 -30  28  -1    1285    3006   1
 -27  28  -1   21094    3670   1
 -24  28  -1    -154    2989   1
 -21  28  -1   15773    2824   1
 -18  28  -1   12373    2964   1
 -15  28  -1   13037    2562   1
 -12  28  -1   12770    2997   1
  -9  28  -1    7000    2948   1
  -6  28  -1     781    6279   1
  -3  28  -1   16984    4741   1
   0  28  -1    6087    3893   1
   3  28  -1    -299    4655   1
   6  28  -1     529    6665   1
 -32  29  -1   -3935    6835   1
 -29  29  -1   10153    3456   1
 -26  29  -1    2999    3291   1
 -23  29  -1    7633    3118   1
 -20  29  -1   20292    2843   1
 -17  29  -1    6208    3509   1
 -14  29  -1   11477    3007   1
 -11  29  -1   17828    2833   1
  -8  29  -1   27068    3725   1
  -5  29  -1   11809    4328   1
  -2  29  -1    4466    6530   1
   1  29  -1    1964    4109   1
   4  29  -1    -762    4909   1
 -31  30  -1    1672    6031   1
 -28  30  -1    1478    3418   1
 -25  30  -1    1918    3222   1
 -22  30  -1    2487    2969   1
 -19  30  -1   15413    3718   1
 -16  30  -1   15699    4783   1
 -13  30  -1    1562    3816   1
 -10  30  -1   11492    3805   1
  -7  30  -1   20412    5858   1
  -4  30  -1   -3402    3598   1
  -1  30  -1    1338    3679   1
   2  30  -1    2286    5417   1
 -30  31  -1    5903    6686   1
 -27  31  -1    1996    3498   1
 -24  31  -1    -160    3320   1
 -21  31  -1    7727    3912   1
 -18  31  -1   25391    3113   1
 -15  31  -1    3146    3621   1
 -12  31  -1    7936    3800   1
  -9  31  -1   11019    4162   1
  -6  31  -1     850    3151   1
  -3  31  -1   -4287    5038   1
   0  31  -1   -1523    5818   1
 -29  32  -1    2539    5882   1
 -26  32  -1     593    3423   1
 -23  32  -1     833    3706   1
 -20  32  -1    6496    3032   1
 -17  32  -1    4296    3187   1
 -14  32  -1   -2469    3822   1
 -11  32  -1    8945    3345   1
  -8  32  -1   12458    5797   1
  -5  32  -1    2179    6263   1
  -2  32  -1   -1608    5227   1
 -28  33  -1    3830    5586   1
 -25  33  -1    1217    4102   1
 -22  33  -1    3975    3034   1
 -19  33  -1    1341    3736   1
 -16  33  -1    2562    4037   1
 -13  33  -1    2918    3816   1
 -10  33  -1    5207    3317   1
  -7  33  -1    4126    7575   1
  -4  33  -1    1290    5014   1
 -24  34  -1    -190    7172   1
 -21  34  -1    2459    4223   1
 -18  34  -1   -3082    3082   1
 -15  34  -1     265    3977   1
 -12  34  -1    3449    6306   1
  -9  34  -1    9373    7532   1
  -6  34  -1    2687    4951   1
 -23  35  -1    -719    4147   1
 -20  35  -1   -2201    7554   1
 -17  35  -1    -318    6073   1
 -11  35  -1   -1544    4973   1
  -8  35  -1   -1185    3766   1
 -22  36  -1     889    4951   1
 -19  36  -1    5035    6622   1
 -16  36  -1   10219    7829   1
 -13  36  -1    1841    3745   1
  -1  -1   0  675236   45374  -2
   1   1   0  675236   45374   1
   1  -2   0  652675   24670  -2
  -1   2   0  652675   24670   1
  -2  -2   0   46079    4687  -2
   2   2   0   46079    4687   1
   3  -3   0  247900   38688  -2
  -3   3   0  247900   38688   1
   0  -3   0  305046    7763  -2
   0   3   0  305046    7763   1
  -3  -3   0  215994   17688  -2
   3   3   0  215994   17688   1
   5  -4   0  156126   15594  -2
  -5   4   0  156126   15594   1
   2  -4   0   46389    2793  -2
  -2   4   0   46389    2793   1
  -1  -4   0 1026118   70934  -2
   1   4   0 1026118   70934   1
  -4  -4   0  259647    8051  -2
   4   4   0  259647    8051   1
   7  -5   0  476993   20072  -2
  -7   5   0  476993   20072   1
   4  -5   0 1030220   39154  -2
  -4   5   0 1030220   39154   1
   1  -5   0  176265    5274  -2
  -1   5   0  176265    5274   1
  -2  -5   0  404397   12343  -2
   2   5   0  404397   12343   1
  -5  -5   0   81439    3795  -2
   5   5   0   81439    3795   1
   9  -6   0  547275   17014  -2
  -9   6   0  547275   17014   1
   6  -6   0   27551    3884  -2
  -6   6   0   27551    3884   1
   3  -6   0  246486    7932  -2
  -3   6   0  246486    7932   1
   0  -6   0   42271    2014  -2
   0   6   0   42271    2014   1
  -3  -6   0  197988    5207  -2
   3   6   0  197988    5207   1
  -6  -6   0  288885   29506  -2
   6   6   0  288885   29506   1
  11  -7   0  174261   12333  -2
 -11   7   0  174261   12333   1
   8  -7   0  280439    9514  -2
  -8   7   0  280439    9514   1
   5  -7   0  419279   53203  -2
  -5   7   0  419279   53203   1
   2  -7   0  471282   36286  -2
  -2   7   0  471282   36286   1
  -1  -7   0  532515   21824  -2
   1   7   0  532515   21824   1
  -4  -7   0  125353    4821  -2
   4   7   0  125353    4821   1
  -7  -7   0  184259    5589  -2
   7   7   0  184259    5589   1
  13  -8   0  160226    4499  -2
 -13   8   0  160226    4499   1
  10  -8   0  620619   15954  -2
 -10   8   0  620619   15954   1
   7  -8   0  576752   13021  -2
  -7   8   0  576752   13021   1
   4  -8   0  280162    7938  -2
  -4   8   0  280162    7938   1
   1  -8   0  249663   16778  -2
  -1   8   0  249663   16778   1
  -2  -8   0  147595    6841  -2
   2   8   0  147595    6841   1
  -5  -8   0   51532    2317  -2
   5   8   0   51532    2317   1
  -8  -8   0   53767    3063  -2
   8   8   0   53767    3063   1
  15  -9   0   72393    2907  -2
 -15   9   0   72393    2907   1
  12  -9   0  445418   11592  -2
 -12   9   0  445418   11592   1
   9  -9   0  209908   10050  -2
  -9   9   0  209908   10050   1
   6  -9   0  217688    6425  -2
  -6   9   0  217688    6425   1
   3  -9   0  523064   29448  -2
  -3   9   0  523064   29448   1
   0  -9   0  186305    9497  -2
   0   9   0  186305    9497   1
  -3  -9   0  117672    6127  -2
   3   9   0  117672    6127   1
  -6  -9   0  135846    5892  -2
   6   9   0  135846    5892   1
  -9  -9   0  164192   14440  -2
   9   9   0  164192   14440   1
  17 -10   0   64146    4258  -2
 -17  10   0   64146    4258   1
  14 -10   0  123711    4089  -2
 -14  10   0  123711    4089   1
  11 -10   0  506427   11482  -2
 -11  10   0  506427   11482   1
   8 -10   0  166899    7056  -2
  -8  10   0  166899    7056   1
   5 -10   0   81970    3854  -2
  -5  10   0   81970    3854   1
   2 -10   0  605154   19465  -2
  -2  10   0  605154   19465   1
  -1 -10   0  115510    6021  -2
   1  10   0  115510    6021   1
  -4 -10   0  101713    5166  -2
   4  10   0  101713    5166   1
  -7 -10   0   69044    4719  -2
   7  10   0   69044    4719   1
 -10 -10   0  102929    5449  -2
  10  10   0  102929    5449   1
  19 -11   0   32866    2047  -2
 -19  11   0   32866    2047   1
  16 -11   0  121071    4473  -2
 -16  11   0  121071    4473   1
  13 -11   0  494831   18208  -2
 -13  11   0  494831   18208   1
  10 -11   0  124167   14610  -2
 -10  11   0  124167   14610   1
   7 -11   0  117798    7318  -2
  -7  11   0  117798    7318   1
   4 -11   0  187742    5953  -2
  -4  11   0  187742    5953   1
   1 -11   0  480223   12625  -2
  -1  11   0  480223   12625   1
  -2 -11   0  290711   13097  -2
   2  11   0  290711   13097   1
  -5 -11   0  169987    7655  -2
   5  11   0  169987    7655   1
  -8 -11   0  170509    8844  -2
   8  11   0  170509    8844   1
 -11 -11   0   36817    2887  -2
  11  11   0   36817    2887   1
  21 -12   0    7322    1806  -2
 -21  12   0    7322    1806   1
  18 -12   0   91720    3084  -2
 -18  12   0   91720    3084   1
  15 -12   0  169974    6377  -2
 -15  12   0  169974    6377   1
  12 -12   0  265243   12812  -2
 -12  12   0  265243   12812   1
   9 -12   0  100280    5319  -2
  -9  12   0  100280    5319   1
   6 -12   0  304952    7643  -2
  -6  12   0  304952    7643   1
   3 -12   0  473041   22914  -2
  -3  12   0  473041   22914   1
   0 -12   0  282633   17477  -2
   0  12   0  282633   17477   1
  -3 -12   0  117341    8467  -2
   3  12   0  117341    8467   1
  -6 -12   0   82459    6158  -2
   6  12   0   82459    6158   1
  -9 -12   0  156524   10444  -2
   9  12   0  156524   10444   1
 -12 -12   0    9878    1995  -2
  12  12   0    9878    1995   1
  23 -13   0   73602    3587  -2
 -23  13   0   73602    3587   1
  20 -13   0   24677    1747  -2
 -20  13   0   24677    1747   1
  17 -13   0  172769    4482  -2
 -17  13   0  172769    4482   1
  14 -13   0  130697    3827  -2
 -14  13   0  130697    3827   1
  11 -13   0  312865   12572  -2
 -11  13   0  312865   12572   1
   8 -13   0   50474    1828  -2
  -8  13   0   50474    1828   1
   5 -13   0  143672    4228  -2
  -5  13   0  143672    4228   1
   2 -13   0  498138   12480  -2
  -2  13   0  498138   12480   1
  -1 -13   0   52490    2816  -2
   1  13   0   52490    2816   1
  -4 -13   0   87929    7303  -2
   4  13   0   87929    7303   1
  -7 -13   0  142883    8940  -2
   7  13   0  142883    8940   1
 -10 -13   0  222294   17873  -2
  10  13   0  222294   17873   1
 -13 -13   0   11997    2683  -2
  13  13   0   11997    2683   1
  25 -14   0   22248    2598  -2
 -25  14   0   22248    2598   1
  22 -14   0  135220    4569  -2
 -22  14   0  135220    4569   1
  19 -14   0   74869    3039  -2
 -19  14   0   74869    3039   1
  16 -14   0   78382    3144  -2
 -16  14   0   78382    3144   1
  13 -14   0   57996    4316  -2
 -13  14   0   57996    4316   1
  10 -14   0   94467    6071  -2
 -10  14   0   94467    6071   1
   7 -14   0  181496    4321  -2
  -7  14   0  181496    4321   1
   4 -14   0  119819    3311  -2
  -4  14   0  119819    3311   1
   1 -14   0  129592    3905  -2
  -1  14   0  129592    3905   1
  -2 -14   0   74119    7363  -2
   2  14   0   74119    7363   1
  -5 -14   0   84535    3639  -2
   5  14   0   84535    3639   1
  -8 -14   0  261543   15744  -2
   8  14   0  261543   15744   1
 -11 -14   0   65431    5559  -2
  11  14   0   65431    5559   1
 -14 -14   0   41856    3607  -2
  14  14   0   41856    3607   1
  27 -15   0   53268    3370  -2
 -27  15   0   53268    3370   1
  24 -15   0  123651    5456  -2
 -24  15   0  123651    5456   1
  21 -15   0   32081    2687  -2
 -21  15   0   32081    2687   1
  18 -15   0   21811    1916  -2
 -18  15   0   21811    1916   1
  15 -15   0  201018    5858  -2
 -15  15   0  201018    5858   1
  12 -15   0  106693    6411  -2
 -12  15   0  106693    6411   1
   9 -15   0  116326    3433  -2
  -9  15   0  116326    3433   1
   6 -15   0   68692    2648  -2
  -6  15   0   68692    2648   1
   3 -15   0  169626    5074  -2
  -3  15   0  169626    5074   1
   0 -15   0  189506    7176  -2
   0  15   0  189506    7176   1
  -3 -15   0   45001    2594  -2
   3  15   0   45001    2594   1
  -6 -15   0  168689    7353  -2
   6  15   0  168689    7353   1
  -9 -15   0  176302   20904  -2
   9  15   0  176302   20904   1
 -12 -15   0   25211    3738  -2
  12  15   0   25211    3738   1
 -15 -15   0   34449    5765  -2
  15  15   0   34449    5765   1
  29 -16   0   29101    3368  -2
 -29  16   0   29101    3368   1
  26 -16   0   21670    4005  -2
 -26  16   0   21670    4005   1
  23 -16   0   66438    3050  -2
 -23  16   0   66438    3050   1
  20 -16   0   30936    2021  -2
 -20  16   0   30936    2021   1
  17 -16   0   98540    8282  -2
 -17  16   0   98540    8282   1
  14 -16   0   66352    5087  -2
 -14  16   0   66352    5087   1
  11 -16   0  159853    4822  -2
 -11  16   0  159853    4822   1
   8 -16   0   50880    3714  -2
  -8  16   0   50880    3714   1
   5 -16   0  116044    3835  -2
  -5  16   0  116044    3835   1
   2 -16   0   78716    3238  -2
  -2  16   0   78716    3238   1
  -1 -16   0  151271    4206  -2
   1  16   0  151271    4206   1
  -4 -16   0   73601    3635  -2
   4  16   0   73601    3635   1
  -7 -16   0   95035    5373  -2
   7  16   0   95035    5373   1
 -10 -16   0   17147    2685  -2
  10  16   0   17147    2685   1
 -13 -16   0   29982    3916  -2
  13  16   0   29982    3916   1
 -16 -16   0   69118    7956  -2
  16  16   0   69118    7956   1
  31 -17   0   22588    3511  -2
 -31  17   0   22588    3511   1
  28 -17   0   32951    4086  -2
 -28  17   0   32951    4086   1
  25 -17   0   51245    3122  -2
 -25  17   0   51245    3122   1
  22 -17   0   63815    2631  -2
 -22  17   0   63815    2631   1
  19 -17   0   22471    2136  -2
 -19  17   0   22471    2136   1
  16 -17   0  166118    7171  -2
 -16  17   0  166118    7171   1
  13 -17   0   69772    5295  -2
 -13  17   0   69772    5295   1
  10 -17   0   65093    2311  -2
 -10  17   0   65093    2311   1
   7 -17   0   74837    4857  -2
  -7  17   0   74837    4857   1
   4 -17   0  171137    4565  -2
  -4  17   0  171137    4565   1
   1 -17   0   94339    2955  -2
  -1  17   0   94339    2955   1
  -2 -17   0   25389    2152  -2
   2  17   0   25389    2152   1
  -5 -17   0   37433    2588  -2
   5  17   0   37433    2588   1
  -8 -17   0   33460    6538  -2
   8  17   0   33460    6538   1
 -11 -17   0   53175   10158  -2
  11  17   0   53175   10158   1
 -14 -17   0   15070    3408  -2
  14  17   0   15070    3408   1
 -17 -17   0   16104    6263  -2
  17  17   0   16104    6263   1
  33 -18   0   39991    4594  -2
 -33  18   0   39991    4594   1
  30 -18   0   11289    3357  -2
 -30  18   0   11289    3357   1
  27 -18   0   26708    3490  -2
 -27  18   0   26708    3490   1
  24 -18   0   89477    6347  -2
 -24  18   0   89477    6347   1
  21 -18   0  154813    4735  -2
 -21  18   0  154813    4735   1
  18 -18   0   21582    2609  -2
 -18  18   0   21582    2609   1
  15 -18   0   50966    6665  -2
 -15  18   0   50966    6665   1
  12 -18   0   74525    6053  -2
 -12  18   0   74525    6053   1
   9 -18   0  182127    7804  -2
  -9  18   0  182127    7804   1
   6 -18   0   96160    3287  -2
  -6  18   0   96160    3287   1
   3 -18   0   22811    1838  -2
  -3  18   0   22811    1838   1
   0 -18   0   14360    2475  -2
   0  18   0   14360    2475   1
  -3 -18   0   73899    4146  -2
   3  18   0   73899    4146   1
  -6 -18   0   48401    2932  -2
   6  18   0   48401    2932   1
  -9 -18   0   19707    3346  -2
   9  18   0   19707    3346   1
 -12 -18   0   29076   11626  -2
  12  18   0   29076   11626   1
 -15 -18   0   20678    3949  -2
  15  18   0   20678    3949   1
  35 -19   0   23438    4230  -2
 -35  19   0   23438    4230   1
  32 -19   0   19448    3649  -2
 -32  19   0   19448    3649   1
  29 -19   0   17759    3109  -2
 -29  19   0   17759    3109   1
  26 -19   0   84718    3741  -2
 -26  19   0   84718    3741   1
  23 -19   0  106216    3869  -2
 -23  19   0  106216    3869   1
  20 -19   0   74208    2944  -2
 -20  19   0   74208    2944   1
  17 -19   0   31684    2686  -2
 -17  19   0   31684    2686   1
  14 -19   0   81727    5488  -2
 -14  19   0   81727    5488   1
  11 -19   0  189751    7969  -2
 -11  19   0  189751    7969   1
   8 -19   0   36823    3883  -2
  -8  19   0   36823    3883   1
   5 -19   0   94106    3344  -2
  -5  19   0   94106    3344   1
   2 -19   0   26080    2317  -2
  -2  19   0   26080    2317   1
  -1 -19   0   51370    5670  -2
   1  19   0   51370    5670   1
  -4 -19   0   32429    3842  -2
   4  19   0   32429    3842   1
  -7 -19   0   26279    3166  -2
   7  19   0   26279    3166   1
 -10 -19   0   24647    4353  -2
  10  19   0   24647    4353   1
 -13 -19   0    7701    4994  -2
  13  19   0    7701    4994   1
 -16 -19   0    1955    3786  -2
  16  19   0    1955    3786   1
  34 -20   0   25697    4010  -2
 -34  20   0   25697    4010   1
  31 -20   0   18246    3420  -2
 -31  20   0   18246    3420   1
  28 -20   0   20142    3007  -2
 -28  20   0   20142    3007   1
  25 -20   0   94844    6361  -2
 -25  20   0   94844    6361   1
  22 -20   0  114678    4813  -2
 -22  20   0  114678    4813   1
  19 -20   0   56319    2752  -2
 -19  20   0   56319    2752   1
  16 -20   0   74833    4016  -2
 -16  20   0   74833    4016   1
  13 -20   0  148671    4397  -2
 -13  20   0  148671    4397   1
  10 -20   0  107500    3351  -2
 -10  20   0  107500    3351   1
   7 -20   0   38382    2034  -2
  -7  20   0   38382    2034   1
   4 -20   0   32206    1976  -2
  -4  20   0   32206    1976   1
   1 -20   0   84613    6618  -2
  -1  20   0   84613    6618   1
  -2 -20   0   65602    3061  -2
   2  20   0   65602    3061   1
  -5 -20   0   48885    6361  -2
   5  20   0   48885    6361   1
  -8 -20   0    8590    3375  -2
   8  20   0    8590    3375   1
 -11 -20   0    7337    3515  -2
  11  20   0    7337    3515   1
 -14 -20   0    9783    3710  -2
  14  20   0    9783    3710   1
  33 -21   0   24019    4227  -2
 -33  21   0   24019    4227   1
  30 -21   0   25930    5244  -2
 -30  21   0   25930    5244   1
  27 -21   0   32669    3269  -2
 -27  21   0   32669    3269   1
  24 -21   0  121313    4004  -2
 -24  21   0  121313    4004   1
  21 -21   0   87633    3789  -2
 -21  21   0   87633    3789   1
  18 -21   0   72665    2973  -2
 -18  21   0   72665    2973   1
  15 -21   0  159641    6179  -2
 -15  21   0  159641    6179   1
  12 -21   0  152931    6468  -2
 -12  21   0  152931    6468   1
   9 -21   0    8462    1901  -2
  -9  21   0    8462    1901   1
   6 -21   0   49339    2779  -2
  -6  21   0   49339    2779   1
   3 -21   0  158694    5484  -2
  -3  21   0  158694    5484   1
   0 -21   0   88952    4238  -2
   0  21   0   88952    4238   1
  -3 -21   0   45813    3142  -2
   3  21   0   45813    3142   1
  -6 -21   0    4980    3476  -2
   6  21   0    4980    3476   1
  -9 -21   0   19868    3972  -2
   9  21   0   19868    3972   1
 -12 -21   0   15710    4111  -2
  12  21   0   15710    4111   1
  35 -22   0   12484    6686  -2
 -35  22   0   12484    6686   1
  32 -22   0    8494    3605  -2
 -32  22   0    8494    3605   1
  29 -22   0   36162    4124  -2
 -29  22   0   36162    4124   1
  26 -22   0   40524    3959  -2
 -26  22   0   40524    3959   1
  23 -22   0   83565    3451  -2
 -23  22   0   83565    3451   1
  20 -22   0   62631    3061  -2
 -20  22   0   62631    3061   1
  17 -22   0   41432    2945  -2
 -17  22   0   41432    2945   1
  14 -22   0  265963   15081  -2
 -14  22   0  265963   15081   1
  11 -22   0   30317    1996  -2
 -11  22   0   30317    1996   1
   8 -22   0  144324    4720  -2
  -8  22   0  144324    4720   1
   5 -22   0   74633    3333  -2
  -5  22   0   74633    3333   1
   2 -22   0  109808    3542  -2
  -2  22   0  109808    3542   1
  -1 -22   0   20254    3784  -2
   1  22   0   20254    3784   1
  -4 -22   0   55290    5775  -2
   4  22   0   55290    5775   1
  -7 -22   0   75321    6966  -2
   7  22   0   75321    6966   1
 -10 -22   0     405    4480  -2
  10  22   0     405    4480   1
 -13 -22   0    8615    3219  -2
  13  22   0    8615    3219   1
  34 -23   0    4859    4408  -2
 -34  23   0    4859    4408   1
  31 -23   0   24833    4479  -2
 -31  23   0   24833    4479   1
  28 -23   0   23530    3398  -2
 -28  23   0   23530    3398   1
  25 -23   0   61051    3135  -2
 -25  23   0   61051    3135   1
  22 -23   0   18761    2468  -2
 -22  23   0   18761    2468   1
  19 -23   0   29959    2637  -2
 -19  23   0   29959    2637   1
  16 -23   0   90803    4386  -2
 -16  23   0   90803    4386   1
  13 -23   0  229525    6883  -2
 -13  23   0  229525    6883   1
  10 -23   0   81526    4574  -2
 -10  23   0   81526    4574   1
   7 -23   0   67293    2856  -2
  -7  23   0   67293    2856   1
   4 -23   0  107629    4178  -2
  -4  23   0  107629    4178   1
   1 -23   0   84559    5448  -2
  -1  23   0   84559    5448   1
  -2 -23   0   46347    4175  -2
   2  23   0   46347    4175   1
  -5 -23   0    9192    3888  -2
   5  23   0    9192    3888   1
  -8 -23   0   36509    6950  -2
   8  23   0   36509    6950   1
 -11 -23   0    2896    3538  -2
  11  23   0    2896    3538   1
  33 -24   0    8601    3981  -2
 -33  24   0    8601    3981   1
  30 -24   0   24663    3719  -2
 -30  24   0   24663    3719   1
  27 -24   0   15284    3293  -2
 -27  24   0   15284    3293   1
  24 -24   0   24162    2654  -2
 -24  24   0   24162    2654   1
  21 -24   0   30907    2684  -2
 -21  24   0   30907    2684   1
  18 -24   0   43747    3369  -2
 -18  24   0   43747    3369   1
  15 -24   0  185539   16572  -2
 -15  24   0  185539   16572   1
  12 -24   0   14268    2399  -2
 -12  24   0   14268    2399   1
   9 -24   0  125280    7067  -2
  -9  24   0  125280    7067   1
   6 -24   0   90989    4118  -2
  -6  24   0   90989    4118   1
   3 -24   0  112380    4416  -2
  -3  24   0  112380    4416   1
   0 -24   0   22510    4729  -2
   0  24   0   22510    4729   1
  -3 -24   0   22471    3987  -2
   3  24   0   22471    3987   1
  -6 -24   0   60757   10271  -2
   6  24   0   60757   10271   1
  -9 -24   0   10226    4172  -2
   9  24   0   10226    4172   1
  32 -25   0    7930    3679  -2
 -32  25   0    7930    3679   1
  29 -25   0    3849    3356  -2
 -29  25   0    3849    3356   1
  26 -25   0   22898    3220  -2
 -26  25   0   22898    3220   1
  23 -25   0   40365    3445  -2
 -23  25   0   40365    3445   1
  20 -25   0   35538    4008  -2
 -20  25   0   35538    4008   1
  17 -25   0   37553    3249  -2
 -17  25   0   37553    3249   1
  14 -25   0   73417    6155  -2
 -14  25   0   73417    6155   1
  11 -25   0   19747    2307  -2
 -11  25   0   19747    2307   1
   8 -25   0   56983    7043  -2
  -8  25   0   56983    7043   1
   5 -25   0   95510    4726  -2
  -5  25   0   95510    4726   1
   2 -25   0   57016    3679  -2
  -2  25   0   57016    3679   1
  -1 -25   0   12493    3662  -2
   1  25   0   12493    3662   1
  -4 -25   0   17610    7183  -2
   4  25   0   17610    7183   1
  -7 -25   0   27067    4708  -2
   7  25   0   27067    4708   1
  34 -26   0   14451    6157  -2
 -34  26   0   14451    6157   1
  31 -26   0    1054    3799  -2
 -31  26   0    1054    3799   1
  28 -26   0   31689    3495  -2
 -28  26   0   31689    3495   1
  25 -26   0   13462    3072  -2
 -25  26   0   13462    3072   1
  22 -26   0   53179    3221  -2
 -22  26   0   53179    3221   1
  19 -26   0   31335    3153  -2
 -19  26   0   31335    3153   1
  16 -26   0   15953    2947  -2
 -16  26   0   15953    2947   1
  13 -26   0   12839    2287  -2
 -13  26   0   12839    2287   1
  10 -26   0   11304    4105  -2
 -10  26   0   11304    4105   1
   7 -26   0   75290    5250  -2
  -7  26   0   75290    5250   1
   4 -26   0   39105    5586  -2
  -4  26   0   39105    5586   1
   1 -26   0   23792    3938  -2
  -1  26   0   23792    3938   1
  -2 -26   0    7059    3789  -2
   2  26   0    7059    3789   1
  -5 -26   0   38932   11711  -2
   5  26   0   38932   11711   1
  -8 -26   0    5798    6263  -2
   8  26   0    5798    6263   1
  33 -27   0   12738    6496  -2
 -33  27   0   12738    6496   1
  30 -27   0   31434    3889  -2
 -30  27   0   31434    3889   1
  27 -27   0   31454    3698  -2
 -27  27   0   31454    3698   1
  24 -27   0   18335    2991  -2
 -24  27   0   18335    2991   1
  21 -27   0    5351    3223  -2
 -21  27   0    5351    3223   1
  18 -27   0   24630    3182  -2
 -18  27   0   24630    3182   1
  15 -27   0   29245    3964  -2
 -15  27   0   29245    3964   1
  12 -27   0   40700    6115  -2
 -12  27   0   40700    6115   1
   9 -27   0   25494    3880  -2
  -9  27   0   25494    3880   1
   6 -27   0   28168    2763  -2
  -6  27   0   28168    2763   1
   3 -27   0    9700    3401  -2
  -3  27   0    9700    3401   1
   0 -27   0   22321    5371  -2
   0  27   0   22321    5371   1
  -3 -27   0   16990    4147  -2
   3  27   0   16990    4147   1
  -6 -27   0   13451    4194  -2
   6  27   0   13451    4194   1
  32 -28   0   17749    5628  -2
 -32  28   0   17749    5628   1
  29 -28   0   21705    3767  -2
 -29  28   0   21705    3767   1
  26 -28   0   11463    3374  -2
 -26  28   0   11463    3374   1
  23 -28   0   14476    2920  -2
 -23  28   0   14476    2920   1
  20 -28   0   17532    3531  -2
 -20  28   0   17532    3531   1
  17 -28   0   62416    3573  -2
 -17  28   0   62416    3573   1
  14 -28   0   39153    3141  -2
 -14  28   0   39153    3141   1
  11 -28   0   24002    2964  -2
 -11  28   0   24002    2964   1
   8 -28   0   19787    2916  -2
  -8  28   0   19787    2916   1
   5 -28   0   20284    3651  -2
  -5  28   0   20284    3651   1
   2 -28   0   21879    4539  -2
  -2  28   0   21879    4539   1
  -1 -28   0    2448    4531  -2
   1  28   0    2448    4531   1
  -4 -28   0   15164    6485  -2
   4  28   0   15164    6485   1
  31 -29   0   14782    5321  -2
 -31  29   0   14782    5321   1
  28 -29   0    2659    3391  -2
 -28  29   0    2659    3391   1
  25 -29   0   17954    3300  -2
 -25  29   0   17954    3300   1
  22 -29   0   71318    4873  -2
 -22  29   0   71318    4873   1
  19 -29   0   25032    3178  -2
 -19  29   0   25032    3178   1
  16 -29   0   27009    3074  -2
 -16  29   0   27009    3074   1
  13 -29   0   26169    2887  -2
 -13  29   0   26169    2887   1
  10 -29   0   14074    2939  -2
 -10  29   0   14074    2939   1
   7 -29   0   35492    5205  -2
  -7  29   0   35492    5205   1
   4 -29   0    5367    3460  -2
  -4  29   0    5367    3460   1
   1 -29   0   15918    6412  -2
  -1  29   0   15918    6412   1
  -2 -29   0    3878    4001  -2
   2  29   0    3878    4001   1
  30 -30   0    4727    5096  -2
 -30  30   0    4727    5096   1
  27 -30   0   22662    3730  -2
 -27  30   0   22662    3730   1
  24 -30   0   73980    7603  -2
 -24  30   0   73980    7603   1
  21 -30   0   26989    4041  -2
 -21  30   0   26989    4041   1
  18 -30   0   28752    3206  -2
 -18  30   0   28752    3206   1
  15 -30   0   38892    5870  -2
 -15  30   0   38892    5870   1
  12 -30   0   16867    2964  -2
 -12  30   0   16867    2964   1
   9 -30   0   32514    3849  -2
  -9  30   0   32514    3849   1
   6 -30   0   27134    4655  -2
  -6  30   0   27134    4655   1
   3 -30   0   23342    8153  -2
  -3  30   0   23342    8153   1
   0 -30   0    1747    4626  -2
   0  30   0    1747    4626   1
  29 -31   0    1111    4619  -2
 -29  31   0    1111    4619   1
  26 -31   0   61388    8744  -2
 -26  31   0   61388    8744   1
  23 -31   0   37905    6266  -2
 -23  31   0   37905    6266   1
  20 -31   0   11093    2937  -2
 -20  31   0   11093    2937   1
  17 -31   0   20971    3247  -2
 -17  31   0   20971    3247   1
  14 -31   0   33314    5409  -2
 -14  31   0   33314    5409   1
  11 -31   0   16775    3970  -2
 -11  31   0   16775    3970   1
   8 -31   0   18264    6138  -2
  -8  31   0   18264    6138   1
   5 -31   0    7276    3719  -2
  -5  31   0    7276    3719   1
   2 -31   0    3492    3803  -2
  -2  31   0    3492    3803   1
  28 -32   0   23797   10442  -2
 -28  32   0   23797   10442   1
  25 -32   0   19297    7955  -2
 -25  32   0   19297    7955   1
  22 -32   0    -528    3985  -2
 -22  32   0    -528    3985   1
  19 -32   0   24543    5635  -2
 -19  32   0   24543    5635   1
  16 -32   0   75231   10042  -2
 -16  32   0   75231   10042   1
  13 -32   0   22638    3329  -2
 -13  32   0   22638    3329   1
  10 -32   0   13527    3123  -2
 -10  32   0   13527    3123   1
   7 -32   0    2802    5892  -2
  -7  32   0    2802    5892   1
   4 -32   0   14528    3473  -2
  -4  32   0   14528    3473   1
  27 -33   0   21404    4835  -2
 -27  33   0   21404    4835   1
  24 -33   0   16340    7170  -2
 -24  33   0   16340    7170   1
  21 -33   0    8934    5355  -2
 -21  33   0    8934    5355   1
  18 -33   0   22551    3303  -2
 -18  33   0   22551    3303   1
  15 -33   0   37257    4287  -2
 -15  33   0   37257    4287   1
  12 -33   0   24586    3995  -2
 -12  33   0   24586    3995   1
   9 -33   0    8467    4053  -2
  -9  33   0    8467    4053   1
   6 -33   0   16863    6707  -2
  -6  33   0   16863    6707   1
  26 -34   0   24755    5861  -2
 -26  34   0   24755    5861   1
  23 -34   0     -51    3957  -2
 -23  34   0     -51    3957   1
  20 -34   0    9962    3522  -2
 -20  34   0    9962    3522   1
  17 -34   0   18530    4047  -2
 -17  34   0   18530    4047   1
  14 -34   0   19249    6075  -2
 -14  34   0   19249    6075   1
  11 -34   0    9035    7501  -2
 -11  34   0    9035    7501   1
   8 -34   0    9627    8336  -2
  -8  34   0    9627    8336   1
  22 -35   0    9287    4401  -2
 -22  35   0    9287    4401   1
  19 -35   0    6109    4550  -2
 -19  35   0    6109    4550   1
  16 -35   0   14600    7469  -2
 -16  35   0   14600    7469   1
  13 -35   0   10135    6475  -2
 -13  35   0   10135    6475   1
  -1   1   1  135296    5617   1
  -3   2   1  798808  108471   1
   0   2   1  141967    4582   1
  -5   3   1  256146   23814   1
  -2   3   1  106638    5353   1
   1   3   1    5070     790   1
  -7   4   1  132075    9649   1
  -4   4   1  105647   13356   1
  -1   4   1   90473    5268   1
   2   4   1   49911    2968   1
  -9   5   1    7003    1107   1
  -6   5   1  267981   25537   1
  -3   5   1  263544   33885   1
   0   5   1  232761   15371   1
   3   5   1  300372    8028   1
 -11   6   1  128955    3515   1
  -8   6   1   49267    3653   1
  -5   6   1    7476    2580   1
  -2   6   1  200699   10755   1
   1   6   1  335853   12913   1
   4   6   1   16535    1257   1
 -13   7   1   11832    1707   1
 -10   7   1  124765    5462   1
  -7   7   1   59540    7680   1
  -4   7   1   46338    4309   1
  -1   7   1  229871    9671   1
   2   7   1   14893    1460   1
   5   7   1   13114    1947   1
 -15   8   1   22185    1755   1
 -12   8   1   29517    1574   1
  -9   8   1   10413    1436   1
  -6   8   1   86323    8482   1
  -3   8   1   30645    2123   1
   0   8   1   42842    3829   1
   3   8   1   36033    2867   1
   6   8   1    6415    1906   1
 -17   9   1   55738    2436   1
 -14   9   1    7657    1170   1
 -11   9   1   38677    4718   1
  -8   9   1   37467    2772   1
  -5   9   1   35513    3628   1
  -2   9   1   67444    3175   1
   1   9   1   33494    2730   1
   4   9   1   19026    1842   1
   7   9   1   29826    1948   1
 -19  10   1   45375    2125   1
 -16  10   1   53602    2740   1
 -13  10   1    7051    1946   1
 -10  10   1   89954    5064   1
  -7  10   1  108779   11910   1
  -4  10   1   15348    1650   1
  -1  10   1  224964    7405   1
   2  10   1  145286    4750   1
   5  10   1   32940    2368   1
   8  10   1   30159    1939   1
 -21  11   1   38971    2498   1
 -18  11   1  117267    4664   1
 -15  11   1   73855    3249   1
 -12  11   1   36463    2100   1
  -9  11   1   11299    2222   1
  -3  11   1   16844    2358   1
   0  11   1   48516    2518   1
   3  11   1   97601    3451   1
   6  11   1     404    1329   1
   9  11   1   -1155    1468   1
 -23  12   1   22401    2444   1
 -20  12   1   22446    3893   1
 -17  12   1   12666    1726   1
 -14  12   1    5880    2104   1
 -11  12   1   25627    2719   1
  -8  12   1   26250    2168   1
  -5  12   1    2113    1176   1
  -2  12   1  179720    5551   1
   1  12   1   53330    2187   1
   4  12   1   43091    2152   1
   7  12   1    4544    1398   1
  10  12   1   26692    2665   1
 -25  13   1   20354    2574   1
 -22  13   1   15258    2015   1
 -19  13   1   28975    2265   1
 -16  13   1    8069    2096   1
 -13  13   1   20668    1739   1
 -10  13   1  143926    8516   1
  -7  13   1   92780    4147   1
  -4  13   1   13329    2243   1
  -1  13   1    6525    1047   1
   2  13   1   20840    2013   1
   5  13   1    3117    1288   1
   8  13   1   16426    2878   1
  11  13   1     765    2157   1
 -27  14   1   20153    3847   1
 -24  14   1    8117    2278   1
 -21  14   1   18423    2649   1
 -18  14   1   42537    2625   1
 -15  14   1   13686    1894   1
 -12  14   1   19808    1484   1
  -9  14   1  238797   24293   1
  -6  14   1   42455    4700   1
  -3  14   1   28923    2310   1
   0  14   1   12407    1258   1
   3  14   1   28652    2013   1
   6  14   1   28788    2288   1
   9  14   1   21864    2950   1
  12  14   1    1336    2687   1
 -29  15   1    4994    3226   1
 -26  15   1    7366    2691   1
 -23  15   1   21932    2386   1
 -20  15   1   70827    9299   1
 -17  15   1   33226    2326   1
 -14  15   1   11139    2254   1
 -11  15   1   23126    3364   1
  -8  15   1   96345    7670   1
  -5  15   1   25661    2450   1
  -2  15   1    4259    1825   1
   1  15   1   47537    2999   1
   4  15   1   11303    1852   1
   7  15   1    8443    2479   1
  10  15   1    2388    2264   1
  13  15   1   15873    3194   1
 -31  16   1    5719    3402   1
 -28  16   1   12791    2840   1
 -25  16   1   11906    2528   1
 -22  16   1   40495    3544   1
 -19  16   1   15454    1982   1
 -16  16   1   26017    2761   1
 -13  16   1   20750    2816   1
 -10  16   1   72346    4604   1
  -7  16   1   24783    3840   1
  -4  16   1   16114    2091   1
  -1  16   1   21458    1500   1
   2  16   1   62268    3541   1
   5  16   1   21777    2270   1
   8  16   1    8138    2144   1
  11  16   1   11275    3371   1
  14  16   1   15414    3365   1
 -33  17   1     104    4036   1
 -30  17   1     361    3131   1
 -27  17   1   19253    3310   1
 -24  17   1    2685    2549   1
 -21  17   1    4169    3534   1
 -18  17   1    1039    1602   1
 -15  17   1    2986    1320   1
 -12  17   1   63727    6205   1
  -9  17   1   39771    4268   1
  -6  17   1   26045    2528   1
  -3  17   1   29099    4230   1
   0  17   1   93627    3476   1
   3  17   1   45819    2607   1
   6  17   1     243    3025   1
   9  17   1    5560    2511   1
  12  17   1    4609    3330   1
  15  17   1    5796    3450   1
 -35  18   1    4359    5205   1
 -32  18   1    3022    3552   1
 -29  18   1   10374    3123   1
 -26  18   1    6203    2909   1
 -23  18   1   13224    5157   1
 -20  18   1     297    2928   1
 -17  18   1   27932    1820   1
 -14  18   1   48885    3460   1
 -11  18   1   11555    1756   1
  -8  18   1   37738    1787   1
  -5  18   1   35370    2771   1
  -2  18   1   57404    2990   1
   1  18   1   27926    2336   1
   4  18   1    6755    2671   1
   7  18   1   -2935    2944   1
  10  18   1   22744    7186   1
  13  18   1   29475    3849   1
  16  18   1    8549    6972   1
 -34  19   1   -1631    3829   1
 -31  19   1   -2911    3629   1
 -28  19   1    1938    6550   1
 -25  19   1    3567    5494   1
 -22  19   1    5912    2418   1
 -19  19   1   12440    1812   1
 -16  19   1   37329    2566   1
 -13  19   1    4649    1478   1
 -10  19   1   14189    2010   1
  -7  19   1   13124    1459   1
  -4  19   1   10954    2627   1
  -1  19   1   21368    2882   1
   2  19   1   27692    2525   1
   5  19   1    5345    2644   1
   8  19   1   24754    3238   1
  11  19   1   16120    4088   1
  14  19   1    2937    3954   1
  17  19   1   -2433    5142   1
 -36  20   1     -21    5924   1
 -33  20   1    6280    3956   1
 -30  20   1   15315    4502   1
 -27  20   1    2029    2963   1
 -24  20   1   24360    3066   1
 -21  20   1   10831    2073   1
 -18  20   1   30586    2720   1
 -15  20   1   22587    1857   1
 -12  20   1  114450    9958   1
  -9  20   1    1906    1364   1
  -6  20   1    4250    1735   1
  -3  20   1   11572    1797   1
   0  20   1   20863    2456   1
   3  20   1   10511    2757   1
   6  20   1    8622    5268   1
   9  20   1   16103    3605   1
  12  20   1    9905    4056   1
  15  20   1    2560    5184   1
 -35  21   1     698    7722   1
 -32  21   1    8846    3501   1
 -29  21   1   37475    4029   1
 -26  21   1    5754    2491   1
 -23  21   1   11341    2299   1
 -20  21   1    4710    2388   1
 -17  21   1    6444    1833   1
 -14  21   1   58563   11431   1
 -11  21   1   11106    1529   1
  -8  21   1   32560    3874   1
  -5  21   1   16734    2278   1
  -2  21   1    7811    2133   1
   1  21   1     490    2729   1
   4  21   1    2052    3119   1
   7  21   1   14833    4514   1
  10  21   1    7337    4669   1
  13  21   1   -1339    3735   1
 -34  22   1    7744    5946   1
 -31  22   1   12596    3749   1
 -28  22   1    5460    2930   1
 -25  22   1    5745    2945   1
 -22  22   1    6788    2293   1
 -19  22   1   18582    2403   1
 -16  22   1   16837    2719   1
 -13  22   1   46398    5390   1
 -10  22   1   44405    3529   1
  -7  22   1    5539    1754   1
  -4  22   1   18235    6475   1
  -1  22   1   18922    3143   1
   2  22   1   -1939    3147   1
   5  22   1    8431    3690   1
   8  22   1    5382    5872   1
  11  22   1    1502    4287   1
  14  22   1    3068    5967   1
 -36  23   1   -1904    5417   1
 -33  23   1   10918    3762   1
 -30  23   1   20271    3558   1
 -27  23   1     430    3515   1
 -24  23   1      -8    2488   1
 -21  23   1   47016    5990   1
 -18  23   1   15462    2258   1
 -15  23   1   23106    2399   1
 -12  23   1    -427    2712   1
  -9  23   1   28080    3257   1
  -6  23   1   10718    3073   1
  -3  23   1    4820    2191   1
   0  23   1   -2069    2972   1
   3  23   1   15555    4843   1
   6  23   1    9625    3677   1
   9  23   1   -2666    3567   1
  12  23   1    3576    5289   1
 -35  24   1    4190    7151   1
 -32  24   1   13465    5643   1
 -29  24   1   12639    3372   1
 -26  24   1    5235    3382   1
 -23  24   1    9250    2897   1
 -20  24   1   20359    2565   1
 -17  24   1    5707    2481   1
 -14  24   1    3415    2815   1
 -11  24   1   37782    5004   1
  -8  24   1   20367    3973   1
  -5  24   1   12626    2508   1
  -2  24   1    4409    3298   1
   1  24   1    2316    3377   1
   4  24   1    1164    3576   1
   7  24   1     500    3843   1
  10  24   1    3555    4782   1
 -34  25   1    2793    5798   1
 -31  25   1     107    3974   1
 -28  25   1       8    9110   1
 -25  25   1     667    2830   1
 -22  25   1   33316    3408   1
 -19  25   1    9428    2273   1
 -16  25   1    4211    2549   1
 -13  25   1   16666    2223   1
 -10  25   1   46391    6017   1
  -7  25   1    7397    2270   1
  -4  25   1    1172    2991   1
  -1  25   1    5907    3101   1
   2  25   1    9142    4484   1
   5  25   1    1241    3535   1
   8  25   1    -193    4284   1
 -33  26   1    1841    5564   1
 -30  26   1    3258    5924   1
 -27  26   1   13346    3939   1
 -24  26   1    2929    3434   1
 -21  26   1   45884    3189   1
 -18  26   1   13436    2416   1
 -15  26   1    7070    2264   1
 -12  26   1   34815    6216   1
  -9  26   1   12642    2770   1
  -6  26   1     397    3745   1
  -3  26   1    9697    3540   1
   0  26   1   10308    4274   1
   3  26   1    1777    3651   1
   6  26   1     444    4193   1
 -35  27   1    2370    3555   1
 -32  27   1    -762    5332   1
 -29  27   1    1587    4084   1
 -26  27   1    9209    3011   1
 -23  27   1   19993    2865   1
 -20  27   1   15782    2694   1
 -17  27   1   13794    2474   1
 -14  27   1    8270    3896   1
 -11  27   1   18403    2445   1
  -8  27   1    2660    6505   1
  -5  27   1    7225    3065   1
  -2  27   1   25996    5010   1
   1  27   1   14230   14790   1
   4  27   1      -1    4987   1
   7  27   1    2348    3956   1
 -34  28   1    1058    4760   1
 -31  28   1    5760    3506   1
 -28  28   1   -3220    3996   1
 -25  28   1    3720    6728   1
 -22  28   1    6664    2806   1
 -19  28   1   13403    3793   1
 -16  28   1    4406    2527   1
 -13  28   1   24939    2735   1
 -10  28   1   12334    2629   1
  -7  28   1    7014    2748   1
  -4  28   1     -86    5126   1
  -1  28   1    9295    3745   1
   2  28   1     805    4750   1
   5  28   1    2222    3597   1
 -33  29   1     106    5248   1
 -30  29   1    1133    3655   1
 -27  29   1   -3289    3289   1
 -24  29   1    6168    3099   1
 -21  29   1    2083    2822   1
 -18  29   1    4024    2612   1
 -15  29   1   16800    3227   1
 -12  29   1   14958    3445   1
  -9  29   1   14888    2905   1
  -6  29   1    4653    3432   1
  -3  29   1    9353    4934   1
   0  29   1    9112    4984   1
   3  29   1    3427    4506   1
 -32  30   1    2581    5099   1
 -29  30   1    1657    4377   1
 -26  30   1    4043    3526   1
 -23  30   1    2115    3139   1
 -20  30   1   11676    3144   1
 -17  30   1    1665    5277   1
 -14  30   1    4883    3996   1
 -11  30   1    -383    3472   1
  -8  30   1   12603    3064   1
  -5  30   1    5406    3492   1
  -2  30   1    4346    4683   1
   1  30   1    7765    4231   1
 -31  31   1    5564    4739   1
 -28  31   1   -1827    3588   1
 -25  31   1    9775    3651   1
 -22  31   1     300    3067   1
 -19  31   1    8634    5417   1
 -16  31   1    -116    3678   1
 -13  31   1    3944    3600   1
 -10  31   1     335    3640   1
  -7  31   1    3412    4038   1
  -4  31   1    2671    5132   1
  -1  31   1    1439    2983   1
 -30  32   1    3005    5310   1
 -27  32   1   -3331    4617   1
 -24  32   1    2675    3413   1
 -21  32   1    5485    3294   1
 -18  32   1    2046    3694   1
 -15  32   1    5854    3751   1
 -12  32   1     -78    3586   1
  -9  32   1    1736    3915   1
  -6  32   1    5202    3673   1
 -29  33   1    1058    4444   1
 -26  33   1      64    5289   1
 -23  33   1     740    4207   1
 -20  33   1    2843    4051   1
 -17  33   1    2076    3901   1
 -14  33   1    -853    4025   1
 -11  33   1    8684    4186   1
  -8  33   1    4531    5345   1
 -28  34   1    7131    3999   1
 -22  34   1    5824    4762   1
 -19  34   1     239    4200   1
 -16  34   1    6218    3904   1
 -13  34   1    1893    3166   1
 -10  34   1    1185   10685   1
 -24  35   1   11214    3830   1
 -21  35   1    2412    4719   1
 -18  35   1    -593    5438   1
 -15  35   1    4930    5289   1
   0   1   2  255012    6740   1
  -2   2   2  262607    7623   1
   1   2   2   79013    2835   1
  -4   3   2  244186   20407   1
  -1   3   2  386114   15192   1
   2   3   2  211999   23411   1
  -6   4   2  109193   10514   1
  -3   4   2  556469   52420   1
   0   4   2  254365    7832   1
   3   4   2  274825   18418   1
  -8   5   2  245607   15205   1
  -5   5   2   31153    3924   1
  -2   5   2  202846    9352   1
   1   5   2  356351   42295   1
   4   5   2   67519    2207   1
 -10   6   2  141372    8610   1
  -7   6   2  109958   11166   1
  -4   6   2  156497   21286   1
  -1   6   2   81891    3153   1
   2   6   2  102567    4184   1
   5   6   2  117998    6348   1
 -12   7   2  173178   12613   1
  -9   7   2   34297    4498   1
  -6   7   2   84997   14948   1
  -3   7   2   11677    5173   1
   0   7   2  195092   11362   1
   3   7   2   15357    1296   1
   6   7   2   27281    1457   1
 -14   8   2   73746    2634   1
 -11   8   2  172039   14278   1
  -8   8   2  113704   19201   1
  -5   8   2   18940    4898   1
  -2   8   2    3368     922   1
   1   8   2  221155   11192   1
   4   8   2   11827    1085   1
   7   8   2   38768    3808   1
 -16   9   2   56024    3580   1
 -13   9   2  114689    9902   1
 -10   9   2  120907   15773   1
  -7   9   2   50614    6270   1
  -4   9   2   10234    2391   1
  -1   9   2  122849    8337   1
   2   9   2  148041    7195   1
   5   9   2     763    1690   1
   8   9   2   15126    1634   1
 -18  10   2   31807    2124   1
 -15  10   2   71008    6872   1
 -12  10   2  291865   22756   1
  -9  10   2   73060    7805   1
  -6  10   2   44778    5951   1
  -3  10   2  261151   33917   1
   0  10   2  207896   13348   1
   3  10   2   44979    2479   1
   6  10   2    5827    1305   1
   9  10   2   78826    7947   1
 -20  11   2   45675    5762   1
 -17  11   2   50806    2919   1
 -14  11   2   75124    9005   1
 -11  11   2  248806   30297   1
  -8  11   2  103141   20915   1
  -5  11   2  136008   22058   1
  -2  11   2  266305   22015   1
   1  11   2  111585    7300   1
   4  11   2    1189    1204   1
   7  11   2   59355    4532   1
  10  11   2   25163    3664   1
 -22  12   2   29821    6396   1
 -19  12   2  111873   13104   1
 -16  12   2   43308    3380   1
 -13  12   2  103874    7971   1
 -10  12   2  167428   22003   1
  -7  12   2  141669   30605   1
  -4  12   2  182253   25570   1
  -1  12   2  105836    4292   1
   2  12   2   23338    1667   1
   5  12   2   40858    2121   1
   8  12   2  106901   10820   1
  11  12   2   64299    5162   1
 -24  13   2   36476    3629   1
 -21  13   2   53829    9684   1
 -18  13   2  106948   12699   1
 -15  13   2   83602    5549   1
 -12  13   2   65053   10167   1
  -9  13   2  118937   19511   1
  -6  13   2  131564   12777   1
  -3  13   2  114658    6284   1
   0  13   2   91157    4415   1
   3  13   2   40347    5014   1
   6  13   2   83081    9333   1
   9  13   2   43010    8569   1
  12  13   2   64914    4359   1
 -26  14   2    2150    2509   1
 -23  14   2   34748    4190   1
 -20  14   2   55656   12206   1
 -17  14   2   37766    5262   1
 -14  14   2   30106    4228   1
 -11  14   2  115942   25242   1
  -8  14   2   51234    7114   1
  -5  14   2  130068   10999   1
  -2  14   2   73420    5543   1
   1  14   2   37332    3034   1
   4  14   2   88717    7301   1
   7  14   2   45378    5956   1
  10  14   2   46506   12304   1
  13  14   2    7740    4110   1
 -28  15   2   11921    3479   1
 -25  15   2    5067    2288   1
 -22  15   2   33528    3558   1
 -19  15   2   40467    4201   1
 -16  15   2   10115    1905   1
 -13  15   2   44041    6471   1
 -10  15   2  158801   26014   1
  -7  15   2   34061    4677   1
  -4  15   2   73202    3729   1
  -1  15   2   75548   13213   1
   2  15   2  112781    7582   1
   5  15   2   51728    9616   1
   8  15   2   34842    5697   1
  11  15   2   15611    3527   1
  14  15   2    5522    4301   1
 -30  16   2   18906    4235   1
 -27  16   2   -1604    2427   1
 -24  16   2   13573    2633   1
 -21  16   2   30044    5291   1
 -18  16   2   11116    1488   1
 -15  16   2    3232    1227   1
 -12  16   2   24228    4334   1
  -9  16   2  101136   15320   1
  -6  16   2   25589    5099   1
  -3  16   2   34693    2946   1
   0  16   2   85290   18683   1
   3  16   2   65194   12596   1
   6  16   2   21813    5861   1
   9  16   2   29907    4306   1
  12  16   2   19473    3039   1
  15  16   2    6546    4280   1
 -32  17   2   14803    4325   1
 -29  17   2   12143    5237   1
 -26  17   2    4282    2434   1
 -23  17   2   13894    2299   1
 -20  17   2   34118    6780   1
 -17  17   2   -1445    2340   1
 -14  17   2   49933    5533   1
 -11  17   2   83277   22417   1
  -8  17   2   20715    3935   1
  -5  17   2   62466   10579   1
  -2  17   2   23915    1953   1
   1  17   2   16440    3280   1
   4  17   2   31819    4918   1
   7  17   2   40266    6961   1
  10  17   2   27474    5593   1
  13  17   2    8367    4636   1
  16  17   2    8406    4655   1
 -34  18   2   12992    6347   1
 -31  18   2   18686    3703   1
 -28  18   2   -1708    3015   1
 -25  18   2   29733    2814   1
 -22  18   2  103467    7729   1
 -19  18   2   30809    4827   1
 -16  18   2    4398    1563   1
 -13  18   2   39964    9310   1
 -10  18   2  104042   20818   1
  -7  18   2   30653    3131   1
  -4  18   2   34210    6807   1
  -1  18   2   42423    4423   1
   2  18   2   15509    3005   1
   5  18   2   26134    5046   1
   8  18   2   17709    4433   1
  11  18   2   26542    4142   1
  14  18   2   13524    7771   1
  17  18   2    4020    3619   1
 -36  19   2    -804    4634   1
 -33  19   2    4324    4784   1
 -30  19   2   21559    4489   1
 -27  19   2   29922    3157   1
 -24  19   2   37477    7382   1
 -21  19   2   79349   13993   1
 -18  19   2   27358    9500   1
 -15  19   2   42078   12388   1
 -12  19   2   32815    5008   1
  -9  19   2   63125   16165   1
  -6  19   2   -2031    2031   1
  -3  19   2   22364    3745   1
   0  19   2   17436    3432   1
   3  19   2   11799    3332   1
   6  19   2   12006    2561   1
   9  19   2   16714    3251   1
  12  19   2   10626    4475   1
  15  19   2    4506    4867   1
  18  19   2    -550    5502   1
 -35  20   2   10791    5163   1
 -32  20   2    7677    5131   1
 -29  20   2    9004    3214   1
 -26  20   2   59321    6372   1
 -23  20   2   55314    7390   1
 -20  20   2   12171    2343   1
 -17  20   2   42715    5315   1
 -14  20   2   72417   15268   1
 -11  20   2   56416   14943   1
  -8  20   2    8696    2137   1
  -5  20   2    1823    1759   1
  -2  20   2   43909    5353   1
   1  20   2   21626    2934   1
   4  20   2    3133    2938   1
   7  20   2   14878    4796   1
  10  20   2   18118    3579   1
  13  20   2   10824    4581   1
  16  20   2     339    2179   1
 -37  21   2    6284    3343   1
 -34  21   2    7892    5332   1
 -31  21   2   12883    3991   1
 -28  21   2   24756    3469   1
 -25  21   2   43568    5904   1
 -22  21   2   25098    2575   1
 -19  21   2    4769    2616   1
 -16  21   2   71125   16390   1
 -13  21   2   58805   15983   1
 -10  21   2   65349    9014   1
  -7  21   2    3881    2021   1
  -4  21   2   50886    5227   1
  -1  21   2   44633    5125   1
   2  21   2    5103    2831   1
   5  21   2    -495    3604   1
   8  21   2   12986    4739   1
  11  21   2    5165    4087   1
  14  21   2     550    3597   1
 -33  22   2    -269    4236   1
 -30  22   2   14133    3871   1
 -27  22   2   21534    3370   1
 -24  22   2   28969    5671   1
 -21  22   2   12233    2191   1
 -18  22   2   56999    3915   1
 -15  22   2   41103   10992   1
 -12  22   2   60703    8100   1
  -9  22   2   24390    3017   1
  -6  22   2   28287    5650   1
  -3  22   2   60883    8216   1
   0  22   2   23814    5036   1
   3  22   2    1822    2896   1
   6  22   2    8631    3501   1
   9  22   2   17663    4445   1
  12  22   2    2602    5078   1
 -32  23   2    6800    4617   1
 -29  23   2   24191    4730   1
 -26  23   2   22513    2879   1
 -23  23   2   45740    4213   1
 -20  23   2   20536    2550   1
 -17  23   2   56358   12716   1
 -14  23   2   48926   12630   1
 -11  23   2   14099    4485   1
  -8  23   2   48287    9839   1
  -5  23   2   40516    4962   1
  -2  23   2   59160   14088   1
   1  23   2    3255    3420   1
   4  23   2    3636    3832   1
   7  23   2   10451    5307   1
  10  23   2   12018    4719   1
 -34  24   2    5205    4423   1
 -31  24   2   12401   10149   1
 -28  24   2    4650    3659   1
 -25  24   2   18278    3076   1
 -22  24   2   33155    4401   1
 -19  24   2   40265    4020   1
 -16  24   2   38644    6982   1
 -13  24   2   45467   10072   1
 -10  24   2   14841    2589   1
  -7  24   2   23371    4202   1
  -4  24   2   48717    8042   1
  -1  24   2   15181    3586   1
   2  24   2   15289    6540   1
   5  24   2    7317    3823   1
   8  24   2    5936    4026   1
  11  24   2    -444    2454   1
 -33  25   2    2920    4845   1
 -30  25   2    6756    9322   1
 -27  25   2    2843    2947   1
 -24  25   2   27220    3225   1
 -21  25   2   42359    4655   1
 -18  25   2   16059    3365   1
 -15  25   2   57992    9806   1
 -12  25   2   37717    8790   1
  -9  25   2   22739    3618   1
  -6  25   2   17653    2555   1
  -3  25   2   44272    7169   1
   0  25   2   16402    6153   1
   3  25   2   11436    9246   1
   6  25   2    9497    4793   1
   9  25   2   -2116    4295   1
 -32  26   2   14515    6073   1
 -29  26   2    2255    3513   1
 -26  26   2    7002    3424   1
 -23  26   2   21459    6567   1
 -20  26   2   19863    2774   1
 -17  26   2   33192    5829   1
 -14  26   2   25976    4803   1
 -11  26   2   69055   10118   1
  -8  26   2    9194    2754   1
  -5  26   2   42708   17614   1
  -2  26   2   16078    3004   1
   1  26   2   12736    4096   1
   4  26   2   25573    6385   1
   7  26   2   -2708    4951   1
 -34  27   2    2708    4973   1
 -31  27   2    2094    4613   1
 -28  27   2      21    3358   1
 -25  27   2   15011    3174   1
 -22  27   2   31395    4274   1
 -19  27   2    7489    2923   1
 -16  27   2   20594    2625   1
 -13  27   2   26126    7639   1
 -10  27   2   21176    3176   1
  -7  27   2   26063    2969   1
  -4  27   2   25741    9151   1
  -1  27   2   13107    5753   1
   2  27   2    1928    3525   1
   5  27   2    5438    4041   1
 -33  28   2   14071    6327   1
 -30  28   2    3053    3449   1
 -27  28   2    6496    3363   1
 -24  28   2   13227    3096   1
 -21  28   2   16950    5700   1
 -18  28   2    -525    3438   1
 -15  28   2   10192    2640   1
 -12  28   2   48314    5673   1
  -9  28   2   17838    2783   1
  -6  28   2   11401    6627   1
  -3  28   2   16339    4704   1
   0  28   2    6568    5972   1
   3  28   2     318    4169   1
 -32  29   2     868    4994   1
 -29  29   2    5670    5750   1
 -26  29   2   12284    3282   1
 -23  29   2   13597    4279   1
 -20  29   2    7887    4300   1
 -17  29   2    1992    3369   1
 -14  29   2   10509    4596   1
 -11  29   2   33357    6062   1
  -8  29   2      46    4233   1
  -5  29   2    2794    4743   1
  -2  29   2    6138    7024   1
   1  29   2    4160    4559   1
   4  29   2      85    2815   1
 -34  30   2    1228    3956   1
 -31  30   2     -64    4253   1
 -28  30   2   11661    3431   1
 -25  30   2   11517    4181   1
 -22  30   2   12970    3147   1
 -19  30   2   -1171    2970   1
 -16  30   2    3322    3010   1
 -13  30   2   26109    6299   1
 -10  30   2    4143    3477   1
  -7  30   2     680    3495   1
  -4  30   2    3701    5542   1
  -1  30   2    2772    3110   1
   2  30   2     296    2306   1
 -33  31   2     825    2348   1
 -30  31   2     550    4105   1
 -27  31   2   17349    5289   1
 -24  31   2    7874    3765   1
 -21  31   2   15618    3164   1
 -18  31   2   -1633    5152   1
 -15  31   2   14237    3176   1
 -12  31   2   22706    7472   1
  -9  31   2    3521    4802   1
  -6  31   2    6202    6010   1
  -3  31   2    6221    3216   1
   0  31   2    1439    2116   1
 -32  32   2     423    2011   1
 -29  32   2    1672    3619   1
 -26  32   2   15467    5120   1
 -23  32   2    9815    3452   1
 -20  32   2    7471    3621   1
 -17  32   2    9738    3765   1
 -14  32   2   12783    4301   1
 -11  32   2     179    3344   1
  -8  32   2    1317    5569   1
  -5  32   2    -403    7300   1
 -31  33   2    6897    3280   1
 -25  33   2   12081    4930   1
 -22  33   2    3791    3168   1
 -19  33   2   10083    3933   1
 -16  33   2   19613    5385   1
 -13  33   2    9761    3540   1
 -10  33   2   -1173    3235   1
  -7  33   2    4401    5755   1
 -27  34   2    2518    4295   1
 -24  34   2   -1904    5057   1
 -21  34   2    7639    3894   1
 -18  34   2   10495    4591   1
 -15  34   2    6256    5226   1
 -12  34   2    3660    4994   1
 -26  35   2    2433    3894   1
 -17  35   2     994    4506   1
 -14  35   2   10516    5564   1
 -22  36   2     486    2941   1
 -19  36   2     804    3555   1
   0   0   3  154837    6327  -2
   0   0   3  154837    6327   1
  -1  -1   3   40534    1732  -2
   1   1   3   40534    1732   1
   1  -2   3  121978   12653  -2
  -1   2   3  121978   12653   1
  -2  -2   3   73653    3809  -2
   2   2   3   73653    3809   1
   3  -3   3  168359   12039  -2
  -3   3   3  168359   12039   1
   0  -3   3   68074    3862  -2
   0   3   3   68074    3862   1
  -3  -3   3   87441    9035  -2
   3   3   3   87441    9035   1
   5  -4   3  136188    9140  -2
  -5   4   3  136188    9140   1
   2  -4   3  142034   16387  -2
  -2   4   3  142034   16387   1
  -1  -4   3  171363   12706  -2
   1   4   3  171363   12706   1
  -4  -4   3  180491   15742  -2
   4   4   3  180491   15742   1
   7  -5   3   51500    3131  -2
  -7   5   3   51500    3131   1
   4  -5   3   91255    8421  -2
  -4   5   3   91255    8421   1
   1  -5   3  296190   24195  -2
  -1   5   3  296190   24195   1
  -2  -5   3  386060   30924  -2
   2   5   3  386060   30924   1
  -5  -5   3  103456    4955  -2
   5   5   3  103456    4955   1
   9  -6   3   45573    4713  -2
  -9   6   3   45573    4713   1
   6  -6   3  331830   53753  -2
  -6   6   3  331830   53753   1
   3  -6   3  110324   18630  -2
  -3   6   3  110324   18630   1
   0  -6   3  218115   13144  -2
   0   6   3  218115   13144   1
  -3  -6   3  226631   10881  -2
   3   6   3  226631   10881   1
  -6  -6   3   87593    4110  -2
   6   6   3   87593    4110   1
  11  -7   3   93995    7424  -2
 -11   7   3   93995    7424   1
   8  -7   3  109433   21413  -2
  -8   7   3  109433   21413   1
   5  -7   3  348769   54049  -2
  -5   7   3  348769   54049   1
   2  -7   3  127777   15149  -2
  -2   7   3  127777   15149   1
  -1  -7   3   90903    8897  -2
   1   7   3   90903    8897   1
  -4  -7   3   84412    7945  -2
   4   7   3   84412    7945   1
  -7  -7   3   67551    2947  -2
   7   7   3   67551    2947   1
  13  -8   3   70295    6292  -2
 -13   8   3   70295    6292   1
  10  -8   3   29541    5914  -2
 -10   8   3   29541    5914   1
   7  -8   3  159665   26617  -2
  -7   8   3  159665   26617   1
   4  -8   3  108776   14906  -2
  -4   8   3  108776   14906   1
   1  -8   3   18207    2623  -2
  -1   8   3   18207    2623   1
  -2  -8   3  107711    8040  -2
   2   8   3  107711    8040   1
  -5  -8   3   94121    8242  -2
   5   8   3   94121    8242   1
  -8  -8   3   79608    7643  -2
   8   8   3   79608    7643   1
  15  -9   3   54901    7831  -2
 -15   9   3   54901    7831   1
  12  -9   3   45041    5465  -2
 -12   9   3   45041    5465   1
   9  -9   3   16491    2190  -2
  -9   9   3   16491    2190   1
   6  -9   3  137476   28892  -2
  -6   9   3  137476   28892   1
   3  -9   3   46172    7712  -2
  -3   9   3   46172    7712   1
   0  -9   3   50167    8125  -2
   0   9   3   50167    8125   1
  -3  -9   3   67444    8083  -2
   3   9   3   67444    8083   1
  -6  -9   3  100256    8297  -2
   6   9   3  100256    8297   1
  -9  -9   3   53726    5125  -2
   9   9   3   53726    5125   1
  17 -10   3  127450    7986  -2
 -17  10   3  127450    7986   1
  14 -10   3   12061    1242  -2
 -14  10   3   12061    1242   1
  11 -10   3   23900    5946  -2
 -11  10   3   23900    5946   1
   8 -10   3  100648   20778  -2
  -8  10   3  100648   20778   1
   5 -10   3  145154   23909  -2
  -5  10   3  145154   23909   1
   2 -10   3    7026    2856  -2
  -2  10   3    7026    2856   1
  -1 -10   3   24699    1979  -2
   1  10   3   24699    1979   1
  -4 -10   3   85302    4276  -2
   4  10   3   85302    4276   1
  -7 -10   3   92584    5198  -2
   7  10   3   92584    5198   1
 -10 -10   3   25551    2323  -2
  10  10   3   25551    2323   1
  19 -11   3   56343    7780  -2
 -19  11   3   56343    7780   1
  16 -11   3   48245    6193  -2
 -16  11   3   48245    6193   1
  13 -11   3     996    3053  -2
 -13  11   3     996    3053   1
  10 -11   3   74495   14917  -2
 -10  11   3   74495   14917   1
   7 -11   3  125501   26469  -2
  -7  11   3  125501   26469   1
   4 -11   3   84251    9543  -2
  -4  11   3   84251    9543   1
   1 -11   3    7482    1359  -2
  -1  11   3    7482    1359   1
  -2 -11   3   67429    5416  -2
   2  11   3   67429    5416   1
  -5 -11   3   71635    6626  -2
   5  11   3   71635    6626   1
  -8 -11   3   35220    3578  -2
   8  11   3   35220    3578   1
 -11 -11   3   12323    2020  -2
  11  11   3   12323    2020   1
  21 -12   3   61006    7020  -2
 -21  12   3   61006    7020   1
  18 -12   3   37284    4802  -2
 -18  12   3   37284    4802   1
  15 -12   3   34576    2400  -2
 -15  12   3   34576    2400   1
  12 -12   3   21271    4442  -2
 -12  12   3   21271    4442   1
   9 -12   3  115655   30373  -2
  -9  12   3  115655   30373   1
   6 -12   3  129929   27252  -2
  -6  12   3  129929   27252   1
   3 -12   3   25183    2402  -2
  -3  12   3   25183    2402   1
   0 -12   3   22565    2475  -2
   0  12   3   22565    2475   1
  -3 -12   3   31555    4021  -2
   3  12   3   31555    4021   1
  -6 -12   3   52675    5189  -2
   6  12   3   52675    5189   1
  -9 -12   3    1713    1889  -2
   9  12   3    1713    1889   1
 -12 -12   3   28708    2909  -2
  12  12   3   28708    2909   1
  23 -13   3   37758    5244  -2
 -23  13   3   37758    5244   1
  20 -13   3  108670    9485  -2
 -20  13   3  108670    9485   1
  17 -13   3   37372    4660  -2
 -17  13   3   37372    4660   1
  14 -13   3   30853    3071  -2
 -14  13   3   30853    3071   1
  11 -13   3   83765   14674  -2
 -11  13   3   83765   14674   1
   8 -13   3  143417   33938  -2
  -8  13   3  143417   33938   1
   5 -13   3  108309   21148  -2
  -5  13   3  108309   21148   1
   2 -13   3    3653    1665  -2
  -2  13   3    3653    1665   1
  -1 -13   3   48117    7215  -2
   1  13   3   48117    7215   1
  -4 -13   3   61186   11648  -2
   4  13   3   61186   11648   1
  -7 -13   3    5199    1888  -2
   7  13   3    5199    1888   1
 -10 -13   3    4050    2155  -2
  10  13   3    4050    2155   1
 -13 -13   3   32843    4372  -2
  13  13   3   32843    4372   1
  25 -14   3   37083    7808  -2
 -25  14   3   37083    7808   1
  22 -14   3   39464    5839  -2
 -22  14   3   39464    5839   1
  19 -14   3  124363   13112  -2
 -19  14   3  124363   13112   1
  16 -14   3  106495   12519  -2
 -16  14   3  106495   12519   1
  13 -14   3   54493   14557  -2
 -13  14   3   54493   14557   1
  10 -14   3   64417   16654  -2
 -10  14   3   64417   16654   1
   7 -14   3   64933   12251  -2
  -7  14   3   64933   12251   1
   4 -14   3   45085    3665  -2
  -4  14   3   45085    3665   1
   1 -14   3   28183    4638  -2
  -1  14   3   28183    4638   1
  -2 -14   3   31165    2503  -2
   2  14   3   31165    2503   1
  -5 -14   3   30884    5088  -2
   5  14   3   30884    5088   1
  -8 -14   3    4292    2609  -2
   8  14   3    4292    2609   1
 -11 -14   3   14856    3030  -2
  11  14   3   14856    3030   1
 -14 -14   3   24900    3734  -2
  14  14   3   24900    3734   1
  27 -15   3   27436    3042  -2
 -27  15   3   27436    3042   1
  24 -15   3   27785    2971  -2
 -24  15   3   27785    2971   1
  21 -15   3   91255    8114  -2
 -21  15   3   91255    8114   1
  18 -15   3   72954    8298  -2
 -18  15   3   72954    8298   1
  15 -15   3   63534   11539  -2
 -15  15   3   63534   11539   1
  12 -15   3   40415    8185  -2
 -12  15   3   40415    8185   1
   9 -15   3  179701   46146  -2
  -9  15   3  179701   46146   1
   6 -15   3   13518    2931  -2
  -6  15   3   13518    2931   1
   3 -15   3   38362   10971  -2
  -3  15   3   38362   10971   1
   0 -15   3   51587    7656  -2
   0  15   3   51587    7656   1
  -3 -15   3  117817   25962  -2
   3  15   3  117817   25962   1
  -6 -15   3    6552    2465  -2
   6  15   3    6552    2465   1
  -9 -15   3    6927    2607  -2
   9  15   3    6927    2607   1
 -12 -15   3   28771    7694  -2
  12  15   3   28771    7694   1
 -15 -15   3   13412    9120  -2
  15  15   3   13412    9120   1
  29 -16   3   28631    5023  -2
 -29  16   3   28631    5023   1
  26 -16   3   28051    4316  -2
 -26  16   3   28051    4316   1
  23 -16   3   13961    2012  -2
 -23  16   3   13961    2012   1
  20 -16   3   37867    4720  -2
 -20  16   3   37867    4720   1
  17 -16   3   83894   10493  -2
 -17  16   3   83894   10493   1
  14 -16   3   70740   13911  -2
 -14  16   3   70740   13911   1
  11 -16   3   69533   24618  -2
 -11  16   3   69533   24618   1
   8 -16   3   91133   18967  -2
  -8  16   3   91133   18967   1
   5 -16   3   27806    7967  -2
  -5  16   3   27806    7967   1
   2 -16   3   95757   15942  -2
  -2  16   3   95757   15942   1
  -1 -16   3   80258   13989  -2
   1  16   3   80258   13989   1
  -4 -16   3   24025    3030  -2
   4  16   3   24025    3030   1
  -7 -16   3    9209    2577  -2
   7  16   3    9209    2577   1
 -10 -16   3    9817    3099  -2
  10  16   3    9817    3099   1
 -13 -16   3   23265    3425  -2
  13  16   3   23265    3425   1
 -16 -16   3    3362    3259  -2
  16  16   3    3362    3259   1
  31 -17   3   18752   10664  -2
 -31  17   3   18752   10664   1
  28 -17   3    8726    3152  -2
 -28  17   3    8726    3152   1
  25 -17   3   30861    3787  -2
 -25  17   3   30861    3787   1
  22 -17   3    6694    2138  -2
 -22  17   3    6694    2138   1
  19 -17   3   24831    3698  -2
 -19  17   3   24831    3698   1
  16 -17   3   54535   10720  -2
 -16  17   3   54535   10720   1
  13 -17   3   56494   11281  -2
 -13  17   3   56494   11281   1
  10 -17   3  136279   42656  -2
 -10  17   3  136279   42656   1
   7 -17   3   50237   15160  -2
  -7  17   3   50237   15160   1
   4 -17   3   59639   12257  -2
  -4  17   3   59639   12257   1
   1 -17   3   79579   22619  -2
  -1  17   3   79579   22619   1
  -2 -17   3   45576    9675  -2
   2  17   3   45576    9675   1
  -5 -17   3   15009    4337  -2
   5  17   3   15009    4337   1
  -8 -17   3   28570    3460  -2
   8  17   3   28570    3460   1
 -11 -17   3   34570    9949  -2
  11  17   3   34570    9949   1
 -14 -17   3    3721    3345  -2
  14  17   3    3721    3345   1
 -17 -17   3    3280    4698  -2
  17  17   3    3280    4698   1
  33 -18   3    -550    5035  -2
 -33  18   3    -550    5035   1
  30 -18   3   12320    3450  -2
 -30  18   3   12320    3450   1
  27 -18   3   16902    2863  -2
 -27  18   3   16902    2863   1
  24 -18   3   10393    2483  -2
 -24  18   3   10393    2483   1
  21 -18   3    3055    3155  -2
 -21  18   3    3055    3155   1
  18 -18   3   64751   10716  -2
 -18  18   3   64751   10716   1
  15 -18   3   61128   12413  -2
 -15  18   3   61128   12413   1
  12 -18   3   32594    8675  -2
 -12  18   3   32594    8675   1
   9 -18   3  111403   38635  -2
  -9  18   3  111403   38635   1
   6 -18   3   31453   10145  -2
  -6  18   3   31453   10145   1
   3 -18   3   82215   20032  -2
  -3  18   3   82215   20032   1
   0 -18   3   59979    8659  -2
   0  18   3   59979    8659   1
  -3 -18   3   23396    4265  -2
   3  18   3   23396    4265   1
  -6 -18   3   31940   14038  -2
   6  18   3   31940   14038   1
  -9 -18   3   33304    8443  -2
   9  18   3   33304    8443   1
 -12 -18   3   27188    4558  -2
  12  18   3   27188    4558   1
 -15 -18   3     740    4591  -2
  15  18   3     740    4591   1
  32 -19   3     346    3365  -2
 -32  19   3     346    3365   1
  29 -19   3    8288    7003  -2
 -29  19   3    8288    7003   1
  26 -19   3   12874    3481  -2
 -26  19   3   12874    3481   1
  23 -19   3    9753    2233  -2
 -23  19   3    9753    2233   1
  20 -19   3   13420    3901  -2
 -20  19   3   13420    3901   1
  17 -19   3   81515   15881  -2
 -17  19   3   81515   15881   1
  14 -19   3   24183    3893  -2
 -14  19   3   24183    3893   1
  11 -19   3   28274   10897  -2
 -11  19   3   28274   10897   1
   8 -19   3   58885   16704  -2
  -8  19   3   58885   16704   1
   5 -19   3   36760    7996  -2
  -5  19   3   36760    7996   1
   2 -19   3   61369   20460  -2
  -2  19   3   61369   20460   1
  -1 -19   3   28724    2781  -2
   1  19   3   28724    2781   1
  -4 -19   3   43171   12219  -2
   4  19   3   43171   12219   1
  -7 -19   3   33073   16155  -2
   7  19   3   33073   16155   1
 -10 -19   3   20072    3605  -2
  10  19   3   20072    3605   1
 -13 -19   3     833    9070  -2
  13  19   3     833    9070   1
 -16 -19   3     614    4020  -2
  16  19   3     614    4020   1
  31 -20   3    3974    3110  -2
 -31  20   3    3974    3110   1
  28 -20   3   35928    3946  -2
 -28  20   3   35928    3946   1
  25 -20   3    4175    2608  -2
 -25  20   3    4175    2608   1
  22 -20   3    4444    2185  -2
 -22  20   3    4444    2185   1
  19 -20   3   21483    3502  -2
 -19  20   3   21483    3502   1
  16 -20   3   51720   12969  -2
 -16  20   3   51720   12969   1
  13 -20   3   17421    3037  -2
 -13  20   3   17421    3037   1
  10 -20   3   31491    8899  -2
 -10  20   3   31491    8899   1
   7 -20   3   64878   19360  -2
  -7  20   3   64878   19360   1
   4 -20   3   32396    6064  -2
  -4  20   3   32396    6064   1
   1 -20   3   30513    7850  -2
  -1  20   3   30513    7850   1
  -2 -20   3   36103    4156  -2
   2  20   3   36103    4156   1
  -5 -20   3   38054    5678  -2
   5  20   3   38054    5678   1
  -8 -20   3   10569    6009  -2
   8  20   3   10569    6009   1
 -11 -20   3   10964    7490  -2
  11  20   3   10964    7490   1
 -14 -20   3    1989    3301  -2
  14  20   3    1989    3301   1
  33 -21   3    2687    3915  -2
 -33  21   3    2687    3915   1
  30 -21   3   30209    7579  -2
 -30  21   3   30209    7579   1
  27 -21   3    9002    4671  -2
 -27  21   3    9002    4671   1
  24 -21   3    3903    2431  -2
 -24  21   3    3903    2431   1
  21 -21   3   10342    2091  -2
 -21  21   3   10342    2091   1
  18 -21   3   67067    6633  -2
 -18  21   3   67067    6633   1
  15 -21   3   14571    3315  -2
 -15  21   3   14571    3315   1
  12 -21   3   11195    2670  -2
 -12  21   3   11195    2670   1
   9 -21   3   55280   19677  -2
  -9  21   3   55280   19677   1
   6 -21   3   68795   18492  -2
  -6  21   3   68795   18492   1
   3 -21   3    3906    2265  -2
  -3  21   3    3906    2265   1
   0 -21   3   14322    4496  -2
   0  21   3   14322    4496   1
  -3 -21   3   65686   11882  -2
   3  21   3   65686   11882   1
  -6 -21   3   14317    3481  -2
   6  21   3   14317    3481   1
  -9 -21   3    4948    4255  -2
   9  21   3    4948    4255   1
 -12 -21   3    -910    3385  -2
  12  21   3    -910    3385   1
  32 -22   3    1819    4782  -2
 -32  22   3    1819    4782   1
  29 -22   3   12147    6390  -2
 -29  22   3   12147    6390   1
  26 -22   3    3313    2566  -2
 -26  22   3    3313    2566   1
  23 -22   3   16764    2653  -2
 -23  22   3   16764    2653   1
  20 -22   3   32441    7844  -2
 -20  22   3   32441    7844   1
  17 -22   3   19643    3640  -2
 -17  22   3   19643    3640   1
  14 -22   3    3326    1926  -2
 -14  22   3    3326    1926   1
  11 -22   3   22933    5081  -2
 -11  22   3   22933    5081   1
   8 -22   3   42833   13806  -2
  -8  22   3   42833   13806   1
   5 -22   3   13144    3228  -2
  -5  22   3   13144    3228   1
   2 -22   3   13812    6983  -2
  -2  22   3   13812    6983   1
  -1 -22   3   32912    9595  -2
   1  22   3   32912    9595   1
  -4 -22   3   23811    9098  -2
   4  22   3   23811    9098   1
  -7 -22   3     592    4420  -2
   7  22   3     592    4420   1
 -10 -22   3    6882   12272  -2
  10  22   3    6882   12272   1
 -13 -22   3   -1502    2751  -2
  13  22   3   -1502    2751   1
  31 -23   3    8667    3710  -2
 -31  23   3    8667    3710   1
  28 -23   3    9606    3229  -2
 -28  23   3    9606    3229   1
  25 -23   3    6955    2597  -2
 -25  23   3    6955    2597   1
  22 -23   3   47492    4296  -2
 -22  23   3   47492    4296   1
  19 -23   3   36832    4854  -2
 -19  23   3   36832    4854   1
  16 -23   3    2770    2679  -2
 -16  23   3    2770    2679   1
  13 -23   3    1418    1966  -2
 -13  23   3    1418    1966   1
  10 -23   3   41499    8983  -2
 -10  23   3   41499    8983   1
   7 -23   3   40409   10769  -2
  -7  23   3   40409   10769   1
   4 -23   3    3821    2378  -2
  -4  23   3    3821    2378   1
   1 -23   3    9796    2781  -2
  -1  23   3    9796    2781   1
  -2 -23   3   27972   11266  -2
   2  23   3   27972   11266   1
  -5 -23   3    7823    3367  -2
   5  23   3    7823    3367   1
  -8 -23   3     -94    4371  -2
   8  23   3     -94    4371   1
 -11 -23   3     381    2370  -2
  11  23   3     381    2370   1
  33 -24   3    9563    5332  -2
 -33  24   3    9563    5332   1
  30 -24   3   12643    3379  -2
 -30  24   3   12643    3379   1
  27 -24   3    7296    3410  -2
 -27  24   3    7296    3410   1
  24 -24   3   17368    5016  -2
 -24  24   3   17368    5016   1
  21 -24   3   60244   13349  -2
 -21  24   3   60244   13349   1
  18 -24   3    8947    2436  -2
 -18  24   3    8947    2436   1
  15 -24   3    8027    2925  -2
 -15  24   3    8027    2925   1
  12 -24   3   26440    4571  -2
 -12  24   3   26440    4571   1
   9 -24   3   31920    4277  -2
  -9  24   3   31920    4277   1
   6 -24   3   18679    4697  -2
  -6  24   3   18679    4697   1
   3 -24   3    6022    2983  -2
  -3  24   3    6022    2983   1
   0 -24   3    3905    5131  -2
   0  24   3    3905    5131   1
  -3 -24   3    4313    4249  -2
   3  24   3    4313    4249   1
  -6 -24   3    1586    6767  -2
   6  24   3    1586    6767   1
  -9 -24   3    1269    2772  -2
   9  24   3    1269    2772   1
  32 -25   3    7680    4401  -2
 -32  25   3    7680    4401   1
  29 -25   3    9782    6686  -2
 -29  25   3    9782    6686   1
  26 -25   3   17309    5281  -2
 -26  25   3   17309    5281   1
  23 -25   3   29564    9240  -2
 -23  25   3   29564    9240   1
  20 -25   3   52930    4512  -2
 -20  25   3   52930    4512   1
  17 -25   3   21739    5243  -2
 -17  25   3   21739    5243   1
  14 -25   3   16025    2396  -2
 -14  25   3   16025    2396   1
  11 -25   3   80891   22904  -2
 -11  25   3   80891   22904   1
   8 -25   3    9995    2994  -2
  -8  25   3    9995    2994   1
   5 -25   3    7378    2752  -2
  -5  25   3    7378    2752   1
   2 -25   3     -76    4062  -2
  -2  25   3     -76    4062   1
  -1 -25   3   21267   13563  -2
   1  25   3   21267   13563   1
  -4 -25   3    6183    3355  -2
   4  25   3    6183    3355   1
  -7 -25   3     614    4190  -2
   7  25   3     614    4190   1
  31 -26   3     403    4126  -2
 -31  26   3     403    4126   1
  28 -26   3   20839    5391  -2
 -28  26   3   20839    5391   1
  25 -26   3   13623    3222  -2
 -25  26   3   13623    3222   1
  22 -26   3   53447    4760  -2
 -22  26   3   53447    4760   1
  19 -26   3   35196    3856  -2
 -19  26   3   35196    3856   1
  16 -26   3   40076   10907  -2
 -16  26   3   40076   10907   1
  13 -26   3   20757    6573  -2
 -13  26   3   20757    6573   1
  10 -26   3   37807    5859  -2
 -10  26   3   37807    5859   1
   7 -26   3    4382    3093  -2
  -7  26   3    4382    3093   1
   4 -26   3   -2202    7596  -2
  -4  26   3   -2202    7596   1
   1 -26   3   19443    5738  -2
  -1  26   3   19443    5738   1
  -2 -26   3   11549   18884  -2
   2  26   3   11549   18884   1
  -5 -26   3    1281    2407  -2
   5  26   3    1281    2407   1
  33 -27   3    1947    3258  -2
 -33  27   3    1947    3258   1
  30 -27   3    2243    4020  -2
 -30  27   3    2243    4020   1
  27 -27   3   22160    4038  -2
 -27  27   3   22160    4038   1
  24 -27   3   14238    4334  -2
 -24  27   3   14238    4334   1
  21 -27   3   26526    4620  -2
 -21  27   3   26526    4620   1
  18 -27   3   18666    4063  -2
 -18  27   3   18666    4063   1
  15 -27   3   30313    7768  -2
 -15  27   3   30313    7768   1
  12 -27   3   47797    6845  -2
 -12  27   3   47797    6845   1
   9 -27   3   23290    5343  -2
  -9  27   3   23290    5343   1
   6 -27   3    9592    3358  -2
  -6  27   3    9592    3358   1
   3 -27   3   11530    3482  -2
  -3  27   3   11530    3482   1
   0 -27   3    4528    5903  -2
   0  27   3    4528    5903   1
  -3 -27   3    6906    6802  -2
   3  27   3    6906    6802   1
  32 -28   3    -635    2454  -2
 -32  28   3    -635    2454   1
  29 -28   3    5692    3787  -2
 -29  28   3    5692    3787   1
  26 -28   3   11597    4656  -2
 -26  28   3   11597    4656   1
  23 -28   3    2386    3060  -2
 -23  28   3    2386    3060   1
  20 -28   3   35567   12124  -2
 -20  28   3   35567   12124   1
  17 -28   3   25895    3891  -2
 -17  28   3   25895    3891   1
  14 -28   3   33613    5967  -2
 -14  28   3   33613    5967   1
  11 -28   3   36530    5743  -2
 -11  28   3   36530    5743   1
   8 -28   3   22322    6813  -2
  -8  28   3   22322    6813   1
   5 -28   3   13520    6093  -2
  -5  28   3   13520    6093   1
   2 -28   3    7721    8009  -2
  -2  28   3    7721    8009   1
  -1 -28   3    8229   18683  -2
   1  28   3    8229   18683   1
  -4 -28   3   -1566    4169  -2
   4  28   3   -1566    4169   1
  28 -29   3    9098    3640  -2
 -28  29   3    9098    3640   1
  25 -29   3    1155    2882  -2
 -25  29   3    1155    2882   1
  22 -29   3    5357    4109  -2
 -22  29   3    5357    4109   1
  19 -29   3   37240    6094  -2
 -19  29   3   37240    6094   1
  16 -29   3   29025    6758  -2
 -16  29   3   29025    6758   1
  13 -29   3   20679    4705  -2
 -13  29   3   20679    4705   1
  10 -29   3   21408   14441  -2
 -10  29   3   21408   14441   1
   7 -29   3   12762    5543  -2
  -7  29   3   12762    5543   1
   4 -29   3    6996    4922  -2
  -4  29   3    6996    4922   1
   1 -29   3     360    4485  -2
  -1  29   3     360    4485   1
  -2 -29   3   -2539    4190  -2
   2  29   3   -2539    4190   1
  30 -30   3    1185    2898  -2
 -30  30   3    1185    2898   1
  27 -30   3    7892    3174  -2
 -27  30   3    7892    3174   1
  24 -30   3   -4122    4313  -2
 -24  30   3   -4122    4313   1
  21 -30   3   15572    5289  -2
 -21  30   3   15572    5289   1
  18 -30   3   22132    4528  -2
 -18  30   3   22132    4528   1
  15 -30   3    7439    6781  -2
 -15  30   3    7439    6781   1
  12 -30   3    7026    3888  -2
 -12  30   3    7026    3888   1
   9 -30   3   12399    7331  -2
  -9  30   3   12399    7331   1
   6 -30   3   10512    4893  -2
  -6  30   3   10512    4893   1
   3 -30   3    2976    4837  -2
  -3  30   3    2976    4837   1
   0 -30   3     953    1926  -2
   0  30   3     953    1926   1
  29 -31   3     719    2116  -2
 -29  31   3     719    2116   1
  26 -31   3    1777    3640  -2
 -26  31   3    1777    3640   1
  23 -31   3     526    3142  -2
 -23  31   3     526    3142   1
  20 -31   3   31378    7955  -2
 -20  31   3   31378    7955   1
  17 -31   3    1079    5564  -2
 -17  31   3    1079    5564   1
  14 -31   3    3174    4253  -2
 -14  31   3    3174    4253   1
  11 -31   3    2916    3025  -2
 -11  31   3    2916    3025   1
   8 -31   3   10311   10844  -2
  -8  31   3   10311   10844   1
   5 -31   3    2818    4099  -2
  -5  31   3    2818    4099   1
   2 -31   3    -381    1756  -2
  -2  31   3    -381    1756   1
  28 -32   3      42    2539  -2
 -28  32   3      42    2539   1
  22 -32   3    1874    5099  -2
 -22  32   3    1874    5099   1
  19 -32   3   12138    4593  -2
 -19  32   3   12138    4593   1
  16 -32   3   -4169    4359  -2
 -16  32   3   -4169    4359   1
  13 -32   3    1709    3578  -2
 -13  32   3    1709    3578   1
  10 -32   3   12859    6284  -2
 -10  32   3   12859    6284   1
   7 -32   3    -210    3214  -2
  -7  32   3    -210    3214   1
   4 -32   3    2137    2264  -2
  -4  32   3    2137    2264   1
  21 -33   3    -614    4719  -2
 -21  33   3    -614    4719   1
  18 -33   3    1854    2997  -2
 -18  33   3    1854    2997   1
  15 -33   3   -1756    4020  -2
 -15  33   3   -1756    4020   1
  12 -33   3    -538    3947  -2
 -12  33   3    -538    3947   1
   9 -33   3     403    4253  -2
  -9  33   3     403    4253   1
   6 -33   3    1819    2815  -2
  -6  33   3    1819    2815   1
  20 -34   3     868    3660  -2
 -20  34   3     868    3660   1
  14 -34   3     169    5755  -2
 -14  34   3     169    5755   1
  11 -34   3   -2011    7469  -2
 -11  34   3   -2011    7469   1
  18 -36   3     254    2179  -2
 -18  36   3     254    2179   1
  -1   1   4   69308    4433   1
  -3   2   4   67483    6337   1
   0   2   4   22078    1174   1
  -5   3   4   30447    1816   1
  -2   3   4    6700    1957   1
   1   3   4   47887    2351   1
  -7   4   4  122108    4585   1
  -4   4   4    2873    1298   1
  -1   4   4    9254    1873   1
   2   4   4   54949    2722   1
  -9   5   4   72560    8632   1
  -6   5   4   28357    2740   1
  -3   5   4    5128    1333   1
   0   5   4   33310    2779   1
   3   5   4   43399    2543   1
 -11   6   4   15311    1563   1
  -8   6   4   36303    7385   1
  -5   6   4   10991    2909   1
  -2   6   4    4473    1067   1
   1   6   4   21613    2497   1
   4   6   4   43949    2212   1
 -13   7   4   14519    3447   1
 -10   7   4   24454    3660   1
  -7   7   4   20358    4327   1
  -4   7   4    7112    2370   1
  -1   7   4   37260    3406   1
   2   7   4   11753     773   1
   5   7   4    5853     707   1
 -15   8   4    3229    1131   1
 -12   8   4   80133    5427   1
  -9   8   4    1670    1488   1
  -6   8   4    3759    1396   1
  -3   8   4    -829    2190   1
   0   8   4   53845    3939   1
   3   8   4   13988    3470   1
   6   8   4    6302    1091   1
 -17   9   4    4130    1292   1
 -14   9   4     -60    1813   1
 -11   9   4   51608    6644   1
  -8   9   4   19933    3703   1
  -5   9   4   28537    4348   1
  -2   9   4    1463    1037   1
   1   9   4   18996    1537   1
   4   9   4   11083    1208   1
   7   9   4   11319    1530   1
 -19  10   4   21998    3687   1
 -16  10   4   10485    1314   1
 -13  10   4   10535    5332   1
 -10  10   4    9119    2698   1
  -7  10   4    1804    1794   1
  -4  10   4    2560    2708   1
  -1  10   4   56859    4420   1
   2  10   4    8875    1808   1
   5  10   4    5203    3915   1
   8  10   4    1348    1756   1
 -21  11   4   19933    3640   1
 -18  11   4   27990    2948   1
 -15  11   4   13943    6115   1
 -12  11   4   45609   10548   1
  -9  11   4   20064    4814   1
  -6  11   4   21739    4676   1
  -3  11   4    7319    1259   1
   0  11   4   23169    3290   1
   3  11   4    3218    1650   1
   6  11   4     602    1631   1
   9  11   4   10795    2966   1
 -23  12   4    1058    2222   1
 -20  12   4   14314    2148   1
 -17  12   4   34241    2028   1
 -14  12   4   20380    2253   1
 -11  12   4   24952    5755   1
  -8  12   4    7407    2444   1
  -5  12   4    7163    1968   1
  -2  12   4   38877    9955   1
   1  12   4   33608    2687   1
   4  12   4   14502    2925   1
   7  12   4    3736    2126   1
  10  12   4   11546    2092   1
 -25  13   4    5041    3096   1
 -22  13   4    2612    1761   1
 -19  13   4   29157    5177   1
 -16  13   4   47739    3915   1
 -13  13   4     642    1911   1
 -10  13   4   22991    9162   1
  -7  13   4   24644    5607   1
  -4  13   4   19540    5321   1
  -1  13   4    4669    1271   1
   2  13   4   14366    4507   1
   5  13   4     163    1727   1
   8  13   4   17973    2327   1
  11  13   4    3197    2145   1
 -27  14   4    4164    4075   1
 -24  14   4    1051    2256   1
 -21  14   4   19274    3945   1
 -18  14   4   16148    2979   1
 -15  14   4   20640    2669   1
 -12  14   4   10818    5734   1
  -9  14   4   22422    9098   1
  -6  14   4   10742    2983   1
  -3  14   4   11367    1536   1
   0  14   4   27863    5956   1
   3  14   4    8555    2246   1
   6  14   4   25285    3526   1
   9  14   4    6716    2676   1
  12  14   4    6057    2838   1
 -29  15   4    2171    3053   1
 -26  15   4    1599    2486   1
 -23  15   4    1044    1732   1
 -20  15   4   21736    4711   1
 -17  15   4    3149    2438   1
 -14  15   4    3840    2637   1
 -11  15   4   21972    8093   1
  -8  15   4   10114    2243   1
  -5  15   4   57646   17223   1
  -2  15   4    4448    1569   1
   1  15   4   21104    2422   1
   4  15   4    3535    1928   1
   7  15   4   25044    8019   1
  10  15   4   10058    3015   1
  13  15   4    1047    2657   1
 -31  16   4    1243    4126   1
 -28  16   4      88    2857   1
 -25  16   4    2011    2763   1
 -22  16   4   17492    4874   1
 -19  16   4    6001    2252   1
 -16  16   4    9936    2349   1
 -13  16   4    8584    1951   1
 -10  16   4   56405   28299   1
  -7  16   4   24062    7955   1
  -4  16   4    2051    1968   1
  -1  16   4    4892    2208   1
   2  16   4   24394   10199   1
   5  16   4    7990    2503   1
   8  16   4   11518    2709   1
  11  16   4    5565    4837   1
  14  16   4    5161    2258   1
 -30  17   4    3946    2616   1
 -27  17   4    6515    2407   1
 -24  17   4    3891    2186   1
 -21  17   4    1606    1570   1
 -18  17   4    1053    1533   1
 -15  17   4    6921    4708   1
 -12  17   4   57524   19275   1
  -9  17   4    3228    2465   1
  -6  17   4     938    1561   1
  -3  17   4    5913    4147   1
   0  17   4   10214    5723   1
   3  17   4   12451    8612   1
   6  17   4    5436    2997   1
   9  17   4   16832    6979   1
  12  17   4    9328    3239   1
  15  17   4     -64    1650   1
 -32  18   4    1502    2094   1
 -29  18   4   -2013    2905   1
 -26  18   4    3406    4444   1
 -23  18   4   12966    2922   1
 -20  18   4    9183    6845   1
 -17  18   4    5134    2972   1
 -14  18   4    6227    2698   1
 -11  18   4   31659   12103   1
  -8  18   4    7975    1888   1
  -5  18   4     264    1858   1
  -2  18   4    8885    2983   1
   1  18   4   18876    4942   1
   4  18   4    6358    3008   1
   7  18   4    4056    2835   1
  10  18   4     795    3599   1
  13  18   4    1342    2256   1
 -31  19   4    2626    4792   1
 -28  19   4    1092    2444   1
 -25  19   4    4406    3897   1
 -22  19   4   13408    4115   1
 -19  19   4    7815    2809   1
 -16  19   4    4551    2390   1
 -13  19   4    7418    3172   1
 -10  19   4    1828    2252   1
  -7  19   4     949    1867   1
  -4  19   4    2835    2171   1
  -1  19   4   14151    3267   1
   2  19   4    7172    3164   1
   5  19   4   -2248    3299   1
   8  19   4    5882    3191   1
  11  19   4   -1669    3341   1
 -30  20   4    3876    6030   1
 -27  20   4     704    2276   1
 -24  20   4   23002    4454   1
 -21  20   4    4111    5438   1
 -18  20   4    3263    3237   1
 -15  20   4   14679   11573   1
 -12  20   4   24929    3692   1
  -9  20   4    1911    2465   1
  -6  20   4    1479    1906   1
  -3  20   4    5276    2964   1
   0  20   4    5146    2845   1
   3  20   4     323    2669   1
   6  20   4    2838    3813   1
   9  20   4    2700    4422   1
 -29  21   4     -33    2471   1
 -26  21   4    3465    2549   1
 -23  21   4   24461    4938   1
 -20  21   4    2572    3267   1
 -17  21   4    2686    2750   1
 -14  21   4   37774   15192   1
 -11  21   4    2602    2772   1
  -8  21   4     728    2838   1
  -5  21   4     866    3382   1
  -2  21   4   12503    6443   1
   1  21   4   -1606    2660   1
   4  21   4    1037    3767   1
   7  21   4    1960    3643   1
  10  21   4     846    3470   1
 -28  22   4    3350    2579   1
 -25  22   4   11395    4298   1
 -22  22   4   22432    4711   1
 -19  22   4    4117    2086   1
 -16  22   4    5921    4666   1
 -13  22   4   15118    4126   1
 -10  22   4     564    2687   1
  -7  22   4     925    5713   1
  -4  22   4    8719    3537   1
  -1  22   4   11302    2853   1
   2  22   4    4667    3720   1
   5  22   4    -292    3240   1
   8  22   4    1312    4359   1
 -30  23   4    -593    2094   1
 -27  23   4    3440    4735   1
 -24  23   4    1279    2366   1
 -21  23   4   12966    2325   1
 -18  23   4   15843    3539   1
 -15  23   4    9017    3565   1
 -12  23   4   17154    8135   1
  -9  23   4    2095    2937   1
  -6  23   4   10619    8823   1
  -3  23   4   12173    6694   1
   0  23   4    2544    2857   1
   3  23   4   -3908    5537   1
   6  23   4   -1561    3465   1
 -29  24   4    5848    4814   1
 -26  24   4    3229    3119   1
 -23  24   4    2285    2310   1
 -20  24   4   12857    3773   1
 -17  24   4   17679    5639   1
 -14  24   4   19873   10781   1
 -11  24   4   23077    4561   1
  -8  24   4   12275    3941   1
  -5  24   4    7428    4146   1
  -2  24   4    3463    3763   1
   1  24   4   -1264    3336   1
   4  24   4    1901    3077   1
   7  24   4   -2094    3322   1
 -28  25   4    -757    2371   1
 -25  25   4    2932    2995   1
 -22  25   4    6921    2774   1
 -19  25   4    5726    6316   1
 -16  25   4   17312    5840   1
 -13  25   4   20873    6728   1
 -10  25   4   11808    4115   1
  -7  25   4    5302    5395   1
  -4  25   4    4445    2443   1
  -1  25   4     384    2974   1
   2  25   4    1077    3004   1
   5  25   4     931    2534   1
 -27  26   4    -678    4039   1
 -24  26   4     411    2383   1
 -21  26   4   28650    4603   1
 -18  26   4    6921    3721   1
 -15  26   4    1992    4431   1
 -12  26   4    3524    5174   1
  -9  26   4    9414    7290   1
  -6  26   4    8541    4576   1
  -3  26   4    4647    3523   1
   0  26   4    1556    2598   1
 -26  27   4    1321    4126   1
 -23  27   4   10209    4496   1
 -20  27   4    6675    4118   1
 -17  27   4    3044    3883   1
 -14  27   4    2977    3171   1
 -11  27   4    9388    2980   1
  -8  27   4    1714    4548   1
  -5  27   4   -2891    4338   1
  -2  27   4    7454    5670   1
   1  27   4   -3195   10008   1
 -25  28   4     200    3915   1
 -22  28   4    9084    5448   1
 -19  28   4    8126    3930   1
 -16  28   4    2001    2761   1
 -13  28   4    8032    3100   1
 -10  28   4    1032    2851   1
  -7  28   4    1815    6252   1
  -4  28   4    -455    2379   1
  -1  28   4     -61    2326   1
 -24  29   4    -973    4169   1
 -21  29   4    8156    5755   1
 -18  29   4    1293    4549   1
 -15  29   4    1635    6908   1
 -12  29   4   -2239    3185   1
  -9  29   4    2674    3301   1
  -6  29   4    1015    1107   1
  -3  29   4    2137    2983   1
 -23  30   4    2518    4190   1
 -20  30   4    -322    2276   1
 -17  30   4    -274    3950   1
 -14  30   4     373    3047   1
 -11  30   4   -1585    2581   1
  -8  30   4     233    1333   1
  -5  30   4    1481    2560   1
 -22  31   4     444    3152   1
 -19  31   4    2835    4147   1
 -16  31   4     635    3619   1
 -13  31   4    5268    3174   1
 -10  31   4     635    2201   1
  -7  31   4   -1143    2222   1
  -4  31   4   -5310    9331   1
 -21  32   4    1439    4210   1
 -18  32   4    1883    5227   1
 -15  32   4    7426    2454   1
 -12  32   4    -614    2645   1
  -9  32   4     233    1459   1
  -6  32   4   -1968    3365   1
 -14  33   4      85    2730   1
 -11  33   4    2772    2730   1
  -8  33   4   -2116    3702   1
   0   1   5    9584    1459   1
  -2   2   5   39329    2317   1
   1   2   5   75220    3256   1
  -4   3   5   38143    6728   1
  -1   3   5   13384    1534   1
   2   3   5   65225    3883   1
  -6   4   5   37343    2356   1
  -3   4   5   61172    6104   1
   0   4   5   46866    3555   1
   3   4   5   96948    4084   1
  -8   5   5   70788    9024   1
  -5   5   5  138270   17075   1
  -2   5   5   98238    4782   1
   1   5   5   88633    5839   1
   4   5   5   19425    3587   1
 -10   6   5   93764   17667   1
  -7   6   5   86341   15308   1
  -4   6   5  112754   15149   1
  -1   6   5   22561    2073   1
   2   6   5   39049    2462   1
   5   6   5   32703    2492   1
 -12   7   5   47137    3196   1
  -9   7   5   46193    9257   1
  -6   7   5   77810   15181   1
  -3   7   5   45662    5723   1
   0   7   5   57678    4020   1
   3   7   5   50117    6824   1
   6   7   5   44623    5205   1
 -14   8   5   52793    3087   1
 -11   8   5   14367    2227   1
  -8   8   5   12980    2021   1
  -5   8   5   69780    9532   1
  -2   8   5   83692    5914   1
   1   8   5   26119    2220   1
   4   8   5   66183    5205   1
   7   8   5   59397    3865   1
 -16   9   5   25275    2798   1
 -13   9   5   20167    6411   1
 -10   9   5    2277    1894   1
  -7   9   5   71555    9860   1
  -4   9   5  107309   11552   1
  -1   9   5   43870    1828   1
   2   9   5   44200    4613   1
   5   9   5   46209    5237   1
   8   9   5   52346    3799   1
 -18  10   5   24269    5564   1
 -15  10   5   18844    3766   1
 -12  10   5    6627    1843   1
  -9  10   5   46925    9437   1
  -6  10   5   96484   13372   1
  -3  10   5   33675    6760   1
   0  10   5   13191    2359   1
   3  10   5   43193    4444   1
   6  10   5   41123    6612   1
   9  10   5   44603    5713   1
 -20  11   5   29439    3627   1
 -17  11   5   40340    4158   1
 -14  11   5   18592    3597   1
 -11  11   5   16045    4782   1
  -8  11   5   52351   16757   1
  -5  11   5   35326    7903   1
  -2  11   5     678    1203   1
   1  11   5   21964    1955   1
   4  11   5   67728   21624   1
   7  11   5   47945    5818   1
  10  11   5    8421    4549   1
 -22  12   5    9702    7024   1
 -19  12   5   32607    3720   1
 -16  12   5   36882    6612   1
 -13  12   5   11285    2962   1
 -10  12   5   23932    4316   1
  -7  12   5   15516    4412   1
  -4  12   5   22037    2306   1
  -1  12   5   18317    3290   1
   2  12   5   44798   16482   1
   5  12   5   21417    8326   1
   8  12   5    3957    1890   1
  11  12   5   18703    5502   1
 -24  13   5   10798    5338   1
 -21  13   5   23868    3476   1
 -18  13   5   28198    8241   1
 -15  13   5   22217    4210   1
 -12  13   5   33119   13510   1
  -9  13   5   56859   11648   1
  -6  13   5   32923    7448   1
  -3  13   5    1362    1548   1
   0  13   5   18115    6454   1
   3  13   5   26682   10706   1
   6  13   5    7541    2222   1
   9  13   5     -71    1702   1
  12  13   5    5354    1872   1
 -26  14   5   12802    3316   1
 -23  14   5   19068    3889   1
 -20  14   5   13761    3765   1
 -17  14   5   38310    3819   1
 -14  14   5   31550    7014   1
 -11  14   5   88945   28363   1
  -8  14   5   15991    4697   1
  -5  14   5   24161    5470   1
  -2  14   5    7680    4126   1
   1  14   5   18424    2645   1
   4  14   5   17295   10749   1
   7  14   5    2618    2492   1
  10  14   5   11915    5786   1
  13  14   5    6838    6609   1
 -28  15   5    5650    4083   1
 -25  15   5   14628    8929   1
 -22  15   5   22103    4417   1
 -19  15   5   25284    3179   1
 -16  15   5   43385    3251   1
 -13  15   5   27836   10886   1
 -10  15   5   66887   25422   1
  -7  15   5   18675    5533   1
  -4  15   5   19293    2856   1
  -1  15   5   19486    6813   1
   2  15   5   18714    5586   1
   5  15   5   21008    4115   1
   8  15   5    2998    2046   1
  11  15   5    2868    4708   1
  14  15   5   10689   11521   1
 -30  16   5   -4231    8421   1
 -27  16   5   18948    9209   1
 -24  16   5   18614    5287   1
 -21  16   5    8918    3782   1
 -18  16   5   32596    4294   1
 -15  16   5   33742    3123   1
 -12  16   5   48379   18842   1
  -9  16   5   35773   13658   1
  -6  16   5   41778   15467   1
  -3  16   5   34692    7617   1
   0  16   5   24791   11352   1
   3  16   5   22811   11024   1
   6  16   5     150    2469   1
   9  16   5    2566    2011   1
  12  16   5    4564    4071   1
 -29  17   5    9014    7088   1
 -26  17   5   15032    4808   1
 -23  17   5   20794    3870   1
 -20  17   5   28353    6315   1
 -17  17   5   55830    4750   1
 -14  17   5   37835   12769   1
 -11  17   5   46846   16239   1
  -8  17   5   42444   15234   1
  -5  17   5   60890   20175   1
  -2  17   5   13510    2331   1
   1  17   5   23332    8739   1
   4  17   5   10829    3051   1
   7  17   5    3065    2644   1
  10  17   5    5080    3675   1
  13  17   5     678    7236   1
 -28  18   5    4663    3205   1
 -25  18   5   17919    4159   1
 -22  18   5    8764    3579   1
 -19  18   5   61538    4224   1
 -16  18   5   56768   11743   1
 -13  18   5   35066    8685   1
 -10  18   5   35161   11521   1
  -7  18   5   37028   18535   1
  -4  18   5   32827   10981   1
  -1  18   5   20759    5721   1
   2  18   5   23565    6041   1
   5  18   5    3939    4994   1
   8  18   5    2207    3809   1
  11  18   5  -15700   18980   1
 -27  19   5   17123    4344   1
 -24  19   5    5238    4010   1
 -21  19   5   14621    3838   1
 -18  19   5   50005   12547   1
 -15  19   5   56280   12505   1
 -12  19   5    8820    2824   1
  -9  19   5   24149    7289   1
  -6  19   5   59180   19984   1
  -3  19   5   18292    8283   1
   0  19   5   16819    9997   1
   3  19   5   12001    2931   1
   6  19   5   16039    5551   1
   9  19   5   15150    5417   1
 -29  20   5    6453    9014   1
 -26  20   5    3987    4018   1
 -23  20   5    4212    3706   1
 -20  20   5   28595    3789   1
 -17  20   5   15503    3167   1
 -14  20   5    9127    4030   1
 -11  20   5   13533    3550   1
  -8  20   5   40872   18947   1
  -5  20   5   35363   15330   1
  -2  20   5    4803    2559   1
   1  20   5   33888   14102   1
   4  20   5   19624   16916   1
   7  20   5    1348    3634   1
  10  20   5   -5861    6199   1
 -28  21   5   -1169    5194   1
 -25  21   5       9    3762   1
 -22  21   5   10570    3706   1
 -19  21   5   30114    9098   1
 -16  21   5   12280    4782   1
 -13  21   5    2855    2973   1
 -10  21   5   12124    2549   1
  -7  21   5   29379   14176   1
  -4  21   5   19618    5501   1
  -1  21   5    7319    4084   1
   2  21   5    9485    2782   1
   5  21   5    4625    6559   1
   8  21   5   18852    8505   1
 -27  22   5    6808    3851   1
 -24  22   5    4847    3938   1
 -21  22   5   25411    4248   1
 -18  22   5   18116    7268   1
 -15  22   5    3071    7183   1
 -12  22   5    7460    2765   1
  -9  22   5   27267   12769   1
  -6  22   5   15236    3651   1
  -3  22   5    4656    2768   1
   0  22   5    8938    8739   1
   3  22   5   13023    5698   1
   6  22   5     656    3301   1
 -26  23   5    9099    3731   1
 -23  23   5    2696    7469   1
 -20  23   5   26169    4075   1
 -17  23   5   19735    3726   1
 -14  23   5    4037    3053   1
 -11  23   5   13228    3131   1
  -8  23   5    9098    5184   1
  -5  23   5    3632    8569   1
  -2  23   5    2399    2456   1
   1  23   5    5080    3915   1
   4  23   5    8780    3894   1
 -25  24   5    1531    3825   1
 -22  24   5   22542    5840   1
 -19  24   5   16102    4144   1
 -16  24   5   12476    3673   1
 -13  24   5   11869    3799   1
 -10  24   5   13807    5808   1
  -7  24   5    4827    3237   1
  -4  24   5     531    3184   1
  -1  24   5    4054    2552   1
   2  24   5    2730    3343   1
   5  24   5       0    5459   1
 -27  25   5   10960    6306   1
 -24  25   5    2440    4370   1
 -21  25   5   34154   11383   1
 -18  25   5   21280    6549   1
 -15  25   5   15003    4507   1
 -12  25   5   12057    8569   1
  -9  25   5   10379    7712   1
  -6  25   5    4682    7955   1
  -3  25   5    4091    4919   1
   0  25   5    3005    2073   1
 -26  26   5   15213    5692   1
 -23  26   5   10706    4484   1
 -20  26   5   10544    3970   1
 -17  26   5   21682    4036   1
 -14  26   5    5907    5808   1
 -11  26   5   13499    4422   1
  -8  26   5   24649   16725   1
  -5  26   5    2144    2379   1
  -2  26   5   -2623    3385   1
 -25  27   5    6602    3724   1
 -22  27   5    5014    4613   1
 -19  27   5    2768    5327   1
 -16  27   5   20908    5526   1
 -13  27   5   16823    5470   1
 -10  27   5    6915    3077   1
  -7  27   5    5600    4549   1
 -24  28   5   -2920    3301   1
 -21  28   5    -254    7426   1
 -18  28   5   10357    3579   1
 -15  28   5    8859    4295   1
 -12  28   5    4180    3677   1
  -9  28   5   10987    4761   1
  -6  28   5    2286    3894   1
  -3  28   5     106    2962   1
 -23  29   5    4803    3026   1
 -20  29   5    2518    3872   1
 -17  29   5   15996    4549   1
 -14  29   5   12356    3894   1
 -11  29   5    1777    2856   1
  -2  29   5   -1397    8633   1
 -22  30   5   10876    3597   1
 -19  30   5   11659    4147   1
 -16  30   5     465    2815   1
 -13  30   5    4359    4274   1
 -10  30   5    1523    2772   1
  -7  30   5      64    1926   1
 -18  31   5     486    3216   1
 -15  31   5    -740    3152   1
 -12  31   5      85    1587   1
  -9  31   5   -2137    3131   1
 -17  32   5   -1037    3956   1
 -14  32   5   -1354    3237   1
 -11  32   5    5459    3026   1
   0   0   6   16800    1883  -2
   0   0   6   16800    1883   1
   1  -2   6   27791    3999  -2
  -1   2   6   27791    3999   1
  -2  -2   6    5139    2370  -2
   2   2   6    5139    2370   1
   3  -3   6    7511    1690  -2
  -3   3   6    7511    1690   1
   0  -3   6   16863    2877  -2
   0   3   6   16863    2877   1
  -3  -3   6    2147    2211  -2
   3   3   6    2147    2211   1
   5  -4   6    1989    1840  -2
  -5   4   6    1989    1840   1
   2  -4   6    6665    2877  -2
  -2   4   6    6665    2877   1
  -1  -4   6    1693    2898  -2
   1   4   6    1693    2898   1
  -4  -4   6    7944    2162  -2
   4   4   6    7944    2162   1
   7  -5   6    2241    1995  -2
  -7   5   6    2241    1995   1
   4  -5   6    1299    1475  -2
  -4   5   6    1299    1475   1
   1  -5   6     889    3005  -2
  -1   5   6     889    3005   1
  -2  -5   6    4084    1830  -2
   2   5   6    4084    1830   1
  -5  -5   6    9662    2256  -2
   5   5   6    9662    2256   1
   9  -6   6   13267    2460  -2
  -9   6   6   13267    2460   1
   6  -6   6    4537    2730  -2
  -6   6   6    4537    2730   1
   3  -6   6    9056    1820  -2
  -3   6   6    9056    1820   1
   0  -6   6    8083    3068  -2
   0   6   6    8083    3068   1
  -3  -6   6    3956    4020  -2
   3   6   6    3956    4020   1
  -6  -6   6    2357    2435  -2
   6   6   6    2357    2435   1
  11  -7   6   15487    3788  -2
 -11   7   6   15487    3788   1
   8  -7   6    8854    3036  -2
  -8   7   6    8854    3036   1
   5  -7   6    8741    1582  -2
  -5   7   6    8741    1582   1
   2  -7   6    8061    3681  -2
  -2   7   6    8061    3681   1
  -1  -7   6    4867    3491  -2
   1   7   6    4867    3491   1
  -4  -7   6     721    2458  -2
   4   7   6     721    2458   1
  -7  -7   6   -2560    3619  -2
   7   7   6   -2560    3619   1
  13  -8   6   13531    2783  -2
 -13   8   6   13531    2783   1
  10  -8   6   24103    3226  -2
 -10   8   6   24103    3226   1
   7  -8   6    9880    2373  -2
  -7   8   6    9880    2373   1
   4  -8   6   13444    3724  -2
  -4   8   6   13444    3724   1
   1  -8   6    6306    3851  -2
  -1   8   6    6306    3851   1
  -2  -8   6    1642    2347  -2
   2   8   6    1642    2347   1
  -5  -8   6    4561    2937  -2
   5   8   6    4561    2937   1
  -8  -8   6    1862    4359  -2
   8   8   6    1862    4359   1
  15  -9   6    4886    7035  -2
 -15   9   6    4886    7035   1
  12  -9   6   15372    4750  -2
 -12   9   6   15372    4750   1
   9  -9   6   19614    2740  -2
  -9   9   6   19614    2740   1
   6  -9   6    2495    2025  -2
  -6   9   6    2495    2025   1
   3  -9   6    8726    4919  -2
  -3   9   6    8726    4919   1
   0  -9   6    6347    4105  -2
   0   9   6    6347    4105   1
  -3  -9   6    5564    4423  -2
   3   9   6    5564    4423   1
  -6  -9   6    3702    3956  -2
   6   9   6    3702    3956   1
  -9  -9   6    3047    4380  -2
   9   9   6    3047    4380   1
  17 -10   6     211    4231  -2
 -17  10   6     211    4231   1
  14 -10   6    8547    2990  -2
 -14  10   6    8547    2990   1
  11 -10   6    7176    4084  -2
 -11  10   6    7176    4084   1
   8 -10   6     444    1926  -2
  -8  10   6     444    1926   1
   5 -10   6   10320    2423  -2
  -5  10   6   10320    2423   1
   2 -10   6   21624    4591  -2
  -2  10   6   21624    4591   1
  -1 -10   6   25962    5142  -2
   1  10   6   25962    5142   1
  -4 -10   6   13838    3136  -2
   4  10   6   13838    3136   1
  -7 -10   6     636    3318  -2
   7  10   6     636    3318   1
 -10 -10   6     383    3523  -2
  10  10   6     383    3523   1
  19 -11   6    6981    3798  -2
 -19  11   6    6981    3798   1
  16 -11   6   14341    3244  -2
 -16  11   6   14341    3244   1
  13 -11   6   10191    3041  -2
 -13  11   6   10191    3041   1
  10 -11   6   19044    6559  -2
 -10  11   6   19044    6559   1
   7 -11   6    1489    2306  -2
  -7  11   6    1489    2306   1
   4 -11   6   23046   10008  -2
  -4  11   6   23046   10008   1
   1 -11   6   17054    5310  -2
  -1  11   6   17054    5310   1
  -2 -11   6   17837    4126  -2
   2  11   6   17837    4126   1
  -5 -11   6   -1015    4485  -2
   5  11   6   -1015    4485   1
  -8 -11   6    9204    6306  -2
   8  11   6    9204    6306   1
 -11 -11   6    5207    3856  -2
  11  11   6    5207    3856   1
  21 -12   6     656    4676  -2
 -21  12   6     656    4676   1
  18 -12   6   -1448    3964  -2
 -18  12   6   -1448    3964   1
  15 -12   6    8856    3220  -2
 -15  12   6    8856    3220   1
  12 -12   6    9415    2920  -2
 -12  12   6    9415    2920   1
   9 -12   6    5294    2043  -2
  -9  12   6    5294    2043   1
   6 -12   6    6433    2359  -2
  -6  12   6    6433    2359   1
   3 -12   6    6355    1333  -2
  -3  12   6    6355    1333   1
   0 -12   6    9563    5438  -2
   0  12   6    9563    5438   1
  -3 -12   6    1326    3401  -2
   3  12   6    1326    3401   1
  -6 -12   6   10219    6496  -2
   6  12   6   10219    6496   1
  -9 -12   6    9541    4078  -2
   9  12   6    9541    4078   1
 -12 -12   6     -48    5057  -2
  12  12   6     -48    5057   1
  23 -13   6   -1196    4047  -2
 -23  13   6   -1196    4047   1
  20 -13   6    3372    4589  -2
 -20  13   6    3372    4589   1
  17 -13   6    4080    3167  -2
 -17  13   6    4080    3167   1
  14 -13   6    6275    2714  -2
 -14  13   6    6275    2714   1
  11 -13   6    9336    2834  -2
 -11  13   6    9336    2834   1
   8 -13   6    2786    2337  -2
  -8  13   6    2786    2337   1
   5 -13   6    6099    4200  -2
  -5  13   6    6099    4200   1
   2 -13   6    2408    1090  -2
  -2  13   6    2408    1090   1
  -1 -13   6   14557    6031  -2
   1  13   6   14557    6031   1
  -4 -13   6    -910    3423  -2
   4  13   6    -910    3423   1
  -7 -13   6   15700    6918  -2
   7  13   6   15700    6918   1
 -10 -13   6    1042    4214  -2
  10  13   6    1042    4214   1
 -13 -13   6    2310    4326  -2
  13  13   6    2310    4326   1
  25 -14   6    6708    6422  -2
 -25  14   6    6708    6422   1
  22 -14   6     962    4943  -2
 -22  14   6     962    4943   1
  19 -14   6     473    5300  -2
 -19  14   6     473    5300   1
  16 -14   6    3440    5321  -2
 -16  14   6    3440    5321   1
  13 -14   6    5705    2654  -2
 -13  14   6    5705    2654   1
  10 -14   6    4821    2945  -2
 -10  14   6    4821    2945   1
   7 -14   6    2620    2878  -2
  -7  14   6    2620    2878   1
   4 -14   6   10608    4126  -2
  -4  14   6   10608    4126   1
   1 -14   6    2824    1756  -2
  -1  14   6    2824    1756   1
  -2 -14   6    9563    5099  -2
   2  14   6    9563    5099   1
  -5 -14   6     678    4506  -2
   5  14   6     678    4506   1
  -8 -14   6    1020    3965  -2
   8  14   6    1020    3965   1
 -11 -14   6    7367    3745  -2
  11  14   6    7367    3745   1
 -14 -14   6   -1418    4973  -2
  14  14   6   -1418    4973   1
  27 -15   6     296    4084  -2
 -27  15   6     296    4084   1
  24 -15   6   -3427    5438  -2
 -24  15   6   -3427    5438   1
  21 -15   6    3018    3873  -2
 -21  15   6    3018    3873   1
  18 -15   6    2801    3502  -2
 -18  15   6    2801    3502   1
  15 -15   6    5423    2834  -2
 -15  15   6    5423    2834   1
  12 -15   6    1762    3068  -2
 -12  15   6    1762    3068   1
   9 -15   6     905    2899  -2
  -9  15   6     905    2899   1
   3 -15   6    8629    5523  -2
  -3  15   6    8629    5523   1
   0 -15   6    4180    7046  -2
   0  15   6    4180    7046   1
  -3 -15   6   -1122    5523  -2
   3  15   6   -1122    5523   1
  -6 -15   6    5238    4539  -2
   6  15   6    5238    4539   1
  -9 -15   6    3102    5650  -2
   9  15   6    3102    5650   1
  26 -16   6    5558    3911  -2
 -26  16   6    5558    3911   1
  23 -16   6    3915    4068  -2
 -23  16   6    3915    4068   1
  20 -16   6    3042    3617  -2
 -20  16   6    3042    3617   1
  17 -16   6    1486    3296  -2
 -17  16   6    1486    3296   1
  14 -16   6    1052    2817  -2
 -14  16   6    1052    2817   1
  11 -16   6   18071    3752  -2
 -11  16   6   18071    3752   1
   8 -16   6    1950    4687  -2
  -8  16   6    1950    4687   1
   5 -16   6    6116    7385  -2
  -5  16   6    6116    7385   1
   2 -16   6    1621    1528  -2
  -2  16   6    1621    1528   1
  -1 -16   6    4699    5216  -2
   1  16   6    4699    5216   1
  -4 -16   6   -3491    7617  -2
   4  16   6   -3491    7617   1
  -7 -16   6   11346    5508  -2
   7  16   6   11346    5508   1
 -10 -16   6    1290    4464  -2
  10  16   6    1290    4464   1
  25 -17   6    7025    7892  -2
 -25  17   6    7025    7892   1
  22 -17   6    5415    3817  -2
 -22  17   6    5415    3817   1
  19 -17   6     -76    4164  -2
 -19  17   6     -76    4164   1
  16 -17   6   -1299    3823  -2
 -16  17   6   -1299    3823   1
  13 -17   6    2299    2660  -2
 -13  17   6    2299    2660   1
  10 -17   6    1155    1871  -2
 -10  17   6    1155    1871   1
   7 -17   6    2774    1449  -2
  -7  17   6    2774    1449   1
   4 -17   6    3270    1649  -2
  -4  17   6    3270    1649   1
   1 -17   6    2985    4401  -2
  -1  17   6    2985    4401   1
  -2 -17   6     963     712  -2
   2  17   6     963     712   1
  -5 -17   6    6622    8210  -2
   5  17   6    6622    8210   1
  -8 -17   6   -2922    3958  -2
   8  17   6   -2922    3958   1
  27 -18   6    1961    3370  -2
 -27  18   6    1961    3370   1
  24 -18   6    5124    4189  -2
 -24  18   6    5124    4189   1
  21 -18   6    3491    4105  -2
 -21  18   6    3491    4105   1
  18 -18   6     466    3637  -2
 -18  18   6     466    3637   1
  15 -18   6    2793    3004  -2
 -15  18   6    2793    3004   1
  12 -18   6    2518    3005  -2
 -12  18   6    2518    3005   1
   9 -18   6    2893    2677  -2
  -9  18   6    2893    2677   1
   6 -18   6    4542    5702  -2
  -6  18   6    4542    5702   1
   3 -18   6     279    1574  -2
  -3  18   6     279    1574   1
   0 -18   6     677    2264  -2
   0  18   6     677    2264   1
  -3 -18   6    6665    6707  -2
   3  18   6    6665    6707   1
  -6 -18   6   -1496    5226  -2
   6  18   6   -1496    5226   1
  26 -19   6   -1610    3586  -2
 -26  19   6   -1610    3586   1
  23 -19   6    3889    5067  -2
 -23  19   6    3889    5067   1
  20 -19   6   10612    3735  -2
 -20  19   6   10612    3735   1
  17 -19   6    3316    6242  -2
 -17  19   6    3316    6242   1
  14 -19   6    4602    4972  -2
 -14  19   6    4602    4972   1
  11 -19   6   10249   12028  -2
 -11  19   6   10249   12028   1
   8 -19   6    1704    2434  -2
  -8  19   6    1704    2434   1
   5 -19   6    4591    2327  -2
  -5  19   6    4591    2327   1
   2 -19   6    -163    2589  -2
  -2  19   6    -163    2589   1
  -1 -19   6     374    1460  -2
   1  19   6     374    1460   1
  -4 -19   6    1862    5924  -2
   4  19   6    1862    5924   1
  -7 -19   6   -3174    8230  -2
   7  19   6   -3174    8230   1
  25 -20   6    1757    3354  -2
 -25  20   6    1757    3354   1
  22 -20   6    7490    5861  -2
 -22  20   6    7490    5861   1
  19 -20   6    1720    4021  -2
 -19  20   6    1720    4021   1
  16 -20   6    3455    5067  -2
 -16  20   6    3455    5067   1
  13 -20   6    1488    3227  -2
 -13  20   6    1488    3227   1
  10 -20   6    4778    2584  -2
 -10  20   6    4778    2584   1
   7 -20   6    2393    2666  -2
  -7  20   6    2393    2666   1
   4 -20   6    2130    3386  -2
  -4  20   6    2130    3386   1
   1 -20   6    1210    6189  -2
  -1  20   6    1210    6189   1
  -2 -20   6    -841    3163  -2
   2  20   6    -841    3163   1
  -5 -20   6   -1306    5341  -2
   5  20   6   -1306    5341   1
  24 -21   6     949    3467  -2
 -24  21   6     949    3467   1
  21 -21   6    4380    3915  -2
 -21  21   6    4380    3915   1
  18 -21   6     549    3957  -2
 -18  21   6     549    3957   1
  15 -21   6    1484    3100  -2
 -15  21   6    1484    3100   1
  12 -21   6   10040    4051  -2
 -12  21   6   10040    4051   1
   9 -21   6    2203    2419  -2
  -9  21   6    2203    2419   1
   6 -21   6    1797    4295  -2
  -6  21   6    1797    4295   1
   3 -21   6    2406    7892  -2
  -3  21   6    2406    7892   1
   0 -21   6    -939    3195  -2
   0  21   6    -939    3195   1
  -3 -21   6    1926    4634  -2
   3  21   6    1926    4634   1
  26 -22   6    2602    4444  -2
 -26  22   6    2602    4444   1
  23 -22   6    4016    3901  -2
 -23  22   6    4016    3901   1
  20 -22   6     -81    3537  -2
 -20  22   6     -81    3537   1
  17 -22   6    2039    2640  -2
 -17  22   6    2039    2640   1
  14 -22   6    4925    2992  -2
 -14  22   6    4925    2992   1
  11 -22   6    3231    2812  -2
 -11  22   6    3231    2812   1
   8 -22   6   -1290    3735  -2
  -8  22   6   -1290    3735   1
   5 -22   6     -95     965  -2
  -5  22   6     -95     965   1
   2 -22   6    2729    4030  -2
  -2  22   6    2729    4030   1
  -1 -22   6    2158    7300  -2
   1  22   6    2158    7300   1
  25 -23   6    1354    3640  -2
 -25  23   6    1354    3640   1
  22 -23   6    1976    3131  -2
 -22  23   6    1976    3131   1
  19 -23   6    -703    4179  -2
 -19  23   6    -703    4179   1
  16 -23   6    3855    4264  -2
 -16  23   6    3855    4264   1
  13 -23   6    2037    2947  -2
 -13  23   6    2037    2947   1
  10 -23   6    1389    3163  -2
 -10  23   6    1389    3163   1
   7 -23   6    1416    2877  -2
  -7  23   6    1416    2877   1
   4 -23   6    2334    6231  -2
  -4  23   6    2334    6231   1
   1 -23   6    -678    9352  -2
  -1  23   6    -678    9352   1
  24 -24   6    2179    3216  -2
 -24  24   6    2179    3216   1
  21 -24   6   -1333    2539  -2
 -21  24   6   -1333    2539   1
  18 -24   6     278    3037  -2
 -18  24   6     278    3037   1
  15 -24   6    3346    3024  -2
 -15  24   6    3346    3024   1
  12 -24   6    3552    4644  -2
 -12  24   6    3552    4644   1
   9 -24   6     698    2383  -2
  -9  24   6     698    2383   1
   6 -24   6     735    1601  -2
  -6  24   6     735    1601   1
   3 -24   6     486    2338  -2
  -3  24   6     486    2338   1
  23 -25   6    1502    5671  -2
 -23  25   6    1502    5671   1
  20 -25   6    1031    3547  -2
 -20  25   6    1031    3547   1
  17 -25   6    2052    5022  -2
 -17  25   6    2052    5022   1
  14 -25   6    6347    8421  -2
 -14  25   6    6347    8421   1
  11 -25   6    3027    2555  -2
 -11  25   6    3027    2555   1
   8 -25   6    1377    5543  -2
  -8  25   6    1377    5543   1
   5 -25   6     381    1608  -2
  -5  25   6     381    1608   1
  22 -26   6      64    2011  -2
 -22  26   6      64    2011   1
  19 -26   6     296    2412  -2
 -19  26   6     296    2412   1
  16 -26   6     843    2331  -2
 -16  26   6     843    2331   1
  13 -26   6   -2022    2515  -2
 -13  26   6   -2022    2515   1
  10 -26   6     -77    2999  -2
 -10  26   6     -77    2999   1
  21 -27   6    -783    2370  -2
 -21  27   6    -783    2370   1
  18 -27   6      42    6009  -2
 -18  27   6      42    6009   1
  15 -27   6    -360    3619  -2
 -15  27   6    -360    3619   1
  12 -27   6    -233    1947  -2
 -12  27   6    -233    1947   1
  20 -28   6     190    4126  -2
 -20  28   6     190    4126   1
  -3   2   7    6470    2327   1
  -5   3   7    1798    3152   1
  -2   3   7    9204    2602   1
   1   3   7    6856    3195   1
  -7   4   7    2031    3999   1
  -4   4   7    5782    1858   1
  -1   4   7   25813    3597   1
   2   4   7    3555    3555   1
  -9   5   7    4359    4338   1
  -6   5   7   17477    4041   1
   0   5   7   10495    3724   1
   3   5   7    3026    4295   1
 -11   6   7    5266    3808   1
  -8   6   7    5499    2719   1
  -5   6   7   23571    3258   1
  -2   6   7   26723    4739   1
   1   6   7    7914    4444   1
 -13   7   7   14683    4485   1
 -10   7   7    5692    3956   1
  -7   7   7   17261    4475   1
  -4   7   7   27717    4210   1
  -1   7   7   15213    3978   1
   2   7   7   11955    5184   1
   5   7   7    6496    3956   1
 -15   8   7   12220    3725   1
 -12   8   7    7805    3136   1
  -9   8   7    5014    3322   1
  -6   8   7   29984    7353   1
  -3   8   7    6390    4803   1
   0   8   7   14028    4824   1
   3   8   7    3894    5818   1
   6   8   7   30278    4930   1
 -17   9   7    8696    4147   1
 -14   9   7    5630    3536   1
 -11   9   7   10145    3263   1
  -8   9   7    3950    3279   1
  -5   9   7   16071    5416   1
  -2   9   7   12420    4760   1
   1   9   7   10622    5268   1
   4   9   7   22875    5893   1
   7   9   7   17794    4782   1
 -19  10   7    2370    4231   1
 -16  10   7    1523    5289   1
 -13  10   7   10605    2845   1
 -10  10   7   11215    2379   1
  -7  10   7    9938    2333   1
  -4  10   7   11976    5057   1
  -1  10   7   20037    5607   1
   2  10   7    8908    4528   1
   5  10   7   18229    5099   1
   8  10   7    3845    6718   1
 -21  11   7    1207    3491   1
 -18  11   7    5734    3872   1
 -15  11   7    4092    7596   1
 -12  11   7   14180    3248   1
  -9  11   7    2658    5078   1
  -6  11   7    8232    6728   1
  -3  11   7    5438    5184   1
   0  11   7   10093    7215   1
   3  11   7    5692    7279   1
   6  11   7   17118    6242   1
   9  11   7     593    5967   1
 -23  12   7   -1466    2451   1
 -20  12   7    -822    3857   1
 -17  12   7    1469    3822   1
 -14  12   7    5797    3692   1
 -11  12   7    8146    3491   1
  -8  12   7    1015    2116   1
  -5  12   7    4856    3385   1
  -2  12   7    3280    6411   1
   1  12   7    5480    6221   1
   4  12   7   18788    6581   1
   7  12   7    1575    3789   1
  10  12   7    1121    2364   1
 -22  13   7   -1040    2985   1
 -19  13   7   -1397    4760   1
 -16  13   7    1387    3414   1
 -13  13   7    6363    3483   1
 -10  13   7   11364    5734   1
  -7  13   7   10177    6199   1
  -4  13   7    7998    6347   1
  -1  13   7    2454    6792   1
   2  13   7    1269    5205   1
   5  13   7   -2835    6707   1
   8  13   7    1984    2825   1
  11  13   7    1058    3555   1
 -24  14   7    3640    4169   1
 -21  14   7    4612    4591   1
 -18  14   7    3415    3667   1
 -15  14   7    6969    3150   1
 -12  14   7    5340    7808   1
  -9  14   7    4297    2116   1
  -6  14   7    1513    1872   1
  -3  14   7    5607    6538   1
   0  14   7     953    5543   1
   3  14   7    3491    5543   1
   6  14   7     106    4760   1
   9  14   7    1079    3534   1
 -23  15   7   -1058    3512   1
 -20  15   7    3249    3042   1
 -17  15   7   14385    3756   1
 -14  15   7    -593    3619   1
 -11  15   7    2857    2482   1
  -8  15   7    5596    7226   1
  -5  15   7    2036    4507   1
  -2  15   7   11045    6284   1
   1  15   7    4994    8019   1
   4  15   7    3491    5057   1
   7  15   7   10473    4359   1
 -22  16   7    -103    2584   1
 -19  16   7    9155    6528   1
 -16  16   7   20027    6189   1
 -13  16   7    8670    9087   1
 -10  16   7    4496    3576   1
  -7  16   7    3138    3650   1
  -4  16   7    3724    5332   1
  -1  16   7   16843    6157   1
   2  16   7    3343    7554   1
   5  16   7    2370    2370   1
 -24  17   7    -719    4485   1
 -21  17   7     737    3682   1
 -18  17   7   11504    3639   1
 -15  17   7    8218   10674   1
 -12  17   7    4817    3397   1
  -9  17   7    5957    3333   1
  -6  17   7    3400   10505   1
  -3  17   7     -85    6347   1
   0  17   7    2391    6327   1
   3  17   7   -3470    3534   1
   6  17   7     190    2666   1
 -23  18   7     396    2984   1
 -20  18   7     381    5818   1
 -17  18   7   21196    5216   1
 -14  18   7    5005    3608   1
 -11  18   7     478    2170   1
  -8  18   7    7223   11183   1
  -5  18   7    1228    4242   1
  -2  18   7    6327    7807   1
   1  18   7   -2708    3978   1
   4  18   7    2327    3280   1
 -22  19   7    2290    2374   1
 -19  19   7    1800    8326   1
 -16  19   7    4162    2768   1
 -13  19   7    2160    5100   1
 -10  19   7    1337    2570   1
  -7  19   7    8500   10463   1
  -4  19   7   14197    8167   1
  -1  19   7     783    5692   1
   2  19   7     910    3809   1
 -24  20   7     846    3427   1
 -21  20   7    -307    2089   1
 -18  20   7    1123    4140   1
 -15  20   7    4398    5808   1
 -12  20   7    1753    3095   1
  -9  20   7    1173    4190   1
  -6  20   7    5536   11690   1
  -3  20   7    2539    7363   1
   0  20   7   -3830    3830   1
 -23  21   7     423    2708   1
 -20  21   7    2031    3660   1
 -17  21   7     889    2549   1
 -14  21   7   -1833    3350   1
 -11  21   7    1108    3205   1
  -8  21   7    3673    6030   1
  -5  21   7   -1587    5839   1
  -2  21   7    1883    7088   1
 -22  22   7     126    2666   1
 -19  22   7     808    2237   1
 -16  22   7    3199    3701   1
 -10  22   7    1400    2743   1
  -7  22   7   23062    9500   1
 -21  23   7    -339    3131   1
 -18  23   7     963    2253   1
 -15  23   7    4506    5268   1
 -12  23   7    -126    6009   1
  -9  23   7    4676    8400   1
   2   3   8    2962    2052   1
  -6   4   8    4147    1989   1
   0   4   8    -360    1968   1
   3   4   8    5628    3406   1
  -8   5   8    2581    2306   1
  -2   5   8     740    2073   1
   1   5   8    1354    2222   1
   4   5   8    3597    3640   1
 -10   6   8    -910    3576   1
  -7   6   8    1037    2137   1
  -4   6   8    1947    2286   1
  -1   6   8     403    2327   1
   2   6   8    3047    4338   1
   5   6   8     783    3956   1
 -12   7   8    -550    2286   1
  -9   7   8      42    1883   1
  -3   7   8   -1947    2877   1
   0   7   8    4549    4359   1
   3   7   8   -1459    4169   1
   6   7   8     804    3491   1
 -14   8   8    -318    3237   1
 -11   8   8    3406    2264   1
  -8   8   8    -318    1841   1
  -5   8   8    1756    3365   1
  -2   8   8    2370    1989   1
   1   8   8     126    4570   1
   4   8   8    6327    4359   1
   7   8   8     318    3956   1
 -16   9   8     954    2507   1
 -13   9   8     635    2518   1
 -10   9   8    4655    2560   1
  -7   9   8    -403    2793   1
  -1   9   8   11426    5035   1
   2   9   8    4719    3681   1
   5   9   8   10093    4739   1
   8   9   8    -190    3555   1
 -18  10   8    -106    3131   1
 -15  10   8     846    3152   1
 -12  10   8    1679    2124   1
  -9  10   8    2484    4126   1
  -6  10   8    1459    3809   1
  -3  10   8   -2348    2560   1
   0  10   8   -2539    6199   1
   3  10   8    1312    4591   1
   6  10   8    -783    4231   1
   9  10   8    -275    3640   1
 -14  11   8    3724    2433   1
 -11  11   8    1015    1883   1
  -8  11   8   -1015    2412   1
  -5  11   8   -2052    2920   1
  -2  11   8   15784    5480   1
   1  11   8   18091    4485   1
   4  11   8   -1650    5777   1
   7  11   8    1058    4506   1
  10  11   8    8443    3956   1
 -16  12   8    1496    3009   1
 -10  12   8     425     744   1
  -4  12   8    5120    4126   1
  -1  12   8    1502    5967   1
   2  12   8     318    5988   1
   5  12   8    -529    4719   1
   8  12   8    3090    4190   1
 -15  13   8    1419    2627   1
 -12  13   8    -804    2941   1
  -9  13   8    3512     825   1
  -6  13   8    1629    2286   1
  -3  13   8     804    6093   1
   0  13   8   -3702    5035   1
   6  13   8   -2433    4909   1
 -17  14   8   -2158    5502   1
 -11  14   8   -1185    4676   1
  -8  14   8    1037    2412   1
  -5  14   8   -1248    4190   1
  -2  14   8    1904    5332   1
   1  14   8    5839    5818   1
   4  14   8   -1714    5163   1
   7  14   8    1312    3343   1
 -10  15   8    1608    6347   1
  -7  15   8    -360    2094   1
  -4  15   8   -2158    5586   1
   2  15   8    -698    5120   1
   5  15   8   -2031    3851   1
 -12  16   8   -1333    2983   1
  -9  16   8     149    2793   1
  -6  16   8   -6052    6052   1
   0  16   8     571    5120   1
   3  16   8    1122    3956   1
 -14  17   8    -233    3915   1
   1  17   8     318    3999   1
 -13  18   8     783    3237   1
  -1  18   8      85    4084   1
 -15  19   8    -149    4760   1
;
_shelx_hkl_checksum                77210
_database_code_depnum_ccdc_archive  'CCDC 2267125'
_olex2_submission_special_instructions  'No special instructions were received'
loop_
  _twin_individual_id
  _twin_individual_mass_fraction_refined
 1 0.84781
 2 0.15219
