# Supplementary material for: Cu(I)-thioether coordination complexes based on a chiral cyclic β-amino acid ligand
Source: Commun Chem. 2023 Nov 16;6:252. doi: 10.1038/s42004-023-01055-5 (PMC10654774; doi:10.1038/s42004-023-01055-5)
Supplement: Supplementary file 5 — Supplementary Data 3 [file 42004_2023_1055_MOESM5_ESM.cif]

####################################################################### 
# 
# This file contains crystal structure data downloaded from the 
# Cambridge Structural Database (CSD) hosted by the Cambridge 
# Crystallographic Data Centre (CCDC).
# 
# Full information about CCDC data access policies and citation 
# guidelines are available at http://www.ccdc.cam.ac.uk/access/V1 
# 
# Audit and citation data items may have been added by the CCDC. 
# Please retain this information to preserve the provenance of 
# this file and to allow appropriate attribution of the data. 
# 
#######################################################################

data_r3
_database_code_depnum_ccdc_archive 'CCDC 2041833'
loop_
_audit_author_name
_audit_author_address
'Jaewook Kim'
;Korea Advanced Institute of Science and Technology
South Korea
;
_audit_update_record             
;
2020-11-29 deposited with the CCDC.	2020-11-30 downloaded from the CCDC.
;
_publ_contact_author_name        'Hee-Seung Lee'
_publ_contact_author_address     
;Department of Chemistry
Korea Advanced Institute of Science and Technology
Daejeon
South Korea
;
_publ_contact_author_email       hee-seung_lee@kaist.ac.kr
_publ_contact_author_phone       +82-42-350-2846
_publ_contact_author_fax         +82-42-350-2810
loop_
_publ_author_name
_publ_author_address
'Lee, Hee-Seung'
;Department of Chemistry
Korea Advanced Institute of Science and Technology
Daejeon
South Korea
;
'Lee, Jihee'
;Department of Chemistry
Korea Advanced Institute of Science and Technology
Daejeon
South Korea
;
'Lim, Danim'
;Department of Chemistry
Korea Advanced Institute of Science and Technology
Daejeon
South Korea
;
'Kim, Jaewook'
;Department of Chemistry
Korea Advanced Institute of Science and Technology
Daejeon
South Korea
;
_audit_creation_date             2020-11-29
_audit_creation_method           
;
Olex2 1.3
(compiled 2020.07.31 svn.rc2a77460 for OlexSys, GUI svn.r6145)
;
_shelx_SHELXL_version_number     2018/3
_audit_contact_author_address    ?
_audit_contact_author_email      ?
_audit_contact_author_phone      ?
_publ_contact_author_id_orcid    ?
_publ_section_references         
;
Dolomanov, O.V., Bourhis, L.J., Gildea, R.J, Howard, J.A.K. & Puschmann, H.
 (2009), J. Appl. Cryst. 42, 339-341.

Sheldrick, G.M. (2015). Acta Cryst. C71, 3-8.
;
_chemical_name_systematic        ?
_chemical_name_common            ?
_chemical_formula_moiety         'C11 H19 Br0.333 Cu0.333 N O4 S'
_chemical_formula_sum            'C11 H19 Br0.33 Cu0.33 N O4 S'
_chemical_formula_weight         309.15
_space_group_crystal_system      trigonal
_space_group_IT_number           146
_space_group_name_H-M_alt        'R 3'
_space_group_name_Hall           'R 3'
_chemical_absolute_configuration rmad
loop_
_space_group_symop_operation_xyz
'x, y, z'
'-y, x-y, z'
'-x+y, -x, z'
'x+2/3, y+1/3, z+1/3'
'-y+2/3, x-y+1/3, z+1/3'
'-x+y+2/3, -x+1/3, z+1/3'
'x+1/3, y+2/3, z+2/3'
'-y+1/3, x-y+2/3, z+2/3'
'-x+y+1/3, -x+2/3, z+2/3'
_exptl_crystal_recrystallization_method 'Re-crystallisation from solvent: ACN'
_chemical_melting_point          ?
_exptl_crystal_description       needle
_exptl_crystal_colour            colorless
_diffrn_ambient_temperature      100.0
_diffrn_ambient_pressure         101.3
loop_
_atom_type_symbol
_atom_type_description
_atom_type_scat_dispersion_real
_atom_type_scat_dispersion_imag
_atom_type_scat_source
C C 0.0033 0.0016 'International Tables Vol C Tables 4.2.6.8 and 6.1.1.4'
H H 0.0000 0.0000 'International Tables Vol C Tables 4.2.6.8 and 6.1.1.4'
Br Br -0.2281 2.4960 'International Tables Vol C Tables 4.2.6.8 and 6.1.1.4'
Cu Cu 0.3450 1.2548 'International Tables Vol C Tables 4.2.6.8 and 6.1.1.4'
N N 0.0063 0.0031 'International Tables Vol C Tables 4.2.6.8 and 6.1.1.4'
O O 0.0112 0.0059 'International Tables Vol C Tables 4.2.6.8 and 6.1.1.4'
S S 0.1212 0.1207 'International Tables Vol C Tables 4.2.6.8 and 6.1.1.4'

_shelx_space_group_comment       
;
The symmetry employed for this shelxl refinement is uniquely defined
by the following loop, which should always be used as a source of
symmetry information in preference to the above space-group names.
They are only intended as comments.
;

_cell_length_a                   24.427(3)
_cell_length_b                   24.427(3)
_cell_length_c                   6.1480(12)
_cell_angle_alpha                90
_cell_angle_beta                 90
_cell_angle_gamma                120
_cell_volume                     3177.0(11)
_cell_formula_units_Z            9
_cell_measurement_reflns_used    50881
_cell_measurement_temperature    100.0
_cell_measurement_theta_max      33.749
_cell_measurement_theta_min      0.401
_shelx_estimated_absorpt_T_max   0.990
_shelx_estimated_absorpt_T_min   0.589
_exptl_absorpt_coefficient_mu    1.598
_exptl_absorpt_correction_T_max  1.000
_exptl_absorpt_correction_T_min  0.882
_exptl_absorpt_correction_type   empirical
_exptl_absorpt_process_details   'HKL2000 Scalepack'
_exptl_absorpt_special_details   ?
_exptl_crystal_density_diffrn    1.454
_exptl_crystal_density_meas      ?
_exptl_crystal_density_method    ?
_exptl_crystal_F_000             1452
_exptl_crystal_size_max          0.37
_exptl_crystal_size_mid          0.006
_exptl_crystal_size_min          0.006
_exptl_transmission_factor_max   ?
_exptl_transmission_factor_min   ?
_diffrn_reflns_av_R_equivalents  0.1169
_diffrn_reflns_av_unetI/netI     0.1002
_diffrn_reflns_Laue_measured_fraction_full 0.978
_diffrn_reflns_Laue_measured_fraction_max 0.982
_diffrn_reflns_limit_h_max       31
_diffrn_reflns_limit_h_min       -31
_diffrn_reflns_limit_k_max       31
_diffrn_reflns_limit_k_min       -31
_diffrn_reflns_limit_l_max       7
_diffrn_reflns_limit_l_min       -7
_diffrn_reflns_number            7760
_diffrn_reflns_point_group_measured_fraction_full 0.970
_diffrn_reflns_point_group_measured_fraction_max 0.974
_diffrn_reflns_theta_full        24.835
_diffrn_reflns_theta_max         26.481
_diffrn_reflns_theta_min         1.642
_diffrn_detector_area_resol_mean ?
_diffrn_measured_fraction_theta_full 0.978
_diffrn_measured_fraction_theta_max 0.982
_diffrn_measurement_device_type  'PILATUS3 X 6M'
_diffrn_measurement_method       '\w scans'
_diffrn_radiation_probe          x-ray
_diffrn_radiation_type           'monochromatic synchrotron radiation'
_diffrn_radiation_wavelength     0.700
_diffrn_source                   'PLS-II 11C-Micro-MX'
_diffrn_standards_number         0
_reflns_Friedel_coverage         0.983
_reflns_Friedel_fraction_full    0.962
_reflns_Friedel_fraction_max     0.965
_reflns_number_gt                2642
_reflns_number_total             2977
_reflns_special_details          
;
 Reflections were merged by SHELXL according to the crystal
 class for the calculation of statistics and refinement.
 
 _reflns_Friedel_fraction is defined as the number of unique
 Friedel pairs measured divided by the number that would be
 possible theoretically, ignoring centric projections and
 systematic absences.
;
_reflns_threshold_expression     'I > 2\s(I)'
_computing_cell_refinement       ?
_computing_data_collection       ?
_computing_data_reduction        ?
_computing_molecular_graphics    'Olex2 1.3 (Dolomanov et al., 2009)'
_computing_publication_material  'Olex2 1.3 (Dolomanov et al., 2009)'
_computing_structure_refinement  'SHELXL 2018/3 (Sheldrick, 2015)'
_computing_structure_solution    'SHELXT 2018/2 (Sheldrick, 2018)'
_refine_diff_density_max         0.926
_refine_diff_density_min         -1.187
_refine_diff_density_rms         0.147
_refine_ls_abs_structure_details 
;
 Flack x determined using 1065 quotients [(I+)-(I-)]/[(I+)+(I-)]
 (Parsons, Flack and Wagner, Acta Cryst. B69 (2013) 249-259).
;
_refine_ls_abs_structure_Flack   0.009(8)
_refine_ls_extinction_coef       0.0080(11)
_refine_ls_extinction_expression Fc^*^=kFc[1+0.001xFc^2^\l^3^/sin(2\q)]^-1/4^
_refine_ls_extinction_method     'SHELXL-2018/3 (Sheldrick 2018)'
_refine_ls_goodness_of_fit_ref   1.139
_refine_ls_hydrogen_treatment    constr
_refine_ls_matrix_type           full
_refine_ls_number_parameters     159
_refine_ls_number_reflns         2977
_refine_ls_number_restraints     13
_refine_ls_R_factor_all          0.0712
_refine_ls_R_factor_gt           0.0521
_refine_ls_restrained_S_all      1.154
_refine_ls_shift/su_max          0.000
_refine_ls_shift/su_mean         0.000
_refine_ls_structure_factor_coef Fsqd
_refine_ls_weighting_details     
'w=1/[\s^2^(Fo^2^)+(0.0707P)^2^+9.4026P] where P=(Fo^2^+2Fc^2^)/3'
_refine_ls_weighting_scheme      calc
_refine_ls_wR_factor_gt          0.1286
_refine_ls_wR_factor_ref         0.1535
_refine_special_details          ?
_olex2_refinement_description    
;
1. Fixed Uiso
 At 1.2 times of:
  All C(H) groups, All C(H,H) groups, All N(H) groups
 At 1.5 times of:
  All C(H,H,H) groups
2. Uiso/Uaniso restraints and constraints
Uanis(C7) \\sim Ueq, Uanis(O6) \\sim Ueq: with sigma of 0.005 and sigma for
terminal atoms of 0.005
Uanis(O6) = Uanis(C7)
3.a Ternary CH refined with riding coordinates:
 C13(H13), C9(H9)
3.b Secondary CH2 refined with riding coordinates:
 C12(H12A,H12B), C10(H10A,H10B)
3.c Aromatic/amide H refined with riding coordinates:
 N8(H8)
3.d Idealised Me refined as rotating group:
 C3(H3A,H3B,H3C), C2(H2A,H2B,H2C), C1(H1A,H1B,H1C), C17(H17A,H17B,H17C)
;
_atom_sites_solution_hydrogens   geom
_atom_sites_solution_primary     ?
_atom_sites_solution_secondary   ?
loop_
_atom_site_label
_atom_site_type_symbol
_atom_site_fract_x
_atom_site_fract_y
_atom_site_fract_z
_atom_site_U_iso_or_equiv
_atom_site_adp_type
_atom_site_occupancy
_atom_site_site_symmetry_order
_atom_site_calc_flag
_atom_site_refinement_flags_posn
_atom_site_refinement_flags_adp
_atom_site_refinement_flags_occupancy
_atom_site_disorder_assembly
_atom_site_disorder_group
Br19 Br 0.333333 0.666667 0.18084(17) 0.0162(4) Uani 1 3 d S T P . .
Cu18 Cu 0.333333 0.666667 0.5831(3) 0.0166(5) Uani 1 3 d S T P . .
S11 S 0.41489(9) 0.65118(9) 0.6984(4) 0.0192(5) Uani 1 1 d . . . . .
O5 O 0.4889(3) 0.8519(3) 0.2136(11) 0.0250(14) Uani 1 1 d . . . . .
O16 O 0.5832(4) 0.7281(4) 0.9829(12) 0.043(2) Uani 1 1 d . . . . .
O6 O 0.5805(3) 0.8551(3) 0.3090(11) 0.0290(12) Uani 1 1 d . U . . .
N8 N 0.4858(3) 0.7695(3) 0.3756(12) 0.0188(14) Uani 1 1 d . . . . .
H8 H 0.444483 0.752859 0.373823 0.023 Uiso 1 1 calc R U . . .
C7 C 0.5233(4) 0.8286(4) 0.2996(17) 0.0290(12) Uani 1 1 d . U . . .
O14 O 0.6045(4) 0.7100(4) 0.6451(13) 0.0403(19) Uani 1 1 d . . . . .
C13 C 0.5337(4) 0.7505(4) 0.6951(14) 0.0216(17) Uani 1 1 d . . . . .
H13 H 0.557119 0.797628 0.707049 0.026 Uiso 1 1 calc R U . . .
C15 C 0.5775(4) 0.7268(5) 0.7645(15) 0.026(2) Uani 1 1 d . . . . .
C9 C 0.5136(4) 0.7331(4) 0.4609(15) 0.0195(17) Uani 1 1 d . . . . .
H9 H 0.550768 0.740732 0.370274 0.023 Uiso 1 1 calc R U . . .
C12 C 0.4739(4) 0.7249(4) 0.8326(15) 0.0235(18) Uani 1 1 d . . . . .
H12A H 0.458825 0.755673 0.838304 0.028 Uiso 1 1 calc R U . . .
H12B H 0.482060 0.716195 0.982860 0.028 Uiso 1 1 calc R U . . .
C4 C 0.5204(4) 0.9175(4) 0.1298(17) 0.028(2) Uani 1 1 d . . . . .
C10 C 0.4646(4) 0.6631(4) 0.4618(16) 0.0244(19) Uani 1 1 d . . . . .
H10A H 0.485304 0.637221 0.473596 0.029 Uiso 1 1 calc R U . . .
H10B H 0.439142 0.651236 0.326720 0.029 Uiso 1 1 calc R U . . .
C3 C 0.5610(5) 0.9234(5) -0.0601(19) 0.038(2) Uani 1 1 d . . . . .
H3A H 0.595862 0.917344 -0.011673 0.057 Uiso 1 1 calc R U . . .
H3B H 0.578130 0.965442 -0.124848 0.057 Uiso 1 1 calc R U . . .
H3C H 0.535663 0.891119 -0.168559 0.057 Uiso 1 1 calc R U . . .
C2 C 0.5563(6) 0.9626(5) 0.3102(19) 0.043(3) Uani 1 1 d . . . . .
H2A H 0.528040 0.954559 0.434177 0.065 Uiso 1 1 calc R U . . .
H2B H 0.572794 1.006123 0.259262 0.065 Uiso 1 1 calc R U . . .
H2C H 0.591525 0.956766 0.355005 0.065 Uiso 1 1 calc R U . . .
C1 C 0.4647(5) 0.9248(5) 0.058(2) 0.045(3) Uani 1 1 d . . . . .
H1A H 0.439909 0.892520 -0.051141 0.067 Uiso 1 1 calc R U . . .
H1B H 0.480428 0.966886 -0.005281 0.067 Uiso 1 1 calc R U . . .
H1C H 0.437959 0.919688 0.183824 0.067 Uiso 1 1 calc R U . . .
C17 C 0.6270(7) 0.7099(8) 1.069(2) 0.062(4) Uani 1 1 d . . . . .
H17A H 0.667567 0.733314 0.992556 0.094 Uiso 1 1 calc R U . . .
H17B H 0.609746 0.664471 1.047333 0.094 Uiso 1 1 calc R U . . .
H17C H 0.633421 0.719729 1.224418 0.094 Uiso 1 1 calc R U . . .

loop_
_atom_site_aniso_label
_atom_site_aniso_U_11
_atom_site_aniso_U_22
_atom_site_aniso_U_33
_atom_site_aniso_U_23
_atom_site_aniso_U_13
_atom_site_aniso_U_12
Br19 0.0069(4) 0.0069(4) 0.0348(7) 0.000 0.000 0.0035(2)
Cu18 0.0054(5) 0.0054(5) 0.0391(10) 0.000 0.000 0.0027(3)
S11 0.0071(9) 0.0107(10) 0.0407(11) 0.0045(8) 0.0016(8) 0.0051(8)
O5 0.014(3) 0.013(3) 0.050(4) 0.007(3) 0.001(3) 0.008(2)
O16 0.042(5) 0.073(6) 0.045(4) -0.016(4) -0.014(3) 0.052(5)
O6 0.011(2) 0.017(2) 0.050(3) 0.005(2) -0.0078(19) 0.0007(18)
N8 0.006(3) 0.008(3) 0.038(4) 0.005(3) -0.001(3) 0.000(3)
C7 0.011(2) 0.017(2) 0.050(3) 0.005(2) -0.0078(19) 0.0007(18)
O14 0.037(4) 0.056(5) 0.053(4) -0.004(3) 0.001(3) 0.042(4)
C13 0.013(4) 0.011(4) 0.040(5) -0.003(3) -0.004(3) 0.006(3)
C15 0.017(4) 0.029(5) 0.040(5) -0.006(4) -0.003(4) 0.016(4)
C9 0.005(3) 0.012(4) 0.041(5) -0.002(3) 0.001(3) 0.004(3)
C12 0.015(4) 0.028(5) 0.039(5) -0.004(4) -0.003(3) 0.019(4)
C4 0.021(5) 0.005(4) 0.050(5) 0.005(4) 0.001(4) 0.001(4)
C10 0.014(4) 0.008(4) 0.051(5) -0.003(4) -0.004(4) 0.006(3)
C3 0.035(6) 0.021(5) 0.054(6) 0.011(4) 0.007(5) 0.012(5)
C2 0.053(8) 0.013(5) 0.057(7) 0.002(4) -0.001(5) 0.012(5)
C1 0.033(6) 0.018(5) 0.083(8) 0.018(5) -0.009(5) 0.013(5)
C17 0.079(10) 0.103(12) 0.054(7) -0.033(8) -0.029(7) 0.082(10)

_geom_special_details            
;
 All esds (except the esd in the dihedral angle between two l.s. planes)
 are estimated using the full covariance matrix.  The cell esds are taken
 into account individually in the estimation of esds in distances, angles
 and torsion angles; correlations between esds in cell parameters are only
 used when they are defined by crystal symmetry.  An approximate (isotropic)
 treatment of cell esds is used for estimating esds involving l.s. planes.
;
loop_
_geom_bond_atom_site_label_1
_geom_bond_atom_site_label_2
_geom_bond_distance
_geom_bond_site_symmetry_2
_geom_bond_publ_flag
Br19 Cu18 2.473(2) . ?
Cu18 S11 2.317(2) . ?
Cu18 S11 2.317(2) 2_665 ?
Cu18 S11 2.317(2) 3_565 ?
S11 C12 1.845(9) . ?
S11 C10 1.823(10) . ?
O5 C7 1.337(11) . ?
O5 C4 1.480(10) . ?
O16 C15 1.348(11) . ?
O16 C17 1.448(13) . ?
O6 C7 1.214(11) . ?
N8 H8 0.8800 . ?
N8 C7 1.349(11) . ?
N8 C9 1.460(10) . ?
O14 C15 1.189(11) . ?
C13 H13 1.0000 . ?
C13 C15 1.511(12) . ?
C13 C9 1.512(12) . ?
C13 C12 1.524(12) . ?
C9 H9 1.0000 . ?
C9 C10 1.521(11) . ?
C12 H12A 0.9900 . ?
C12 H12B 0.9900 . ?
C4 C3 1.491(14) . ?
C4 C2 1.499(15) . ?
C4 C1 1.524(14) . ?
C10 H10A 0.9900 . ?
C10 H10B 0.9900 . ?
C3 H3A 0.9800 . ?
C3 H3B 0.9800 . ?
C3 H3C 0.9800 . ?
C2 H2A 0.9800 . ?
C2 H2B 0.9800 . ?
C2 H2C 0.9800 . ?
C1 H1A 0.9800 . ?
C1 H1B 0.9800 . ?
C1 H1C 0.9800 . ?
C17 H17A 0.9800 . ?
C17 H17B 0.9800 . ?
C17 H17C 0.9800 . ?

loop_
_geom_angle_atom_site_label_1
_geom_angle_atom_site_label_2
_geom_angle_atom_site_label_3
_geom_angle
_geom_angle_site_symmetry_1
_geom_angle_site_symmetry_3
_geom_angle_publ_flag
S11 Cu18 Br19 107.81(7) 3_565 . ?
S11 Cu18 Br19 107.81(7) . . ?
S11 Cu18 Br19 107.81(7) 2_665 . ?
S11 Cu18 S11 111.08(6) 2_665 3_565 ?
S11 Cu18 S11 111.08(6) 3_565 . ?
S11 Cu18 S11 111.08(6) 2_665 . ?
C12 S11 Cu18 107.1(3) . . ?
C10 S11 Cu18 106.8(3) . . ?
C10 S11 C12 93.9(4) . . ?
C7 O5 C4 120.0(7) . . ?
C15 O16 C17 116.1(8) . . ?
C7 N8 H8 119.9 . . ?
C7 N8 C9 120.2(7) . . ?
C9 N8 H8 119.9 . . ?
O5 C7 N8 111.0(7) . . ?
O6 C7 O5 126.5(8) . . ?
O6 C7 N8 122.5(9) . . ?
C15 C13 H13 108.2 . . ?
C15 C13 C9 110.7(7) . . ?
C15 C13 C12 113.8(7) . . ?
C9 C13 H13 108.2 . . ?
C9 C13 C12 107.7(7) . . ?
C12 C13 H13 108.2 . . ?
O16 C15 C13 110.9(7) . . ?
O14 C15 O16 123.7(8) . . ?
O14 C15 C13 125.4(9) . . ?
N8 C9 C13 110.8(7) . . ?
N8 C9 H9 110.0 . . ?
N8 C9 C10 110.0(6) . . ?
C13 C9 H9 110.0 . . ?
C13 C9 C10 105.9(7) . . ?
C10 C9 H9 110.0 . . ?
S11 C12 H12A 110.6 . . ?
S11 C12 H12B 110.6 . . ?
C13 C12 S11 105.9(6) . . ?
C13 C12 H12A 110.6 . . ?
C13 C12 H12B 110.6 . . ?
H12A C12 H12B 108.7 . . ?
O5 C4 C3 109.7(8) . . ?
O5 C4 C2 109.6(8) . . ?
O5 C4 C1 102.4(7) . . ?
C3 C4 C2 113.1(9) . . ?
C3 C4 C1 110.5(10) . . ?
C2 C4 C1 110.9(9) . . ?
S11 C10 H10A 110.6 . . ?
S11 C10 H10B 110.6 . . ?
C9 C10 S11 105.6(6) . . ?
C9 C10 H10A 110.6 . . ?
C9 C10 H10B 110.6 . . ?
H10A C10 H10B 108.7 . . ?
C4 C3 H3A 109.5 . . ?
C4 C3 H3B 109.5 . . ?
C4 C3 H3C 109.5 . . ?
H3A C3 H3B 109.5 . . ?
H3A C3 H3C 109.5 . . ?
H3B C3 H3C 109.5 . . ?
C4 C2 H2A 109.5 . . ?
C4 C2 H2B 109.5 . . ?
C4 C2 H2C 109.5 . . ?
H2A C2 H2B 109.5 . . ?
H2A C2 H2C 109.5 . . ?
H2B C2 H2C 109.5 . . ?
C4 C1 H1A 109.5 . . ?
C4 C1 H1B 109.5 . . ?
C4 C1 H1C 109.5 . . ?
H1A C1 H1B 109.5 . . ?
H1A C1 H1C 109.5 . . ?
H1B C1 H1C 109.5 . . ?
O16 C17 H17A 109.5 . . ?
O16 C17 H17B 109.5 . . ?
O16 C17 H17C 109.5 . . ?
H17A C17 H17B 109.5 . . ?
H17A C17 H17C 109.5 . . ?
H17B C17 H17C 109.5 . . ?

loop_
_geom_hbond_atom_site_label_D
_geom_hbond_atom_site_label_H
_geom_hbond_atom_site_label_A
_geom_hbond_distance_DH
_geom_hbond_distance_HA
_geom_hbond_distance_DA
_geom_hbond_angle_DHA
_geom_hbond_site_symmetry_A
_geom_hbond_publ_flag
N8 H8 Br19 0.88 2.74 3.502(7) 146.0 . yes

loop_
_geom_torsion_atom_site_label_1
_geom_torsion_atom_site_label_2
_geom_torsion_atom_site_label_3
_geom_torsion_atom_site_label_4
_geom_torsion
_geom_torsion_site_symmetry_1
_geom_torsion_site_symmetry_2
_geom_torsion_site_symmetry_3
_geom_torsion_site_symmetry_4
_geom_torsion_publ_flag
Cu18 S11 C12 C13 -116.4(5) . . . . ?
Cu18 S11 C10 C9 89.7(6) . . . . ?
N8 C9 C10 S11 -78.3(7) . . . . ?
C7 O5 C4 C3 64.8(12) . . . . ?
C7 O5 C4 C2 -60.0(11) . . . . ?
C7 O5 C4 C1 -177.8(9) . . . . ?
C7 N8 C9 C13 82.9(10) . . . . ?
C7 N8 C9 C10 -160.3(8) . . . . ?
C13 C9 C10 S11 41.6(7) . . . . ?
C15 C13 C9 N8 -164.7(7) . . . . ?
C15 C13 C9 C10 76.0(9) . . . . ?
C15 C13 C12 S11 -90.1(8) . . . . ?
C9 N8 C7 O5 175.1(8) . . . . ?
C9 N8 C7 O6 -4.0(14) . . . . ?
C9 C13 C15 O16 -165.0(8) . . . . ?
C9 C13 C15 O14 16.0(14) . . . . ?
C9 C13 C12 S11 33.1(8) . . . . ?
C12 S11 C10 C9 -19.4(6) . . . . ?
C12 C13 C15 O16 -43.5(11) . . . . ?
C12 C13 C15 O14 137.5(10) . . . . ?
C12 C13 C9 N8 70.3(8) . . . . ?
C12 C13 C9 C10 -49.0(8) . . . . ?
C4 O5 C7 O6 -3.8(16) . . . . ?
C4 O5 C7 N8 177.1(8) . . . . ?
C10 S11 C12 C13 -7.5(6) . . . . ?
C17 O16 C15 O14 2.5(16) . . . . ?
C17 O16 C15 C13 -176.6(10) . . . . ?

_shelx_res_file                  
;
TITL r3_a.res in R3
    r3.res
    created by SHELXL-2018/3 at 14:34:24 on 29-Nov-2020
REM Old TITL R3 in R3
REM SHELXT solution in R3: R1 0.177, Rweak 0.035, Alpha 0.004
REM <I/s> 0.000 for 0 systematic absences, Orientation as input
REM Flack x = 0.090 ( 0.022 ) from 1205 Parsons' quotients
REM Formula found by SHELXT: C33 N3 O12 S3 Br2
CELL 0.7 24.4273 24.4273 6.148 90 90 120
ZERR 9 0.0034 0.0034 0.0012 0 0 0
LATT -3
SYMM -Y,+X-Y,+Z
SYMM +Y-X,-X,+Z
SFAC C H Br Cu N O S
DISP Br -0.2281 2.496 9574.4483
DISP C 0.0033 0.0016 11.1819
DISP Cu 0.345 1.2548 4976.3916
DISP H -0 0 0.6234
DISP N 0.0063 0.0031 18.9823
DISP O 0.0112 0.0059 31.3712
DISP S 0.1212 0.1207 511.2011
UNIT 99 171 3 3 9 36 9
EADP O6 C7
ISOR 0.005 0.005 C7 O6

L.S. 10
PLAN  20
SIZE 0.37 0.006 0.006
TEMP -173.15
HTAB N8 Br19
CONF
list 4
MORE -1
BOND $H
fmap 2 53
acta
OMIT -3 53
OMIT -8 7 0
OMIT -29 22 0
OMIT -23 27 -2
OMIT 11 2 0
OMIT -1 -1 0
OMIT 17 14 0
REM <olex2.extras>
REM <HklSrc "%.\\R3.hkl">
REM </olex2.extras>

WGHT    0.070700    9.402599
EXTI    0.008040
FVAR       0.33229
BR19  3    0.333333    0.666667    0.180840    10.33333    0.00694    0.00694 =
         0.03478    0.00000    0.00000    0.00347
CU18  4    0.333333    0.666667    0.583141    10.33333    0.00537    0.00537 =
         0.03911    0.00000    0.00000    0.00268
S11   7    0.414888    0.651185    0.698407    11.00000    0.00708    0.01072 =
         0.04069    0.00452    0.00161    0.00511
O5    6    0.488850    0.851915    0.213619    11.00000    0.01380    0.01266 =
         0.05011    0.00715    0.00062    0.00782
O16   6    0.583243    0.728141    0.982857    11.00000    0.04184    0.07285 =
         0.04476   -0.01558   -0.01424    0.05193
O6    6    0.580535    0.855106    0.308952    11.00000    0.01127    0.01706 =
         0.05035    0.00456   -0.00784    0.00074
N8    5    0.485821    0.769531    0.375622    11.00000    0.00586    0.00750 =
         0.03839    0.00486   -0.00081   -0.00005
AFIX  43
H8    2    0.444483    0.752859    0.373823    11.00000   -1.20000
AFIX   0
C7    1    0.523276    0.828642    0.299554    11.00000    0.01127    0.01706 =
         0.05035    0.00456   -0.00784    0.00074
O14   6    0.604539    0.709997    0.645052    11.00000    0.03707    0.05589 =
         0.05255   -0.00367    0.00077    0.04173
C13   1    0.533660    0.750485    0.695099    11.00000    0.01338    0.01140 =
         0.03955   -0.00309   -0.00369    0.00575
AFIX  13
H13   2    0.557119    0.797628    0.707049    11.00000   -1.20000
AFIX   0
C15   1    0.577543    0.726847    0.764488    11.00000    0.01712    0.02862 =
         0.03959   -0.00644   -0.00322    0.01593
C9    1    0.513616    0.733127    0.460906    11.00000    0.00530    0.01175 =
         0.04076   -0.00203    0.00116    0.00366
AFIX  13
H9    2    0.550768    0.740732    0.370274    11.00000   -1.20000
AFIX   0
C12   1    0.473896    0.724866    0.832614    11.00000    0.01464    0.02806 =
         0.03852   -0.00385   -0.00349    0.01880
AFIX  23
H12A  2    0.458825    0.755673    0.838304    11.00000   -1.20000
H12B  2    0.482060    0.716195    0.982860    11.00000   -1.20000
AFIX   0
C4    1    0.520430    0.917501    0.129845    11.00000    0.02057    0.00501 =
         0.04976    0.00529    0.00099    0.00088
C10   1    0.464592    0.663087    0.461809    11.00000    0.01420    0.00838 =
         0.05148   -0.00251   -0.00388    0.00631
AFIX  23
H10A  2    0.485304    0.637221    0.473596    11.00000   -1.20000
H10B  2    0.439142    0.651236    0.326720    11.00000   -1.20000
AFIX   0
C3    1    0.560999    0.923353   -0.060092    11.00000    0.03521    0.02150 =
         0.05386    0.01052    0.00664    0.01151
AFIX 137
H3A   2    0.595862    0.917344   -0.011673    11.00000   -1.50000
H3B   2    0.578130    0.965442   -0.124848    11.00000   -1.50000
H3C   2    0.535663    0.891119   -0.168559    11.00000   -1.50000
AFIX   0
C2    1    0.556302    0.962644    0.310180    11.00000    0.05350    0.01344 =
         0.05716    0.00232   -0.00105    0.01196
AFIX 137
H2A   2    0.528040    0.954559    0.434177    11.00000   -1.50000
H2B   2    0.572794    1.006123    0.259262    11.00000   -1.50000
H2C   2    0.591525    0.956766    0.355005    11.00000   -1.50000
AFIX   0
C1    1    0.464709    0.924800    0.057890    11.00000    0.03293    0.01804 =
         0.08304    0.01839   -0.00868    0.01262
AFIX 137
H1A   2    0.439909    0.892520   -0.051141    11.00000   -1.50000
H1B   2    0.480428    0.966886   -0.005281    11.00000   -1.50000
H1C   2    0.437959    0.919688    0.183824    11.00000   -1.50000
AFIX   0
C17   1    0.627031    0.709944    1.068726    11.00000    0.07915    0.10299 =
         0.05365   -0.03329   -0.02943    0.08207
AFIX 137
H17A  2    0.667567    0.733314    0.992556    11.00000   -1.50000
H17B  2    0.609746    0.664471    1.047333    11.00000   -1.50000
H17C  2    0.633421    0.719729    1.224418    11.00000   -1.50000
AFIX   0
HKLF 4


REM  r3_a.res in R3
REM wR2 = 0.1535, GooF = S = 1.139, Restrained GooF = 1.154 for all data
REM R1 = 0.0521 for 2642 Fo > 4sig(Fo) and 0.0712 for all 2977 data
REM 159 parameters refined using 13 restraints

END

WGHT      0.0706      9.4380

REM Highest difference peak  0.926,  deepest hole -1.187,  1-sigma level  0.147
Q1    1   0.2746  0.6337  0.2977  11.00000  0.05    0.93
Q2    1   0.3472  0.6948  0.3801  11.00000  0.05    0.86
Q3    1   0.3333  0.6667  0.3935  10.33333  0.05    0.83
Q4    1   0.3954  0.7090  0.4896  11.00000  0.05    0.82
Q5    1   0.3092  0.6042  0.1141  11.00000  0.05    0.79
Q6    1   0.3807  0.7212  0.3119  11.00000  0.05    0.77
Q7    1   0.3680  0.6477  0.6394  11.00000  0.05    0.74
Q8    1   0.2787  0.6211  0.1429  11.00000  0.05    0.72
Q9    1   0.4111  0.6427  0.1320  11.00000  0.05    0.71
Q10   1   0.2808  0.6182  0.2502  11.00000  0.05    0.67
Q11   1   0.2787  0.6254  0.4799  11.00000  0.05    0.67
Q12   1   0.2998  0.6012  0.5521  11.00000  0.05    0.66
Q13   1   0.3166  0.7085  0.2540  11.00000  0.05    0.65
Q14   1   0.3504  0.6260  0.4851  11.00000  0.05    0.65
Q15   1   0.3947  0.6282  0.4838  11.00000  0.05    0.60
Q16   1   0.3381  0.6174  0.6315  11.00000  0.05    0.58
Q17   1   0.3690  0.7345  0.2029  11.00000  0.05    0.57
Q18   1   0.3333  0.6667  0.8325  10.33333  0.05    0.55
Q19   1   0.3254  0.7152  0.5654  11.00000  0.05    0.55
Q20   1   0.4335  0.7084  0.6726  11.00000  0.05    0.55
;
_shelx_res_checksum              20820
_shelx_hkl_file                  
;
   1  -2   0 5102.48  212.45
  -1   2   0   -1.39    4.17
   2  -4   0  327.02   22.27
  -2   4   0  349.29   23.19
   3  -6   0 2202.88  109.47
  -3   6   0 1730.67  102.51
   4  -8   0 2786.42  255.12
  -4   8   0 2410.69  160.50
   5 -10   0  934.22   66.33
  -5  10   0  870.20   65.40
   6 -12   0 2946.91  148.90
  -6  12   0 3078.65  151.68
   7 -14   0 2242.31  128.03
  -7  14   0 2396.31  131.27
   9 -18   0 2358.74  134.98
  -9  18   0 2270.14  116.43
  10 -20   0 1505.23   69.58
 -10  20   0 1384.16   92.31
  11 -22   0  483.81   63.09
 -11  22   0  678.63  100.19
  12 -24   0  266.26   38.04
 -12  24   0  238.89   45.92
  13 -26   0  200.39   41.28
 -13  26   0  117.36   43.60
  14 -28   0  733.37  101.12
 -14  28   0  242.60   60.30
  15 -30   0   -5.57   20.41
  16 -32   0  -16.24   30.15
 -16  32   0  444.84  110.40
 -17  31   0  187.40   66.80
  17 -31   0  427.68   83.50
 -16  29   0  340.47   78.39
  16 -29   0  562.66   83.96
 -15  27   0  862.32   90.45
  15 -27   0  752.85   85.81
 -14  25   0  442.06   63.09
  14 -25   0  290.84   44.99
 -13  23   0 1478.33   84.42
  13 -23   0 1308.55  118.75
 -12  21   0  127.10   26.44
  12 -21   0  112.25   20.87
 -11  19   0  512.57   47.31
  11 -19   0  617.86   50.56
 -10  17   0  943.03   61.23
  10 -17   0 1030.24   73.75
  -9  15   0  925.87   62.16
   9 -15   0  805.73   54.74
  -8  13   0 1908.33  121.53
   8 -13   0 1521.93   85.81
  -7  11   0 2004.81  109.94
   7 -11   0 2136.55  122.92
  -6   9   0 5552.42  250.49
   6  -9   0 5397.96  204.10
  -5   7   0 4131.15  192.97
   5  -7   0 4152.02  229.15
  -4   5   0 1235.26   72.36
   4  -5   0 1570.17   81.64
  -3   3   0 1875.39   99.27
   3  -3   0 2314.67  104.37
  -2   1   0 5650.76  282.49
   2  -1   0 5552.89  230.08
  -1  -1   0 5151.18  218.48
   1   1   0 4464.67  207.81
   0  -3   0    0.46    5.10
   0   3   0 2188.04  123.85
   1  -5   0 9622.81  572.87
  -1   5   0 9636.72  647.55
   2  -7   0 3921.95  198.07
  -2   7   0 3599.57  272.29
   3  -9   0 2029.86   99.73
  -3   9   0  254.20   41.28
   4 -11   0 1108.63   70.04
  -4  11   0 1378.13   78.39
   5 -13   0  741.71   54.74
  -5  13   0  764.44   50.10
   6 -15   0 1290.00   90.45
  -6  15   0 1698.66  103.44
   7 -17   0  891.08   65.87
  -7  17   0 1020.50   70.04
   8 -19   0 2785.95  143.33
  -8  19   0 2662.57  157.71
   9 -21   0 1881.89  162.82
  -9  21   0 2242.31  151.68
  10 -23   0 3424.69  231.00
 -10  23   0 3597.71  202.71
  11 -25   0 1111.41   99.73
 -11  25   0  243.99   42.21
  12 -27   0  427.68   62.16
 -12  27   0  211.06   61.69
  13 -29   0    9.74   19.02
 -13  29   0   80.71   46.85
  14 -31   0  -21.80   18.09
 -14  31   0  137.77   57.98
 -19  32   0  315.89   81.18
  19 -32   0  461.54  112.72
 -18  30   0   36.65   93.70
  18 -30   0  328.88   56.59
 -17  28   0  672.14  102.98
  17 -28   0  353.93   56.13
 -16  26   0  402.17   63.09
  16 -26   0  314.50  152.61
 -15  24   0 2101.76  137.30
  15 -24   0 2069.75  147.51
 -14  22   0 2015.94  115.97
  14 -22   0 2010.84  131.27
 -13  20   0  419.79   42.68
  13 -20   0  662.86   65.87
 -12  18   0 1492.71  100.66
  12 -18   0 1474.15  153.07
 -11  16   0 1684.75  108.08
  11 -16   0 1579.45  102.05
 -10  14   0 1613.77   87.67
  10 -14   0 1663.87  100.66
  -9  12   0 5501.40  264.86
   9 -12   0 5580.25  259.30
  -8  10   0 6433.76  289.45
   8 -10   0 6236.62  273.21
  -6   6   0  192.50   18.55
   6  -6   0  378.97   28.76
  -5   4   0 9999.00  395.67
   5  -4   0 6738.98  326.56
  -4   2   0  351.61   22.73
   4  -2   0  386.40   25.05
  -3   0   0 2372.19  120.14
   3   0   0 1797.00  109.01
  -2  -2   0  362.28   26.44
   2   2   0  330.73   19.02
  -1  -4   0 1239.44   76.54
   1   4   0 1654.13   85.81
   0  -6   0  176.27   17.16
   0   6   0  339.55   29.22
   1  -8   0  -19.02    7.42
  -1   8   0 4118.16  331.20
   2 -10   0  -12.06    7.42
  -2  10   0 1429.62   92.31
   3 -12   0 1020.96   71.90
  -3  12   0   -6.49   16.70
   4 -14   0 1136.46   64.94
  -4  14   0 1340.56  125.71
   5 -16   0 1984.40  132.66
  -5  16   0 2437.59  169.77
   6 -18   0 1079.87   82.57
  -6  18   0 1189.34  104.37
   7 -20   0 2275.24  124.78
  -7  20   0 2258.08  133.13
   8 -22   0 4106.57  281.56
  -8  22   0 4394.62  224.51
   9 -24   0 2938.10  211.98
  -9  24   0 3326.35  233.32
  10 -26   0  436.03  156.79
 -10  26   0  369.70   82.57
  11 -28   0  998.69  127.56
 -11  28   0  286.67   60.77
  12 -30   0   39.89   32.47
 -12  30   0   -1.39   74.68
  13 -32   0   28.76   17.16
 -13  32   0  155.86   51.95
 -20  31   0   61.23   43.60
  20 -31   0  364.60   83.50
 -19  29   0   41.75   25.05
  19 -29   0  317.28   62.62
 -18  27   0  545.50   81.18
  18 -27   0  335.37   56.13
 -17  25   0 1029.77  118.75
  17 -25   0  870.20   82.57
 -16  23   0 1150.84   88.60
  16 -23   0 1079.41   78.39
 -14  19   0 1116.98   70.97
  14 -19   0 1251.03  122.00
 -13  17   0 2714.98  162.82
  13 -17   0 2372.19  171.16
 -11  13   0 6026.49  266.72
  11 -13   0 6257.49  308.47
 -10  11   0 5579.33  257.91
  10 -11   0 5031.51  257.44
  -9   9   0 2439.45  126.17
   9  -9   0 1957.96  120.60
  -7   5   0 4225.78  199.92
   7  -5   0 3687.70  177.20
  -6   3   0 2361.98  115.50
   6  -3   0 1894.41  101.12
  -5   1   0 1610.53   99.73
   5  -1   0 1171.25   72.83
  -4  -1   0 9729.03  375.73
   4   1   0 8679.31  340.94
  -3  -3   0 1738.55  114.57
   3   3   0 2170.87  133.59
  -2  -5   0 4005.91  214.30
   2   5   0 4011.01  227.76
  -1  -7   0 2545.21  151.68
   1   7   0 2274.78  161.42
   0  -9   0 2329.51  118.28
   0   9   0 1900.90  113.65
   1 -11   0 1383.24   87.67
  -1  11   0 1303.45   79.78
   2 -13   0  -11.60    7.89
  -2  13   0 3474.32  178.12
   4 -17   0  943.96   81.18
  -4  17   0 1013.07   83.96
   5 -19   0 1267.73   88.60
  -5  19   0   37.57   53.81
   7 -23   0 1664.34  128.03
  -7  23   0 1760.35  154.93
   8 -25   0  665.18   75.61
  -8  25   0  288.99   53.34
   9 -27   0  539.01   81.64
  -9  27   0  149.36   45.92
  10 -29   0   73.75   32.47
 -10  29   0   69.12   32.93
  11 -31   0   -0.93   18.09
 -11  31   0  126.17   62.62
  22 -32   0  108.54  192.04
 -21  30   0   19.02   26.44
  21 -30   0  704.61  120.14
 -20  28   0  103.90   49.63
  20 -28   0  447.16   78.86
 -19  26   0 1414.31  157.71
  19 -26   0 1542.80  133.13
 -18  24   0 1874.93  133.13
  18 -24   0 1773.81  127.10
 -17  22   0 1234.80   98.80
  17 -22   0 1323.86   95.09
 -16  20   0  494.94   54.74
  16 -20   0  495.87   37.57
 -15  18   0  454.58   40.36
  15 -18   0  410.52   38.50
 -14  16   0 1276.55  108.54
  14 -16   0 1283.51   93.24
  13 -14   0 1618.88  201.78
 -12  12   0 3441.85  200.85
  12 -12   0 3565.24  205.95
 -11  10   0 1432.87   75.15
  11 -10   0 1394.83   85.81
 -10   8   0 1540.95   90.45
  10  -8   0 1659.23   99.73
  -9   6   0 2006.20  126.63
   9  -6   0 2065.58  123.39
  -8   4   0 2747.92  159.57
   8  -4   0 2363.84  129.88
  -7   2   0 4328.29  232.86
   7  -2   0 4545.84  200.39
  -6   0   0  373.41   32.47
   6   0   0  193.43   23.19
  -5  -2   0 3387.58  184.15
   5   2   0 3684.45  202.71
  -4  -4   0 2243.23  175.34
   4   4   0 2670.91  207.81
  -3  -6   0 5140.51  246.77
   3   6   0 5011.10  239.35
  -2  -8   0 6045.97  258.83
   2   8   0 5852.54  287.13
  -1 -10   0 5227.26  252.80
   1  10   0 5007.39  236.11
   0 -12   0 3528.59  182.76
   0  12   0 3616.26  175.80
   2 -16   0  986.63  105.76
  -2  16   0  885.05   65.40
   3 -18   0  -22.27   20.41
  -3  18   0  636.42   54.74
   4 -20   0  -11.13   18.55
  -4  20   0 1128.58   87.21
   5 -22   0  673.99   69.12
  -5  22   0  642.45   75.15
   6 -24   0   -4.17   14.38
  -6  24   0  134.52   57.98
   7 -26   0   -7.42   18.09
  -7  26   0  192.50   45.92
   8 -28   0   -2.32   14.38
  -8  28   0    7.42   49.17
   9 -30   0  103.90   35.72
  -9  30   0  517.67  146.58
 -23  31   0  383.15  107.15
  23 -31   0  631.32  115.50
 -22  29   0   25.51   69.58
  22 -29   0  917.52  112.25
 -21  27   0  529.27   70.51
  21 -27   0  446.70   85.81
 -19  23   0 1961.21  108.08
  19 -23   0 2023.36  140.09
 -18  21   0 2817.96  188.79
  18 -21   0 2689.93  185.54
 -17  19   0  460.15   35.72
  17 -19   0  384.54   43.60
 -16  17   0 1649.03  170.24
  16 -17   0 1446.78   97.41
 -15  15   0 3021.59  170.24
  15 -15   0 2450.58  174.41
 -14  13   0  785.32   83.96
  14 -13   0  815.93   85.35
 -13  11   0 3778.62  282.49
  13 -11   0 3444.17  217.09
 -12   9   0 1036.73   82.57
  12  -9   0 1285.36   89.06
 -11   7   0 1075.23   80.25
  11  -7   0 1450.03   98.34
 -10   5   0  932.36   62.62
  10  -5   0  798.31   81.18
  -9   3   0 5115.93  256.98
   9  -3   0 5195.71  254.66
  -6  -3   0 2025.68  124.78
   6   3   0 2119.38  119.21
  -5  -5   0  743.11   52.88
   5   5   0  951.84   72.83
  -4  -7   0 1951.47  173.48
   4   7   0 2249.73  141.94
  -3  -9   0 5409.55  263.47
   3   9   0 5728.69  262.08
  -2 -11   0 5424.86  295.02
   2  11   0 5733.79  291.31
   0 -15   0 2744.20  151.68
   0  15   0 2149.07  130.81
   1 -17   0 2348.99  134.52
  -1  17   0 2132.84  106.22
   2 -19   0  505.15   47.78
  -2  19   0  355.78   44.07
   3 -21   0 1181.46   99.73
  -3  21   0 1181.92  101.12
   4 -23   0  -32.93   18.55
  -4  23   0  579.83   71.43
   5 -25   0  -20.41   14.84
   6 -27   0   -1.39   14.38
  -6  27   0   58.91   41.28
   7 -29   0   12.99   19.02
  -7  29   0   39.89   50.56
   8 -31   0    3.71   11.60
  -8  31   0  782.53  178.59
 -24  30   0  424.90  133.13
  24 -30   0  725.94  109.47
 -23  28   0  384.08  100.19
  23 -28   0  728.73  246.77
 -22  26   0  997.30  125.71
  22 -26   0  830.78   84.89
 -21  24   0 2360.59  179.05
  21 -24   0 2137.47  178.59
 -20  22   0 2211.23  216.16
  20 -22   0 1933.84  138.23
 -19  20   0 1262.17   92.31
  19 -20   0 1301.60   96.02
 -18  18   0  387.32   39.43
  18 -18   0  194.36   28.30
 -17  16   0 2714.98  166.53
  17 -16   0 2203.81  123.85
 -16  14   0 1007.51   83.50
  16 -14   0  996.37   71.90
 -14  10   0 1123.01   84.89
  14 -10   0 1340.56   95.56
 -13   8   0  668.89   49.63
  13  -8   0  703.68   61.23
 -12   6   0 3078.19  194.36
  12  -6   0 3424.69  250.95
 -11   4   0 2070.68  115.97
  11  -4   0 1906.47  120.14
 -10   2   0 6362.79  264.40
  10  -2   0 7073.89  417.48
  -9   0   0 1756.64  111.79
   9   0   0 2184.32  141.94
  -8  -2   0 1597.54  113.65
   8   2   0 1500.59   90.45
  -7  -4   0 1423.13   85.81
   7   4   0 1061.78   72.83
  -6  -6   0 3118.54  173.02
   6   6   0 2887.54  173.02
  -5  -8   0 1903.22  106.22
   5   8   0 1506.62   92.77
  -4 -10   0 1789.58   99.73
   4  10   0 1643.00  103.44
  -2 -14   0 1150.38   77.00
   2  14   0 1280.26   78.39
  -1 -16   0 1617.02   95.09
   1  16   0 1485.28  151.22
   0 -18   0  331.20   40.82
   0  18   0  232.39   35.72
   1 -20   0 1123.01   93.24
  -1  20   0  904.07   84.89
   2 -22   0 1026.99   89.99
  -2  22   0 1059.00  123.85
   3 -24   0  543.18  178.12
  -3  24   0  621.11  106.22
   4 -26   0   -3.71   11.60
  -4  26   0  276.46   70.51
   5 -28   0  403.56  328.88
   6 -30   0 1171.71  511.64
  -6  30   0   81.18   64.48
 -25  29   0  122.46   48.71
  25 -29   0  268.58   59.84
 -24  27   0  304.76   66.80
  24 -27   0  336.76   60.30
 -23  25   0 1199.55  142.87
  23 -25   0 1201.87  130.35
 -22  23   0 1642.53  184.62
  22 -23   0 1484.82  109.94
 -21  21   0 1583.16  128.49
  21 -21   0 1553.47  124.78
 -20  19   0 1116.05  121.07
  20 -19   0  890.61   67.72
 -19  17   0  494.01   65.87
  19 -17   0  335.37   34.79
 -18  15   0  915.66   68.19
  18 -15   0  726.41   57.52
 -17  13   0 1041.83   77.93
  17 -13   0 1242.22   86.74
 -16  11   0 1959.82  121.53
  16 -11   0 2442.69  230.08
 -15   9   0 1448.18  109.47
  15  -9   0 1740.41  187.40
 -14   7   0 2333.22  138.69
  14  -7   0 2399.09  153.54
 -13   5   0 1562.75  105.30
  13  -5   0 1900.90  118.28
 -12   3   0 4999.04  282.03
  12  -3   0 4987.90  282.96
 -11   1   0 5218.91  290.84
  11  -1   0 5963.87  420.72
 -10  -1   0 1336.39   90.45
  10   1   0 1341.49  104.83
  -9  -3   0 1320.15   78.86
   9   3   0 1100.74   71.90
  -8  -5   0  619.26   48.24
   8   5   0  783.93   62.62
  -7  -7   0 2129.12  124.78
   7   7   0 2235.81  133.59
  -6  -9   0  907.31   88.60
   6   9   0  892.47   62.62
  -5 -11   0 1518.68  103.90
   5  11   0 1591.51   89.53
  -4 -13   0 2553.09  144.26
   4  13   0 2473.31  140.09
  -3 -15   0  443.92   45.46
   3  15   0  460.61   47.78
  -2 -17   0  400.31   40.36
   2  17   0  409.59   50.56
  -1 -19   0 1181.92   90.45
   1  19   0 1184.24  105.30
   0 -21   0 1463.48  147.51
   0  21   0 1391.58  136.38
   1 -23   0  -11.13   14.38
  -1  23   0  306.15   61.23
   2 -25   0   32.47   21.34
  -2  25   0  926.33  137.30
   3 -27   0    5.10   18.55
  -3  27   0  324.24  102.51
   4 -29   0   16.70   23.19
  -4  29   0  277.39  117.82
 -26  28   0  731.05  127.56
  26 -28   0  636.88   95.56
 -25  26   0  364.13   72.36
  25 -26   0  410.05   71.43
 -24  24   0  485.20   83.96
  24 -24   0  543.18   83.50
 -23  22   0  326.09   48.24
  23 -22   0  370.63   58.45
 -22  20   0 1187.49  107.15
  22 -20   0 1115.59   97.87
 -21  18   0 1347.52   89.06
  21 -18   0 1194.91   93.24
 -20  16   0 1320.61  113.65
  20 -16   0 1247.79   85.81
 -19  14   0 1316.90  111.33
  19 -14   0 1200.94   78.39
 -18  12   0 1125.79  108.08
  18 -12   0 1201.87   88.60
 -17  10   0  943.96   70.51
  17 -10   0  946.28  103.90
 -15   6   0  896.18   76.07
  15  -6   0  946.74   77.00
 -14   4   0 1514.51  103.44
  14  -4   0 1634.18  115.97
 -13   2   0 5902.17  288.52
  13  -2   0 5699.00  289.91
 -12   0   0 3342.59  214.77
  12   0   0 3188.12  192.04
 -11  -2   0 3458.09  220.80
  11   2   0 3640.39  195.75
 -10  -4   0 1238.05   87.67
  10   4   0  971.33   78.39
  -9  -6   0 1761.28  115.04
   9   6   0 1290.46   87.21
  -7 -10   0  864.17   57.52
   7  10   0 1072.45   79.32
  -6 -12   0 1309.02   82.10
   6  12   0 1517.29  108.08
  -5 -14   0 1089.15   76.54
   5  14   0 1247.32   87.21
  -4 -16   0  439.74   48.71
   4  16   0  465.72   51.49
  -3 -18   0 2542.43  167.45
   3  18   0 2501.14  187.86
  -2 -20   0 2002.95  167.92
   2  20   0 1882.81  197.61
  -1 -22   0   -1.86   18.09
   1  22   0 1467.66  158.18
   0 -24   0   -0.93   12.99
   0  24   0  487.52  115.50
   1 -26   0   -7.42   12.52
  -1  26   0  145.65   92.31
   2 -28   0   -2.32    9.28
  -2  28   0  116.43   90.45
 -27  27   0  168.85   57.98
  27 -27   0  635.03   87.67
 -26  25   0  231.93   59.84
  26 -25   0  369.23   61.23
 -25  23   0  883.19  119.21
  25 -23   0 1097.50  100.66
 -24  21   0  639.67   91.38
  24 -21   0  828.46   75.61
 -23  19   0  490.77   56.13
  23 -19   0  676.31   69.12
 -22  17   0  663.32   72.36
  22 -17   0  705.07   60.77
 -21  15   0 2706.17  175.80
  21 -15   0 2554.95  167.92
 -20  13   0 2246.02  166.53
  20 -13   0 2499.29  139.62
 -19  11   0 3090.71  183.23
  19 -11   0 2643.08  154.93
 -18   9   0 2633.81  173.48
  18  -9   0 2348.53  149.36
 -17   7   0 1116.98   79.78
  17  -7   0  911.02   96.95
 -16   5   0 1646.71  215.70
  16  -5   0 1710.72  171.63
 -14   1   0 1751.08  172.56
 -13  -1   0  588.64   54.74
  13   1   0  908.70  115.50
 -11  -5   0 2432.49  164.67
  11   5   0 1819.73  136.38
 -10  -7   0  877.63   61.69
  10   7   0  816.86   74.22
  -9  -9   0 2470.06  240.74
   9   9   0 2384.71  156.79
  -8 -11   0  462.93   37.11
   8  11   0  525.09   56.59
  -7 -13   0  328.41   34.33
   7  13   0  654.51   60.77
  -5 -17   0 1126.72  113.65
   5  17   0 1138.32  107.15
  -4 -19   0 1918.53  198.07
   4  19   0 1857.30  171.16
  -3 -21   0 2096.65  368.31
   3  21   0 2289.16  208.27
  -2 -23   0  -15.77   23.19
   2  23   0 1240.83  170.24
  -1 -25   0   -4.17   14.38
   1  25   0  173.02   95.09
   0 -27   0   22.73   17.16
   0  27   0  264.86  155.39
 -28  26   0  179.98   55.66
  28 -26   0  223.58   49.63
 -27  24   0  196.68   60.30
  27 -24   0  482.42   66.33
 -26  22   0  853.51  107.62
  26 -22   0  801.09  128.03
 -25  20   0  923.08  106.69
  25 -20   0 1341.49  225.90
 -24  18   0  774.18   67.72
  24 -18   0  867.42   68.65
 -23  16   0 1654.59  106.69
  23 -16   0 1713.04  114.57
 -22  14   0 4482.76  466.64
  22 -14   0 4425.70  319.60
 -21  12   0 2296.58  152.61
  21 -12   0 2382.39  155.86
 -20  10   0 1549.30  106.22
  20 -10   0 1552.54  109.94
 -19   8   0  567.77   48.71
  19  -8   0  510.71   53.34
 -18   6   0 1484.82   95.09
  18  -6   0 1336.85  115.97
 -17   4   0 2826.31  159.57
  17  -4   0 2653.75  172.09
 -16   2   0 1208.82   90.92
  16  -2   0 1104.92   90.92
 -15   0   0 2606.44  162.35
  15   0   0 2793.84  189.26
 -14  -2   0  927.72   68.19
  14   2   0  926.80   96.95
 -13  -4   0 1200.47   96.48
  13   4   0 1055.75  114.57
 -12  -6   0 1143.88   78.39
  12   6   0 1071.52   87.67
 -11  -8   0 2534.54  166.99
  11   8   0 2921.40  173.95
 -10 -10   0 1404.57   92.77
  10  10   0 1260.78  105.76
  -9 -12   0  137.30   17.63
   9  12   0  162.35   38.50
  -8 -14   0 2053.05  138.69
   8  14   0 1966.31  184.62
  -7 -16   0 1083.58   72.83
   7  16   0 1026.06  104.83
  -6 -18   0 1573.88  108.54
   6  18   0 1524.71  173.48
  -4 -22   0  758.88  145.19
   4  22   0  964.37  182.30
  -3 -24   0    8.35   25.51
   3  24   0  272.75   92.77
  -2 -26   0   51.49   24.12
   2  26   0  170.24  108.08
 -29  25   0  193.43   69.58
  29 -25   0  371.55   67.26
 -28  23   0  156.32   54.27
  28 -23   0  365.99   53.81
 -27  21   0  175.34   44.99
  27 -21   0  120.14   25.05
 -26  19   0  577.51  149.36
  26 -19   0  593.74   67.26
 -25  17   0  636.88   66.33
  25 -17   0  634.56   60.30
 -24  15   0 3152.87  232.86
  24 -15   0 3072.62  185.08
 -23  13   0 3772.12  221.73
  23 -13   0 3909.89  240.28
 -21   9   0  124.78   17.63
  21  -9   0  144.26   22.27
 -20   7   0  652.65   57.52
  20  -7   0  331.66   45.92
 -19   5   0 1390.66  103.44
  19  -5   0 1238.05  126.63
 -18   3   0  369.23   38.50
  18  -3   0  366.91   41.75
 -17   1   0 1450.50  104.37
  17  -1   0 1484.82  118.28
 -16  -1   0 2249.73  136.38
  16   1   0 2390.28  152.61
 -15  -3   0  682.80   52.88
  15   3   0  834.49   68.65
 -14  -5   0 1223.20   86.74
  14   5   0 1254.75  115.50
 -13  -7   0 2337.86  224.51
  13   7   0 2273.39  148.90
 -12  -9   0 2203.34  142.87
  12   9   0 2006.20  149.83
 -10 -13   0 1647.17  200.85
  10  13   0 1311.80  140.55
  -9 -15   0 2101.76  109.94
   9  15   0 2082.27  183.23
  -8 -17   0  968.54   79.32
   8  17   0  940.25  116.89
  -7 -19   0 1399.93  105.76
   7  19   0 1256.60  186.01
  -6 -21   0  542.72   58.45
   6  21   0  560.81  114.11
   5  23   0  377.58  160.03
  -4 -25   0   47.78   17.63
   4  25   0  308.00  131.74
 -30  24   0  280.17   63.09
  30 -24   0 1812.77  152.15
  29 -22   0 1574.35  137.30
 -28  20   0  337.23   56.13
  28 -20   0  234.71   45.46
 -27  18   0  467.11   66.33
  27 -18   0  308.00   36.65
 -26  16   0  312.18   43.14
  26 -16   0  378.97   39.43
 -25  14   0 1296.03   96.02
  25 -14   0 1284.90  108.54
 -24  12   0  274.61   46.85
  24 -12   0  192.04   25.98
 -23  10   0 1337.78  109.47
  23 -10   0 1376.28   88.60
 -22   8   0 2216.33  278.78
  22  -8   0 2226.54  154.47
 -21   6   0  887.83   63.55
  21  -6   0  572.41   59.84
 -20   4   0  530.19   55.20
  20  -4   0  505.61   56.59
 -19   2   0  434.64   39.89
  19  -2   0  518.13  102.98
 -18   0   0  223.12   32.01
  18   0   0  339.55   33.40
 -17  -2   0  339.08   38.04
  17   2   0  469.89   41.75
 -16  -4   0 1136.92   70.97
  16   4   0 1310.87  109.94
 -15  -6   0 2515.52  198.53
  15   6   0 2414.40  191.57
 -14  -8   0 4049.51  183.69
  14   8   0 4286.08  367.38
 -13 -10   0 3832.89  255.12
  13  10   0 3360.68  257.44
 -12 -12   0  172.56   21.34
  12  12   0  174.41   65.87
 -11 -14   0  442.52   42.21
  11  14   0  325.17   78.86
 -10 -16   0  359.03   52.42
  10  16   0  346.97  100.66
  -9 -18   0  532.51   52.88
   9  18   0  452.73  123.85
  -8 -20   0  215.70   32.47
   8  20   0  479.17  126.63
  -7 -22   0  236.11   36.65
   7  22   0  528.80  159.10
  -6 -24   0  108.08   20.41
   6  24   0  970.86  210.13
 -31  23   0  -15.31   44.99
 -30  21   0  229.61   96.02
  30 -21   0  493.55   78.86
 -29  19   0  441.13   65.40
  29 -19   0  557.56   71.90
 -28  17   0 1066.88  106.22
  28 -17   0  742.18  114.11
 -27  15   0  502.36   74.68
  27 -15   0  479.17   63.55
 -26  13   0  242.60   44.99
  26 -13   0  138.23   28.76
 -25  11   0  358.57   46.85
  25 -11   0  474.99   49.63
 -24   9   0 2236.28  147.04
  24  -9   0 2264.57  160.03
 -23   7   0 1200.94   83.50
  23  -7   0 1123.47  108.08
 -22   5   0 1285.82  100.19
  22  -5   0 1026.99   85.81
 -21   3   0 2849.50  194.36
  21  -3   0 2683.90  212.91
 -20   1   0 1287.68  109.94
  20  -1   0 1191.20   85.35
 -19  -1   0  854.43   78.86
  19   1   0  993.59   73.29
 -18  -3   0 1190.73   88.60
  18   3   0 1227.84   89.53
 -17  -5   0  649.87   70.04
  17   5   0  659.15   92.31
 -16  -7   0 1599.86  109.01
  16   7   0 1572.49  186.94
 -15  -9   0 3054.53  180.44
  15   9   0 3159.82  257.91
 -14 -11   0 1078.01  111.79
  14  11   0 1287.68  134.52
 -13 -13   0  178.12   22.27
  13  13   0  186.01   76.07
 -12 -15   0  926.80  100.66
  12  15   0  650.80  123.39
 -11 -17   0  654.04   68.19
  11  17   0  328.88  109.01
 -10 -19   0  -25.98   26.90
  10  19   0  471.28  176.27
  -9 -21   0  199.46   35.25
   9  21   0  822.89  198.53
  -8 -23   0   50.10   29.69
   8  23   0  417.94  254.20
 -32  22   0   68.65   59.84
  32 -22   0  381.76  210.59
 -31  20   0   26.90   70.97
  31 -20   0  236.57  194.36
  30 -18   0  496.80  209.20
 -29  16   0  564.52   81.64
  29 -16   0  480.10   68.19
 -28  14   0  982.92  106.69
  28 -14   0  860.93   83.96
 -27  12   0  795.06   78.39
  27 -12   0 1021.42   96.48
 -26  10   0  309.40   43.14
  26 -10   0  418.40   49.63
 -25   8   0 1113.27  110.86
  25  -8   0  989.42   77.00
 -24   6   0 1829.47  139.62
  24  -6   0 1644.39  133.13
 -23   4   0 1852.66  151.22
  23  -4   0 1921.78  115.97
 -22   2   0 1934.30  136.84
  22  -2   0 1962.13  160.96
 -21   0   0 1616.56  144.72
  21   0   0 1325.25   98.80
 -20  -2   0 1144.81   83.03
  20   2   0 1119.30   96.95
 -19  -4   0  618.33   62.62
  19   4   0  514.42  107.62
 -18  -6   0  840.05   72.36
  18   6   0  730.58  115.04
 -17  -8   0  628.53   55.20
  17   8   0  535.76  104.83
 -16 -10   0  340.47   48.71
  16  10   0  344.19  108.08
 -15 -12   0  490.77   51.49
  15  12   0  554.31  125.71
 -14 -14   0  837.27   79.32
  14  14   0  848.40  192.97
 -13 -16   0   96.48   27.83
  13  16   0  545.50  187.86
 -12 -18   0    5.10   24.12
  12  18   0  359.03  243.53
 -11 -20   0  146.12   33.86
  11  20   0  239.82  171.16
 -32  19   0  444.38   87.21
  32 -19   0  393.35   72.36
 -31  17   0 -127.10  115.04
  31 -17   0  837.27  278.32
 -30  15   0  262.08   62.16
  30 -15   0  887.37  269.97
 -29  13   0  434.17   70.97
  29 -13   0  660.08   69.58
 -28  11   0  416.55   64.48
  28 -11   0  625.75   65.87
 -27   9   0  524.63   68.65
  27  -9   0  524.16   73.29
 -26   7   0 1782.62  256.05
  26  -7   0 1603.11  202.71
 -25   5   0 1773.81  190.65
  25  -5   0 1691.24  295.94
 -24   3   0 2154.17  145.65
  24  -3   0 2260.86  154.93
 -23   1   0 1566.92  118.28
  23  -1   0 1600.32  141.01
 -22  -1   0  351.14   48.71
  22   1   0  237.50   34.33
 -21  -3   0  833.56   81.18
  21   3   0  703.68  113.65
 -20  -5   0  974.11   96.02
  20   5   0  904.53  201.78
 -19  -7   0  515.81   56.59
  19   7   0  406.81  106.69
 -18  -9   0  252.34   38.96
  18   9   0  528.34  114.57
 -17 -11   0  961.12  102.05
  17  11   0 1188.41  179.05
 -16 -13   0  128.49   32.93
  16  13   0  951.38  199.46
 -14 -17   0   16.24   10.67
  14  17   0  767.69  288.06
 -13 -19   0   82.10   23.19
  13  19   0  660.08  221.26
 -32  16   0 1555.33  171.63
  32 -16   0 1765.46  186.47
 -31  14   0  132.66   58.45
  31 -14   0  560.34  115.50
 -29  10   0  141.01   44.99
  29 -10   0  379.44   64.48
 -28   8   0  437.42   72.36
  28  -8   0  408.66   53.34
 -27   6   0  402.17   59.84
  27  -6   0  556.17   53.81
 -26   4   0  856.29   96.48
  26  -4   0  702.29   64.94
 -25   2   0 1293.71  102.05
  25  -2   0 1238.97  100.19
 -24   0   0  526.02   68.19
  24   0   0  410.52   61.69
 -23  -2   0  890.61   87.21
  23   2   0  567.77  201.32
 -22  -4   0 1108.63  117.82
  22   4   0 1078.94  179.05
 -21  -6   0  148.44   33.40
  21   6   0  330.73  141.94
 -20  -8   0   98.34   27.37
  20   8   0  380.83  147.04
 -19 -10   0  268.11   46.39
  19  10   0  809.44  244.46
 -18 -12   0   11.13   31.54
 -17 -14   0   78.39   30.15
  17  14   0  514.42  263.94
 -16 -16   0 1985.79  173.02
  16  16   0 1657.38  541.33
 -32  13   0  594.21  103.44
  32 -13   0  583.07   90.45
 -31  11   0  549.21   89.99
  31 -11   0  553.85   87.21
 -30   9   0  187.40  145.65
 -28   5   0  188.79   48.71
  28  -5   0  482.88   61.69
 -27   3   0  231.93   44.07
  27  -3   0  322.85   45.46
 -26   1   0  270.43   39.43
  26  -1   0  547.82   61.23
 -25  -1   0  166.06   44.99
  25   1   0  658.68  233.32
 -24  -3   0  135.91   33.86
  24   3   0  392.43  147.97
 -23  -5   0  171.16   30.61
  23   5   0  165.13  147.51
 -21  -9   0  121.53   36.18
  21   9   0  737.08  232.39
 -20 -11   0   95.09   27.83
  20  11   0  442.99  200.39
  19  13   0  668.89  307.54
 -32  10   0  154.93   43.14
  32 -10   0  540.40  250.02
 -31   8   0   13.92    7.42
  31  -8   0  473.60   57.52
 -30   6   0  734.29  102.51
  30  -6   0  590.50   82.10
 -29   4   0  297.34   76.54
  29  -4   0  197.14   33.86
 -28   2   0   -6.03   50.56
  28  -2   0  821.96  306.15
 -27   0   0   42.21   22.27
 -26  -2   0  143.33   36.65
  26   2   0  365.06  222.19
 -25  -4   0  246.31   43.60
  25   4   0  641.98  300.58
 -24  -6   0   -0.46   24.58
  24   6   0 1426.84  270.43
 -23  -8   0 1154.55  154.00
  23   8   0 1103.06  380.37
 -22 -10   0   36.65   24.58
  22  10   0    0.00  180.91
  29  -1   0  337.69  219.87
  25   6   1  456.90  203.64
 -25  -6  -1   22.73   13.92
  26   4   1  180.44  183.69
 -26  -4  -1    2.78   12.99
  27   2   1  352.07  157.25
 -27  -2  -1   29.69   19.95
 -28   0  -1  104.37   26.90
  29  -2   1  122.00   25.98
 -29   2  -1   62.16   23.66
  30  -4   1   35.25   19.02
 -30   4  -1   26.90   21.34
  31  -6   1   72.83   19.02
 -31   6  -1   64.01   31.08
 -32   8  -1  211.52   67.72
  21  11   1  272.29  292.23
 -21 -11  -1  176.73   42.68
  22   9   1  156.32  221.73
 -22  -9  -1   26.90   18.09
  23   7   1   28.30  186.01
 -23  -7  -1    9.74   21.80
  24   5   1  108.08  189.26
 -24  -5  -1   31.08   15.77
 -25  -3  -1  109.47   60.77
  28  -3   1  242.60   39.43
 -28   3  -1   59.37   43.14
  29  -5   1  238.89   41.75
 -29   5  -1  165.13   41.28
  30  -7   1  512.10   59.37
 -30   7  -1  439.74   67.72
  31  -9   1  268.58   71.90
 -31   9  -1  270.90   51.49
  32 -11   1  138.23   32.47
 -32  11  -1   88.13   36.18
  33 -13   1  359.03  201.32
 -33  13  -1   22.73   28.76
  18  14   1  -20.87  123.39
 -18 -14  -1    3.25    5.57
  19  12   1  -17.63  160.50
 -19 -12  -1  104.83   30.15
 -20 -10  -1    0.93   27.83
  21   8   1   60.77   94.16
 -21  -8  -1   34.79   19.95
  22   6   1  325.63  318.67
 -22  -6  -1   87.21   26.44
  23   4   1  544.57  148.44
 -23  -4  -1  391.96   55.66
  24   2   1   14.84   79.32
 -24  -2  -1   63.09   24.12
  25   0   1    8.81   12.52
 -25   0  -1   19.48   19.95
  26  -2   1  122.00   26.44
 -26   2  -1  123.85   27.37
  27  -4   1   14.84   13.92
 -27   4  -1   44.53   20.87
  28  -6   1  116.89   20.41
 -28   6  -1   68.65   32.93
  29  -8   1  781.14   85.81
 -29   8  -1  532.51   61.23
  30 -10   1  131.74  164.67
 -30  10  -1  237.50   52.88
  31 -12   1   54.74   22.73
 -31  12  -1   77.00   28.30
  32 -14   1  133.59   30.61
 -32  14  -1   93.70   27.83
  33 -16   1  266.26  135.45
 -33  16  -1   77.93   32.47
  15  17   1  123.85  136.84
 -15 -17  -1   42.21   13.45
  16  15   1  120.60  154.47
 -16 -15  -1   82.10   24.58
  17  13   1  506.54  285.27
 -17 -13  -1   28.76   20.41
  18  11   1  256.98  149.36
 -18 -11  -1   77.00   25.05
  19   9   1  436.49  168.38
 -19  -9  -1  390.57   46.39
  20   7   1  254.66   93.24
 -20  -7  -1  319.14   42.68
  21   5   1 1059.92  163.28
 -21  -5  -1  915.20   77.46
  22   3   1  766.30  293.62
 -22  -3  -1  923.55  133.59
  25  -3   1  137.30   25.51
  26  -5   1   89.99   21.80
 -26   5  -1   54.74   25.98
  27  -7   1   85.35   22.27
 -27   7  -1   19.95   19.02
  28  -9   1   96.48   23.66
 -28   9  -1   67.26   29.22
  29 -11   1  345.58   50.10
 -29  11  -1  435.10   53.34
  30 -13   1   44.07   21.80
 -30  13  -1   34.33   27.37
  31 -15   1  113.18   23.66
 -31  15  -1   89.06   33.86
  32 -17   1  163.28   38.50
 -32  17  -1    7.89   77.93
  33 -19   1 -124.78  154.00
 -33  19  -1   11.13   32.01
  12  20   1  213.38  128.03
 -12 -20  -1   14.84   12.06
  13  18   1  307.08  184.15
 -13 -18  -1   -6.49   18.09
  14  16   1  263.47  162.35
 -14 -16  -1   38.96   23.66
  15  14   1  397.99  146.58
 -15 -14  -1  155.39   32.93
  16  12   1  129.42   92.31
 -16 -12  -1   52.42   18.55
  17  10   1  138.23   93.70
 -17 -10  -1  226.36   31.54
  18   8   1  243.06  118.28
 -18  -8  -1  175.80   32.01
  19   6   1  340.94  153.07
 -19  -6  -1  175.34   26.44
  20   4   1  496.80  112.72
 -20  -4  -1  386.86   37.11
  21   2   1  670.28  104.37
 -21  -2  -1  704.61   68.65
  22   0   1  163.28   26.44
 -22   0  -1  132.20   24.58
  23  -2   1  167.92   24.12
 -23   2  -1   81.64   19.02
  24  -4   1  567.77   66.80
 -24   4  -1  505.15   56.59
  25  -6   1   36.18   11.60
 -25   6  -1   53.81   21.80
  26  -8   1   69.58   24.58
 -26   8  -1   91.38   23.19
  27 -10   1  365.06   49.17
  28 -12   1  285.27   47.78
 -28  12  -1  349.29   54.27
  29 -14   1  122.92   32.47
 -29  14  -1  216.16   44.53
  30 -16   1  362.74   47.78
 -30  16  -1  222.19   39.43
  31 -18   1  555.71   64.48
 -31  18  -1  439.74   61.69
  32 -20   1  256.52   43.14
 -32  20  -1  142.41   44.99
  10  21   1  147.51  142.87
 -10 -21  -1   -5.10   18.55
  11  19   1  -84.42  266.72
 -11 -19  -1   -7.42   23.66
  12  17   1  314.50  134.06
 -12 -17  -1   80.71   18.09
  13  15   1  405.42  147.51
 -13 -15  -1  322.38   38.50
 -14 -13  -1  250.49   68.65
  15  11   1  129.88   70.04
 -15 -11  -1  146.12   22.73
  16   9   1   74.22   58.91
 -16  -9  -1   42.68   15.31
  17   7   1  109.47   49.17
 -17  -7  -1   89.99   21.34
  18   5   1  307.54   79.78
 -18  -5  -1  182.76   31.08
  19   3   1  336.30   65.40
 -19  -3  -1  259.30   31.08
  20   1   1   84.42   17.63
 -20  -1  -1   80.71   17.63
  21  -1   1  217.55   31.54
 -21   1  -1  193.89   32.01
  22  -3   1  154.00   24.58
 -22   3  -1   88.60   19.02
  23  -5   1  311.25   34.79
 -23   5  -1  301.97   35.72
  24  -7   1   64.94   17.63
 -24   7  -1  127.56   31.54
  25  -9   1  202.71   22.73
 -25   9  -1  173.48   28.76
  26 -11   1  115.50   25.05
 -26  11  -1  155.86   34.33
  27 -13   1  299.19  122.46
 -27  13  -1  484.27   74.22
  28 -15   1  317.75   38.50
 -28  15  -1  275.53   44.99
  29 -17   1  137.30   30.61
 -29  17  -1  106.22   25.98
  30 -19   1  316.82  151.22
 -30  19  -1  283.42   52.42
  31 -21   1  164.21   39.43
 -31  21  -1  146.58   44.53
  32 -23   1   97.41  288.52
 -32  23  -1  -23.66   34.33
   7  24   1   39.89   98.34
  -7 -24  -1    6.03    9.28
   8  22   1  127.10  109.01
  -8 -22  -1   54.74   17.63
   9  20   1  437.42  155.39
  -9 -20  -1   93.70   21.34
  10  18   1   17.16  258.83
 -10 -18  -1  258.83   37.57
  11  16   1  359.03  102.98
 -11 -16  -1  274.14   42.21
  12  14   1  626.21  112.72
  13  12   1  368.77   87.21
  14  10   1  109.94   63.09
 -14 -10  -1   29.22   31.54
  15   8   1  403.56  121.53
 -15  -8  -1  304.76   35.72
  16   6   1  365.52   79.32
 -16  -6  -1  229.61   51.95
 -18  -2  -1  617.40   96.48
  19   0   1  160.50   32.93
  20  -2   1    0.46   13.45
 -20   2  -1   11.60   10.20
  21  -4   1   -9.28   26.90
 -21   4  -1   -0.93   11.60
  23  -8   1  411.91   42.68
 -23   8  -1  445.31   48.24
  24 -10   1  135.45   19.95
 -24  10  -1  138.23   30.15
  25 -12   1  474.53   42.21
 -25  12  -1  585.39   53.81
  26 -14   1   30.15   13.45
 -26  14  -1    3.25   17.63
  28 -18   1  427.68   48.71
 -28  18  -1  376.66   64.48
  29 -20   1  450.41   52.42
 -29  20  -1  321.92   64.94
  30 -22   1   85.81   25.05
 -30  22  -1    5.57   37.11
  31 -24   1   49.17   22.27
 -31  24  -1   51.49   31.08
   5  25   1  470.36  198.53
   6  23   1  -61.69  172.56
  -6 -23  -1   15.31   12.06
   7  21   1   46.39   90.45
   8  19   1   35.72   91.38
  -8 -19  -1   22.27   12.99
   9  17   1  221.26   80.71
  -9 -17  -1  145.19   27.83
  10  15   1  655.90  102.51
 -10 -15  -1  684.20   59.37
  11  13   1  563.59   73.29
 -11 -13  -1  477.78   43.60
  12  11   1  -32.93   44.53
 -12 -11  -1   25.98   14.38
  14   7   1 1125.79  175.80
 -14  -7  -1  836.34   56.59
  15   5   1  427.22   81.18
 -15  -5  -1  470.36   49.63
 -16  -3  -1  613.22   49.17
  17   1   1  365.06   40.82
 -17  -1  -1  401.70   38.96
  18  -1   1    6.49    6.96
 -18   1  -1   29.69   12.06
  19  -3   1  341.87   46.39
 -19   3  -1  341.87   29.69
  20  -5   1 1440.29  205.49
 -20   5  -1 1378.13  163.28
  21  -7   1  319.60   46.85
  22  -9   1  262.08   35.25
 -22   9  -1  231.47   38.04
  23 -11   1  402.63   43.14
 -23  11  -1  300.58   38.96
  24 -13   1   24.58   10.67
 -24  13  -1   16.70   15.31
  25 -15   1   80.71   18.09
 -25  15  -1   25.98   18.55
  26 -17   1  116.89   28.76
 -26  17  -1   73.29   33.40
  27 -19   1  505.61   60.77
 -27  19  -1  507.46   67.72
  28 -21   1  418.40   58.45
 -28  21  -1  374.34   54.74
  29 -23   1  215.23   40.82
 -29  23  -1    4.64   44.07
  30 -25   1  123.85   32.93
 -30  25  -1   62.16   46.85
   3  26   1  244.46  111.33
   4  24   1 -123.39  155.86
  -4 -24  -1   -4.64   21.34
   5  22   1  103.90   83.03
  -5 -22  -1   41.28   16.24
   6  20   1   92.31   86.28
  -6 -20  -1    3.71   14.38
   7  18   1  222.65   69.12
  -7 -18  -1  105.30   19.95
   8  16   1  530.66   82.57
  -8 -16  -1  307.54   44.07
   9  14   1  453.66   78.39
  -9 -14  -1  435.57   39.43
  11  10   1  253.27   47.31
 -11 -10  -1  231.93   29.22
  12   8   1 1454.67  102.05
 -12  -8  -1 1475.08   87.67
  13   6   1   56.13   26.44
 -13  -6  -1  115.50   16.70
  14   4   1  785.78  123.85
 -14  -4  -1  817.79   64.48
  15   2   1   20.87   10.20
 -15  -2  -1   53.34   12.06
  16   0   1  344.65   38.50
 -16   0  -1  529.27   53.81
  17  -2   1  573.80   80.71
 -17   2  -1  556.63   39.89
  18  -4   1  815.47   77.46
 -18   4  -1  733.83   63.55
  19  -6   1  532.98   60.30
 -19   6  -1  535.30   40.36
  20  -8   1  386.86   40.82
 -20   8  -1  346.50   39.43
  21 -10   1  656.36  111.33
 -21  10  -1  417.01   64.01
  22 -12   1  385.93   57.05
 -22  12  -1  330.73   46.39
  23 -14   1  420.26   39.89
 -23  14  -1  302.44   44.07
  24 -16   1  166.99   26.90
 -24  16  -1  123.85   27.37
  25 -18   1   47.78   18.55
 -25  18  -1   90.45   29.69
  26 -20   1  232.39   35.25
 -26  20  -1  257.44  104.83
  27 -22   1  134.06   31.08
 -27  22  -1  255.59   66.80
  28 -24   1  -28.30  151.22
 -28  24  -1   44.07   33.40
  29 -26   1  115.50   37.57
 -29  26  -1   11.13    8.35
   1  27   1  666.57  196.68
  -1 -27  -1 -148.90  464.79
  -2 -25  -1    7.42   16.70
   3  23   1  136.38   94.16
  -3 -23  -1  112.25   30.61
   4  21   1   17.63   47.31
  -4 -21  -1  -11.13   24.12
   5  19   1  179.05   62.62
  -5 -19  -1  165.13   38.04
   6  17   1  211.98   57.52
  -6 -17  -1  139.62   19.02
   7  15   1  100.19   39.89
  -7 -15  -1   96.48   32.47
   8  13   1  488.45   64.48
  -8 -13  -1  542.25   79.78
   9  11   1   26.44   23.19
  -9 -11  -1    9.28    6.03
  10   9   1  130.81   27.37
 -10  -9  -1  216.62   22.27
  11   7   1  146.12   26.90
 -11  -7  -1  121.07   15.31
  12   5   1  850.72   84.89
 -12  -5  -1  986.17   66.80
  13   3   1  309.86   53.81
 -13  -3  -1  306.61   35.72
  16  -3   1   84.89   22.73
 -16   3  -1   51.02   20.87
  17  -5   1  237.50   32.01
 -17   5  -1  173.02   20.87
  18  -7   1 1798.86  130.35
 -18   7  -1 1603.11  149.36
  19  -9   1  648.48  113.18
 -19   9  -1  779.75   69.12
  20 -11   1   -6.96    5.57
 -20  11  -1    7.42   12.06
  21 -13   1  313.11   86.28
  23 -17   1   14.38   12.99
 -23  17  -1   27.37   21.80
  24 -19   1  121.53   25.51
 -24  19  -1  173.02   34.33
  25 -21   1  148.44  104.37
 -25  21  -1  177.66   43.60
  26 -23   1  212.45   39.43
 -26  23  -1  288.52   52.42
  27 -25   1   69.12   19.95
 -27  25  -1   97.87   41.28
  28 -27   1  426.29   65.40
 -28  27  -1  134.06   59.37
  -1  28   1  569.62  167.45
   1 -28  -1   36.18   16.70
   0 -26  -1    3.25   21.80
   1  24   1  102.05   71.43
  -1 -24  -1  113.65   42.21
   2  22   1  108.08  140.55
  -2 -22  -1    8.81   24.58
   3  20   1  159.57   62.16
  -3 -20  -1   61.69   27.37
   4  18   1  211.98   49.17
  -4 -18  -1  173.02   36.18
   6  14   1   62.62   22.27
  -6 -14  -1   54.74   11.60
   7  12   1  179.51   26.44
  -7 -12  -1  140.09   16.24
   8  10   1  590.03   56.13
  -8 -10  -1  544.11   44.99
   9   8   1  583.07   64.48
  -9  -8  -1  653.58   49.63
  11   4   1  428.61   37.11
 -11  -4  -1  345.11   31.54
  12   2   1  263.94   28.30
 -12  -2  -1  213.84   25.05
  13   0   1  313.11   32.93
 -13   0  -1  266.72   29.22
  14  -2   1   95.09   13.45
 -14   2  -1   57.52   10.67
  15  -4   1 1032.56   70.51
 -15   4  -1  869.74   70.51
  16  -6   1  821.50   90.45
 -16   6  -1  682.80   57.05
  17  -8   1  878.55  117.36
 -17   8  -1  910.10  105.76
  18 -10   1  571.01   58.45
 -18  10  -1  719.91   54.27
  19 -12   1   66.80   15.31
 -19  12  -1  128.49   20.41
  20 -14   1  438.81   49.17
 -20  14  -1  359.49   51.49
  21 -16   1  376.19   74.22
  22 -18   1  119.68   20.41
 -22  18  -1  159.10   32.47
  23 -20   1  157.25   27.83
 -23  20  -1  214.77   41.28
  24 -22   1   65.87   22.73
 -24  22  -1   72.83   30.15
  25 -24   1   96.95   19.95
 -25  24  -1   90.92   37.11
  26 -26   1  295.48   58.91
 -26  26  -1  187.40   48.24
  27 -28   1  345.11   65.87
 -27  28  -1  126.17   62.62
  -3  29   1   55.20   65.40
   3 -29  -1  125.24  216.16
  -2  27   1    3.71   64.94
   2 -27  -1    6.96   14.84
  -1  25   1  145.65   65.87
   1 -25  -1   69.12   32.47
   0 -23  -1   16.70   33.86
   1  21   1  340.47   59.84
  -1 -21  -1  220.80   42.21
   2  19   1  175.34   46.39
  -2 -19  -1  100.19   28.76
   3  17   1   85.81   29.22
  -3 -17  -1  147.04   29.69
   4  15   1  231.93   37.57
  -4 -15  -1  222.65   25.98
   5  13   1  606.27   51.49
  -5 -13  -1  608.59   51.95
   6  11   1  401.24   44.99
  -6 -11  -1  479.17   38.04
   8   7   1 1159.19   85.35
  -8  -7  -1 1156.87   83.96
   9   5   1 3111.58  161.42
  -9  -5  -1 2970.57  153.07
  10   3   1 2064.65  179.98
 -10  -3  -1 1913.89  103.90
  11   1   1  372.02   32.47
 -11  -1  -1  300.12   25.51
  12  -1   1  377.58   27.83
 -12   1  -1  498.65   41.75
  13  -3   1   44.53   11.13
 -13   3  -1  111.79   13.92
  14  -5   1  106.22   19.95
 -14   5  -1   54.27    9.74
  15  -7   1  299.65   27.83
 -15   7  -1  251.88   27.37
  16  -9   1  463.86   42.21
 -16   9  -1  479.17   41.28
  17 -11   1   42.68    9.74
 -17  11  -1   75.61   13.92
  18 -13   1   72.36   15.31
 -18  13  -1   40.36   12.99
  19 -15   1  190.65   29.22
 -19  15  -1  136.84   23.19
  20 -17   1  837.73   70.97
 -20  17  -1  706.46   64.01
  21 -19   1  407.27   80.25
  22 -21   1   12.52   13.45
 -22  21  -1   19.95   18.55
  23 -23   1   20.41   19.48
 -23  23  -1   -7.42   22.27
  24 -25   1  170.70   33.86
 -24  25  -1  109.01   42.21
  25 -27   1  724.55  281.56
 -25  27  -1  430.46   67.26
  26 -29   1  411.45   58.45
 -26  29  -1  305.68   64.94
  -5  30   1  290.38  138.23
   5 -30  -1  353.46  536.69
  -4  28   1   18.55   50.10
   4 -28  -1   -2.78   12.99
  -3  26   1  231.00   81.18
   3 -26  -1   89.06   30.61
  -2  24   1   62.16   54.27
   2 -24  -1  127.10   37.11
  -1  22   1  -23.19   46.39
   1 -22  -1   32.01   21.34
   0  20   1  320.53   65.40
   0 -20  -1  347.90   40.36
   1  18   1  350.68   42.68
  -1 -18  -1  276.93   32.01
   2  16   1 1041.37   93.24
  -2 -16  -1  917.52   86.74
   3  14   1  424.43   39.43
  -3 -14  -1  442.99   45.46
   4  12   1  185.08   24.12
  -4 -12  -1  249.56   32.47
   5  10   1  334.91   33.86
  -5 -10  -1  286.20   32.93
   6   8   1  473.60   37.57
  -6  -8  -1  560.81   39.43
   7   6   1 1182.85   88.13
  -7  -6  -1 1052.04   69.12
   8   4   1  299.65   27.83
  -8  -4  -1  333.52   26.44
   9   2   1  109.01   12.06
  -9  -2  -1   48.24    7.89
  10   0   1  986.63   64.48
 -10   0  -1  832.63   63.55
  11  -2   1  480.56   42.68
 -11   2  -1  393.82   38.04
  12  -4   1  364.13   48.71
 -12   4  -1  240.74   25.05
  13  -6   1   96.95   12.99
 -13   6  -1  148.90   16.24
  14  -8   1   85.35   15.31
 -14   8  -1  149.83   21.34
  15 -10   1  468.50   40.82
 -15  10  -1  603.95   49.17
  17 -14   1  494.48   46.39
 -17  14  -1  346.50   44.07
  18 -16   1 1084.97   83.50
 -18  16  -1  907.31   77.00
  19 -18   1  515.81   51.95
 -19  18  -1  435.10   44.07
  20 -20   1  393.82   44.07
 -20  20  -1  316.35   44.53
  21 -22   1  294.55   39.43
  22 -24   1   -3.25   64.01
 -22  24  -1    7.89   31.08
  23 -26   1  161.89   37.57
 -23  26  -1  138.23   38.50
  25 -30   1  200.39   46.85
 -25  30  -1   62.16   36.65
   7 -31  -1   78.39  577.51
  -6  29   1  298.73  104.83
   6 -29  -1   -0.46   17.63
  -5  27   1  211.52   77.46
   5 -27  -1    0.00   21.80
  -4  25   1  101.59   48.24
   4 -25  -1  152.15   49.17
  -3  23   1  160.96   46.85
   3 -23  -1  234.25   47.78
  -2  21   1  418.87   57.52
   2 -21  -1  445.31   52.42
  -1  19   1  533.44   45.92
   1 -19  -1  390.11   36.65
   0  17   1 1579.45   99.73
   0 -17  -1 1386.95  122.46
   1  15   1  414.23   43.60
  -1 -15  -1  417.94   35.72
   2  13   1   70.04   15.31
  -2 -13  -1   71.90   20.87
   3  11   1  357.64   34.79
  -3 -11  -1  282.49   23.66
   4   9   1  148.44   17.63
  -4  -9  -1   89.53   11.13
   5   7   1   78.86   12.99
  -5  -7  -1   43.14   10.67
   6   5   1  161.42   15.77
  -6  -5  -1  111.79   12.99
   7   3   1 1141.10   79.78
  -7  -3  -1 1365.14   83.03
   8   1   1  394.75   31.54
  -8  -1  -1  409.13   34.79
   9  -1   1  110.40   15.31
  -9   1  -1   62.62    8.35
  10  -3   1 1449.10   96.48
 -10   3  -1 1247.32   95.56
  11  -5   1 1482.97   81.64
 -11   5  -1 1507.55  127.56
  12  -7   1  138.69   15.31
 -12   7  -1  105.76   12.06
  13  -9   1  259.76   25.98
 -13   9  -1  286.20   34.33
  14 -11   1 1303.45   90.45
 -14  11  -1 1402.25  100.19
  16 -15   1  724.55   63.55
 -16  15  -1  653.58   55.20
  17 -17   1 1657.38  136.84
 -17  17  -1 1713.04  122.46
  18 -19   1  366.45   40.36
 -18  19  -1  258.83   33.86
  19 -21   1  207.35   26.44
 -19  21  -1  125.71   25.51
  20 -23   1  209.20   64.01
 -20  23  -1   68.65   93.24
  22 -27   1   55.66   22.27
 -22  27  -1   61.69   33.86
  23 -29   1    6.96   21.34
 -23  29  -1   38.50   37.57
  24 -31   1   77.93   31.08
 -24  31  -1   51.95   48.24
  -8  30   1   30.15   80.71
   8 -30  -1   20.41   25.98
  -7  28   1  376.66   98.34
   7 -28  -1   -4.64   18.55
  -6  26   1  136.84   54.27
   6 -26  -1  210.13   48.71
  -5  24   1  119.68   38.50
   5 -24  -1   76.07   22.27
  -4  22   1  117.82   34.33
   4 -22  -1  184.15   30.61
   3 -20  -1  573.33  128.95
  -2  18   1 1018.18   91.38
   2 -18  -1  915.66   66.80
  -1  16   1  665.64   59.84
   1 -16  -1  632.24   45.46
   0  14   1  179.98   36.18
   0 -14  -1  111.33   22.27
   1  12   1  115.04   18.09
  -1 -12  -1   69.12   11.60
   2  10   1 2558.66  141.01
  -2 -10  -1 2282.20  136.38
   3   8   1  224.05   21.80
  -3  -8  -1  155.86   18.55
   4   6   1  246.77   22.27
  -4  -6  -1  344.65   29.69
   6   2   1  893.86   62.62
  -6  -2  -1  860.93   57.98
   7   0   1  648.94   44.53
  -7   0  -1  670.74   48.71
   8  -2   1  485.66   40.82
  -8   2  -1  449.95   38.04
  10  -6   1  188.33   18.09
 -10   6  -1  191.57   17.63
  11  -8   1  432.78   33.40
 -11   8  -1  410.98   29.69
  12 -10   1 1981.15  119.68
 -12  10  -1 2040.53  104.83
  13 -12   1  732.90   55.20
 -13  12  -1  700.43   57.98
  15 -16   1  346.97   34.33
 -15  16  -1  407.27   34.79
  16 -18   1  972.72   80.25
 -16  18  -1  966.69   77.93
  17 -20   1  115.50   23.19
 -17  20  -1  173.02   25.05
  18 -22   1  259.30   31.08
 -18  22  -1  228.22   38.50
  19 -24   1  181.37   35.72
 -19  24  -1  130.81   35.72
  20 -26   1   -5.57   16.24
 -20  26  -1  -15.77   29.22
  21 -28   1  165.13   42.21
 -21  28  -1 -147.51  121.07
  22 -30   1  254.66   47.78
 -22  30  -1   29.22   29.69
 -10  31   1  248.63   82.57
  10 -31  -1  775.58  377.58
   9 -29  -1  352.07  229.61
  -8  27   1  559.88   90.92
   8 -27  -1  452.27   79.32
  -7  25   1   80.71   49.17
   7 -25  -1   23.19   35.72
  -6  23   1  -34.79   24.12
   6 -23  -1  -19.48   23.66
  -5  21   1  362.28   58.91
   5 -21  -1  285.74   57.05
  -4  19   1  185.54   30.15
   4 -19  -1  135.91   20.41
  -3  17   1  523.70   44.07
   3 -17  -1  374.80   32.93
  -2  15   1  319.14   35.25
   2 -15  -1  204.56   22.73
  -1  13   1  695.79   45.92
   1 -13  -1  629.92   48.71
   0  11   1  487.98   40.36
   1   9   1 2724.72  150.76
  -1  -9  -1 2429.24  141.48
   2   7   1  840.98   58.45
  -2  -7  -1  783.00   54.27
   3   5   1  254.20   24.12
  -3  -5  -1  346.50   32.47
   4   3   1  402.17   47.31
  -4  -3  -1  516.74   32.01
   5   1   1   20.87    9.28
  -5  -1  -1    4.64    3.71
   6  -1   1 2787.81  137.77
  -6   1  -1 2759.51  153.07
   7  -3   1 1437.97   86.74
  -7   3  -1 1248.25   79.32
   8  -5   1 3636.21  200.85
  -8   5  -1 3393.61  262.55
   9  -7   1  174.88   25.51
  -9   7  -1  182.76   30.61
  10  -9   1  392.43   28.30
 -10   9  -1  434.64   37.11
  11 -11   1  570.09   50.10
 -11  11  -1  546.89   46.39
  12 -13   1  135.45   16.70
 -12  13  -1   78.86   13.92
  14 -17   1  454.58   42.21
 -14  17  -1  436.49   41.75
  15 -19   1  205.95   27.37
 -15  19  -1  173.02   24.12
 -16  21  -1  430.93   70.51
  17 -23   1  213.84   30.15
 -17  23  -1  141.94   36.18
  18 -25   1  209.67   30.15
 -18  25  -1  182.76   39.89
  19 -27   1   14.84   24.12
  20 -29   1  328.41   64.01
 -20  29  -1  147.97   62.62
  21 -31   1   19.95   20.87
 -21  31  -1   -4.64   49.17
 -12  32   1   53.81  110.40
 -11  30   1  493.55   97.41
  11 -30  -1   15.31   23.66
 -10  28   1  273.68   74.68
  10 -28  -1    6.49   31.08
  -9  26   1   20.87   77.93
   9 -26  -1   53.81   24.12
  -8  24   1  131.74   32.93
   8 -24  -1   82.57   29.69
  -7  22   1  229.15   38.04
   7 -22  -1  123.39   24.12
  -6  20   1  474.53   49.17
   6 -20  -1  385.01   38.50
  -5  18   1   67.26   21.34
   5 -18  -1   25.05   16.24
  -4  16   1  640.13   69.12
   4 -16  -1  581.68   56.13
  -3  14   1 1213.93   74.68
   3 -14  -1 1394.37   83.03
  -2  12   1 1982.08  109.47
   2 -12  -1 2092.94  125.71
  -1  10   1  374.34   32.47
   1 -10  -1  414.23   36.18
   0   8   1  417.01   31.08
   0  -8  -1  311.71   28.76
   1   6   1 2793.84  147.51
  -1  -6  -1 2455.22  129.42
   2   4   1 2180.61  115.04
  -2  -4  -1 2022.90  116.89
   3   2   1 2299.36  109.01
  -3  -2  -1 2722.87  108.54
   4   0   1  919.37   96.48
  -4   0  -1 1201.87   67.72
   5  -2   1 2240.45  120.60
  -5   2  -1 1801.17  148.90
   6  -4   1  606.27   47.31
  -6   4  -1  551.53   36.18
   7  -6   1 4099.14  192.97
  -7   6  -1 3869.07  205.95
   9 -10   1 2695.96  155.39
  -9  10  -1 2481.20  119.68
  10 -12   1 2477.48  149.36
 -10  12  -1 2336.47  153.07
  11 -14   1  376.66   38.50
 -11  14  -1  280.17   29.22
  12 -16   1  198.53   25.98
 -12  16  -1  262.08   28.76
  13 -18   1  616.47   56.13
 -13  18  -1  686.05   54.27
  14 -20   1   62.16   16.24
 -14  20  -1   58.45   19.95
  15 -22   1  123.39   26.44
 -15  22  -1  147.04   25.05
  16 -24   1  338.16   41.28
 -16  24  -1  302.44   43.60
  17 -26   1  241.21  116.89
 -17  26  -1  108.08   44.07
  18 -28   1  578.44  246.31
 -18  28  -1  268.11  130.35
  19 -30   1   35.72   39.43
 -19  30  -1  -33.40  109.01
  20 -32   1    1.86   24.12
 -20  32  -1    6.03   51.95
 -13  31   1  680.48  121.07
  13 -31  -1   33.40   19.02
 -12  29   1  238.89   75.15
  12 -29  -1   45.46   23.19
 -11  27   1  347.90   64.48
  11 -27  -1  160.03   37.11
 -10  25   1   42.21   34.79
  10 -25  -1   15.31   19.48
  -9  23   1  401.70   52.42
   9 -23  -1  341.40   48.71
  -8  21   1  314.03   45.92
   8 -21  -1  256.05   22.27
  -7  19   1   35.25   20.87
   7 -19  -1  114.57   21.34
  -6  17   1   29.22   12.52
   6 -17  -1   71.90   15.31
  -5  15   1  473.14   54.27
   5 -15  -1  488.91   71.43
  -4  13   1  256.98   23.66
   4 -13  -1  215.70   22.27
  -3  11   1  406.34   34.79
   3 -11  -1  376.66   30.15
  -2   9   1  198.53   21.34
   2  -9  -1  174.88   20.87
  -1   7   1 4136.72  191.11
   1  -7  -1 3768.41  199.92
   0   5   1 2558.66  130.81
   0  -5  -1 2447.33  132.66
   1   3   1  760.73   54.27
  -1  -3  -1  918.45   54.27
   2   1   1  620.65   39.89
  -2  -1  -1  673.06   38.96
   3  -1   1 9349.13  376.66
  -3   1  -1 8714.10  457.37
   4  -3   1   32.01    3.71
  -4   3  -1   56.59    6.96
   5  -5   1 2494.65  145.65
  -5   5  -1 2501.61  127.56
   6  -7   1 2862.95  144.72
  -6   7  -1 2611.54  151.22
   7  -9   1  761.66   88.60
  -7   9  -1  824.28   57.98
   8 -11   1  209.20   19.95
  -8  11  -1  146.58   15.77
   9 -13   1  155.39   17.63
  -9  13  -1  105.76   12.99
  10 -15   1  358.57   33.40
 -10  15  -1  295.48   29.22
  11 -17   1  384.54   42.68
 -11  17  -1  494.94   39.43
  12 -19   1  194.82   27.83
 -12  19  -1  121.53   22.27
  13 -21   1  465.72   51.02
 -13  21  -1  533.44   51.02
  14 -23   1  436.96   48.71
 -14  23  -1  435.57   44.99
  15 -25   1  852.58   85.35
 -15  25  -1  730.58   82.57
  16 -27   1  277.85   49.63
 -16  27  -1  272.29   62.16
  17 -29   1  423.51  247.24
 -17  29  -1   64.94   82.57
  18 -31   1  124.31   51.49
 -18  31  -1   46.85   43.14
 -15  32   1  178.59   87.67
  15 -32  -1    2.32   14.84
 -14  30   1  423.97  106.69
  14 -30  -1   96.95   33.40
 -13  28   1  357.17   70.04
  13 -28  -1  291.31   56.59
  12 -26  -1  -98.80  154.93
 -11  24   1    1.39   19.48
  11 -24  -1   64.48   27.83
 -10  22   1  462.47   52.88
  10 -22  -1  428.14   48.24
  -9  20   1   28.30   15.31
   9 -20  -1  -13.92   13.45
  -8  18   1  661.93   63.09
   8 -18  -1  706.92   55.20
  -7  16   1  534.37   44.99
   7 -16  -1  465.72   39.89
  -6  14   1  106.69   15.31
   6 -14  -1  167.92   18.55
  -5  12   1  100.66   12.52
   5 -12  -1   57.98   11.13
  -4  10   1  190.65   17.63
   4 -10  -1  194.82   17.63
  -2   6   1  613.22   42.21
   2  -6  -1  543.18   39.43
  -1   4   1   29.22    4.17
   1  -4  -1   45.92    5.57
   0   2   1 1155.48   53.81
   0  -2  -1 1019.57   39.89
   1   0   1 1387.41   70.97
  -1   0  -1 1114.20   79.78
   2  -2   1 1111.41   57.05
  -2   2  -1  964.83   48.71
   3  -4   1  799.70   47.78
  -3   4  -1  930.04   53.81
   4  -6   1 2304.00  122.46
  -4   6  -1 2113.82  117.36
   5  -8   1  279.24   26.90
  -5   8  -1  401.24   29.22
   6 -10   1  241.67   22.73
  -6  10  -1  317.75   29.22
   7 -12   1   60.77   10.20
  -7  12  -1   73.75   10.20
   8 -14   1  513.03   48.24
  -8  14  -1  612.30   40.36
  10 -18   1  540.40   52.42
 -10  18  -1  550.60   44.53
  11 -20   1   32.01   15.31
 -11  20  -1    9.74   19.02
  13 -24   1  533.90   58.45
 -13  24  -1  475.46   50.10
  14 -26   1  718.52   74.68
 -14  26  -1  572.87   73.29
  15 -28   1  367.84   66.33
 -15  28  -1  333.05   66.33
  17 -32   1   76.54   37.57
 -17  32  -1   90.45   56.13
 -16  31   1   17.63   59.84
  16 -31  -1   18.09   18.55
 -15  29   1  186.94   57.05
  15 -29  -1   35.25   17.63
 -14  27   1  388.25   73.29
  14 -27  -1  516.74   82.10
 -13  25   1  414.69   58.91
  13 -25  -1  599.77   62.62
 -12  23   1  386.40   49.17
  12 -23  -1  296.41   38.50
 -11  21   1  624.82   55.20
  11 -21  -1  480.10   44.07
 -10  19   1  925.87   65.40
  10 -19  -1  817.79   63.55
  -9  17   1  968.08   67.26
   9 -17  -1  820.57   55.20
  -8  15   1  304.76   28.30
   8 -15  -1  258.83   20.41
  -7  13   1   89.06   12.99
   7 -13  -1  132.66   14.38
  -6  11   1 1506.16   86.74
   6 -11  -1 1502.91  100.66
  -5   9   1  103.44   11.60
   5  -9  -1   48.24    6.96
  -4   7   1 1482.97   89.06
   4  -7  -1 1224.13   86.74
  -3   5   1 2287.77   97.41
   3  -5  -1 2281.74  111.33
  -2   3   1 8919.59  331.20
   2  -3  -1 8035.94  353.93
  -1   1   1 1440.75   79.32
   1  -1  -1 1215.32   88.60
   0  -1   1 1261.24   85.35
   0   1  -1  836.81   50.10
   1  -3   1  597.92   42.68
  -1   3  -1  706.46   39.89
   2  -5   1 2461.25  176.73
  -2   5  -1 2741.89  143.80
   3  -7   1  449.95   30.61
  -3   7  -1  548.75   45.46
   4  -9   1  352.53   32.01
  -4   9  -1  404.02   30.15
   5 -11   1  149.83   15.31
  -5  11  -1  167.45   17.63
   6 -13   1 1120.23   74.68
  -6  13  -1  962.98   67.26
   7 -15   1 1265.41   95.09
  -7  15  -1 1108.17   63.09
   8 -17   1  738.47   66.80
  -8  17  -1  725.02   57.98
   9 -19   1  132.20   20.41
  -9  19  -1  156.79   21.34
  10 -21   1  157.25   29.22
 -10  21  -1  275.07   32.01
  11 -23   1   37.57   23.19
 -11  23  -1   -1.39   19.48
  12 -25   1  331.20   41.28
 -12  25  -1  199.00   41.28
  13 -27   1  183.69   39.43
 -13  27  -1  193.89   44.53
  14 -29   1  280.64   59.37
 -14  29  -1  221.26   62.16
  15 -31   1  607.66  316.82
 -15  31  -1  -19.95   38.04
 -18  32   1   73.75   62.62
  18 -32  -1    1.39    9.28
 -17  30   1    7.42   64.94
  17 -30  -1    5.10   15.77
 -16  28   1  246.31   55.66
  16 -28  -1  -14.84   16.24
 -14  24   1  173.48   36.18
  14 -24  -1  138.23   29.22
 -13  22   1  257.91   35.72
  13 -22  -1  260.23   39.43
 -12  20   1  451.34   41.28
  12 -20  -1  398.46   35.72
 -11  18   1 1991.36  107.62
  11 -18  -1 1719.07  103.44
 -10  16   1  935.14   62.62
  10 -16  -1  674.92   65.40
  -9  14   1  100.19   13.92
   9 -14  -1   61.69   11.60
  -8  12   1  338.62   32.01
   8 -12  -1  262.08   24.12
  -7  10   1 1480.18   92.77
   7 -10  -1 1257.99   79.32
  -6   8   1  529.73   54.74
   6  -8  -1  451.34   47.78
  -5   6   1 2876.41  147.51
   5  -6  -1 2706.63  128.03
  -4   4   1 1158.26   78.39
   4  -4  -1 1199.08   80.71
  -3   2   1  625.29   43.14
   3  -2  -1  810.83   66.33
  -2   0   1 1167.08   65.40
   2   0  -1 1190.27   86.28
  -1  -2   1 8311.47  314.50
   1   2  -1 8299.41  319.60
   0  -4   1 1206.50   86.74
   0   4  -1 1323.40   85.35
   1  -6   1   22.73    4.64
  -1   6  -1    8.81    4.17
   3 -10   1 1202.79   70.51
  -3  10  -1 1357.26   80.25
   4 -12   1  309.86   28.30
  -4  12  -1  325.17   25.98
   5 -14   1 3111.58  176.73
  -5  14  -1 2952.94  139.16
   6 -16   1  951.84  142.41
  -6  16  -1  875.77   85.35
   7 -18   1  154.93   24.12
  -7  18  -1   95.09   20.41
   8 -20   1 1490.39  102.05
  -8  20  -1 1308.55   91.84
   9 -22   1  651.73   58.45
  -9  22  -1  534.83  112.25
  10 -24   1   65.87   20.41
 -10  24  -1   27.37   32.47
  11 -26   1    1.39   96.48
 -11  26  -1  144.26   45.46
  12 -28   1   28.30   26.44
 -12  28  -1   96.02   48.24
  13 -30   1   86.28   41.75
 -13  30  -1   28.76   89.53
  14 -32   1  179.05  219.87
 -14  32  -1  -17.63   38.50
 -19  31   1   52.88   36.65
  19 -31  -1   -2.78   10.20
 -18  29   1  154.93   47.31
  18 -29  -1   -3.71   13.45
 -17  27   1  315.43   67.26
  17 -27  -1  -11.60   14.38
 -16  25   1  225.90   45.46
  16 -25  -1  -10.20   12.06
 -15  23   1  500.04   59.84
  15 -23  -1  423.04   53.34
 -13  19   1  619.72   49.63
  13 -19  -1  583.54   53.81
 -12  17   1  281.56   29.22
  12 -17  -1  196.21   20.41
 -10  13   1   90.92   13.45
  10 -13  -1  108.08   17.16
  -9  11   1  533.90   47.31
   9 -11  -1  406.81   34.33
  -8   9   1  113.65   12.99
   8  -9  -1   73.29   10.67
  -6   5   1   24.12    4.17
   6  -5  -1   13.45    3.71
  -5   3   1 2680.66  142.87
   5  -3  -1 2915.83  172.56
  -4   1   1  860.93   51.95
   4  -1  -1  960.19   53.81
  -3  -1   1   38.96    6.96
   3   1  -1   57.52    8.35
  -2  -3   1 2372.19  123.85
   2   3  -1 2162.06  113.65
  -1  -5   1 2625.46  129.42
   1   5  -1 2444.55  127.10
   1  -9   1  369.70   30.61
  -1   9  -1  423.97   33.40
   2 -11   1   64.01   10.20
  -2  11  -1   28.30    7.89
   3 -13   1 2188.04  109.01
  -3  13  -1 2139.33  121.07
   5 -17   1  903.14   86.74
  -5  17  -1  921.69   77.46
   6 -19   1   55.66   15.31
  -6  19  -1   44.07   14.38
   7 -21   1 1036.27   76.54
  -7  21  -1  901.28   86.74
   8 -23   1  370.63   50.56
  -8  23  -1  288.52   48.71
   9 -25   1   67.72   25.05
  -9  25  -1   11.60   32.01
  10 -27   1  233.79   51.95
 -10  27  -1  288.99   59.84
  11 -29   1  155.86   52.88
 -11  29  -1   96.02   61.69
  12 -31   1   87.21   50.10
 -12  31  -1   44.53   37.11
 -20  30   1  157.71   63.55
  20 -30  -1   -2.32   10.67
 -19  28   1  120.60   48.24
  19 -28  -1   16.70   16.24
 -18  26   1   63.09   31.54
  18 -26  -1   -1.39   11.60
 -17  24   1   94.16   29.69
  17 -24  -1   -4.64   13.92
 -16  22   1  788.56   70.97
  16 -22  -1  610.44   71.43
 -15  20   1 1595.68   90.45
  15 -20  -1 1342.88  114.11
 -14  18   1  879.48   56.59
  14 -18  -1  862.78   54.74
 -13  16   1  142.41   21.34
  13 -16  -1   84.42   14.84
 -11  12   1  396.14   35.25
  11 -12  -1  498.19   40.36
 -10  10   1 1060.39   75.61
  10 -10  -1  863.71   56.59
  -9   8   1  394.75   33.40
   9  -8  -1  438.81   35.25
  -8   6   1  939.78   69.58
   8  -6  -1  912.42   65.87
  -7   4   1  463.40   49.17
   7  -4  -1  589.57   58.45
  -6   2   1 2212.16  123.85
   6  -2  -1 1952.86  141.48
  -5   0   1 2650.04  135.91
   5   0  -1 2385.64  199.46
  -4  -2   1  572.87   37.57
   4   2  -1  483.81   38.50
  -3  -4   1 1422.20   78.86
   3   4  -1 1181.92  129.42
  -2  -6   1  502.83   56.59
   2   6  -1  442.06   49.63
  -1  -8   1  105.30   13.92
   1   8  -1   68.65    9.28
   0 -10   1  961.12   64.48
   0  10  -1  773.72   52.42
   1 -12   1  436.03   50.10
  -1  12  -1  352.53   34.79
   2 -14   1  302.90   28.76
  -2  14  -1  210.13   25.51
   3 -16   1  314.96   35.72
  -3  16  -1  290.84   26.44
   4 -18   1  789.96   64.01
  -4  18  -1  905.46   69.12
   5 -20   1  359.49   38.04
  -5  20  -1  417.94   42.68
   6 -22   1  340.01   41.28
  -6  22  -1  244.46   43.60
   7 -24   1  124.78   29.22
  -7  24  -1   58.45   34.79
   8 -26   1  249.56   49.63
  -8  26  -1  255.12   59.37
   9 -28   1  235.64   70.04
  -9  28  -1  136.38   70.51
  10 -30   1  272.75   64.94
 -10  30  -1   62.62   48.24
  11 -32   1  275.53  349.75
 -11  32  -1  324.70  150.29
 -22  31   1  122.46   51.02
  22 -31  -1   -0.46    4.17
 -21  29   1  402.63   76.07
  21 -29  -1   32.93   16.24
 -20  27   1  114.57   44.53
  20 -27  -1   -6.96   11.60
 -18  23   1  354.85   48.24
  18 -23  -1  330.73   40.36
 -17  21   1    1.86   17.16
  17 -21  -1   15.77   17.16
 -16  19   1  365.52   36.18
  16 -19  -1  309.40   35.25
 -15  17   1  573.80   46.85
  15 -17  -1  654.97   53.81
 -14  15   1  287.59   35.25
  14 -15  -1  184.15   21.34
 -13  13   1  325.17   38.96
  13 -13  -1  301.51   42.68
 -12  11   1  425.36   36.65
  12 -11  -1  348.82   32.93
 -11   9   1  104.83   17.16
  11  -9  -1   51.95    9.28
 -10   7   1 1326.64  114.11
  10  -7  -1 1576.67   84.42
  -9   5   1  389.18   31.08
   9  -5  -1  443.92   32.93
  -8   3   1  270.43   44.07
   8  -3  -1  454.58   48.24
  -4  -5   1   99.27   12.06
   4   5  -1   49.63   10.20
  -3  -7   1 1392.05  110.40
   3   7  -1 1206.04   80.71
  -2  -9   1  501.43   39.89
   2   9  -1  426.75   37.11
  -1 -11   1  380.83   30.61
   1  11  -1  397.07   27.37
   0 -13   1  312.64   31.08
   0  13  -1  240.28   23.66
   1 -15   1  198.07   38.96
  -1  15  -1  158.64   22.73
   2 -17   1   29.22    9.28
  -2  17  -1   48.24   15.31
   3 -19   1  592.82   50.10
  -3  19  -1  642.91   57.52
   4 -21   1  103.90   29.22
  -4  21  -1   -2.32   31.08
   5 -23   1  337.69   52.42
  -5  23  -1  216.62   54.74
   6 -25   1  168.85  136.84
  -6  25  -1  210.13   71.90
   7 -27   1  271.82   49.63
  -7  27  -1  279.24   94.16
   8 -29   1   31.08   49.17
   9 -31   1    2.32   35.25
  -9  31  -1    9.28   79.32
 -23  30   1  255.12   75.61
  23 -30  -1   -2.78    5.10
 -22  28   1   24.58   46.85
  22 -28  -1  242.14  188.79
 -21  26   1   -0.46   34.33
  21 -26  -1    1.39   10.67
 -20  24   1  694.86   73.75
  20 -24  -1   -0.46   10.20
 -19  22   1  165.13   32.47
  19 -22  -1  117.36   25.98
 -18  20   1   -6.49   19.02
  18 -20  -1   25.51   14.84
 -17  18   1   -7.89   16.24
  17 -18  -1   46.85   11.13
 -16  16   1  425.82   37.11
  16 -16  -1  507.93   46.85
 -15  14   1  220.33   26.90
  15 -14  -1  173.48   19.95
 -13  10   1 2506.71  159.57
  13 -10  -1 2128.20  123.85
 -12   8   1  371.09   40.82
  12  -8  -1  401.70   48.71
 -11   6   1  162.35   17.63
  11  -6  -1  164.67   19.02
 -10   4   1  241.21   22.73
  10  -4  -1  319.60   27.83
  -9   2   1  850.72   56.13
   9  -2  -1  851.19   57.05
  -8   0   1  495.87   38.50
   8   0  -1  392.89   33.40
  -7  -2   1  146.12   15.77
   7   2  -1  138.23   16.24
  -6  -4   1  184.15   19.02
   6   4  -1  177.66   23.19
  -5  -6   1 1535.38  102.98
   5   6  -1 1537.24  147.97
  -4  -8   1  340.01   39.89
   4   8  -1  221.26   21.80
  -3 -10   1   88.13   12.52
   3  10  -1  122.00   15.31
  -2 -12   1  102.98   27.83
   2  12  -1   57.05   19.02
  -1 -14   1  242.60   29.69
   1  14  -1  159.10   28.30
   0 -16   1  353.00   30.15
   0  16  -1  470.36   36.65
   1 -18   1  465.25   45.46
  -1  18  -1  364.13   39.43
   2 -20   1  479.63   46.39
  -2  20  -1  524.16   62.16
   3 -22   1  365.06   49.63
  -3  22  -1  260.69   51.49
   4 -24   1  456.44   55.66
  -4  24  -1  369.23   63.55
   5 -26   1 1007.04  120.14
  -5  26  -1  821.50  136.38
   6 -28   1  161.89   40.82
  -6  28  -1   67.72   50.56
   7 -30   1  -19.02   32.47
  -7  30  -1  -11.60   46.85
 -24  29   1   60.30   44.07
  24 -29  -1   -2.32    5.10
 -23  27   1   -3.71   43.60
  23 -27  -1   -8.81    7.42
 -22  25   1   28.76   37.11
  22 -25  -1  -16.24   10.67
 -21  23   1  178.59   34.79
  21 -23  -1   -0.46   12.06
 -20  21   1  281.56   50.56
  20 -21  -1  282.49   40.82
 -19  19   1  226.36   28.30
  19 -19  -1  254.20   34.33
 -18  17   1  520.45   44.53
  18 -17  -1  547.36   50.10
 -17  15   1   50.56   12.52
  17 -15  -1   73.75   12.52
 -16  13   1  344.65   47.31
  16 -13  -1  340.47   32.47
  15 -11  -1  340.01   47.78
 -14   9   1 3572.20  269.50
  14  -9  -1 3310.12  267.65
 -13   7   1 1373.96  133.13
  13  -7  -1 1231.09   89.53
 -12   5   1   53.34   10.20
  12  -5  -1   40.36    8.81
 -11   3   1  208.74   21.34
  11  -3  -1  120.14   16.70
 -10   1   1 3114.37  168.38
  10  -1  -1 2695.96  141.94
  -9  -1   1  369.70   30.61
   9   1  -1  435.57   40.82
  -8  -3   1  412.84   53.34
   8   3  -1  430.93   38.04
  -7  -5   1  147.51   13.45
   7   5  -1   44.07   11.13
  -6  -7   1  104.83   13.92
   6   7  -1   96.02   14.84
  -5  -9   1   83.03   12.99
   5   9  -1   53.34   12.52
  -3 -13   1  125.24   17.63
   3  13  -1   72.83   17.63
  -2 -15   1  499.58   46.39
   2  15  -1  526.02   45.46
  -1 -17   1    7.42   17.63
   1  17  -1   46.39   18.55
   0 -19   1  240.28   34.79
   0  19  -1  312.64   44.53
   1 -21   1   73.75   30.61
  -1  21  -1   63.55   35.72
   2 -23   1  819.64   95.56
  -2  23  -1  675.85   96.95
   3 -25   1  687.91  107.62
  -3  25  -1  685.12  103.90
   4 -27   1  360.42   83.50
  -4  27  -1   77.93   71.43
   5 -29   1   27.37   32.01
  -5  29  -1   64.48   96.02
 -25  28   1  337.23   70.04
  25 -28  -1    3.71   10.20
 -24  26   1  148.44   51.95
  24 -26  -1   17.63   12.99
 -23  24   1   11.60   30.15
  23 -24  -1  -29.22   15.77
 -22  22   1  139.62   31.08
  22 -22  -1  -38.04   16.24
 -21  20   1  103.44   32.01
  21 -20  -1   35.72   18.09
 -20  18   1  595.13   66.33
  20 -18  -1  692.55   59.37
 -19  16   1  581.68   52.42
  19 -16  -1  763.98   59.37
 -18  14   1  964.37   72.83
  18 -14  -1  919.84   65.40
 -17  12   1 1120.23   73.75
  17 -12  -1 1160.12   82.57
 -16  10   1 1167.08   83.03
  16 -10  -1 1025.60   68.19
 -14   6   1  591.42   46.39
  14  -6  -1  641.98   51.95
 -13   4   1  186.47   22.27
  13  -4  -1  125.24   16.24
 -12   2   1 2695.04  173.48
  12  -2  -1 2721.94  197.14
 -11   0   1  680.48   61.69
  11   0  -1  622.50   50.56
 -10  -2   1 2105.00  121.07
  10   2  -1 2214.94  113.18
  -9  -4   1  305.68   32.47
   9   4  -1  219.41   44.07
  -8  -6   1   84.89   12.06
   8   6  -1  178.59   22.27
  -7  -8   1  303.83   39.89
   7   8  -1  240.28   50.10
  -6 -10   1  836.81   64.94
   6  10  -1  619.26   46.39
  -5 -12   1  223.12   23.66
   5  12  -1  154.93   21.34
  -4 -14   1  834.95   66.80
   4  14  -1  738.47   57.98
  -3 -16   1  311.25   40.82
   3  16  -1  307.08   39.43
  -2 -18   1   -6.96   19.95
   2  18  -1   22.73   26.44
  -1 -20   1  193.43   43.14
   1  20  -1  184.62   46.85
   0 -22   1  114.11   40.36
   0  22  -1  147.51   63.09
   1 -24   1  146.12   39.89
  -1  24  -1  147.51   61.69
   2 -26   1   79.78   44.53
  -2  26  -1   54.27   56.13
   3 -28   1  117.36   67.26
  -3  28  -1   -4.17   72.36
  27 -29  -1  654.51  306.61
 -26  27   1   53.81   44.99
  26 -27  -1   57.05   18.55
 -25  25   1  -21.34   28.76
  25 -25  -1   -7.42   12.99
 -24  23   1   45.46   41.75
  24 -23  -1    1.39   11.60
 -23  21   1  122.46   46.39
  23 -21  -1   -0.93    8.35
 -22  19   1  474.53   48.24
  22 -19  -1  269.97   36.65
 -21  17   1  114.11   26.44
  21 -17  -1  -25.98   13.45
 -20  15   1  449.95   44.53
  20 -15  -1  319.60   42.21
 -19  13   1   78.39   16.24
  19 -13  -1  121.53   18.09
 -18  11   1  216.62   24.12
  18 -11  -1  132.20   19.48
 -17   9   1  826.60   66.80
  17  -9  -1  770.47   55.66
 -16   7   1  379.90   35.72
  16  -7  -1  327.95   35.72
 -14   3   1  458.76   43.14
  14  -3  -1  362.28   32.47
 -13   1   1   96.48   14.84
  13  -1  -1   61.23   11.60
 -12  -1   1  759.34   44.99
  12   1  -1  753.78   53.34
 -11  -3   1 1431.48   83.50
  11   3  -1 1522.86  109.01
  -9  -7   1  448.55   36.18
   9   7  -1  515.81   51.49
  -8  -9   1  893.86   64.01
   8   9  -1  910.56   77.46
  -7 -11   1 1982.08  115.50
   7  11  -1 1518.22  104.37
  -6 -13   1  542.25   47.78
   6  13  -1  499.58   36.65
  -5 -15   1 1550.23   90.92
   5  15  -1 1277.47  114.57
  -4 -17   1   30.15   24.58
   4  17  -1    1.39   29.22
  -3 -19   1  141.48   28.30
   3  19  -1   82.10   48.24
  -2 -21   1  132.20   41.28
   2  21  -1  126.63   55.66
  -1 -23   1   33.40   30.61
   1  23  -1  -67.72   55.66
   0 -25   1   -7.89   30.61
   0  25  -1   12.06   68.65
   1 -27   1  112.25   51.95
  -1  27  -1   98.34   91.38
  -2  29  -1  105.30   92.77
 -28  28   1   89.53   68.19
  28 -28  -1  -41.28  340.01
 -27  26   1  128.49   57.98
  27 -26  -1   23.66   15.31
 -26  24   1   47.31   45.46
  26 -24  -1    6.49   14.38
 -25  22   1   88.60   43.14
  25 -22  -1    2.78   13.92
 -24  20   1  175.34   53.34
  24 -20  -1   -3.71   15.77
 -23  18   1  112.72   43.14
  23 -18  -1  215.23   30.15
 -22  16   1  331.20   49.63
  22 -16  -1  291.31   35.25
 -20  12   1 1929.20  124.31
  20 -12  -1  -17.16   11.60
 -19  10   1  161.89   22.73
  19 -10  -1  126.63   32.47
 -18   8   1  649.87   57.05
  18  -8  -1  682.80   55.20
 -17   6   1  497.72   44.99
  17  -6  -1  567.77   54.27
 -16   4   1  244.92   30.15
  16  -4  -1  301.51   30.61
 -15   2   1   81.64   17.16
  15  -2  -1   62.62   13.45
 -14   0   1  194.36   22.73
  14   0  -1  160.50   23.19
 -13  -2   1  335.37   33.86
  13   2  -1  228.22   26.44
 -12  -4   1  716.20   63.09
  12   4  -1  639.67   54.27
 -11  -6   1   35.72    9.74
  11   6  -1  116.89   24.12
 -10  -8   1  575.65   50.56
  10   8  -1  764.91   72.36
  -9 -10   1  735.22   55.20
   9  10  -1  912.42   79.78
  -8 -12   1  412.37   39.89
   8  12  -1  359.03   58.91
  -6 -16   1  788.56   57.05
   6  16  -1  555.24   79.78
  -5 -18   1  353.46   30.15
   5  18  -1  333.05   63.09
  -4 -20   1  601.63   75.15
   4  20  -1  563.59   97.41
  -3 -22   1  118.28   52.42
   3  22  -1  169.31   89.06
  -2 -24   1  114.57   49.17
   2  24  -1   79.32   91.84
  -1 -26   1  283.42   88.60
   1  26  -1  165.13   95.56
   0  28  -1    4.64  158.64
  29 -27  -1 -134.52  234.25
 -28  25   1   27.37   37.11
  28 -25  -1   19.02   14.38
 -27  23   1  330.27   62.16
  27 -23  -1   38.96   16.70
 -26  21   1  994.52  127.10
  26 -21  -1 1331.28  103.90
 -24  17   1   83.50   28.76
  24 -17  -1   98.34   23.19
 -23  15   1  270.43   56.13
  23 -15  -1  432.78   48.24
 -22  13   1  275.07   57.05
  22 -13  -1  790.88   57.52
 -21  11   1  233.79   37.11
  21 -11  -1  283.42   66.33
 -20   9   1   34.79   13.45
  20  -9  -1  -14.84   10.20
 -19   7   1  253.73   24.58
  19  -7  -1  -45.92   15.31
 -18   5   1  679.09   60.30
  18  -5  -1  550.60   81.18
 -17   3   1  528.34   46.85
  17  -3  -1  493.55   51.02
 -16   1   1  455.05   40.82
  16  -1  -1  434.64   41.75
 -15  -1   1  809.90   58.45
  15   1  -1  743.11   65.87
 -14  -3   1  538.54   44.53
  14   3  -1  399.85   33.40
 -13  -5   1   97.87   15.77
  13   5  -1   19.02   22.73
 -12  -7   1   60.30   14.84
  12   7  -1  141.01   37.11
 -11  -9   1    7.42    9.74
  11   9  -1    7.42   27.83
 -10 -11   1  603.48   72.36
  10  11  -1  452.27   70.04
  -9 -13   1  271.36   27.37
   9  13  -1  214.77   56.13
  -8 -15   1  457.83   39.89
   8  15  -1  500.97   83.03
  -7 -17   1   65.40   31.54
   7  17  -1   35.72   62.16
  -5 -21   1   55.66   19.48
   5  21  -1  -29.22   75.61
  -4 -23   1   16.70   13.45
   4  23  -1   46.39   83.96
  -3 -25   1  307.54   32.93
   3  25  -1  115.97   91.84
   2  27  -1  263.47  186.01
 -29  24   1   14.38   42.68
  29 -24  -1    1.39   11.60
 -28  22   1  237.03   76.54
  28 -22  -1   49.17  184.62
 -27  20   1  152.15   41.28
  27 -20  -1  315.89   46.39
 -26  18   1  363.67   66.80
  26 -18  -1  309.40   40.82
 -25  16   1  134.98   31.54
  25 -16  -1   56.59   25.98
 -24  14   1   97.41   27.37
  24 -14  -1   43.14   16.70
 -23  12   1   30.61   19.95
  23 -12  -1   11.60   12.99
 -22  10   1  372.94   57.98
  22 -10  -1  962.05   78.86
 -20   6   1   47.31   15.31
  20  -6  -1   66.33   14.84
 -19   4   1  201.32   25.51
  19  -4  -1  108.08   28.30
 -18   2   1 1144.35   79.32
  18  -2  -1  -16.24   10.67
 -17   0   1 1795.61  122.92
  17   0  -1  436.03   64.01
 -16  -2   1 1230.62   95.56
  16   2  -1 1021.42   62.16
 -15  -4   1  231.47   23.66
  15   4  -1  163.28   65.87
 -14  -6   1  564.06   47.78
  14   6  -1  397.99   58.91
  13   8  -1  288.06   74.68
 -12 -10   1  511.64   43.60
  12  10  -1  426.29   64.48
 -11 -12   1  427.22   41.28
  11  12  -1  266.26   67.72
 -10 -14   1  139.16   21.34
  10  14  -1  149.83   59.84
  -9 -16   1  191.11   25.98
   9  16  -1   88.60   56.59
  -8 -18   1   64.01   21.34
   8  18  -1   46.85   60.77
  -7 -20   1   89.99   19.02
   7  20  -1   40.82   72.83
  -6 -22   1  103.44   26.44
   6  22  -1   -9.28   93.70
  -5 -24   1   71.43   21.34
   5  24  -1  104.83   94.63
 -30  23   1   78.86   55.20
  30 -23  -1   -7.89   12.99
 -29  21   1   34.79   30.15
  29 -21  -1    7.89   12.99
 -28  19   1  195.29   54.74
  28 -19  -1   54.74   24.58
 -27  17   1  204.10   40.82
  27 -17  -1  287.59   48.24
 -25  13   1  132.20   39.43
  25 -13  -1  312.18   40.36
 -24  11   1  667.50   60.77
  24 -11  -1  569.62   52.42
 -23   9   1  572.41   51.02
  23  -9  -1  532.98   47.78
 -22   7   1  127.10   21.34
  22  -7  -1  155.86   25.05
 -21   5   1  168.85   35.72
  21  -5  -1  501.90   54.27
 -20   3   1 -215.23   69.58
  20  -3  -1  238.42   34.79
 -17  -3   1  966.22  151.22
  17   3  -1  -24.12   10.67
 -16  -5   1  402.63   38.04
  16   5  -1  261.15   78.86
 -15  -7   1  283.88   30.61
  15   7  -1  113.65   57.52
 -14  -9   1  493.55   40.36
  14   9  -1  387.32   74.22
 -13 -11   1   20.87   12.06
  13  11  -1   80.25   46.85
 -12 -13   1  517.21   49.63
  12  13  -1  129.42   73.75
 -10 -17   1  403.56   40.82
  10  17  -1  227.76   76.54
  -9 -19   1   68.65   20.87
   9  19  -1   13.45   64.01
  -8 -21   1  277.85   39.43
   8  21  -1  269.50  112.72
  -7 -23   1  194.36   34.79
   7  23  -1  665.18  284.35
 -31  22   1   48.24   40.82
  31 -22  -1   -9.74   10.67
 -30  20   1  237.96   75.15
  30 -20  -1    7.42   14.38
 -29  18   1  109.94   39.43
  29 -18  -1   23.66   15.77
 -28  16   1   65.40   34.33
  28 -16  -1   38.50   18.55
 -27  14   1  195.75   51.49
  27 -14  -1  213.84   35.72
 -25  10   1  537.15   71.90
  25 -10  -1  916.59   77.00
 -24   8   1  334.91   51.02
  24  -8  -1  383.15   42.68
 -23   6   1  255.12   31.08
  23  -6  -1  199.00   26.44
 -22   4   1  342.79   46.39
  22  -4  -1  280.17   31.08
 -21   2   1  233.79   29.22
  21  -2  -1  137.30   24.12
 -20   0   1  394.75   40.36
  20   0  -1  461.54  103.90
 -19  -2   1  116.89   37.11
  19   2  -1  578.44   47.31
 -18  -4   1   64.48   24.58
  18   4  -1  173.95   91.84
 -17  -6   1   -0.93    9.28
  17   6  -1  -53.34   75.15
 -16  -8   1   48.71   21.80
  16   8  -1   12.99   65.87
 -15 -10   1   41.28   16.70
  15  10  -1  -34.33   59.84
 -13 -14   1  353.93   44.53
  13  14  -1   22.73   74.68
 -12 -16   1  150.76   29.69
  12  16  -1  113.18  102.05
 -11 -18   1  136.38   23.19
  11  18  -1   87.21   61.69
 -10 -20   1  136.84   28.76
  10  20  -1   83.96  100.19
  -9 -22   1   74.68   22.73
   9  22  -1   64.94   77.46
 -31  19   1  109.01   44.53
  31 -19  -1   -8.81   14.38
 -30  17   1  186.94   67.26
  30 -17  -1   -7.42   15.77
 -29  15   1  213.38   55.66
  29 -15  -1  -10.20   10.20
 -28  13   1  201.32   47.31
  28 -13  -1  413.76   57.05
 -27  11   1  242.60   49.17
  27 -11  -1  337.69   47.31
 -26   9   1  182.30   27.37
  26  -9  -1  160.03   26.44
 -25   7   1  191.57   37.57
 -24   5   1  203.64   42.68
  24  -5  -1  170.70   30.15
 -23   3   1   97.41   25.98
  23  -3  -1  102.51   22.73
 -22   1   1  159.10   39.89
 -21  -1   1   -5.57   11.60
  21   1  -1   20.87   11.13
 -20  -3   1   96.95   26.44
  20   3  -1  271.36   78.86
 -19  -5   1   70.51   19.48
  19   5  -1  311.71  138.23
 -18  -7   1   21.80   18.09
  18   7  -1  -37.57   71.43
 -17  -9   1   44.99   20.41
  17   9  -1  -70.51   67.26
 -16 -11   1   57.05   23.19
  16  11  -1  100.66  105.76
 -15 -13   1   44.99   22.27
  15  13  -1    9.74   80.71
 -14 -15   1   52.88   25.98
  14  15  -1   -6.49   78.86
 -13 -17   1   14.84   13.92
  13  17  -1   -1.86   70.04
 -12 -19   1   36.65   21.34
  12  19  -1   -2.78   68.65
 -32  18   1   -7.89   29.69
  32 -18  -1   20.41    8.81
 -31  16   1  125.71   38.04
  31 -16  -1   65.40   24.12
 -30  14   1  113.65   53.34
  30 -14  -1  -41.28   20.41
 -29  12   1  235.18   51.49
  29 -12  -1  -16.24   19.02
 -28  10   1  270.43   59.84
  28 -10  -1   14.38   21.80
 -27   8   1   27.83   23.19
  27  -8  -1   29.22   25.98
 -26   6   1    7.89   16.70
  26  -6  -1    7.89   13.92
 -25   4   1   20.87   24.12
  25  -4  -1   -3.71   12.52
 -24   2   1   11.60   16.24
  24  -2  -1   19.02   13.45
 -23   0   1   11.13   21.80
  23   0  -1 -113.18  145.19
 -22  -2   1   88.60   22.73
  22   2  -1   90.92   20.87
 -21  -4   1  105.30   26.90
  21   4  -1  524.63  198.53
 -20  -6   1   52.42   23.19
  20   6  -1  447.63  151.22
 -19  -8   1  173.48   35.25
  19   8  -1  615.54  172.56
 -18 -10   1   39.43   19.02
  18  10  -1  128.49  108.54
 -17 -12   1   76.54   21.80
  17  12  -1  191.11  122.00
 -16 -14   1   47.31   17.16
  16  14  -1   60.30   97.87
 -15 -16   1   10.20   15.31
  15  16  -1 -169.77  253.73
 -14 -18   1  207.81   39.43
  14  18  -1  227.29  111.79
 -32  15   1   94.16   35.25
  32 -15  -1   65.87   34.79
 -31  13   1  -29.69   25.98
  31 -13  -1   40.82   24.58
 -30  11   1   12.52   32.01
  30 -11  -1   17.63   20.87
  29  -9  -1  -13.92   15.31
 -28   7   1  154.47   43.14
  28  -7  -1   -6.96   12.06
 -27   5   1   88.13   31.54
  27  -5  -1   -8.35   11.13
 -26   3   1  147.04   33.40
  26  -3  -1   -1.86    8.35
 -25   1   1  157.25   38.50
  25  -1  -1    9.74   16.70
 -24  -1   1   38.96   22.27
  24   1  -1   12.52   13.45
 -23  -3   1  122.00   26.44
  23   3  -1  155.86  107.15
 -22  -5   1   56.13   21.80
  22   5  -1  250.49  148.44
 -21  -7   1  180.91   36.18
  21   7  -1  236.11  123.85
 -19 -11   1   82.57   25.51
  19  11  -1  349.29  147.04
 -18 -13   1   12.52   17.16
  18  13  -1  383.15  122.92
 -17 -15   1  107.15   25.51
  17  15  -1   73.29  222.65
 -31  10   1   34.33   33.40
  31 -10  -1   61.69   22.73
 -30   8   1  135.91   44.07
  30  -8  -1  247.24   76.54
 -29   6   1   56.13   26.90
  29  -6  -1   95.09   25.98
 -28   4   1   38.96   26.44
  28  -4  -1   -5.57   11.13
 -27   2   1  344.65   56.13
  27  -2  -1  -23.19   13.92
 -26   0   1   87.67   34.33
  26   0  -1   -9.74   10.20
 -25  -2   1   51.95   24.12
  25   2  -1  151.68  138.69
 -24  -4   1   54.74   21.80
  24   4  -1    3.71  140.09
 -23  -6   1  112.25   32.93
  23   6  -1   66.33  195.75
 -22  -8   1   17.63   18.09
  22   8  -1  -47.78  111.79
 -21 -10   1  114.57   30.15
  21  10  -1  239.82  195.29
  20  12  -1  110.40  209.67
 -30   5   1  161.42   46.85
  30  -5  -1  439.28  207.81
 -29   3   1  231.47   62.16
  29  -3  -1  435.10   68.19
 -28   1   1  113.65   39.43
  28  -1  -1  249.09   37.57
 -27  -1   1  177.66   48.24
  27   1  -1   57.52  115.50
 -26  -3   1   83.03   31.54
  26   3  -1   84.42  134.06
 -25  -5   1   94.16   28.30
  25   5  -1   90.92  144.26
  23   9   2   25.98  202.24
 -23  -9  -2  125.71   33.86
  24   7   2  251.88  209.67
 -24  -7  -2   19.95   10.67
  25   5   2  262.08  155.86
 -25  -5  -2  115.04   24.58
  26   3   2   86.28   88.60
 -26  -3  -2  104.83   26.90
  27   1   2  211.98  124.78
 -27  -1  -2   57.52   20.41
  28  -1   2   19.02  219.41
 -28   1  -2   -0.93   15.31
  29  -3   2   58.91   19.48
 -29   3  -2   16.24   15.77
  30  -5   2  164.21   27.83
 -30   5  -2   25.98   12.06
  31  -7   2  497.26   50.10
 -31   7  -2   21.34   17.63
  32  -9   2  239.35   31.08
 -32   9  -2  207.81   34.33
  20  12   2  245.85  109.94
 -20 -12  -2  129.88   32.47
  21  10   2  299.19  209.67
 -21 -10  -2   32.01   14.84
  22   8   2  447.16  166.06
 -22  -8  -2  131.74   25.98
 -23  -6  -2  269.04   50.56
  24   4   2  257.91  141.48
 -24  -4  -2  106.22   24.12
  25   2   2  212.45  126.63
 -25  -2  -2   79.78   23.66
  26   0   2  280.17  148.90
 -26   0  -2  102.05   24.12
  27  -2   2  146.12   29.22
 -27   2  -2   44.53   19.48
  28  -4   2  125.71   25.51
 -28   4  -2   49.17   19.95
  29  -6   2  282.03  139.16
 -29   6  -2  206.88   45.92
  30  -8   2  365.99   45.92
 -30   8  -2    9.74   71.43
  31 -10   2  322.38   87.21
 -31  10  -2  423.04   69.58
  32 -12   2  310.79   45.92
 -32  12  -2  325.17   63.55
  33 -14   2  181.37   32.47
 -33  14  -2  225.44   46.39
  17  15   2   71.43  147.04
 -17 -15  -2   70.51   20.41
  18  13   2  154.47  141.01
 -18 -13  -2    0.00    9.74
  19  11   2    4.17  115.04
 -19 -11  -2   -9.28   13.92
  20   9   2  202.71  145.65
 -20  -9  -2   59.84   40.36
  21   7   2  133.59   96.48
 -21  -7  -2  199.92   27.37
  22   5   2  544.57  171.16
 -22  -5  -2  589.10   54.74
  23   3   2  410.05  107.62
 -23  -3  -2  362.28   43.60
  24   1   2  420.72  133.59
 -24  -1  -2  478.24   45.46
 -25   1  -2  353.93   45.92
  26  -3   2  335.84   33.40
 -26   3  -2  316.35   43.60
  27  -5   2  340.94   39.43
 -27   5  -2  430.93   64.94
  28  -7   2  413.30  147.97
 -28   7  -2  530.19   62.62
  29  -9   2  174.41   27.83
 -29   9  -2  156.32   33.40
  30 -11   2  386.86   56.59
 -30  11  -2  239.35   33.86
  31 -13   2  401.24   60.77
 -31  13  -2   64.01  103.44
  32 -15   2  526.95   79.32
 -32  15  -2   56.59   24.12
  33 -17   2  315.89   42.21
 -33  17  -2  232.39   47.78
  14  18   2  381.76  207.35
 -14 -18  -2    7.89    8.35
  15  16   2  267.18  180.91
 -15 -16  -2   97.41   26.90
  16  14   2  151.22  123.85
 -16 -14  -2   21.80   12.06
  17  12   2  183.69   90.45
 -17 -12  -2   35.25   16.24
  18  10   2  186.01   98.80
 -18 -10  -2   35.72   14.84
  19   8   2 -139.16  130.81
 -19  -8  -2   31.54   15.31
  21   4   2  691.15  131.74
 -21  -4  -2  715.27   66.33
  22   2   2  526.95  124.78
 -22  -2  -2  507.00   50.56
  23   0   2  764.44  129.88
 -23   0  -2  898.04   80.25
  24  -2   2  443.45   46.85
 -24   2  -2  609.98   51.49
  25  -4   2  752.85   79.78
 -25   4  -2  835.41   79.32
  26  -6   2 1028.84   77.93
 -26   6  -2 1164.76  100.66
  27  -8   2  511.64   51.49
 -27   8  -2  586.32  176.73
  28 -10   2   25.51   12.06
 -28  10  -2   59.37   16.24
  29 -12   2  165.60   29.69
 -29  12  -2   90.45   26.44
  30 -14   2  359.03   53.81
 -30  14  -2  221.73   51.95
  31 -16   2  321.46   41.28
 -31  16  -2  -39.89   57.05
  32 -18   2  260.69   39.89
 -32  18  -2   67.72   45.46
  33 -20   2  -20.41  180.91
 -33  20  -2  216.16   63.09
  11  21   2   29.69  214.77
  12  19   2  441.60  164.67
 -12 -19  -2  122.92   22.73
  13  17   2  481.02  173.48
 -13 -17  -2  527.41   73.75
  14  15   2  262.08  122.46
 -14 -15  -2  205.03   30.15
  15  13   2  -30.15  131.27
 -15 -13  -2  153.54   66.33
  17   9   2  661.93  108.08
 -17  -9  -2  449.95   45.46
  18   7   2  423.97   90.92
 -18  -7  -2  295.02   39.43
  19   5   2  731.05  104.37
 -19  -5  -2  756.09   64.01
  20   3   2  437.89   91.84
 -20  -3  -2  527.87   51.49
  21   1   2  144.26   54.27
 -21  -1  -2  166.53   23.66
  22  -1   2  421.65   48.71
 -22   1  -2  474.07   47.78
  23  -3   2  994.06   94.63
 -23   3  -2 1041.83   89.99
  24  -5   2  627.14   79.32
 -24   5  -2  661.93   67.26
  25  -7   2  465.25   40.36
 -25   7  -2  417.01   41.75
  26  -9   2   59.84   16.24
 -26   9  -2   78.39   26.90
  27 -11   2   14.84   12.06
 -27  11  -2   17.16   12.99
  28 -13   2  155.86   28.76
 -28  13  -2   80.25   29.22
  29 -15   2  194.36   29.69
 -29  15  -2  214.77   39.43
  30 -17   2  178.59   29.69
 -30  17  -2  160.50   41.28
  31 -19   2  256.52   41.28
 -31  19  -2  340.94   70.04
  32 -21   2  213.84   33.86
 -32  21  -2   38.50   25.98
   9  22   2  208.27  113.18
  -9 -22  -2   90.45   19.02
  10  20   2    6.03  116.43
 -10 -20  -2   33.86   13.45
  11  18   2  539.47  144.26
 -11 -18  -2  112.72   24.58
  12  16   2  939.32  161.89
 -12 -16  -2 1061.78   79.78
  14  12   2  345.58   87.21
 -14 -12  -2  473.60   38.50
  15  10   2  788.56  106.22
 -15 -10  -2  890.61   70.97
  16   8   2  882.73  136.38
 -16  -8  -2  647.09   67.26
  17   6   2 1168.00  131.74
 -17  -6  -2 1260.31   94.63
  18   4   2  875.77  149.36
 -18  -4  -2  850.72   70.97
 -19  -2  -2  155.39   54.27
  22  -4   2 1620.27  142.41
 -22   4  -2 1917.60  220.33
  23  -6   2  246.31   32.01
 -23   6  -2  353.00   44.99
  24  -8   2  244.92   24.12
 -24   8  -2  193.89   32.01
  25 -10   2   70.04   17.16
 -25  10  -2    3.71   12.52
  26 -12   2   43.60   15.77
 -26  12  -2   67.26   25.98
  27 -14   2  220.33   30.15
 -27  14  -2  149.36   36.18
  28 -16   2  288.52   35.72
 -28  16  -2  333.05   57.05
  29 -18   2  414.23   47.78
 -29  18  -2  426.29   64.01
  30 -20   2  297.80  173.48
 -30  20  -2   65.87   28.76
  31 -22   2  274.61   51.02
 -31  22  -2  168.85   45.92
  32 -24   2    6.03  209.20
 -32  24  -2  229.61   78.86
   7  23   2  -67.72  102.05
  -7 -23  -2   25.98   15.77
  -8 -21  -2   51.02   15.77
   9  19   2  404.02  109.94
  -9 -19  -2  248.17   29.22
  10  17   2  538.54  128.95
 -10 -17  -2  503.75   51.02
  11  15   2 1077.09  143.33
 -11 -15  -2 1407.82   84.89
  12  13   2  677.24   94.63
 -12 -13  -2  802.02   64.48
  13  11   2  557.56  102.51
 -13 -11  -2  569.62   52.42
  14   9   2  869.28  102.98
 -14  -9  -2  654.04   50.56
  15   7   2  567.77  158.64
 -15  -7  -2  858.14   92.31
  16   5   2 1005.19   95.56
 -16  -5  -2 1046.01   70.97
  17   3   2  586.78   62.16
 -17  -3  -2  614.15   56.13
  18   1   2  315.89   36.65
 -18  -1  -2  413.30   44.99
  19  -1   2  490.77   81.18
 -19   1  -2  473.14   43.14
  20  -3   2  586.32   55.66
 -20   3  -2  577.04   64.01
  21  -5   2  529.27   46.85
 -21   5  -2  580.75   47.31
  22  -7   2  583.54   49.63
 -22   7  -2  727.33   59.84
  24 -11   2  635.95   50.10
 -24  11  -2  609.05   64.48
  25 -13   2 1114.66   82.10
 -25  13  -2 1161.51  109.47
  26 -15   2  343.72   42.68
 -26  15  -2  358.57   55.66
  27 -17   2  269.50   87.67
 -27  17  -2  444.38   60.77
  28 -19   2  364.60   51.02
 -28  19  -2  493.08   65.87
  29 -21   2  278.78   42.21
 -29  21  -2  218.94   45.92
  30 -23   2  219.87   40.36
 -30  23  -2  118.28   47.31
  31 -25   2  302.44   83.96
   5  24   2   51.02  119.21
  -5 -24  -2   20.41   12.06
   6  22   2  500.04  185.08
  -6 -22  -2   97.87   23.66
   7  20   2  762.59  130.81
  -7 -20  -2  444.38   59.84
   9  16   2  357.17   76.54
  -9 -16  -2  578.44   84.89
  10  14   2  257.44   72.36
 -10 -14  -2  244.46   27.83
  11  12   2  243.53   84.42
 -11 -12  -2  202.24   47.78
  12  10   2  852.58   93.24
 -12 -10  -2  981.53   68.65
  13   8   2  914.27   88.13
 -13  -8  -2  936.54   64.48
  14   6   2 1034.88  102.05
 -14  -6  -2 1018.64   75.61
  15   4   2  617.86   68.19
 -15  -4  -2  567.77   48.71
  16   2   2   48.71   25.51
 -16  -2  -2  127.56   17.63
  17   0   2   19.48    7.42
 -17   0  -2   22.73    6.96
  18  -2   2  148.90   21.80
 -18   2  -2  210.59   25.51
  19  -4   2  564.06   57.05
 -19   4  -2  669.35   55.66
  20  -6   2 1024.21   99.27
 -20   6  -2 1218.10  109.47
  21  -8   2  784.39   63.55
 -21   8  -2 1095.18   84.42
  22 -10   2  515.81   50.10
 -22  10  -2  656.36   63.55
  24 -14   2  883.66   87.67
 -24  14  -2  994.52   89.99
  25 -16   2  585.86   51.95
 -25  16  -2  698.58   78.86
  26 -18   2  300.12   45.46
 -26  18  -2  456.90   65.40
  27 -20   2  213.38   38.96
 -27  20  -2  222.19   48.71
  28 -22   2  136.38   32.01
 -28  22  -2   52.42   33.86
  29 -24   2  271.36   44.07
 -29  24  -2  125.71   49.63
  30 -26   2  557.10   88.60
 -30  26  -2  471.75   74.68
  -2 -27  -2 -150.29  486.13
   3  25   2  395.67  147.51
  -3 -25  -2   25.51   20.87
   4  23   2  397.99  113.65
  -4 -23  -2   19.02   20.41
   5  21   2  815.00  167.45
  -5 -21  -2  735.22   79.78
   6  19   2  333.05   89.99
  -6 -19  -2  308.47   38.04
   7  17   2  516.28   65.40
  -7 -17  -2  521.38   41.28
   8  15   2  757.02  105.76
  -8 -15  -2  701.82   51.95
  10  11   2 1280.72   87.67
 -10 -11  -2 1286.75   81.18
  11   9   2 1084.51   87.67
 -11  -9  -2  981.07   65.40
  12   7   2  471.28   51.02
 -12  -7  -2  449.02   38.50
  13   5   2  472.21   79.78
 -13  -5  -2  486.13   39.43
  14   3   2  648.01   54.74
 -14  -3  -2  614.62   43.14
  15   1   2   55.20   11.13
 -15  -1  -2   58.45   12.52
  16  -1   2  153.54   36.65
 -16   1  -2  169.31   23.66
  17  -3   2  629.00   61.23
 -17   3  -2  646.16   51.95
  18  -5   2 1702.37  110.86
 -18   5  -2 2066.97  119.21
  19  -7   2 1931.52  122.46
 -19   7  -2 2134.23  130.81
  20  -9   2  766.76   51.02
 -20   9  -2  949.06   74.68
  21 -11   2  376.19   41.75
 -21  11  -2  474.53   48.24
  22 -13   2  762.12   68.65
 -22  13  -2  626.21   79.32
  23 -15   2  632.71   59.37
 -23  15  -2  702.29  107.62
  24 -17   2  948.13   79.32
 -24  17  -2  904.07  101.59
  25 -19   2  231.00   32.93
 -25  19  -2  285.74   45.92
  26 -21   2   84.89   16.70
 -26  21  -2  120.14  104.37
  27 -23   2   55.20   23.19
 -27  23  -2  145.19   50.56
  28 -25   2  347.90   59.37
 -28  25  -2  -20.41   60.77
  29 -27   2  128.03   32.93
 -29  27  -2   23.66    4.64
   0 -28  -2 1250.11  552.46
   1  26   2  250.02  103.44
  -1 -26  -2    3.25   12.99
   2  24   2  361.35   97.87
  -2 -24  -2   12.52   12.99
   3  22   2  879.48  131.27
  -3 -22  -2  893.86  139.16
   4  20   2 1082.19  182.30
  -4 -20  -2 1108.63  104.83
   5  18   2  891.08  112.25
  -5 -18  -2  977.82   89.99
   6  16   2  392.43   59.84
  -6 -16  -2  410.52   32.01
   7  14   2   71.90   29.69
  -7 -14  -2  131.27   15.31
   8  12   2  115.97   33.40
  -8 -12  -2   91.38   11.13
   9  10   2  863.25   66.80
  -9 -10  -2  781.14   57.52
  10   8   2 1527.03  107.62
 -10  -8  -2 1627.23   96.02
  11   6   2 1138.78   70.04
 -11  -6  -2 1325.25   85.35
 -12  -4  -2  367.84   32.01
  13   2   2  491.69   48.71
 -13  -2  -2  663.79   60.30
  14   0   2  383.61   49.17
 -14   0  -2  516.74   48.71
  15  -2   2 1135.07   82.10
 -15   2  -2 1111.41   92.77
  16  -4   2  636.42   56.59
 -16   4  -2  704.61   63.09
  18  -8   2  459.22   45.46
 -18   8  -2  523.24   43.60
  19 -10   2 1381.84   86.74
 -19  10  -2 1123.47   87.21
  20 -12   2 1772.88  115.50
 -20  12  -2 1713.04  133.13
  21 -14   2  836.81   67.26
 -21  14  -2  856.75   81.18
  22 -16   2  388.72  104.83
 -22  16  -2  418.87   56.13
  23 -18   2  466.18   57.05
 -23  18  -2  445.31   51.95
  24 -20   2   72.83   18.09
 -24  20  -2   57.98   25.51
  25 -22   2   58.45   23.66
  26 -24   2  172.56   27.37
 -26  24  -2  203.64   40.82
  27 -26   2  195.75   39.43
  28 -28   2  194.82   32.47
 -28  28  -2  228.68   54.27
   2 -29  -2  464.33  494.48
  -1  27   2  220.33  100.66
   1 -27  -2   12.52   19.02
   0  25   2  418.40  120.60
   0 -25  -2   29.69   22.27
   1  23   2  234.25   72.83
  -1 -23  -2  222.65   46.85
   2  21   2  995.91  126.63
  -2 -21  -2 1004.26  112.72
   3  19   2 1256.60  129.88
  -3 -19  -2 1178.21  107.62
   4  17   2 1179.14  100.19
  -4 -17  -2 1320.15  112.72
   5  15   2  102.51   30.61
  -5 -15  -2  122.92   22.73
   6  13   2   -4.17   18.09
  -6 -13  -2   10.67    6.03
   7  11   2  289.45   38.96
  -7 -11  -2  251.88   20.41
   8   9   2  252.80   32.47
  -8  -9  -2  394.75   49.63
   9   7   2 1373.03  111.79
  -9  -7  -2 1582.70  142.87
  10   5   2 1953.78  131.74
 -10  -5  -2 2495.58  165.60
  11   3   2 1466.73  177.66
 -11  -3  -2 1592.90  109.01
  12   1   2  817.32   67.72
 -12  -1  -2  930.04   71.43
  13  -1   2 1353.55  106.69
 -13   1  -2 1362.83  101.12
  14  -3   2 1046.47   83.50
 -14   3  -2 1065.49   81.64
  15  -5   2 1055.29  108.54
 -15   5  -2 1141.10   81.64
  16  -7   2  745.89   54.27
 -16   7  -2  849.33   66.33
 -17   9  -2  195.29   32.01
  18 -11   2  952.31   74.22
 -18  11  -2  793.20   83.96
  19 -13   2 1372.57  109.94
 -19  13  -2 1298.35  157.25
  20 -15   2  964.37   74.68
 -20  15  -2 1163.83   89.53
  21 -17   2  482.42   51.95
 -21  17  -2  475.92   49.17
  22 -19   2  261.62   39.43
 -22  19  -2  281.10   45.92
  23 -21   2   72.83   22.27
 -23  21  -2   62.62   23.66
  25 -25   2  281.56   40.36
 -25  25  -2  295.02   53.34
  26 -27   2  292.23   56.59
 -26  27  -2   79.78   68.65
  27 -29   2  263.01   45.92
 -27  29  -2  262.08   62.16
  -3  28   2  448.55  152.15
   3 -28  -2   10.67   14.84
  -2  26   2  196.21   66.80
   2 -26  -2   32.47   25.98
  -1  24   2  122.00   64.94
   1 -24  -2  121.53   45.92
   0  22   2  361.35   80.71
   0 -22  -2  499.58   73.29
   1  20   2  737.54   82.10
  -1 -20  -2  697.18   81.64
  -2 -18  -2  946.28   83.50
   3  16   2  490.77   59.84
  -3 -16  -2  541.79   53.34
   4  14   2  654.04   60.77
  -4 -14  -2  478.71   44.53
   5  12   2  975.96   83.50
  -5 -12  -2  853.97   96.48
   7   8   2  578.90   57.98
  -7  -8  -2  693.94   59.37
   8   6   2  622.97   54.27
  -8  -6  -2  827.07   55.66
   9   4   2 1300.67  146.12
  -9  -4  -2 1586.87   90.92
  10   2   2 1979.76  218.94
 -10  -2  -2 1933.84  123.85
  11   0   2 2846.25  172.56
 -11   0  -2 3027.62  161.89
  12  -2   2 3565.24  198.07
 -12   2  -2 3511.90  211.98
  13  -4   2 1588.73  148.44
 -13   4  -2 1596.61  113.18
  14  -6   2 1001.48   71.43
 -14   6  -2  964.37   75.61
  15  -8   2  568.69   64.94
 -15   8  -2  771.87   59.84
  16 -10   2   69.12   12.52
 -16  10  -2  130.35   18.55
  17 -12   2  629.46   65.87
  18 -14   2 1426.37  100.66
 -18  14  -2 1654.59  115.50
  19 -16   2 1189.34   93.24
 -19  16  -2 1402.72  104.83
  20 -18   2  359.49   43.14
 -20  18  -2  431.39   45.46
  21 -20   2  348.82   42.21
 -21  20  -2  378.51   46.85
  22 -22   2  414.23   47.78
 -22  22  -2  470.82   62.16
  23 -24   2  236.11   38.96
  24 -26   2  435.57   67.26
 -24  26  -2  533.90   79.78
  25 -28   2  314.50   55.66
 -25  28  -2  549.68   86.28
  26 -30   2   84.89   24.58
 -26  30  -2  149.83   64.94
  -5  29   2  333.05   88.60
   5 -29  -2   19.48   16.24
  -4  27   2   61.69   69.12
   4 -27  -2   19.02   23.66
  -3  25   2   97.41   57.98
   3 -25  -2   29.22   25.05
  -2  23   2   60.77   40.36
   2 -23  -2   39.89   19.48
  -1  21   2  336.30   47.31
   1 -21  -2  466.64   65.40
   0  19   2  451.34   90.45
   0 -19  -2  577.51   60.30
   1  17   2  879.48   79.32
  -1 -17  -2 1009.36   70.51
   2  15   2  354.39   42.21
  -2 -15  -2  381.29   45.92
   3  13   2  493.08   47.78
  -3 -13  -2  589.57   51.95
   4  11   2 1058.07   85.35
  -4 -11  -2  943.96   76.54
   5   9   2 1552.08  105.30
  -5  -9  -2 1739.02   99.73
   6   7   2 1836.43  107.62
  -6  -7  -2 1810.92  110.86
   7   5   2 1516.36   92.31
  -7  -5  -2 1564.60   96.02
   8   3   2 1114.20   70.97
  -8  -3  -2 1121.15   83.50
   9   1   2  853.51   65.40
  -9  -1  -2 1074.30   68.19
  10  -1   2 1365.61  139.62
 -10   1  -2 1232.94   92.31
  11  -3   2 2010.84  159.57
 -11   3  -2 1870.29  136.38
  12  -5   2 2242.31  129.42
 -12   5  -2 1800.71  141.48
  13  -7   2  411.91   38.96
 -13   7  -2  472.21   40.36
  14  -9   2    8.81    4.17
 -14   9  -2   16.70    6.49
  15 -11   2   43.60    7.89
 -15  11  -2  104.83   15.31
  17 -15   2 1738.55  132.20
 -17  15  -2 2046.56  175.34
  18 -17   2  455.51   50.10
 -18  17  -2  568.69   43.60
  19 -19   2  441.13   45.46
 -19  19  -2  549.21   59.84
  20 -21   2  737.54   80.25
 -20  21  -2  742.18  129.42
  21 -23   2  980.14   80.71
 -21  23  -2  898.50   73.29
  22 -25   2  905.92   74.68
 -22  25  -2  881.80   92.77
  23 -27   2  564.52   65.40
 -23  27  -2   82.10   60.77
  24 -29   2  116.43   27.37
 -24  29  -2   74.68   34.79
  25 -31   2  126.17  291.77
 -25  31  -2  152.15   64.94
  -7  30   2  268.58   88.13
   7 -30  -2   -1.86    7.89
   6 -28  -2  444.84  252.34
  -5  26   2  112.72   66.33
   5 -26  -2  124.31   36.65
  -4  24   2   37.57   48.71
   4 -24  -2   79.32   28.30
  -3  22   2  303.37   62.62
   3 -22  -2  289.91   45.46
  -2  20   2  461.08   61.23
   2 -20  -2  419.33   46.85
  -1  18   2  540.40   57.05
   1 -18  -2  487.52   47.78
   0  16   2 1340.10   98.34
   0 -16  -2 1694.95   95.09
   1  14   2 1035.80  103.44
   8   0   2  960.66   96.95
   9  -2   2  417.01   39.43
  -9   2  -2  366.91   37.57
  11  -6   2 1408.28  127.10
 -11   6  -2 1444.00  127.56
  12  -8   2  180.44   19.95
 -12   8  -2  136.84   12.99
  13 -10   2  598.85   51.49
 -13  10  -2  581.68   77.46
  14 -12   2  339.08   35.25
 -14  12  -2  288.52   41.28
  16 -16   2 1491.31  106.69
 -16  16  -2 1799.32  143.80
  17 -18   2  958.34   72.36
 -17  18  -2 1058.53   68.19
  18 -20   2  757.95   65.87
 -18  20  -2  934.22   73.29
  19 -22   2 1269.59   86.28
 -19  22  -2 1230.16   97.87
  20 -24   2  990.34   95.09
 -20  24  -2  943.49   92.31
  21 -26   2  855.82   89.06
 -21  26  -2  767.69   96.48
  22 -28   2  322.38   49.63
 -22  28  -2  320.06   62.62
  23 -30   2  -11.60   18.09
 -23  30  -2    2.32   27.83
  -9  31   2  348.36  108.54
   9 -31  -2  943.96  340.94
  -8  29   2  425.82  104.37
   8 -29  -2   24.12   26.44
  -7  27   2  238.89   64.48
   7 -27  -2  255.59   52.42
   6 -25  -2  299.65   56.59
  -5  23   2  526.02   58.91
   5 -23  -2  490.30   57.98
  -4  21   2  531.59   56.59
   4 -21  -2  463.40   41.28
  -3  19   2 1292.78  167.92
  -2  17   2 1898.12  178.12
   2 -17  -2 2014.55  175.34
  -1  15   2  656.83   65.87
   1 -15  -2  676.31   51.95
   0  13   2 1359.11   99.27
   0 -13  -2 1251.03   81.18
   1  11   2 1515.90   82.10
  -1 -11  -2 1561.82  110.40
   2   9   2 3226.16  166.06
  -2  -9  -2 3090.71  155.86
   3   7   2 3052.21  144.72
  -3  -7  -2 2701.53  154.00
   5   3   2  173.48   19.95
  -5  -3  -2   83.50   11.13
   6   1   2  847.01   51.49
  -6  -1  -2  660.08   42.21
   7  -1   2 1040.91   87.67
  -7   1  -2 1179.14   66.33
   9  -5   2  806.19   83.96
  10  -7   2  200.85   26.90
  11  -9   2 2092.48  136.38
 -11   9  -2 2133.76  173.95
  12 -11   2 1450.03   89.53
 -12  11  -2 1517.29   97.87
  13 -13   2 1405.04  114.57
 -13  13  -2 1263.09   92.31
  15 -17   2  336.30   38.04
 -15  17  -2  431.86   39.89
  16 -19   2  480.56   48.24
 -16  19  -2  524.63   44.07
  18 -23   2  845.16   70.97
 -18  23  -2  922.16   83.96
  19 -25   2  413.30   48.71
 -19  25  -2  363.67   57.05
  20 -27   2  541.33   73.29
 -20  27  -2  465.72   69.12
  21 -29   2    6.49  228.68
 -21  29  -2  102.98   53.81
  22 -31   2   36.65   24.12
 -22  31  -2   21.80   25.51
 -10  30   2  382.69  112.72
  10 -30  -2   31.54   17.63
  -9  28   2  352.53   77.46
   9 -28  -2    8.35   21.34
  -8  26   2  504.68   82.10
   8 -26  -2  524.63   76.54
  -7  24   2 1222.74  212.91
   7 -24  -2 1188.88  250.02
  -5  20   2 1098.42  123.39
   5 -20  -2 1290.00   97.87
  -4  18   2 1551.62  103.44
   4 -18  -2 1609.60  104.83
  -3  16   2  534.83   42.21
   3 -16  -2  607.66   45.92
  -2  14   2  377.58   38.50
   2 -14  -2  344.19   34.79
  -1  12   2 1501.52   98.80
   1 -12  -2 1521.47  102.51
   0  10   2 3041.08  166.99
   0 -10  -2 2692.25  159.57
   1   8   2 1662.48   99.73
  -1  -8  -2 1752.93  112.72
   2   6   2   32.93    6.49
  -2  -6  -2   50.56    8.81
   3   4   2  128.95   13.92
  -3  -4  -2  107.62    9.74
   4   2   2 1468.59   87.67
  -4  -2  -2 1405.04   87.67
   5   0   2  326.56   31.08
  -5   0  -2  252.80   21.34
   6  -2   2 1161.97   66.80
  -6   2  -2 1071.52   79.78
   7  -4   2 3225.69  163.28
  -7   4  -2 3758.67  275.07
  10 -10   2 3011.85  193.89
 -10  10  -2 2887.07  174.88
  11 -12   2 1465.34   86.28
 -11  12  -2 1496.88  109.01
  12 -14   2 1065.03   83.50
 -12  14  -2 1111.88   79.78
  13 -16   2  524.63   48.24
 -13  16  -2  574.26   47.31
  14 -18   2  590.03   59.37
 -14  18  -2  499.58   43.14
  15 -20   2   91.38   19.02
 -15  20  -2  135.45   21.34
  16 -22   2  442.99   42.21
 -16  22  -2  417.48   42.21
  17 -24   2  490.30   58.45
 -17  24  -2  523.70   69.58
  19 -28   2  323.31   54.74
 -19  28  -2  298.73   51.49
  20 -30   2   46.85   26.44
 -20  30  -2   48.24   40.36
 -21  32  -2   79.32   79.78
 -12  31   2  317.75   80.25
  12 -31  -2   10.20   15.31
  11 -29  -2  653.12  255.12
 -10  27   2  356.25   78.86
  10 -27  -2  552.46   85.81
  -8  23   2  719.45   77.00
   8 -23  -2  703.68   73.29
  -6  19   2 1632.33  118.28
   6 -19  -2 1510.33  117.36
  -5  17   2  662.39   61.69
   5 -17  -2  474.53   47.78
  -3  13   2  672.14   48.71
   3 -13  -2  541.79   44.07
  -2  11   2 2047.02  122.00
   2 -11  -2 2063.72  121.07
  -1   9   2 2901.45  147.51
   1  -9  -2 2933.00  166.99
   0   7   2 1738.09  111.33
   0  -7  -2 2475.17  230.08
   1   5   2  755.17   43.14
  -1  -5  -2  574.26   38.04
   2   3   2 1720.46  106.22
  -2  -3  -2 2237.67  120.14
   3   1   2 4759.68  183.69
  -3  -1  -2 4114.92  175.80
   4  -1   2 2387.03  111.79
  -4   1  -2 1987.18   97.87
   5  -3   2 2385.64  113.18
  -5   3  -2 2477.02  119.68
   6  -5   2 4393.23  209.20
  -6   5  -2 4510.13  234.71
   7  -7   2 1269.13   96.48
  -7   7  -2 1772.88  115.04
   8  -9   2 1509.41  137.77
  -8   9  -2 1777.52  173.48
   9 -11   2 3262.80  263.47
  10 -13   2 1673.61  112.25
 -10  13  -2 1795.61  137.77
  11 -15   2 1070.59   84.89
 -11  15  -2 1014.47   70.51
  12 -17   2  917.98   55.66
 -12  17  -2  957.87   58.45
  13 -19   2    0.00    7.42
 -13  19  -2   10.20   11.60
  14 -21   2   69.12   18.55
 -14  21  -2  137.30   25.05
  15 -23   2  738.00   76.54
 -15  23  -2  745.89   75.15
  16 -25   2  427.68   51.02
 -16  25  -2  534.83   74.68
  17 -27   2  439.28   57.98
 -17  27  -2  528.34   72.83
  18 -29   2  608.59  111.79
 -18  29  -2  312.18   70.97
  19 -31   2  455.05   75.15
 -19  31  -2  159.10   61.23
  14 -32  -2   54.27  353.46
 -13  30   2  237.50   77.46
  13 -30  -2   -6.49   14.38
 -12  28   2  346.50  132.66
 -11  26   2  521.84   92.31
  11 -26  -2  444.38   68.19
 -10  24   2 1172.64  104.83
  10 -24  -2 1120.69   77.46
  -9  22   2  889.22   77.93
   9 -22  -2  648.94   70.97
  -8  20   2 2046.09  144.72
   8 -20  -2 1745.05  112.72
  -7  18   2 1107.24   82.57
   7 -18  -2  964.37   65.40
  -6  16   2   80.25   14.38
   6 -16  -2  133.59   17.63
  -5  14   2    0.46    7.42
   5 -14  -2   16.24    6.96
  -4  12   2  181.37   20.87
   4 -12  -2  160.50   20.41
  -3  10   2  219.87   20.41
   3 -10  -2  201.32   22.73
  -1   6   2 4058.32  196.68
   1  -6  -2 4299.07  224.51
   0   4   2 2063.72  112.25
   0  -4  -2 2709.88  142.41
   1   2   2 3525.81  142.41
  -1  -2  -2 3415.88  151.22
   3  -2   2  868.35   41.28
  -3   2  -2  996.37   67.72
   4  -4   2 2494.65  105.76
  -4   4  -2 3228.48  150.29
   5  -6   2  687.44   53.81
  -5   6  -2  598.85   40.36
   6  -8   2   30.61    5.57
  -6   8  -2   59.84    7.89
   7 -10   2 3286.92  154.47
  -7  10  -2 2900.06  135.45
  -8  12  -2 2575.36  223.12
   9 -14   2 1805.35  129.42
  -9  14  -2 2053.98  182.30
  11 -18   2  360.88   38.96
 -11  18  -2  187.86   21.80
  12 -20   2  133.59   23.19
 -12  20  -2   60.77   21.80
  14 -24   2  243.99   40.82
 -14  24  -2  310.32   47.78
  15 -26   2 1126.26  112.25
 -15  26  -2 1388.80  122.00
  16 -28   2 1052.04  110.40
 -16  28  -2 1041.83  128.49
  17 -30   2  426.75   69.58
 -17  30  -2   27.37   57.98
  18 -32   2  398.92   79.32
 -18  32  -2  346.97  118.75
 -15  31   2  359.49  222.65
  15 -31  -2    1.39    5.10
 -14  29   2  179.51   57.98
 -13  27   2  238.42   55.20
  13 -27  -2  177.20   42.21
 -12  25   2 1380.92  127.10
  12 -25  -2 1406.89  115.50
 -11  23   2 1327.11  115.50
  11 -23  -2 1315.98   97.87
  -9  19   2 1583.62  100.66
   9 -19  -2 1378.13   85.35
  -8  17   2  296.87   34.79
   8 -17  -2  229.15   25.51
  -6  13   2  526.48   38.96
   6 -13  -2  532.05   38.50
  -5  11   2 1524.25   87.67
   5 -11  -2 1591.97   96.02
  -4   9   2  880.87   57.05
   4  -9  -2  827.53   59.84
  -3   7   2 3268.37  162.35
   3  -7  -2 3812.01  178.12
  -2   5   2 2365.23  130.35
   2  -5  -2 2352.24  125.24
  -1   3   2  775.11   44.07
   1  -3  -2 1067.81   64.48
   0  -1  -2 1538.16   71.43
   1  -1   2 2273.39  130.81
   2  -3   2 3491.95  138.69
  -2   3  -2 3221.52  132.66
   3  -5   2 1837.36   87.67
  -3   5  -2 2100.83  103.44
   4  -7   2  127.10   14.84
  -4   7  -2  109.47   11.60
   6 -11   2 1750.61  103.90
  -6  11  -2 1501.06   86.74
   7 -13   2 1834.11  116.43
  -7  13  -2 2092.94  117.82
   9 -17   2  313.11   32.47
  -9  17  -2  370.16   34.33
  10 -19   2  885.98   76.54
 -10  19  -2  857.22   66.33
  11 -21   2 1298.35   94.63
 -11  21  -2 1312.73   87.21
  12 -23   2  220.33   34.79
 -12  23  -2  211.06   37.11
  13 -25   2  682.80   65.40
 -13  25  -2  822.89   89.06
  14 -27   2  462.47   73.75
 -14  27  -2  591.89   80.71
  15 -29   2  150.29   41.75
 -15  29  -2  180.91   72.36
  16 -31   2  255.12   49.63
 -16  31  -2  144.72   57.52
 -16  30   2  437.89   87.67
  16 -30  -2   10.20    5.57
 -15  28   2  188.33   64.01
  15 -28  -2   -4.17   20.41
 -14  26   2   49.17   33.86
  14 -26  -2   38.50   24.58
 -13  24   2  733.83   64.01
  13 -24  -2  806.19   89.99
 -12  22   2  695.33   67.72
  12 -22  -2  718.52   70.04
 -11  20   2  922.62   80.71
  11 -20  -2 1065.03   76.07
 -10  18   2  582.15   50.56
  10 -18  -2  558.49   47.78
  -9  16   2  896.64   79.32
   9 -16  -2  847.48   62.16
  -8  14   2 1102.60   84.42
   8 -14  -2 1062.24  109.94
  -7  12   2 2452.44  141.94
   7 -12  -2 2169.02  168.38
  -6  10   2 1843.39  112.25
   6 -10  -2 2039.14  164.21
  -5   8   2 3039.68  175.80
   5  -8  -2 3258.63  174.88
  -4   6   2 1254.28   83.96
   4  -6  -2 1250.11   72.83
  -3   4   2 2348.53  116.43
   3  -4  -2 2125.88  109.94
  -2   2   2 2578.14  160.03
   2  -2  -2 2387.96  120.14
  -1   0   2 2188.50  108.08
   1   0  -2 2065.58  121.07
   0  -2   2 2532.22  121.53
   0   2  -2 2243.23  126.17
   1  -4   2 4479.51  306.61
  -1   4  -2 4501.78  225.90
   2  -6   2 1483.43   84.89
  -2   6  -2 1426.37   88.13
  -3   8  -2   80.71   13.45
   4 -10   2  406.34   32.93
  -4  10  -2  593.74   47.31
   5 -12   2 1519.15   89.53
  -5  12  -2 1591.97  120.14
   6 -14   2  691.62   48.24
  -6  14  -2  896.18   89.53
   8 -18   2 1653.20  106.22
  -8  18  -2 1835.04  102.51
   9 -20   2 1096.57   89.06
  -9  20  -2 1202.79   87.67
  10 -22   2 1070.13   90.92
 -10  22  -2 1131.82  143.33
  11 -24   2  577.04   61.23
 -11  24  -2  580.75   69.12
  12 -26   2  365.99   51.02
 -12  26  -2  372.02   65.40
  13 -28   2   95.09   36.65
 -13  28  -2  140.09   55.66
  14 -30   2   31.54   37.11
 -14  30  -2   27.37   75.61
  15 -32   2  136.84   56.59
 -15  32  -2  -17.63   78.86
 -18  31   2  467.11   99.73
  18 -31  -2  574.26  433.25
  17 -29  -2  113.18  193.43
 -16  27   2  -24.58   31.54
  16 -27  -2   24.58   24.58
 -15  25   2   65.40   37.11
  15 -25  -2    4.64   19.48
 -14  23   2  818.72   86.28
  14 -23  -2  743.57   80.71
 -13  21   2 1347.52  147.04
  13 -21  -2 1296.49  129.88
 -12  19   2 2199.17  157.25
  12 -19  -2 2514.59  149.83
 -11  17   2  994.06   77.46
  11 -17  -2 1053.89   72.83
 -10  15   2 1211.61   84.89
  10 -15  -2 1249.18  113.65
  -9  13   2 1917.14  115.04
   9 -13  -2 1713.50  105.30
  -8  11   2 2358.27  129.42
   8 -11  -2 2112.43  129.88
  -7   9   2  473.60   40.82
   7  -9  -2  452.27   40.36
   6  -7  -2 1353.08  145.19
  -5   5   2  344.19   27.83
   5  -5  -2  316.82   25.51
  -4   3   2 5384.51  386.40
   4  -3  -2 5692.97  368.31
  -3   1   2 3959.06  260.69
   3  -1  -2 3646.88  153.54
  -2  -1   2  806.66   54.27
   2   1  -2 1111.41   71.43
  -1  -3   2 2169.48  191.57
   1   3  -2 2042.38  120.14
   0  -5   2  383.61   29.22
   0   5  -2  320.99   29.22
   1  -7   2  791.81   87.21
  -1   7  -2  686.05   75.15
   2  -9   2  540.86   42.68
  -2   9  -2  667.03   48.71
   3 -11   2 1175.89   70.97
  -3  11  -2 1175.89   70.51
   4 -13   2 1318.76   87.67
  -4  13  -2 1619.34   80.71
   5 -15   2 1951.93  122.92
  -5  15  -2 2830.95  208.74
   6 -17   2 1314.58  145.19
  -6  17  -2 1389.73  115.04
   7 -19   2  488.91   67.26
  -7  19  -2  452.73   54.27
   8 -21   2 1059.00   88.60
  -8  21  -2  899.89   82.57
   9 -23   2 1018.18   88.60
  -9  23  -2  880.41   84.42
  10 -25   2 1117.44  105.76
 -10  25  -2  953.24  105.30
  11 -27   2  371.09   69.12
 -11  27  -2  346.50   72.36
  12 -29   2   56.59   30.61
 -12  29  -2   48.24   45.46
  13 -31   2   12.99   38.04
 -13  31  -2  -23.19   41.75
 -19  30   2  487.98   83.03
  19 -30  -2  526.02  338.62
 -18  28   2   21.34   48.71
  18 -28  -2  -12.52   20.41
 -17  26   2  120.14   46.85
  17 -26  -2   85.35   28.76
 -16  24   2  214.77   49.63
  16 -24  -2  187.40   35.25
 -15  22   2  656.83   57.98
  15 -22  -2  743.11   69.58
 -14  20   2 1335.92   96.48
  14 -20  -2 1713.50  223.58
 -13  18   2 1965.38  117.36
  13 -18  -2 2269.21  139.62
 -12  16   2  775.11   60.30
  12 -16  -2  781.61   55.66
 -10  12   2 4097.75  271.82
  10 -12  -2 4051.83  217.09
  -9  10   2 1353.08  104.83
   9 -10  -2 1405.96   80.25
  -8   8   2 1399.47   96.02
   8  -8  -2 1579.91   97.41
  -7   6   2  881.80   84.89
   7  -6  -2  749.14   58.91
  -6   4   2 1648.56   96.02
   6  -4  -2 1586.41  121.07
  -5   2   2 1976.05  109.01
   5  -2  -2 2143.50  111.33
  -4   0   2 2527.58  131.74
   4   0  -2 3158.43  159.10
  -3  -2   2 2092.02  137.77
   3   2  -2 2565.62  148.90
  -2  -4   2 1195.37   64.94
   2   4  -2 1123.01   73.75
   0  -8   2 1240.83   84.89
   0   8  -2 1322.01   97.41
   1 -10   2  860.93   53.81
  -1  10  -2 1106.31   70.04
   2 -12   2 2057.23  127.56
  -2  12  -2 1939.41  119.21
   3 -14   2 1425.45  102.51
  -3  14  -2 1791.43  111.33
   4 -16   2  378.05   44.53
  -4  16  -2  422.11   46.39
  -5  18  -2  487.52   47.31
   6 -20   2 1129.50  126.63
  -6  20  -2  918.45   89.53
   7 -22   2  821.03   87.67
  -7  22  -2  812.22   77.93
   8 -24   2  818.25   81.64
  -8  24  -2  740.32   87.21
   9 -26   2  681.41  103.90
  -9  26  -2  534.83  178.59
  10 -28   2   35.25   31.08
 -10  28  -2   35.25   47.31
  11 -30   2   40.82   39.89
 -11  30  -2   23.19   55.20
 -12  32  -2  247.24  115.04
 -21  31   2  583.54  122.00
  21 -31  -2 1057.60  456.90
 -20  29   2  191.57   59.84
  20 -29  -2   -0.46    8.81
 -19  27   2  658.22   96.95
  19 -27  -2   16.70   22.27
 -18  25   2  616.01   84.42
  18 -25  -2  521.84   72.83
 -17  23   2  352.53   53.34
  17 -23  -2  425.82   57.98
 -16  21   2  761.20   61.23
  16 -21  -2  825.21   72.83
 -15  19   2  823.35   69.58
  15 -19  -2  768.15   67.26
 -14  17   2  731.97   57.98
  14 -17  -2  723.16   57.05
 -13  15   2 1514.04  146.12
  13 -15  -2 1303.91   92.77
 -11  11   2 3680.74  220.33
  11 -11  -2 3644.10  190.65
 -10   9   2  806.19   89.99
  10  -9  -2 1170.79   87.21
  -9   7   2  610.44   44.99
   9  -7  -2  742.18   54.74
  -8   5   2  189.72   19.02
   8  -5  -2   84.89   11.60
  -6   1   2  703.68   58.91
   6  -1  -2  595.13   67.26
  -5  -1   2 4428.95  205.95
   5   1  -2 4740.20  216.16
  -3  -5   2 2732.61  161.89
   3   5  -2 3162.14  166.99
  -2  -7   2  431.86   45.92
   2   7  -2  472.21   58.91
  -1  -9   2 1321.08  113.65
   1   9  -2 1214.39   85.35
   0 -11   2 3244.25  178.59
   0  11  -2 3229.87  158.64
   1 -13   2 1026.99   76.07
  -1  13  -2 1045.54   70.97
   2 -15   2  571.01   55.20
  -2  15  -2  589.57   61.23
   3 -17   2  734.76   58.45
  -3  17  -2  602.09   59.37
   4 -19   2  685.12   64.48
  -4  19  -2  652.19   53.34
   5 -21   2 1297.42  149.36
  -5  21  -2 1289.07  141.48
   6 -23   2 1204.65   97.87
  -6  23  -2 1320.15  105.30
   7 -25   2  268.11   46.39
  -7  25  -2  358.10   70.04
   8 -27   2   72.36   35.72
  -8  27  -2  102.98   61.69
   9 -29   2  187.40   53.81
  10 -31   2  276.93   61.69
 -10  31  -2   35.25   41.75
 -22  30   2  471.75   91.38
  22 -30  -2    2.32    3.71
  21 -28  -2   -3.71    8.81
 -20  26   2 1316.90  142.41
  20 -26  -2 1639.75  256.52
 -18  22   2 2356.42  150.29
  18 -22  -2 2229.32  174.41
 -17  20   2  864.17   68.19
  17 -20  -2  755.17   72.36
 -16  18   2  204.10   28.30
  16 -18  -2  254.20   27.83
 -15  16   2  116.89   24.58
  15 -16  -2  216.62   22.73
 -14  14   2  564.52   57.98
  14 -14  -2  639.67   63.09
 -12  10   2 2269.67  140.55
  12 -10  -2 2216.79  128.49
 -11   8   2 1295.57   87.67
  11  -8  -2 1336.85   83.96
 -10   6   2  494.01   42.21
  10  -6  -2  663.32   53.34
  -9   4   2  109.01   14.38
   9  -4  -2   33.86    6.49
  -8   2   2   41.75    6.96
   8  -2  -2   54.27    9.28
  -7   0   2 2322.55  129.88
   7   0  -2 2701.53  147.51
  -6  -2   2 1315.05   79.32
   6   2  -2 1405.96   85.35
  -5  -4   2  820.11   58.91
   5   4  -2  931.43   65.87
  -4  -6   2 1809.06   97.41
   4   6  -2 2075.32  122.46
  -3  -8   2 2168.55  134.06
   3   8  -2 2114.28  140.09
  -2 -10   2 3745.68  199.46
   2  10  -2 3534.16  207.81
  -1 -12   2 1537.70  101.59
   1  12  -2 1634.18   90.92
   0 -14   2  481.49   46.85
   0  14  -2  516.28   53.34
   1 -16   2  100.66   20.87
  -1  16  -2  112.25   20.87
   2 -18   2   50.56   16.70
  -2  18  -2   98.34   28.76
   3 -20   2  666.11   69.12
  -3  20  -2  512.10   85.81
   4 -22   2  911.02   87.67
  -4  22  -2  880.41  133.13
   5 -24   2  683.73   75.61
  -5  24  -2  796.91  120.60
   6 -26   2  295.48   56.13
  -6  26  -2  328.88   72.83
   7 -28   2  172.09   58.45
  -7  28  -2  157.25   82.57
   8 -30   2  446.23   99.27
  -8  30  -2  423.97  121.53
 -23  29   2  444.38  107.15
  23 -29  -2   17.16    5.10
 -22  27   2  676.77   90.45
  22 -27  -2   20.41   14.84
 -21  25   2 1001.48   92.77
  21 -25  -2 1012.15  117.82
 -20  23   2 1265.88  115.04
  20 -23  -2 1362.36  116.89
 -19  21   2 1714.90  139.62
  19 -21  -2 1703.76  111.79
 -18  19   2  726.87   77.93
  18 -19  -2  662.39   65.40
 -17  17   2   20.87   17.16
  17 -17  -2   22.27    8.81
 -16  15   2   68.19   20.41
  16 -15  -2   93.24   18.55
 -15  13   2  734.76   64.48
  15 -13  -2  793.67   55.20
  14 -11  -2 1806.28  189.72
 -13   9   2 1593.36  137.30
  13  -9  -2 1802.57  109.94
 -12   7   2 1676.86  119.21
  12  -7  -2 1778.45  113.18
 -11   5   2 1928.27  105.30
  11  -5  -2 1388.80  129.88
 -10   3   2 3666.83  192.97
  10  -3  -2 3173.74  165.60
  -9   1   2 1693.09  108.08
   9  -1  -2 1838.28  115.97
  -8  -1   2 2969.18  159.10
   8   1  -2 3097.67  160.96
  -7  -3   2  221.73   19.48
   7   3  -2  202.24   22.73
  -6  -5   2 1519.61  100.66
   6   5  -2 1562.29  105.30
  -5  -7   2 2396.31  134.06
   5   7  -2 2457.07  138.69
  -4  -9   2 1614.24  112.72
   4   9  -2 1720.46  109.01
   3  11  -2 1176.82  127.10
  -2 -13   2 1256.60  103.44
   2  13  -2 1278.87   93.70
  -1 -15   2  147.97   23.19
   1  15  -2  168.85   32.47
   0 -17   2    8.35   11.60
   0  17  -2  -15.31   22.73
   1 -19   2  340.47   51.02
   2 -21   2   60.30   19.95
  -2  21  -2  100.19   63.09
   3 -23   2  399.85   63.55
  -3  23  -2  565.91   93.24
   4 -25   2  750.06   85.81
  -4  25  -2  702.29  104.83
   5 -27   2  556.17   79.78
  -5  27  -2  442.06   88.60
   6 -29   2  354.39   70.97
  -6  29  -2  182.30   87.67
 -24  28   2  169.77   70.04
  24 -28  -2   -5.57    9.28
 -23  26   2  560.34   82.10
  23 -26  -2   33.40   16.70
 -22  24   2  603.48  105.76
  22 -24  -2  715.74  132.20
 -21  22   2  640.59   79.78
  21 -22  -2  544.11   64.01
 -20  20   2  341.40   43.14
  20 -20  -2  219.87   35.72
 -19  18   2  448.09   64.94
  19 -18  -2  598.85   69.12
 -18  16   2   56.13   14.84
  18 -16  -2  164.67   21.80
 -17  14   2  898.04   86.74
  17 -14  -2  703.21   52.88
 -16  12   2  448.55   46.85
  16 -12  -2  421.19   41.75
 -15  10   2 2549.38  161.89
  15 -10  -2 2873.62  174.41
 -14   8   2  782.07   67.72
  14  -8  -2  954.63  115.04
 -13   6   2 2064.18  131.27
  13  -6  -2 2258.54  127.10
 -12   4   2 2862.03  174.88
  12  -4  -2 3021.59  164.67
 -11   2   2 3495.66  178.12
  11  -2  -2 3964.62  256.98
 -10   0   2 3164.00  190.18
  10   0  -2 3040.61  231.00
  -9  -2   2 2242.77  131.27
   9   2  -2 2235.35  138.69
  -8  -4   2  175.34   21.80
   8   4  -2  192.97   29.69
  -7  -6   2  440.20   32.01
   7   6  -2  564.52   47.31
  -6  -8   2 1055.29   77.93
   6   8  -2 1117.44   82.10
  -5 -10   2 1121.15   82.10
   5  10  -2 1086.36  128.95
  -4 -12   2  691.15   64.01
   4  12  -2  752.85   78.39
  -3 -14   2  673.53   67.26
   3  14  -2  750.99   69.58
  -2 -16   2  171.63   30.15
   2  16  -2  215.23   36.65
  -1 -18   2  544.11   51.02
   1  18  -2  642.91  105.76
   0 -20   2  290.84   51.95
   0  20  -2  173.95   47.31
   1 -22   2  147.04  158.18
  -1  22  -2  155.86  141.48
   2 -24   2  601.16   81.18
  -2  24  -2  495.40  126.63
   3 -26   2  415.62   62.16
  -3  26  -2  176.27   81.64
   4 -28   2  240.28   69.12
  -4  28  -2   70.51   50.10
 -25  27   2  192.04   80.25
  25 -27  -2    0.46    7.42
 -24  25   2  459.22   72.83
  24 -25  -2   -0.46   16.24
 -23  23   2 1022.81  112.72
  23 -23  -2 1149.91  128.95
 -22  21   2  219.87   46.85
  22 -21  -2  181.83   31.54
 -21  19   2  115.97   38.04
  21 -19  -2  128.03   24.12
 -20  17   2  793.67   72.36
  20 -17  -2  806.66   66.80
 -19  15   2  709.24   95.09
  19 -15  -2  684.66   63.09
 -18  13   2  581.22   86.28
  18 -13  -2  656.83   51.02
 -17  11   2 1389.73   93.70
  17 -11  -2 1672.22  124.78
 -16   9   2 1655.06  130.81
  16  -9  -2 1910.65  122.46
 -15   7   2  648.01   60.30
  15  -7  -2  808.05   99.27
 -13   3   2 1806.74  163.28
  13  -3  -2 1882.81  115.04
 -12   1   2 1508.94  105.76
  12  -1  -2 1813.70  109.94
 -11  -1   2 1678.25  115.50
  11   1  -2 1683.35   96.02
 -10  -3   2  678.17   61.23
  10   3  -2  631.32   46.39
  -9  -5   2   16.70    6.03
   9   5  -2   25.51   13.45
  -8  -7   2  588.64   44.07
   8   7  -2  786.71   69.58
  -7  -9   2  860.46   76.07
   7   9  -2  845.62   81.18
  -6 -11   2  925.40   68.65
   6  11  -2 1114.66   94.16
  -5 -13   2 1809.06  127.10
   5  13  -2 1951.47  118.75
  -4 -15   2  804.80   57.98
   4  15  -2  692.55   68.65
  -3 -17   2  750.99   82.10
   3  17  -2  647.55   75.61
  -2 -19   2 1514.51  119.21
   2  19  -2 1355.87  134.06
  -1 -21   2  573.80   73.75
   1  21  -2  492.62   95.09
   0 -23   2  996.37  244.92
   0  23  -2 1097.50  236.11
   1 -25   2  693.94   84.42
  -1  25  -2  330.27  102.51
   2 -27   2  219.41   72.83
  -2  27  -2  257.91  169.77
  -3  29  -2   15.31   58.45
  27 -28  -2  267.18  296.87
 -26  26   2  244.92   69.12
  26 -26  -2   24.58   13.92
 -25  24   2  549.21  126.17
  25 -24  -2   23.66   16.70
 -24  22   2  640.13   85.35
  24 -22  -2  795.06   91.38
 -23  20   2  632.71   69.12
  23 -20  -2 1065.03  193.89
 -22  18   2 1091.93   91.84
  22 -18  -2 1195.84   98.80
 -21  16   2 1647.17  194.36
  21 -16  -2 1428.69  111.79
 -19  12   2  661.00   57.05
  19 -12  -2  608.12   49.17
 -18  10   2 2025.68  136.84
  18 -10  -2 2036.35  161.89
 -17   8   2  301.51   36.18
  17  -8  -2  515.35   52.42
 -16   6   2  490.30   45.46
  16  -6  -2  649.87   55.66
 -15   4   2 1366.54   89.53
  15  -4  -2 1044.62   75.15
 -14   2   2 1249.18   82.57
  14  -2  -2 1214.85   95.09
 -13   0   2 1500.13  107.15
  13   0  -2 1476.94  116.89
 -12  -2   2  407.73   33.40
  12   2  -2  338.16   31.54
 -11  -4   2   31.08    8.81
  11   4  -2  125.24   33.40
 -10  -6   2   69.58   11.13
  10   6  -2  122.46   29.22
  -9  -8   2  276.93   32.47
   9   8  -2  262.08   33.40
  -8 -10   2  571.48   43.60
   8  10  -2  478.71   54.74
  -7 -12   2 2194.53  136.84
   7  12  -2 2547.99  192.50
  -6 -14   2 1175.89   86.28
   6  14  -2 1306.70  111.33
  -5 -16   2  640.59   47.31
   5  16  -2  735.22   77.46
  -4 -18   2 2052.59  121.07
   4  18  -2 1944.04  147.04
  -3 -20   2 1360.97   89.06
   3  20  -2 1251.03  146.58
  -2 -22   2  575.19   89.06
   2  22  -2  770.94  129.88
   1  24  -2  237.03   86.74
   0 -26   2  228.68   62.62
   0  26  -2   98.80   89.53
   1 -28   2  211.06   87.21
  -1  28  -2  150.29  181.83
  28 -27  -2  458.76  304.29
 -27  25   2  383.61   87.67
  27 -25  -2   19.95   14.84
 -26  23   2  566.37   94.63
  26 -23  -2   -0.46   11.13
 -25  21   2  914.27  140.09
  25 -21  -2 1114.20  148.90
 -23  17   2 1443.07  122.00
  23 -17  -2 1539.09  127.56
 -22  15   2 1150.38  115.04
  22 -15  -2 1142.95   96.95
 -21  13   2 1262.63  113.18
  21 -13  -2 1158.73   97.41
 -20  11   2 1261.70  122.00
  20 -11  -2 1246.86   87.21
 -19   9   2 1108.63   73.29
  19  -9  -2  963.44   76.54
 -18   7   2  505.15   38.96
  18  -7  -2  303.83   29.22
 -17   5   2 1030.24   97.41
  17  -5  -2 1081.73   92.31
 -16   3   2  600.70   56.59
  16  -3  -2  674.92   59.37
 -15   1   2 1443.54  116.43
  15  -1  -2 1652.74  101.59
 -14  -1   2  670.28   59.37
  14   1  -2  743.11   66.80
 -13  -3   2  690.69   58.91
  13   3  -2  803.41   58.91
 -12  -5   2  683.73   57.98
  12   5  -2  513.96   64.48
 -11  -7   2 1122.54   81.18
  11   7  -2 1064.56   87.21
 -10  -9   2 1580.84  103.44
  10   9  -2 1373.96   96.02
  -9 -11   2  869.74   67.72
   9  11  -2 1239.44  101.59
  -8 -13   2 1089.61  130.35
   8  13  -2 1429.16  205.49
  -7 -15   2  653.58   51.49
   7  15  -2  745.43   88.60
  -6 -17   2  334.44   35.25
   6  17  -2  495.87   82.57
  -5 -19   2  808.51   68.19
   5  19  -2  724.55  113.18
  -4 -21   2  917.52  122.92
   4  21  -2  902.21  160.50
  -3 -23   2  463.86   66.33
   3  23  -2  106.69   89.99
  -2 -25   2  146.58   22.27
   2  25  -2  251.88  105.76
  -1 -27   2    8.81   14.38
   1  27  -2   59.37  153.07
 -28  24   2  332.12   74.22
  28 -24  -2   43.60   14.84
 -27  22   2  557.10   98.80
  27 -22  -2  703.21  246.77
 -26  20   2  345.58   64.94
  26 -20  -2  566.84   75.61
 -25  18   2  464.33   65.40
  25 -18  -2  461.08   57.52
 -24  16   2 1049.72  111.33
  24 -16  -2 1082.19   88.13
 -23  14   2 1298.81  124.31
  23 -14  -2 1018.64   90.92
 -22  12   2 1295.10  120.60
  22 -12  -2 1379.06  122.46
 -21  10   2 1547.44  105.76
  21 -10  -2 1788.19  121.07
 -20   8   2  200.39   33.86
  20  -8  -2   80.25   39.89
 -19   6   2    0.93    8.81
  19  -6  -2   22.73   12.06
 -18   4   2  722.23   64.48
  18  -4  -2  554.31   61.69
 -17   2   2  346.50   36.65
  17  -2  -2  465.25   43.14
 -16   0   2 1914.82  127.10
  16   0  -2 2217.72  117.82
 -15  -2   2 2193.60  154.47
  15   2  -2 2425.07  134.98
 -14  -4   2 1845.71  121.53
  14   4  -2 2093.41  186.01
 -13  -6   2 1747.37  121.53
  13   6  -2 1995.07  148.90
 -12  -8   2 2162.52  129.42
  12   8  -2 1897.19  166.53
 -11 -10   2  551.53   51.95
  11  10  -2  578.44  115.50
 -10 -12   2  608.12   95.56
  10  12  -2  917.52   97.87
  -9 -14   2  770.01   64.94
   9  14  -2  736.15   96.95
  -8 -16   2  313.11   32.01
   8  16  -2  248.63   91.38
  -7 -18   2  608.59   84.89
   7  18  -2  507.93  173.48
  -6 -20   2 1511.72   99.27
   6  20  -2 1541.88  222.19
  -5 -22   2  504.22   54.27
   5  22  -2   13.45  120.14
  -4 -24   2  122.46   36.18
   4  24  -2   32.01  140.09
   3  26  -2  135.91  197.61
 -29  23   2  290.38   70.04
  29 -23  -2   33.40   11.13
 -28  21   2  318.21   83.96
  28 -21  -2   42.68   19.02
 -27  19   2   80.71   36.18
  27 -19  -2   -2.78   10.67
 -26  17   2  747.28   82.10
  26 -17  -2  608.59   70.04
  25 -15  -2 1128.11  229.61
 -24  13   2  844.23   73.29
  24 -13  -2  786.71   70.04
 -23  11   2  344.19   44.99
  23 -11  -2  209.20   29.69
 -22   9   2  795.52   81.64
  22  -9  -2  630.39   77.00
 -21   7   2   98.80   20.41
  21  -7  -2  160.03   22.27
 -20   5   2  112.25   15.77
  20  -5  -2  149.36   21.34
 -18   1   2 1003.33  122.00
  18  -1  -2 1350.76  192.97
 -17  -1   2  507.00   47.78
  17   1  -2  794.13  113.65
 -15  -5   2 1351.23  216.16
 -14  -7   2 1004.72   82.10
  14   7  -2 1245.47  127.10
 -13  -9   2  981.07   73.29
  13   9  -2  627.60   94.63
 -12 -11   2 1359.58  118.28
  12  11  -2 1428.69  158.64
 -11 -13   2  859.07   57.52
  11  13  -2  852.58  129.88
 -10 -15   2   96.95   20.41
  10  15  -2   80.25   68.65
  -9 -17   2   86.28   19.02
   9  17  -2  152.61   87.67
  -8 -19   2  682.80   67.72
   8  19  -2  551.53  140.09
   7  21  -2  359.49  220.80
  -6 -23   2  406.81   53.81
   6  23  -2  465.72  261.62
 -30  22   2  380.83  100.19
  30 -22  -2   32.93   17.63
 -29  20   2  169.31   65.40
  29 -20  -2   12.99   12.52
 -28  18   2   15.31   30.15
  28 -18  -2    7.42   13.92
 -27  16   2  477.78   82.10
  27 -16  -2  261.62   63.09
 -26  14   2  487.98   66.80
  26 -14  -2  577.51   62.62
 -25  12   2  836.81   89.06
 -24  10   2  285.27   41.28
  24 -10  -2  376.19   49.63
 -23   8   2 1035.34   95.56
  23  -8  -2  988.95   69.12
 -22   6   2  548.75   60.77
  22  -6  -2  596.99   72.83
 -21   4   2 1504.30  139.62
  21  -4  -2 1717.22  113.65
 -20   2   2 1057.14   71.90
  20  -2  -2 1216.25  137.30
 -19   0   2  581.68   61.23
  19   0  -2  699.50   63.09
 -18  -2   2  468.50   46.85
  18   2  -2  519.06   47.78
 -17  -4   2  581.22   56.13
  17   4  -2  478.71   87.67
 -16  -6   2  605.80   63.55
  16   6  -2  449.95   80.71
 -15  -8   2  845.16   65.87
  15   8  -2  821.50  119.21
 -14 -10   2 1374.89   99.27
  14  10  -2 1262.63  185.08
 -13 -12   2 1307.63   91.38
  13  12  -2 1312.73  196.68
 -12 -14   2   33.86   19.48
  12  14  -2  -21.80  102.51
 -11 -16   2   13.45   19.95
  11  16  -2  105.30  116.43
 -10 -18   2   54.27   16.70
  10  18  -2  169.31  109.94
  -9 -20   2  256.98   40.82
   9  20  -2  186.94  137.77
  -8 -22   2  642.91   64.94
   8  22  -2  509.32  315.89
  31 -21  -2  391.50  198.53
 -30  19   2   13.45   51.49
  30 -19  -2 -261.15  212.45
 -29  17   2   43.60   38.50
  29 -17  -2   -4.17   11.13
 -28  15   2  126.63   38.96
  28 -15  -2    8.81   10.20
 -27  13   2  624.36   77.00
  27 -13  -2  891.08  104.83
 -26  11   2 1743.19  151.22
  26 -11  -2 1864.26  143.33
  25  -9  -2  758.88   77.93
 -24   7   2  730.12   82.57
  24  -7  -2  696.72   77.00
 -23   5   2 1136.00  114.57
  23  -5  -2 1093.79  104.83
 -22   3   2 1587.80  116.43
  22  -3  -2 1487.14  137.30
 -21   1   2  942.10   83.03
  21  -1  -2  931.43   79.32
 -20  -1   2  446.70   50.56
  20   1  -2  422.11   50.56
 -19  -3   2  323.78   40.36
  19   3  -2  256.05   36.65
 -18  -5   2  578.90   66.33
  18   5  -2  593.74  117.36
 -17  -7   2 1282.58   99.27
  17   7  -2 1412.92  192.97
 -15 -11   2  473.14   51.95
  15  11  -2  440.20  111.33
 -14 -13   2  258.83   42.68
  14  13  -2  164.67   98.80
 -13 -15   2  220.33   41.28
  13  15  -2  -34.33   90.45
 -12 -17   2  217.55   91.38
 -11 -19   2  408.66   52.42
  11  19  -2  560.34  307.08
 -10 -21   2  622.04   80.25
  10  21  -2   56.59   69.58
 -31  18   2   21.80   47.31
  31 -18  -2    0.93    2.32
 -30  16   2  122.92   44.07
  30 -16  -2    2.78   10.20
 -29  14   2  380.37  180.91
  29 -14  -2   25.05   13.45
 -28  12   2 1414.31  128.95
  28 -12  -2  189.72   38.04
 -27  10   2  688.37   69.12
  27 -10  -2  682.34   77.46
 -26   8   2  295.94   56.13
  26  -8  -2  274.61   42.68
 -25   6   2  550.60   70.97
  25  -6  -2  423.04   62.16
 -24   4   2 1323.86  116.89
  24  -4  -2 1064.56   85.81
 -23   2   2 1419.42  134.98
  23  -2  -2 1282.58  147.04
  22   0  -2  505.15   59.84
 -21  -2   2  133.13   77.93
  21   2  -2   44.99   15.77
 -20  -4   2  108.08   27.37
  20   4  -2  126.63   94.63
 -19  -6   2  335.84   47.78
  19   6  -2  518.60  154.93
 -18  -8   2  477.78   57.52
  18   8  -2  517.67  165.13
 -17 -10   2  526.95   70.51
  17  10  -2  586.32  150.29
 -16 -12   2  382.22   56.13
  16  12  -2  267.18  128.95
 -14 -16   2  517.67   71.43
  14  16  -2  641.98  348.82
 -13 -18   2  462.47   79.78
  13  18  -2  700.89  372.48
 -31  15   2  260.69   70.97
  31 -15  -2   20.87   11.13
 -30  13   2  820.57  120.14
  30 -13  -2   76.54   25.51
 -29  11   2  917.52  112.25
  29 -11  -2  113.65   29.69
 -28   9   2  377.58   59.84
 -27   7   2  837.27   94.16
  27  -7  -2   47.78   19.02
 -26   5   2 1011.68  106.22
  26  -5  -2  115.04   28.30
 -25   3   2 1350.30  103.44
  25  -3  -2 1215.78  116.43
 -24   1   2  324.24   64.01
  24  -1  -2  310.32   55.20
 -23  -1   2   88.13   27.83
  23   1  -2  -51.49  159.57
 -22  -3   2   62.62   25.51
  22   3  -2  192.04   69.12
 -21  -5   2  153.54   40.36
  21   5  -2   83.03  104.37
 -20  -7   2  279.24   43.14
  20   7  -2   11.13  107.62
 -19  -9   2  445.31   61.69
  19   9  -2  -14.84   84.42
 -18 -11   2  612.76   73.75
  18  11  -2 -107.62  142.87
 -17 -13   2  293.62   46.85
  17  13  -2   33.40   82.57
 -16 -15   2  499.58   53.34
  16  15  -2  838.66  397.07
 -31  12   2  380.37   76.54
  31 -12  -2   42.21   17.16
 -30  10   2   44.07   28.30
  30 -10  -2   -1.39    3.71
 -29   8   2   43.60   23.66
  29  -8  -2   18.55    9.74
 -28   6   2  479.63   84.42
  28  -6  -2   74.68   19.02
 -27   4   2  979.21  102.05
  27  -4  -2   94.16   22.27
  26  -2  -2   57.52   16.70
 -23  -4   2  117.82   38.04
  23   4  -2  -50.10  168.85
 -22  -6   2  191.57   41.75
  22   6  -2   43.60  122.46
 -21  -8   2  449.95   53.81
  21   8  -2  161.42  122.92
 -20 -10   2  491.23   61.69
  20  10  -2  137.30  163.74
 -19 -12   2  481.49   60.77
  19  12  -2  134.52  139.62
 -30   7   2  -25.98   34.79
  30  -7  -2   -2.32    3.71
 -29   5   2   80.71   31.54
  29  -5  -2    6.49    8.35
 -28   3   2  557.56   79.78
  28  -3  -2   58.91   18.55
 -27   1   2  520.92   61.69
  27  -1  -2   40.36   12.99
 -26  -1   2  407.27   66.80
 -25  -3   2  505.61   79.32
  25   3  -2  400.78  145.19
 -24  -5   2  443.92   76.07
  24   5  -2  109.47   69.12
 -23  -7   2  284.35   45.46
  23   7  -2  457.37  208.74
 -26  -5  -3   20.41   19.02
  27   3   3  111.79  103.44
 -27  -3  -3   86.28   19.95
 -28  -1  -3  156.79   35.25
  29  -1   3  853.97  409.59
 -29   1  -3   87.67   17.16
  30  -3   3  147.51   58.45
 -30   3  -3   94.63   25.51
 -31   5  -3  123.85   29.69
 -22 -10  -3   88.13   23.19
 -23  -8  -3   47.78   18.55
  24   6   3   12.52  103.44
 -24  -6  -3   23.66   13.45
  25   4   3  161.42   67.26
 -25  -4  -3   51.02   15.31
  26   2   3 -235.18  255.59
 -26  -2  -3   62.16   16.70
  27   0   3  243.06  125.71
 -27   0  -3    0.46   10.67
  28  -2   3  273.21  124.78
 -28   2  -3   -5.10   31.54
  29  -4   3   35.25   88.60
 -29   4  -3   54.74   18.55
  30  -6   3  166.99   30.61
 -30   6  -3  147.51   29.69
 -31   8  -3   83.50   18.55
  32 -10   3  119.68   19.48
 -32  10  -3   35.72   12.99
  33 -12   3  130.81   66.33
 -33  12  -3  148.44   34.79
  19  13   3   44.07   60.77
 -19 -13  -3   77.46   22.73
  20  11   3  -65.40  102.98
 -20 -11  -3  234.25   36.65
  21   9   3  211.52  142.41
 -22  -7  -3   37.57   15.31
  23   5   3   79.78  105.30
 -23  -5  -3   26.90   15.31
  24   3   3  229.61   96.02
 -24  -3  -3  138.23   19.48
  25   1   3  169.31  238.89
 -25  -1  -3  208.27   34.33
  26  -1   3  186.01   76.54
 -26   1  -3  206.88   46.85
 -27   3  -3  159.10   71.43
  28  -5   3  132.20   21.80
 -28   5  -3   57.98   21.80
  29  -7   3  299.65   33.40
 -29   7  -3   69.12   19.02
  30  -9   3  478.71   50.10
 -30   9  -3   95.56   30.15
  31 -11   3  161.89   31.08
 -31  11  -3  159.10   40.36
  32 -13   3   13.45    7.89
 -32  13  -3    0.93   14.38
  33 -15   3   -0.93    6.49
 -33  15  -3  -11.60   14.38
  16  16   3  209.20   68.19
 -16 -16  -3    3.71    4.64
  17  14   3  123.39  212.91
 -17 -14  -3   32.01   15.77
  18  12   3  305.22  136.38
 -18 -12  -3   34.33   19.48
  19  10   3  405.42  167.45
 -19 -10  -3  103.90   25.05
  20   8   3  365.99  107.62
 -20  -8  -3  348.82   41.75
  21   6   3  517.67  109.47
 -21  -6  -3  214.77   28.76
  22   4   3  539.93  140.09
 -22  -4  -3  592.35   52.88
  23   2   3  353.00  128.03
 -23  -2  -3  423.04  109.94
  26  -4   3   89.53   21.34
 -26   4  -3   69.58   70.51
  27  -6   3   94.16   19.02
 -27   6  -3   57.52   20.87
  28  -8   3  493.08   57.52
 -28   8  -3  363.20   45.92
  29 -10   3  200.85   34.33
 -29  10  -3  262.55  150.76
  30 -12   3  161.42   22.73
 -30  12  -3  137.77   34.79
  31 -14   3  108.08   25.98
 -31  14  -3   44.07   26.90
  32 -16   3   32.93   15.31
 -32  16  -3   31.08   19.95
  33 -18   3    3.25    8.35
 -33  18  -3   27.37   22.27
  13  19   3  -12.52   69.12
  14  17   3   32.93   91.84
 -14 -17  -3   32.01   13.45
  15  15   3  257.91  123.85
 -15 -15  -3   47.78   13.92
  16  13   3  460.15  144.26
 -16 -13  -3  463.40   50.56
  17  11   3  390.11  129.42
 -17 -11  -3  423.04   48.24
  18   9   3  234.25   99.27
 -18  -9  -3  169.31   62.16
  19   7   3  370.16  115.50
 -19  -7  -3  366.45   38.04
  20   5   3  720.38  125.71
 -20  -5  -3  596.53   43.60
  21   3   3  883.66  157.71
 -21  -3  -3  738.47   58.45
  22   1   3  699.04  165.13
 -22  -1  -3  471.75   44.99
  23  -1   3  277.39   92.77
 -23   1  -3  211.98   32.47
  24  -3   3   13.92   10.67
 -24   3  -3   27.83   14.84
  25  -5   3   82.10   18.09
 -25   5  -3   73.29   22.27
  26  -7   3  188.79   29.69
 -26   7  -3  278.78   40.36
  27  -9   3  409.13  139.62
 -27   9  -3  205.95   29.69
  28 -11   3  143.33   26.90
 -28  11  -3  305.22  110.40
  29 -13   3  440.20   46.85
 -29  13  -3  417.01   73.29
  30 -15   3  212.91   35.25
 -30  15  -3  135.45   33.86
  31 -17   3  133.59   26.90
 -31  17  -3   70.97   30.61
  32 -19   3  255.12   42.68
 -32  19  -3   29.22   19.48
 -33  21  -3  128.95   37.11
  11  20   3   31.08   89.53
 -11 -20  -3  118.75   21.34
  12  18   3  320.06  174.41
 -12 -18  -3  -19.95   19.95
  13  16   3  345.58  132.20
 -13 -16  -3   14.84   13.92
  14  14   3  570.09  141.01
 -14 -14  -3  355.78   40.82
  16  10   3  455.05  112.72
 -16 -10  -3  515.35   46.39
  17   8   3  154.93   73.75
 -17  -8  -3  146.58   19.95
  18   6   3  106.69   61.69
 -18  -6  -3   54.27   12.99
  19   4   3  410.05   81.64
 -19  -4  -3  392.43   42.21
  20   2   3  590.03  113.65
 -20  -2  -3  346.50   36.65
  21   0   3  141.48   58.45
 -21   0  -3  153.54   24.12
  22  -2   3   77.93   12.99
 -22   2  -3   94.63   19.48
  23  -4   3  134.98   19.95
 -23   4  -3  102.98   19.48
  24  -6   3  117.82   23.66
 -24   6  -3  130.35   24.58
  25  -8   3  471.28   47.31
 -25   8  -3  421.19   42.21
  26 -10   3  375.26   56.13
 -26  10  -3  423.04   56.13
  27 -12   3  413.30   44.07
 -27  12  -3  421.19   59.37
  28 -14   3  355.32   46.39
 -28  14  -3  334.44  129.42
  29 -16   3  335.37   33.86
 -29  16  -3  283.88   45.46
  30 -18   3  356.71   45.46
 -30  18  -3  353.00   63.55
  31 -20   3  561.74   65.87
 -31  20  -3   83.03   32.01
  32 -22   3  436.96   80.71
 -32  22  -3  134.06   27.37
   8  23   3  472.67  165.60
  -8 -23  -3  336.76   44.07
   9  21   3  344.19  157.71
  -9 -21  -3   23.66   10.20
  10  19   3  579.36  142.87
 -10 -19  -3   77.93   17.63
  11  17   3  737.54  152.15
 -11 -17  -3  472.67   38.04
  12  15   3  742.64  179.51
 -12 -15  -3  735.68   79.78
  13  13   3  414.69  105.76
 -13 -13  -3  132.20   19.02
  14  11   3  204.56   65.40
 -14 -11  -3  145.19   19.95
  15   9   3  134.06   71.43
 -15  -9  -3   56.59   13.92
  16   7   3   -8.81   34.79
 -16  -7  -3  103.44   16.24
  18   3   3  744.03  119.68
 -18  -3  -3  668.42   52.88
 -19  -1  -3  218.01   22.27
 -20   1  -3  119.21   19.02
  21  -3   3   25.98   10.20
 -21   3  -3   15.31    9.74
  22  -5   3   90.45   14.38
 -22   5  -3   74.68   16.70
  24  -9   3  303.83   37.57
 -24   9  -3  315.43   35.72
  25 -11   3  487.52   57.98
 -25  11  -3  445.31   59.84
  26 -13   3  494.48   53.34
 -26  13  -3  561.27   59.84
  27 -15   3  351.14   41.75
 -27  15  -3  304.76   42.21
  28 -17   3  436.96   56.13
 -28  17  -3  399.38   61.23
  29 -19   3  326.56   36.18
 -29  19  -3  318.21   57.05
  30 -21   3   12.52   76.07
 -30  21  -3   91.38   28.76
  31 -23   3   25.05   11.60
 -31  23  -3   15.31   30.61
   6  24   3  288.06  109.01
   7  22   3  242.14  101.59
  -7 -22  -3   51.95   15.77
   8  20   3  402.63  133.59
  -8 -20  -3  -12.99   22.27
   9  18   3  277.85  110.86
  -9 -18  -3  248.63   26.90
  10  16   3  578.44  104.37
 -10 -16  -3  500.97   44.99
  11  14   3  865.57  129.88
 -11 -14  -3  835.41   54.27
  12  12   3  283.88   68.19
 -12 -12  -3  163.28   21.34
  13  10   3   -5.57   62.16
 -13 -10  -3   -7.42   22.73
  14   8   3   -7.89   37.57
 -14  -8  -3    8.81    7.42
  15   6   3  206.88   43.60
 -15  -6  -3  158.18   17.63
  16   4   3  726.41   80.25
 -16  -4  -3  714.35   57.98
  17   2   3 1079.87   83.96
 -17  -2  -3 1220.88   84.42
  18   0   3  950.45  108.54
 -18   0  -3 1018.18   64.01
  19  -2   3  229.61   28.30
 -19   2  -3  248.63   26.44
  20  -4   3  442.52   48.24
 -20   4  -3  359.03   33.40
  21  -6   3 1345.66  112.25
 -21   6  -3 1194.44   98.80
  22  -8   3  523.24   46.39
 -22   8  -3  527.41   53.81
  23 -10   3  505.15   51.02
 -23  10  -3  480.56   56.13
  24 -12   3  378.51   43.14
 -24  12  -3  340.94   46.39
  25 -14   3  201.32   27.83
 -25  14  -3  135.91   27.37
  26 -16   3   97.87   15.77
 -26  16  -3  117.36   26.90
  27 -18   3  690.23  188.33
 -27  18  -3  480.10   58.45
  28 -20   3  193.43   31.08
 -28  20  -3  188.33   44.07
  29 -22   3   35.25   16.70
 -29  22  -3  167.45   81.64
  30 -24   3   19.95   12.06
 -30  24  -3   61.69   36.65
   4  25   3  323.78  108.54
  -4 -25  -3  247.70   40.36
   5  23   3  227.29  216.62
   6  21   3  283.42  120.14
  -6 -21  -3  148.90   20.87
   7  19   3   -4.17   75.61
  -7 -19  -3   29.69   35.25
   8  17   3   69.58   62.62
  -8 -17  -3   80.71   15.77
   9  15   3  380.83   72.83
  -9 -15  -3  353.00   29.22
  10  13   3  472.67   86.74
 -10 -13  -3  347.43   35.25
  11  11   3  282.96   57.52
 -11 -11  -3  301.51   37.57
  12   9   3  131.74   32.93
 -12  -9  -3   73.29   11.13
  13   7   3  141.01   36.65
 -13  -7  -3  115.97   18.09
  14   5   3  301.05   72.36
 -14  -5  -3  240.28   22.73
  15   3   3  594.21   60.30
 -15  -3  -3  576.58   41.75
  16   1   3  683.27   82.57
 -16  -1  -3  709.71   55.66
  17  -1   3  967.15   70.51
 -17   1  -3 1191.66   82.57
  18  -3   3  834.95   63.55
 -18   3  -3  889.69   65.40
  19  -5   3 1887.92  195.29
 -19   5  -3 1458.38  106.22
  20  -7   3 1526.10   96.02
 -20   7  -3 1492.24   90.45
  21  -9   3  690.69   62.16
 -21   9  -3  813.15   76.54
  22 -11   3  168.38   22.27
 -22  11  -3  107.15   24.58
  23 -13   3   51.49   14.38
 -23  13  -3   23.66   15.77
  24 -15   3   67.26   15.31
 -24  15  -3   57.98   15.77
  25 -17   3  301.51   35.25
 -25  17  -3  268.11   43.14
  26 -19   3  294.09   37.57
 -26  19  -3  230.08   45.46
  27 -21   3  250.02   38.96
 -27  21  -3  265.79   49.63
  28 -23   3  139.62   26.90
 -28  23  -3  106.22   38.50
  29 -25   3  187.40   29.22
 -29  25  -3   56.13   28.30
 -30  27  -3   86.28   33.86
   2  26   3  263.94  146.12
  -2 -26  -3  139.16  299.65
  -3 -24  -3  314.50  217.55
   4  22   3  -26.90   63.09
  -4 -22  -3    0.00   20.41
  -5 -20  -3    2.78   19.95
   6  18   3  377.58   81.18
  -6 -18  -3  218.94   46.85
   7  16   3  675.38  106.22
  -7 -16  -3  635.49   50.10
   9  12   3  674.45   83.50
  -9 -12  -3  759.81   92.31
  10  10   3  476.85   59.37
 -10 -10  -3  437.42   31.08
  11   8   3  320.06   49.17
 -11  -8  -3  278.32   25.98
  12   6   3  277.39   38.96
 -12  -6  -3  227.29   19.95
  13   4   3  693.47   89.06
 -13  -4  -3  483.34   70.97
 -14  -2  -3  860.93   80.25
  15   0   3  862.78  115.50
 -15   0  -3  972.25   64.01
  16  -2   3 1223.67  164.67
 -16   2  -3 1328.96  103.90
 -17   4  -3  457.83   53.81
  18  -6   3  505.61   47.78
 -18   6  -3  519.99   92.31
  19  -8   3  662.39   65.40
 -19   8  -3  667.96   59.37
  20 -10   3  308.47   32.47
 -20  10  -3  247.70   30.61
  21 -12   3   19.02    7.89
 -21  12  -3   -2.78    7.89
  22 -14   3   67.26   13.92
 -22  14  -3   28.76   14.84
  23 -16   3  113.65   21.34
 -23  16  -3  116.89   73.29
  24 -18   3  538.54   55.20
 -24  18  -3  502.36   62.16
  25 -20   3  455.51   60.77
 -25  20  -3  524.63   69.12
  26 -22   3  295.48   44.07
 -26  22  -3  423.51   56.13
  27 -24   3  102.51   31.08
 -27  24  -3  176.73   46.85
  28 -26   3  143.33   35.72
 -28  26  -3  168.85   43.14
  29 -28   3  896.64  310.79
 -29  28  -3  140.55   46.39
   0  27   3  390.57  147.97
   0 -27  -3   19.95    8.81
  -1 -25  -3   71.90  232.39
   2  23   3  -12.99   50.56
  -2 -23  -3   29.22   23.19
   4  19   3  116.89   44.53
  -4 -19  -3   43.60   21.80
   5  17   3  245.38   58.91
  -5 -17  -3  289.91   42.68
   6  15   3  669.82   90.92
  -6 -15  -3  787.17   53.34
   7  13   3  608.59   63.09
  -7 -13  -3  687.44   56.13
   8  11   3  706.92   67.72
  -8 -11  -3  689.30   55.66
   9   9   3 1393.90  111.33
  -9  -9  -3 1264.02   83.50
  11   5   3  829.38   81.18
 -11  -5  -3  613.22   48.71
  12   3   3  527.41   50.56
 -12  -3  -3  487.05   39.43
  13   1   3  714.81  120.14
 -13  -1  -3  608.12   42.68
  14  -1   3  377.12   48.71
 -14   1  -3  361.81   30.15
  15  -3   3  440.20   44.07
 -15   3  -3  385.47   32.93
  16  -5   3  603.95   69.12
 -16   5  -3  447.63   38.50
  17  -7   3 1680.11  107.62
 -17   7  -3 1511.26  101.12
  19 -11   3  455.05   38.50
 -19  11  -3  423.04   49.17
  20 -13   3   40.82   11.13
 -20  13  -3   90.92   19.02
  21 -15   3   38.50   11.13
 -21  15  -3   28.76   13.92
  22 -17   3  113.65   53.34
 -22  17  -3   94.16   21.80
  23 -19   3  590.50   51.95
 -23  19  -3  555.24   90.45
  24 -21   3  737.08   70.51
 -24  21  -3  756.56   84.89
  25 -23   3  440.20   51.49
 -25  23  -3  456.90   64.94
  26 -25   3  256.05   37.11
 -26  25  -3  151.22   46.39
  27 -27   3  211.52   32.47
 -27  27  -3  -14.84   33.40
 -28  29  -3  280.64   65.87
  -2  28   3  428.14  266.26
   2 -28  -3   13.92    9.74
  -1  26   3  269.04  119.21
   1 -26  -3   48.24   26.90
   0  24   3  102.05   81.18
   0 -24  -3  178.59   47.31
  -1 -22  -3   26.44  128.49
   2  20   3  179.98  122.46
  -2 -20  -3  197.61   41.28
   3  18   3  118.75   39.89
   4  16   3  550.60   66.33
  -4 -16  -3  482.88   49.17
   5  14   3  319.60   42.21
  -5 -14  -3  477.31   60.77
   6  12   3  362.74   44.53
  -6 -12  -3  452.27   36.18
   7  10   3  336.30   45.92
  -7 -10  -3  366.45   32.47
   8   8   3  994.52   77.46
  -8  -8  -3  979.21   65.40
   9   6   3 1575.74  136.84
  -9  -6  -3 1451.42  102.98
  10   4   3  823.35   62.16
 -10  -4  -3  681.41   44.99
  11   2   3  784.85   72.36
 -11  -2  -3  665.64   46.39
  12   0   3  309.40   34.33
 -12   0  -3  249.56   22.73
  13  -2   3   12.52    6.03
 -13   2  -3   50.10    7.89
  14  -4   3   72.36   11.13
 -14   4  -3   29.69    7.89
  15  -6   3  701.36   53.81
 -15   6  -3  738.00   50.10
  16  -8   3  981.99   66.33
 -16   8  -3 1075.23   79.32
  17 -10   3  961.59   77.00
 -17  10  -3  884.58  101.12
  18 -12   3  781.14   53.81
 -18  12  -3  710.64   59.84
  19 -14   3  453.66   41.75
 -19  14  -3  443.45   45.92
  20 -16   3  301.05   38.50
 -20  16  -3  256.98   30.61
  21 -18   3  184.62   25.51
 -21  18  -3  157.25   25.51
  22 -20   3  497.72   39.43
 -22  20  -3  483.34   68.65
  23 -22   3  495.87   56.59
 -23  22  -3  563.13   55.20
  24 -24   3   56.13   19.48
 -24  24  -3  123.39   34.79
  25 -26   3  320.99   46.39
 -25  26  -3  160.96   46.39
  26 -28   3  291.77   68.19
  -4  29   3  224.51  119.21
   4 -29  -3   25.51   16.70
  -3  27   3  165.60   72.36
   3 -27  -3   26.90   22.73
  -2  25   3  436.49  108.54
   2 -25  -3  466.18   81.18
   1 -23  -3  540.86   97.41
   0  21   3  262.55   56.59
   0 -21  -3  220.33   35.72
   1  19   3  369.70   42.21
  -1 -19  -3  279.24   46.85
   2  17   3  979.21  110.86
  -2 -17  -3  865.10   66.33
   3  15   3 1264.02  108.08
  -3 -15  -3 1126.72   79.32
   4  13   3  802.48   78.86
  -4 -13  -3  865.57   75.15
   6   9   3  154.00   20.41
  -6  -9  -3   97.41   15.31
   7   7   3  662.39   54.27
  -7  -7  -3  566.37   38.50
   8   5   3 1511.26   94.63
  -8  -5  -3 1037.66   77.00
   9   3   3 1161.05   70.97
  -9  -3  -3 1043.22   98.34
  10   1   3  814.08   90.92
 -10  -1  -3  735.22   44.99
  11  -1   3  250.02   25.51
 -11   1  -3  150.29   18.55
  12  -3   3  586.32   42.68
 -12   3  -3  406.34   32.01
  13  -5   3  581.68   60.30
 -13   5  -3  983.39   62.62
  14  -7   3  821.96   64.48
 -14   7  -3 1049.72   84.89
  15  -9   3 1124.40   82.10
 -15   9  -3 1410.14   92.31
  16 -11   3  932.83   77.46
 -16  11  -3 1044.15   89.53
  18 -15   3 1567.39  115.50
 -18  15  -3 1682.43   97.87
  19 -17   3  510.25   64.01
 -19  17  -3  585.39   56.13
  20 -19   3  390.11   39.89
 -20  19  -3  333.52   41.28
  21 -21   3  192.97   30.61
 -21  21  -3  227.29   33.40
  22 -23   3   93.70   19.95
 -22  23  -3   78.86   26.44
  23 -25   3   28.30   18.09
 -23  25  -3   36.18   25.51
  24 -27   3  211.52   32.01
 -24  27  -3   87.21   32.01
  25 -29   3  681.88  341.40
 -25  29  -3  166.53   44.99
   6 -30  -3  -13.92  231.47
  -5  28   3  172.09   76.07
   5 -28  -3   12.06   14.84
  -4  26   3  344.19   92.31
   4 -26  -3   -5.10   15.77
  -3  24   3  919.84  122.00
   3 -24  -3  988.49   98.34
  -2  22   3  572.41   78.39
   2 -22  -3  516.74   62.62
  -1  20   3  402.63   66.33
   1 -20  -3  458.30   56.59
   0  18   3  794.59   75.61
   0 -18  -3  641.52   59.84
   1  16   3 1231.09   90.92
  -1 -16  -3  985.71   78.86
   2  14   3 1314.12   95.09
  -2 -14  -3 1217.17  100.19
   3  12   3  353.93   63.55
   4  10   3  651.73   53.34
  -4 -10  -3  501.43   51.49
   5   8   3 1173.57   96.95
  -5  -8  -3  976.43   71.90
   6   6   3 1480.65   94.16
  -6  -6  -3 1109.56   68.19
   7   4   3 1216.25   78.86
  -7  -4  -3 1098.89   70.04
   9   0   3  115.97   23.19
  -9   0  -3   98.34   18.09
  10  -2   3  301.97   48.71
 -10   2  -3  189.72   25.98
  12  -6   3  912.88   62.62
 -12   6  -3  849.33   69.58
  13  -8   3 1098.89   62.62
 -13   8  -3 1177.74   77.46
  14 -10   3 1088.68   75.15
 -14  10  -3 1224.59   88.60
  15 -12   3  364.13   27.83
 -15  12  -3  392.89   31.54
  17 -16   3 1172.64   88.60
 -17  16  -3 1075.23   98.34
  18 -18   3  784.85   63.55
 -18  18  -3  614.62   55.66
 -19  20  -3  236.11   37.11
  20 -22   3  186.47   29.69
 -20  22  -3  142.87   32.47
  21 -24   3   77.00   17.16
 -21  24  -3   89.06   28.76
  22 -26   3   25.98   15.77
 -22  26  -3   38.96   30.15
  23 -28   3  224.97   41.28
 -23  28  -3   69.12   28.76
  24 -30   3  417.48  184.15
 -24  30  -3  183.69   51.49
  -7  29   3  -68.19   63.09
   7 -29  -3   -2.78   11.13
  -6  27   3  329.34   89.06
   6 -27  -3   18.55   25.05
  -5  25   3  543.65  101.12
   5 -25  -3  602.09   79.78
  -4  23   3  613.22   79.78
   4 -23  -3  637.81   81.18
  -3  21   3  218.01   43.14
   3 -21  -3  198.07   32.47
  -2  19   3  658.68   70.97
   2 -19  -3  599.77   67.26
  -1  17   3 1313.19   87.67
   1 -17  -3 1019.10   87.21
   0  15   3  608.59   54.27
   0 -15  -3  666.57   52.42
  -1 -13  -3  470.82   75.61
   2  11   3   42.68   11.60
  -2 -11  -3   71.90   11.60
   3   9   3  243.06   25.98
  -3  -9  -3  157.71   17.16
   4   7   3  814.54   58.45
  -4  -7  -3  850.72   81.64
   6   3   3 1046.01   72.83
  -6  -3  -3 1114.20   73.29
  -7  -1  -3 1452.81   78.39
  -8   1  -3 1034.41   66.33
   9  -3   3  443.45   45.92
  -9   3  -3  397.53   31.54
  10  -5   3 1101.21   73.29
 -10   5  -3  989.88   79.32
  11  -7   3  958.80   78.39
  12  -9   3  823.82   60.77
 -12   9  -3  759.81   75.61
  13 -11   3  795.99   65.40
 -13  11  -3  616.01   63.55
  14 -13   3  494.94   43.60
 -14  13  -3  478.71   56.59
  16 -17   3 1080.33   81.64
 -16  17  -3  990.81   67.72
  17 -19   3 1016.32   76.07
 -17  19  -3  789.49   63.55
  19 -23   3   87.67   23.19
 -19  23  -3   95.09   25.98
  20 -25   3   51.95   20.41
 -20  25  -3   26.90   24.12
  21 -27   3  130.81   29.22
 -21  27  -3  209.67   58.45
  22 -29   3  247.24   54.74
 -22  29  -3   19.02   39.89
 -23  31  -3  375.26   81.64
  -9  30   3  312.64   89.53
   9 -30  -3    0.00  448.55
  -7  26   3  335.84   51.02
   7 -26  -3  348.36   64.94
  -6  24   3  603.02   77.46
   6 -24  -3  628.53   54.74
  -5  22   3  223.58   42.68
   5 -22  -3  105.76   30.61
  -3  18   3 1887.45  116.89
   3 -18  -3 1648.56  124.31
  -2  16   3  430.46   46.39
   2 -16  -3  306.15   32.47
   0  12   3  273.68   31.08
   0 -12  -3  274.61   25.98
   1  10   3   40.36   11.13
  -1 -10  -3   16.24    7.42
   2   8   3   33.86    7.89
  -2  -8  -3   18.55    5.10
   4   4   3  747.28   44.53
  -4  -4  -3  793.20   46.39
   5   2   3 2491.40  123.85
  -5  -2  -3 3161.22  192.97
   6   0   3 2833.73  136.38
  -6   0  -3 2891.71  136.84
   7  -2   3  334.91   33.40
  -7   2  -3  376.19   33.86
   8  -4   3 1947.29  168.85
  -8   4  -3 1472.30  107.15
   9  -6   3 2893.57  154.93
  -9   6  -3 2394.92  122.46
  11 -10   3  248.63   23.19
 -11  10  -3  248.17   35.72
  12 -12   3  284.35   26.44
 -12  12  -3  295.48   25.05
  13 -14   3  457.83   43.14
 -13  14  -3  449.02   38.04
  14 -16   3 1150.38  123.39
 -14  16  -3 1361.90   97.87
  15 -18   3 1152.70   82.57
 -15  18  -3 1219.03   80.25
  16 -20   3  486.13   45.46
 -16  20  -3  609.05   52.88
  17 -22   3  220.80   31.54
 -17  22  -3  263.94   41.28
  18 -24   3  272.29   38.96
 -18  24  -3  185.08   42.21
  19 -26   3   26.44   15.31
 -19  26  -3   -6.96   53.81
  20 -28   3  228.22   38.96
 -20  28  -3   89.99   59.37
  21 -30   3  231.00   57.52
 -21  30  -3  269.50   98.34
  11 -31  -3  822.43  509.78
 -10  29   3  603.48  122.92
  10 -29  -3   -6.49    9.74
  -9  27   3  703.68  115.97
   9 -27  -3  111.33   34.79
  -8  25   3  442.52  143.80
   8 -25  -3  337.23   71.43
  -7  23   3  206.88   39.89
   7 -23  -3  141.48   29.69
  -6  21   3   56.13   19.48
   6 -21  -3   43.60   21.80
  -5  19   3  480.56   46.85
   5 -19  -3  462.93   44.99
  -4  17   3  990.34   67.72
   4 -17  -3  833.10   61.23
  -3  15   3  477.31   55.66
   3 -15  -3  408.66   37.11
  -2  13   3  814.54   64.48
   2 -13  -3  693.47   59.84
  -1  11   3  266.72   23.19
   1 -11  -3  259.76   23.19
   0   9   3  624.82   44.53
   0  -9  -3  625.75   46.85
   2   5   3 1264.02   79.78
  -2  -5  -3  997.77   65.87
   3   3   3  848.40   75.15
  -3  -3  -3 1199.08  103.90
   4   1   3  612.30   45.46
  -4  -1  -3  413.30   30.15
   5  -1   3  889.69   42.21
  -5   1  -3  600.70   32.93
   6  -3   3  684.20   46.39
  -6   3  -3  590.50   41.75
   7  -5   3 4223.46  199.46
  -7   5  -3 4039.31  161.42
   8  -7   3  801.55   64.48
  -8   7  -3  654.51   44.99
  10 -11   3   49.63    8.81
 -10  11  -3    7.42    5.10
  11 -13   3   34.33    6.49
 -11  13  -3   68.19    9.74
  12 -15   3  455.05   38.04
 -12  15  -3  442.99   31.08
  13 -17   3  804.34   57.98
 -13  17  -3  883.66   56.13
  14 -19   3  346.04   32.01
 -14  19  -3  495.40   39.89
  15 -21   3  719.45   55.66
 -15  21  -3  806.66   58.91
  16 -23   3  770.47   76.07
 -16  23  -3  647.09   59.84
  17 -25   3  104.37   25.98
 -17  25  -3  102.51   31.54
  18 -27   3  305.22   52.88
 -18  27  -3  286.67   53.34
  19 -29   3  361.81   67.72
 -19  29  -3  181.37   46.85
  20 -31   3  119.21   40.82
 -20  31  -3  118.75   43.60
 -12  30   3  339.55  109.94
  12 -30  -3   25.98   12.52
 -11  28   3  605.80   94.16
  11 -28  -3    8.81   20.87
 -10  26   3  134.06   47.78
  10 -26  -3  178.59   41.75
  -9  24   3  104.37   38.04
   9 -24  -3  109.01   26.44
  -8  22   3   59.84   25.51
   8 -22  -3   46.39   17.63
  -7  20   3   67.26   25.98
   7 -20  -3   99.73   20.41
  -6  18   3  902.21   66.80
   6 -18  -3  877.63   73.75
  -5  16   3 1145.74   78.86
   5 -16  -3 1189.34   78.86
  -4  14   3 1236.65   91.84
   4 -14  -3 1412.92   92.77
  -3  12   3  901.75   60.77
   3 -12  -3  825.21   60.30
  -2  10   3 1338.70  118.28
   2 -10  -3 1161.51   81.18
  -1   8   3 1064.10   66.33
   1  -8  -3  792.28   82.57
   0   6   3 2152.78  197.14
   0  -6  -3 2188.96  129.88
   1   4   3 3063.81  147.51
  -1  -4  -3 2837.91  134.52
   2   2   3 1445.86   63.55
  -2  -2  -3 1412.46   71.43
   5  -4   3 2016.41   92.31
  -5   4  -3 1793.75  129.88
   6  -6   3 2195.46  104.83
  -6   6  -3 2246.95  114.57
   7  -8   3   73.29    7.89
  -7   8  -3  117.82   10.67
   8 -10   3   37.11    6.49
  -8  10  -3   21.80    5.10
   9 -12   3  223.58   21.80
  -9  12  -3  154.00   16.24
  10 -14   3  667.96   54.74
 -10  14  -3  546.89   37.11
  12 -18   3  377.58   33.40
 -12  18  -3  567.77   50.10
  13 -20   3  591.42   55.20
 -13  20  -3  712.49   62.62
  14 -22   3  577.51   72.36
 -14  22  -3  706.92  122.92
  15 -24   3  423.51   45.92
 -15  24  -3  360.88   45.92
  16 -26   3  472.21  176.73
 -16  26  -3  572.87   95.56
  17 -28   3  644.77   74.22
 -17  28  -3  439.28   74.68
  18 -30   3  196.68   39.89
 -18  30  -3   43.14   43.60
 -19  32  -3   71.43   56.13
 -14  31   3  207.35   88.13
  14 -31  -3   20.87    9.28
 -13  29   3  411.91   78.39
  13 -29  -3    0.00    8.35
 -12  27   3  401.70   70.04
  12 -27  -3  368.31   78.86
  11 -25  -3  137.77   93.70
 -10  23   3   19.95   28.76
  10 -23  -3   32.93   25.51
  -9  21   3   12.52   16.70
   9 -21  -3  -11.13    9.28
  -8  19   3  566.37   57.52
   8 -19  -3  488.45   52.42
  -7  17   3 1311.34  101.59
   7 -17  -3 1160.58   83.03
  -6  15   3 1245.93  161.89
   6 -15  -3 1556.26  120.60
  -5  13   3 1183.31   85.81
   5 -13  -3 1205.11   83.96
  -4  11   3 1171.71   76.07
   4 -11  -3 1029.77   73.29
  -3   9   3 2568.40  159.57
   3  -9  -3 2529.90  153.07
  -2   7   3 4184.96  212.45
   2  -7  -3 4199.80  199.92
  -1   5   3 1970.48  143.80
   1  -5  -3 1916.21  115.04
   0   3   3  440.67   44.53
   0  -3  -3  488.91   32.47
   4  -5   3 3440.93  277.39
  -4   5  -3 2754.87  106.69
   5  -7   3 1239.90   72.83
  -5   7  -3 1075.23   59.84
   7 -11   3  884.12   57.52
  -7  11  -3  844.23   65.87
   8 -13   3 1200.94   87.67
  -8  13  -3 1128.11   66.80
   9 -15   3   94.16   13.92
  -9  15  -3  130.81   17.16
  10 -17   3  415.62   49.17
 -10  17  -3  452.73   35.72
  11 -19   3  672.14   59.84
 -11  19  -3  687.91   52.42
  12 -21   3  676.31   65.40
 -12  21  -3  661.47   57.05
  13 -23   3  533.90   52.88
 -13  23  -3  344.65   48.71
  14 -25   3  857.22   90.92
 -14  25  -3  883.66   81.18
  15 -27   3  607.19   70.97
 -15  27  -3  642.91   89.53
  16 -29   3  208.74   47.31
 -16  29  -3  106.22   49.63
  17 -31   3   78.39   33.40
 -17  31  -3   50.56   33.86
 -15  30   3  291.31   70.04
  15 -30  -3    1.39    5.57
 -14  28   3  446.70   90.45
  14 -28  -3   20.87   18.55
 -13  26   3  598.85   97.41
  13 -26  -3  695.79   82.10
 -12  24   3  491.69   74.68
  12 -24  -3  507.00   60.30
 -11  22   3  220.33   38.96
  11 -22  -3  127.10   28.76
 -10  20   3  377.58   48.24
  10 -20  -3  276.46   36.65
  -9  18   3  799.70   63.09
   9 -18  -3  656.83   57.98
  -8  16   3 1307.63  107.62
   8 -16  -3 1224.59   77.93
  -7  14   3 1088.68   76.07
   7 -14  -3 1173.57   84.42
  -6  12   3 1124.86   81.64
   6 -12  -3  950.45   64.48
  -5  10   3 1288.61   77.93
   5 -10  -3 1162.90   89.06
  -4   8   3 2092.48  138.69
   4  -8  -3 2054.91  134.98
  -3   6   3  878.09   85.81
   3  -6  -3  802.02   64.94
  -2   4   3  645.70   53.34
   2  -4  -3  430.93   32.47
  -1   2   3  188.79   15.77
   1  -2  -3  156.79   13.92
   0   0   3  979.68   59.84
   1  -2   3 1039.05   75.15
   2  -4   3 1453.74   77.46
  -2   4  -3 1412.92   97.41
   3  -6   3 1163.36   74.22
  -3   6  -3 1200.01   94.16
   4  -8   3  773.72   57.52
  -4   8  -3  792.74   53.81
   5 -10   3 1458.84   90.92
  -5  10  -3 1508.94  110.40
   6 -12   3 1514.04   99.27
  -6  12  -3 1312.73   71.90
   7 -14   3  736.15   54.27
  -7  14  -3  536.22   46.85
   9 -18   3 1451.42  114.57
  -9  18  -3 1466.27  114.57
  10 -20   3  476.39   53.34
 -10  20  -3  475.46   47.78
  11 -22   3  288.52   39.89
 -11  22  -3  264.40   77.46
  12 -24   3  291.77   42.21
 -12  24  -3  250.49   43.60
  13 -26   3  311.25  132.66
 -13  26  -3  172.56   49.63
  14 -28   3  512.10   76.54
 -14  28  -3  371.09   77.00
  15 -30   3  110.40   36.65
 -15  30  -3  284.81   88.60
  16 -32   3  741.71  259.30
 -16  32  -3  -21.34   49.17
 -17  31   3  282.03   84.42
 -16  29   3  540.40   95.56
  16 -29  -3    9.28   14.38
 -15  27   3  506.07   91.84
  15 -27  -3  645.23   92.31
 -13  23   3  729.65   83.50
  13 -23  -3  689.76   64.01
 -12  21   3 1106.31   87.67
  12 -21  -3 1025.13   85.81
 -11  19   3  860.46   69.58
  11 -19  -3  808.97   70.51
 -10  17   3 2132.37  120.14
  10 -17  -3 1797.93  145.19
  -9  15   3  902.21   70.97
   9 -15  -3  925.40   65.87
  -8  13   3  902.21   73.75
   8 -13  -3  968.08   62.62
  -7  11   3 1207.43   78.39
   7 -11  -3 1150.84   83.96
  -6   9   3  578.44   39.89
   6  -9  -3  488.91   43.14
   5  -7  -3  450.87   55.66
  -4   5   3  961.12   51.02
   4  -5  -3  710.64   50.10
  -3   3   3 1689.38   87.21
   3  -3  -3 1286.29  124.31
  -2   1   3 1012.15   62.62
   2  -1  -3 1178.67   68.19
  -1  -1   3  204.10   15.77
   0  -3   3 1622.12   96.95
   0   3  -3 1305.77   75.15
   1  -5   3  608.59   40.36
  -1   5  -3  560.81   38.50
   2  -7   3 3058.24  152.15
  -2   7  -3 3457.62  192.97
   3  -9   3 1185.17   96.02
  -3   9  -3 1313.19   91.38
   4 -11   3 1225.52   81.18
  -4  11  -3 1259.38   70.97
   5 -13   3 1514.97   96.95
  -5  13  -3 1354.48   79.32
   6 -15   3 1656.45  109.01
  -6  15  -3 1829.93  105.76
   7 -17   3 1859.16  125.24
  -7  17  -3 1841.99  114.11
   8 -19   3  281.56   33.86
  -8  19  -3  372.02   37.57
   9 -21   3  131.74   83.03
  -9  21  -3   73.75   27.37
  10 -23   3    8.81   16.70
 -10  23  -3    7.42   20.87
  11 -25   3  197.14   37.57
 -11  25  -3  119.68   38.04
  12 -27   3  409.13   59.84
 -12  27  -3  275.07   61.69
  13 -29   3  421.19   76.54
 -13  29  -3  227.76   73.75
  14 -31   3    3.71   22.73
 -14  31  -3   65.87   47.78
 -18  30   3  327.49   88.60
  18 -30  -3  693.47  363.67
 -17  28   3  224.05   62.62
  17 -28  -3  505.15  237.03
 -16  26   3  560.81   75.61
  16 -26  -3  597.92   63.09
 -15  24   3  536.69   64.01
  15 -24  -3  454.58   54.74
 -14  22   3  916.13   86.28
  14 -22  -3  744.50   65.40
 -12  18   3  611.83   54.27
  12 -18  -3  680.02   56.59
 -11  16   3  795.06   62.62
  11 -16  -3  520.45   44.99
  10 -14  -3   34.79   12.06
  -9  12   3  734.76   58.91
   9 -12  -3  465.25   36.18
  -8  10   3  327.02   51.02
   8 -10  -3  215.23   35.72
  -7   8   3 1353.55   84.42
   7  -8  -3 1348.45   74.22
  -6   6   3 3248.42  156.79
   6  -6  -3 3252.60  198.07
  -5   4   3  686.52   68.65
   5  -4  -3  611.37   45.92
  -4   2   3 1507.09   79.78
   4  -2  -3 1532.60  112.25
  -3   0   3  442.06   37.11
   3   0  -3  458.30   43.14
  -2  -2   3  549.68   35.25
   2   2  -3  406.81   37.11
  -1  -4   3  908.70   55.20
   1   4  -3  649.87   51.02
   0  -6   3 1624.91  110.86
   0   6  -3 3050.35  153.54
   1  -8   3 1601.71  120.60
  -1   8  -3 1541.41   88.60
   2 -10   3 1020.03   82.10
  -2  10  -3 1059.92   65.40
   3 -12   3 1208.82   84.42
  -3  12  -3 1135.07   76.07
   4 -14   3  772.33   88.60
  -4  14  -3  884.12   63.55
   5 -16   3  803.41   66.33
  -5  16  -3  750.53   57.52
   6 -18   3  285.27   35.25
  -6  18  -3  295.94   32.47
   7 -20   3  227.29   33.86
  -7  20  -3  134.52   28.30
   8 -22   3   20.87   12.99
  -8  22  -3   23.19   21.34
   9 -24   3  102.51   30.15
  -9  24  -3   65.87   27.83
  10 -26   3  530.19   64.01
 -10  26  -3  407.27  138.69
  11 -28   3  302.44   65.87
 -11  28  -3  107.15   66.80
  12 -30   3  390.11   66.80
 -12  30  -3  205.95   72.83
 -19  29   3  392.89   90.92
  19 -29  -3  789.96  374.34
 -18  27   3  330.73   77.00
  18 -27  -3    2.32   11.60
 -17  25   3  564.52   69.12
  17 -25  -3  590.03   89.06
 -16  23   3  139.62   32.47
  16 -23  -3  202.24   30.15
 -15  21   3 1722.32  124.78
  15 -21  -3 1512.19  104.83
 -14  19   3 2272.46  121.07
  14 -19  -3 1968.16  135.45
 -13  17   3  574.26   71.43
  13 -17  -3  622.97   51.49
 -12  15   3  589.57   49.63
  12 -15  -3  451.80   39.43
 -10  11   3  303.83   30.15
  10 -11  -3  173.95   19.02
  -9   9   3  128.95   24.58
   9  -9  -3  108.08   12.06
  -8   7   3 1696.81  113.65
   8  -7  -3 1591.05  105.30
  -7   5   3 2983.56  254.20
   7  -5  -3 3648.27  192.97
  -5   1   3 3338.88  155.39
   5  -1  -3 2701.07  154.00
  -4  -1   3 2264.57  134.52
   4   1  -3 1980.22   94.16
  -3  -3   3  763.98   51.95
   3   3  -3  857.22   54.27
  -1  -7   3 1127.18   69.58
   1   7  -3 1405.96   87.67
   0  -9   3  128.95   16.70
   0   9  -3  117.82   17.63
   1 -11   3  768.62   64.94
  -1  11  -3  739.86   54.27
   2 -13   3 1009.36  135.91
  -2  13  -3  698.58   52.88
   3 -15   3  540.40   57.05
  -3  15  -3  514.42   43.14
   4 -17   3  665.64   58.45
  -4  17  -3  546.43   47.78
   5 -19   3  277.85   32.47
  -5  19  -3  274.14   46.85
   6 -21   3  243.99   38.04
  -6  21  -3  218.94   45.46
   7 -23   3   55.20   27.83
  -7  23  -3  141.48   43.60
  -8  25  -3  163.74   57.05
   9 -27   3  243.06   48.24
  -9  27  -3  230.54   69.58
  10 -29   3  577.97  104.37
 -10  29  -3  -43.14   75.61
  11 -31   3  190.18   80.71
 -11  31  -3  142.87   58.91
 -21  30   3  672.14  154.47
  21 -30  -3  733.83  348.36
 -20  28   3  667.50  108.08
  20 -28  -3   22.27   13.45
 -19  26   3  359.03   64.94
  19 -26  -3   70.04   28.30
 -18  24   3  216.62   45.46
  18 -24  -3  125.71   34.33
 -17  22   3  102.05   32.01
  17 -22  -3  130.81   29.69
 -16  20   3  658.22   76.54
  16 -20  -3  473.14   46.85
 -15  18   3 1289.07   79.78
  15 -18  -3 1224.13   85.35
 -14  16   3 1576.20  147.04
  14 -16  -3 1651.81  115.97
 -13  14   3  474.53   44.99
  13 -14  -3  521.38   46.85
 -11  10   3  943.49  112.72
  11 -10  -3  792.28   58.91
 -10   8   3 1041.83   83.03
  10  -8  -3 1170.79   73.29
  -9   6   3 1272.84   86.28
   9  -6  -3 1417.10   96.02
  -8   4   3  806.66   57.98
   8  -4  -3  919.84   61.23
  -7   2   3 1620.27  160.03
   7  -2  -3 1209.29   71.90
  -6   0   3 2168.09  149.83
   6   0  -3 2341.57  110.86
  -5  -2   3 4244.80  205.03
   5   2  -3 4248.97  356.71
  -4  -4   3 2286.84  123.85
   4   4  -3 2110.11  176.27
  -3  -6   3  533.44   39.43
   3   6  -3  518.60   44.53
  -2  -8   3  338.62   30.61
   2   8  -3  187.40   23.19
  -1 -10   3  258.83   25.51
   1  10  -3  184.15   21.80
   0 -12   3  317.28   38.96
   0  12  -3  308.00   32.01
   1 -14   3  628.07   93.70
  -1  14  -3  687.91   59.37
   2 -16   3  996.37   84.89
  -2  16  -3  958.34   93.70
   3 -18   3  717.13   79.32
  -3  18  -3  739.86   69.12
   5 -22   3  317.75   40.82
  -5  22  -3  205.95   48.24
   6 -24   3   78.86   22.73
  -6  24  -3  118.75   44.99
   7 -26   3  401.24   65.40
  -7  26  -3  461.54   96.02
   8 -28   3  420.26   84.42
  -8  28  -3  188.79   65.87
   9 -30   3  234.25   58.45
  -9  30  -3  197.61   68.19
 -22  29   3  437.89   99.73
  22 -29  -3   23.19    9.74
  21 -27  -3   12.52   12.99
 -20  25   3  170.70   50.56
  20 -25  -3  104.37   27.83
  19 -23  -3  159.10   91.84
 -18  21   3   64.48   24.58
  18 -21  -3   41.28   19.95
 -17  19   3  324.24   45.46
  17 -19  -3  390.11   42.68
 -16  17   3 1512.19  154.93
  16 -17  -3 1724.64  111.79
 -15  15   3 1096.10   78.86
  15 -15  -3 1333.14   90.45
 -14  13   3  767.69   56.13
  14 -13  -3  790.88   58.91
 -13  11   3 1061.78  111.33
  13 -11  -3  837.73   84.42
 -12   9   3 1363.29  100.66
  12  -9  -3 1264.02   84.42
 -11   7   3 1475.08  109.94
  11  -7  -3 1364.68  129.42
 -10   5   3 1647.64  162.35
  10  -5  -3 1582.23  139.16
  -9   3   3  548.28   45.92
   9  -3  -3  640.13   50.56
  -8   1   3   73.29   11.60
   8  -1  -3  105.30   11.13
  -7  -1   3  903.60   79.32
   7   1  -3  761.20   63.09
  -6  -3   3 3019.27  166.06
   6   3  -3 2852.75  160.50
  -5  -5   3 1063.17   79.78
   5   5  -3 1284.43   90.45
  -4  -7   3 1206.04   85.81
   4   7  -3 1071.98   72.83
  -3  -9   3  644.77   49.17
   3   9  -3  474.53   39.89
  -2 -11   3   15.31    6.49
   2  11  -3   74.68   16.70
  -1 -13   3  414.69   38.04
   1  13  -3  444.38   39.89
   0 -15   3  857.68   84.42
   0  15  -3 1102.60   81.64
   1 -17   3  642.91   84.89
  -1  17  -3  728.73   66.33
   3 -21   3  977.82   77.46
  -3  21  -3  796.91   91.84
   4 -23   3  474.07   77.00
  -4  23  -3  457.83   80.71
   5 -25   3  889.69  103.44
  -5  25  -3  627.60  111.33
   6 -27   3  377.58   70.04
  -6  27  -3   82.10   59.37
   7 -29   3   66.80   34.79
  -7  29  -3   96.02   57.98
 -23  28   3  187.40   89.99
  23 -28  -3  750.06  365.06
 -22  26   3  190.65   68.65
  22 -26  -3   80.25  241.67
 -21  24   3   55.66   39.89
  21 -24  -3   70.51   28.76
 -20  22   3  170.24   45.92
  20 -22  -3  219.41  107.15
 -19  20   3  199.46   33.86
  19 -20  -3  163.28   30.61
 -18  18   3 1298.35   79.78
  18 -18  -3 1373.49  109.47
 -17  16   3  884.12   71.90
  17 -16  -3  810.37   85.81
 -16  14   3 1171.71  102.98
  16 -14  -3 1237.12   71.90
 -15  12   3  682.34   60.30
  15 -12  -3  683.27   51.02
 -14  10   3  913.81   71.90
  14 -10  -3  855.82   65.40
 -13   8   3 1627.69  200.39
  13  -8  -3 1455.60  141.94
 -12   6   3 1818.80  115.97
  12  -6  -3 1398.08   99.27
 -11   4   3  946.74   66.80
  11  -4  -3 1067.35  106.69
 -10   2   3   43.14   12.06
  10  -2  -3   15.31    5.57
  -9   0   3  684.20   51.95
   9   0  -3  618.33   75.15
  -8  -2   3 1374.42   98.80
   8   2  -3 1340.56   79.32
  -7  -4   3 1006.58   80.71
   7   4  -3 1059.46   82.10
  -6  -6   3 1038.59   83.96
   6   6  -3 1048.33  111.33
  -5  -8   3  917.98   69.12
   5   8  -3  990.81   73.75
  -3 -12   3  488.45   76.07
   3  12  -3  415.62   43.60
  -2 -14   3 1525.64   96.48
   2  14  -3 1548.83  107.15
  -1 -16   3 1153.62   98.34
   1  16  -3 1291.85  113.18
   1 -20   3  301.05   45.92
  -1  20  -3  229.15   48.24
  -2  22  -3  502.36   92.77
   3 -24   3  984.31  100.19
  -3  24  -3 1002.40  147.04
   4 -26   3  909.17  121.07
  -4  26  -3  341.40   93.70
   5 -28   3   91.38   43.14
  -5  28  -3    0.46   92.77
 -24  27   3   61.69   34.79
  24 -27  -3    9.28    8.81
 -23  25   3  322.85   71.90
  23 -25  -3   -6.96    9.28
 -22  23   3  454.12   77.00
  22 -23  -3  329.34   41.28
 -21  21   3  189.26   40.36
  21 -21  -3  308.47  112.72
 -20  19   3  364.13   56.13
  20 -19  -3  328.88   46.85
 -19  17   3 1767.78  155.39
  19 -17  -3 1832.72  147.51
 -18  15   3  835.88   77.93
  18 -15  -3  835.41   67.26
 -17  13   3  902.67   71.43
  17 -13  -3  670.74   70.97
 -16  11   3 1028.84   77.00
  16 -11  -3  776.97   61.69
 -15   9   3 2152.32  170.24
  15  -9  -3 1972.34  186.01
 -14   7   3  872.06   78.39
  14  -7  -3  747.74   48.71
 -13   5   3 1238.97  101.59
  13  -5  -3 1337.78  128.49
 -12   3   3  277.85   30.61
  12  -3  -3  205.03   21.80
 -11   1   3   63.55   14.38
  11  -1  -3   24.58    9.28
 -10  -1   3  274.14   31.08
  10   1  -3  249.09   26.44
  -9  -3   3  942.10   70.51
   9   3  -3  853.04   67.72
  -8  -5   3 1317.83   97.41
   8   5  -3 1420.34  188.33
  -6  -9   3  921.23   66.33
   6   9  -3  824.75   62.62
  -5 -11   3  750.99   63.09
   5  11  -3  510.25   56.59
  -4 -13   3  520.92   41.28
   4  13  -3  694.40   62.62
  -3 -15   3 1089.61   80.25
   3  15  -3 1185.17   96.02
  -2 -17   3  301.97   32.93
   2  17  -3  305.22  105.30
  -1 -19   3  172.56   39.89
   1  19  -3  143.33   51.95
   0 -21   3  207.81   40.82
   0  21  -3  147.04   57.98
   1 -23   3  597.45  103.90
  -1  23  -3  625.75  131.27
   2 -25   3  608.12   92.77
  -2  25  -3   83.96   77.93
   3 -27   3  295.94   70.04
  -3  27  -3  200.39   80.25
   4 -29   3  102.51  224.97
  -4  29  -3  -39.89   77.46
 -25  26   3  292.23   72.36
  25 -26  -3   20.41    8.35
 -24  24   3  446.70   72.36
  24 -24  -3   -6.49    7.42
 -23  22   3  798.31   85.81
  23 -22  -3  789.96  145.19
  22 -20  -3  693.94  174.88
 -21  18   3 1271.91   99.27
  21 -18  -3 1051.57   91.38
 -20  16   3 1137.39   92.77
  20 -16  -3 1118.83   85.81
 -18  12   3  392.43   38.96
  18 -12  -3  337.23   38.50
 -17  10   3 2129.12  153.54
  17 -10  -3 2088.30  133.13
 -16   8   3 1534.92  113.65
  16  -8  -3 1349.84  115.50
 -15   6   3  102.51   15.77
  15  -6  -3  126.63   14.84
 -14   4   3  767.69   60.77
  14  -4  -3  659.15   46.85
 -13   2   3   50.10    9.74
  13  -2  -3   56.59    9.74
 -12   0   3  319.14   36.18
  12   0  -3  301.97   32.93
 -11  -2   3  932.36   76.54
 -10  -4   3 1243.15   93.24
  10   4  -3 1464.87  120.60
  -9  -6   3 1420.34   97.87
   9   6  -3 1658.31  134.52
  -8  -8   3 1080.80   76.54
   8   8  -3 1398.08   93.70
  -7 -10   3 2141.19  162.35
   7  10  -3 1945.44  122.46
  -6 -12   3  629.92   60.77
   6  12  -3  682.34   66.33
  -5 -14   3 1926.88  189.26
   5  14  -3 1760.35  151.22
  -4 -16   3  629.92   54.74
   4  16  -3  599.31   80.71
  -3 -18   3   55.20   12.99
   3  18  -3   58.45   39.43
  -2 -20   3  105.76   18.09
   2  20  -3  128.95   54.74
  -1 -22   3  320.06   38.04
   1  22  -3  428.61   96.95
   0 -24   3  314.03   76.54
   0  24  -3  117.36   87.67
   1 -26   3  212.45   59.84
  -1  26  -3  230.08  132.20
   2 -28   3  127.10   55.20
  -2  28  -3  322.38  124.31
 -26  25   3  378.05   89.99
  26 -25  -3    5.57    9.28
 -25  23   3  739.86   96.95
  25 -23  -3 1292.78  332.12
 -24  21   3 1550.69  147.97
  24 -21  -3 1550.69  123.85
 -23  19   3  782.53  155.86
  23 -19  -3  639.20   77.93
 -22  17   3  436.03   58.45
  22 -17  -3  398.92   60.30
 -21  15   3  317.75   48.71
  21 -15  -3  198.07   30.15
 -20  13   3  263.47   37.11
  20 -13  -3  154.00   25.05
  19 -11  -3  319.14   31.54
 -18   9   3 1944.04  216.16
  18  -9  -3 2069.29  214.77
 -17   7   3  390.11   86.74
  17  -7  -3  549.21   64.01
 -16   5   3  345.58   42.68
  16  -5  -3  362.74   35.25
 -15   3   3  586.32   62.62
  15  -3  -3  492.16   52.88
 -14   1   3  512.57   56.13
  14  -1  -3  459.22   49.17
 -13  -1   3  708.32   58.45
  13   1  -3  670.74   84.42
 -12  -3   3  476.85   50.56
  12   3  -3  422.58   40.82
 -11  -5   3 1206.97   89.53
  11   5  -3 1207.43  108.54
 -10  -7   3 1326.64   91.84
  10   7  -3 1386.02  120.60
  -9  -9   3  693.47   59.84
   9   9  -3  848.40  128.03
  -8 -11   3  906.85  152.15
   8  11  -3  804.80   96.95
  -6 -15   3 1662.02  104.37
   6  15  -3 1376.74  146.58
  -5 -17   3  131.74   19.95
   5  17  -3   43.60   73.29
  -4 -19   3  149.83   24.12
   4  19  -3  174.41   76.07
  -3 -21   3   36.65   13.45
   3  21  -3    0.93   56.13
  -2 -23   3  201.32   30.61
   2  23  -3  144.72   95.09
  -1 -25   3  269.04   30.61
   1  25  -3  219.41  103.90
   0 -27   3  577.97   76.07
   0  27  -3  549.68  164.67
 -27  24   3  524.63   93.24
  27 -24  -3   -0.46    7.89
  26 -22  -3 1312.73  386.86
 -25  20   3 1190.73  126.17
  25 -20  -3 1020.50  126.17
 -24  18   3   75.15   39.89
  24 -18  -3   75.61   29.69
 -23  16   3   60.77   31.54
  23 -16  -3  161.42   32.01
 -22  14   3   66.33   25.05
  22 -14  -3   25.98   17.16
 -21  12   3  181.37   86.74
  21 -12  -3  108.54   46.85
 -20  10   3 1012.61  186.94
  20 -10  -3  760.27  135.91
 -19   8   3  763.52  128.03
 -18   6   3  472.21  118.28
 -17   4   3 1045.54  165.60
  17  -4  -3 1304.84  133.59
 -16   2   3 1599.86  132.66
  16  -2  -3 1601.71  128.49
 -15   0   3  888.29   77.93
  15   0  -3  791.81   54.74
 -14  -2   3  427.68   44.99
  14   2  -3  358.10   37.57
 -13  -4   3 1021.42   80.71
  13   4  -3  992.20   91.38
 -12  -6   3  899.89   66.80
  12   6  -3  938.39   94.16
 -11  -8   3  610.91   49.17
  11   8  -3  602.09   78.39
  -9 -12   3  981.07   75.61
   9  12  -3 1140.17  180.91
  -8 -14   3  669.82   57.52
   8  14  -3  833.56   96.95
  -7 -16   3  159.10   24.12
   7  16  -3  221.26   64.48
  -6 -18   3  258.83   54.27
  -5 -20   3  121.07   21.80
   5  20  -3  127.56   99.27
  -4 -22   3  147.51   26.90
   4  22  -3   94.16   79.78
  -3 -24   3  141.48   29.22
   3  24  -3   89.99   91.84
   2  26  -3  513.03  250.49
 -28  23   3  126.63   51.02
  28 -23  -3    1.86    9.74
 -27  21   3  604.41   99.27
  27 -21  -3   -1.39    7.89
 -26  19   3  708.78  109.94
  26 -19  -3    4.64   12.52
 -25  17   3  297.80   56.13
  25 -17  -3  338.16   58.91
 -23  13   3  -48.71   63.09
  23 -13  -3    8.81   75.15
 -22  11   3  377.12   92.31
 -21   9   3 1006.12  172.56
 -20   7   3 1052.50  163.28
  18  -3  -3 1684.75  218.48
 -17   1   3 1393.90  120.60
  17  -1  -3 1109.09   84.89
 -16  -1   3 1680.57  132.20
  16   1  -3 1484.82   99.27
 -15  -3   3 2200.56  152.61
  15   3  -3 2274.78  294.09
 -13  -7   3   63.55   16.70
  13   7  -3  149.36   50.56
 -12  -9   3   10.20    9.28
  12   9  -3   29.69   62.16
 -11 -11   3  247.24   30.61
  11  11  -3  159.10   68.65
 -10 -13   3  731.97   61.69
  10  13  -3  733.37  134.06
  -9 -15   3  475.92   55.20
   9  15  -3  471.28  114.57
  -8 -17   3  648.01  111.33
   8  17  -3  677.24  141.94
  -7 -19   3  368.77   47.78
   7  19  -3  372.48  121.53
   6  21  -3   30.15  110.86
  -5 -23   3  176.27   26.90
   5  23  -3  185.54   75.15
 -29  22   3   63.55   34.79
  29 -22  -3   15.77   12.06
 -28  20   3  770.01  125.24
  28 -20  -3    1.86    9.74
 -27  18   3  363.67   72.36
  27 -18  -3   -0.93   11.60
 -26  16   3  832.63  126.63
  26 -16  -3  816.86   90.45
  25 -14  -3  157.71  115.97
 -24  12   3  395.21  149.36
 -23  10   3  691.62  186.01
 -22   8   3  787.64  199.46
 -21   6   3 1084.97  200.85
 -20   4   3  603.02  143.33
  20  -4  -3  755.17  148.44
 -19   2   3 1408.75  221.26
  19  -2  -3 1264.49  186.47
 -18   0   3 1042.30   87.21
  18   0  -3  813.61   57.05
 -17  -2   3  782.53   63.09
  17   2  -3  697.18   61.23
 -16  -4   3  391.50   43.14
  16   4  -3  397.53   70.04
 -15  -6   3   56.59   16.24
  15   6  -3   83.03   44.99
 -14  -8   3   63.55   16.24
  14   8  -3   22.27   67.72
 -13 -10   3   82.57   19.48
  13  10  -3   85.81   77.46
 -12 -12   3  611.83   56.59
  12  12  -3  532.51  113.65
 -11 -14   3  576.12   63.09
  11  14  -3  780.22  181.37
 -10 -16   3  563.13   60.30
  10  16  -3  892.47  142.87
  -9 -18   3  397.53   51.02
   9  18  -3  206.42  112.72
  -8 -20   3  652.19  126.63
   8  20  -3  226.36  131.27
  -7 -22   3  502.83   48.71
   7  22  -3   46.85   52.88
 -29  19   3  805.26  147.04
  29 -19  -3   35.72   16.70
 -28  17   3  607.19   81.18
  28 -17  -3    4.17    8.81
 -27  15   3  660.54  235.18
  27 -15  -3   25.05   11.13
 -26  13   3  689.30  192.97
 -25  11   3 1600.79  306.61
 -23   7   3 1396.22  242.60
 -22   5   3  325.63  138.23
 -21   3   3  191.57   83.96
  21  -3  -3  105.76   76.54
 -20   1   3  463.86  109.01
  20  -1  -3  414.23  142.87
 -19  -1   3  617.40   63.55
  19   1  -3  546.43   54.27
 -18  -3   3  287.59   45.92
  18   3  -3  113.65  103.90
 -17  -5   3  212.91   27.37
  17   5  -3  194.36   68.19
 -16  -7   3  199.00   32.47
  16   7  -3   89.06   74.68
 -15  -9   3   85.81   26.44
  15   9  -3  122.46  102.05
 -14 -11   3  300.58   32.01
  14  11  -3  188.33   97.87
 -13 -13   3  639.67   84.42
  13  13  -3 1105.85  232.39
 -12 -15   3  588.18   69.12
  12  15  -3  126.17  113.18
  11  17  -3  338.62  221.73
 -10 -19   3  438.35   50.10
  10  19  -3   84.42  107.15
  -9 -21   3  777.90   92.77
   9  21  -3   91.38   53.34
 -30  18   3  778.36  156.32
  30 -18  -3  688.83  297.80
 -29  16   3 1139.71  374.80
  29 -16  -3    1.86    9.74
 -27  12   3  879.02  220.80
 -26  10   3 1121.62  235.18
 -25   8   3  144.72  124.78
 -24   6   3  502.36  190.65
 -23   4   3  246.77   99.73
  21   0  -3  433.71  117.36
 -19  -4   3  810.37   83.50
 -18  -6   3  861.39   72.83
  18   6  -3  724.09  132.20
 -17  -8   3  442.52   55.66
  17   8  -3  316.82  117.82
 -16 -10   3  141.48   28.76
  16  10  -3  301.05  128.03
 -15 -12   3  611.83   72.83
  15  12  -3  186.01  110.40
 -14 -14   3  641.98   95.56
  14  14  -3  745.89  319.14
 -13 -16   3  738.93   78.39
  13  16  -3  557.56  233.79
 -12 -18   3  294.55   56.13
  12  18  -3  423.51  243.06
 -30  15   3  879.02  302.90
  30 -15  -3    6.03    6.03
 -29  13   3  611.37  300.12
  29 -13  -3  938.86  344.19
 -28  11   3 1565.07  449.02
  28 -11  -3  639.67  250.95
 -27   9   3  555.71  247.70
 -26   7   3   80.25  178.12
  26  -7  -3  -56.13  123.39
 -25   5   3  116.89  109.94
  25  -5  -3  -68.65   83.50
 -24   3   3  116.43  104.83
  24  -3  -3  259.76  174.41
 -23   1   3  128.95   35.72
  23  -1  -3  124.78   28.30
 -22  -1   3  720.84   87.67
  22   1  -3  874.38   94.63
 -21  -3   3 1222.74  125.71
  21   3  -3 1469.98  210.13
 -20  -5   3  640.59   87.67
  20   5  -3  710.17  263.47
 -19  -7   3  461.08   52.42
  19   7  -3   54.74  117.82
 -18  -9   3  883.66   96.95
  18   9  -3  235.64  171.16
 -17 -11   3  687.91  143.80
 -16 -13   3  614.15   63.09
  16  13  -3  763.52  270.90
 -15 -15   3  418.87   49.17
  15  15  -3  144.72   84.89
 -30  12   3  684.20  329.34
  30 -12  -3    0.93    6.96
 -29  10   3  758.88  370.16
  29 -10  -3 1035.80  361.35
 -28   8   3  596.53  211.06
 -27   6   3  330.73  153.07
  27  -6  -3  206.42  120.60
 -26   4   3   33.86  117.36
  25  -2  -3  251.41  152.15
 -24   0   3  124.31   40.36
  24   0  -3  169.77  135.91
 -23  -2   3  670.74  103.90
  23   2  -3  -14.38   96.95
 -21  -6   3  400.31   57.98
  21   6  -3  -45.46  222.19
 -20  -8   3  326.56   47.31
  20   8  -3  356.25  128.03
 -19 -10   3  701.82   77.93
  19  10  -3  406.34  240.28
 -18 -12   3  634.56   77.46
  18  12  -3  630.85  394.75
 -29   7   3  925.40  284.81
  29  -7  -3   -2.78    5.10
 -28   5   3  821.50  269.04
  28  -5  -3    7.89   10.20
 -27   3   3  452.27   76.54
  27  -3  -3   -2.32    5.57
 -26   1   3  718.52  108.54
  26  -1  -3    6.49    8.81
 -25  -1   3  440.67   72.36
  25   1  -3  293.16  135.45
 -24  -3   3  141.48   31.54
  24   3  -3   -4.17  139.62
 -23  -5   3  165.60   43.60
  23   5  -3  161.89  150.76
 -22  -7   3   38.96   30.15
  22   7  -3 -143.33  202.71
  21   9  -3  231.00  305.68
  25   6   4  241.21  101.59
 -26  -4  -4   16.70    9.74
 -27  -2  -4   17.63    7.42
  29  -2   4  227.29   73.75
 -29   2  -4   14.84    8.35
 -30   4  -4   34.33   13.92
 -31   6  -4   18.09   14.38
  21  11   4  158.18   58.45
  22   9   4  335.84  136.38
 -22  -9  -4    6.49    7.42
  23   7   4   54.74   51.95
 -23  -7  -4   19.02    8.81
 -24  -5  -4    6.49   21.34
  25   3   4  -12.52  101.12
 -25  -3  -4   15.77   10.67
  26   1   4  -69.58  120.60
 -26  -1  -4   -2.32    5.57
  27  -1   4    1.39   65.40
 -27   1  -4    6.96   12.99
 -28   3  -4   14.84    8.35
  29  -5   4  -18.55   68.65
 -29   5  -4   32.01   15.31
  30  -7   4   94.16   46.39
 -30   7  -4   15.77   22.27
  31  -9   4  -83.96   81.18
 -31   9  -4   -6.49   12.52
  32 -11   4   46.39   10.67
 -32  11  -4   59.84   19.95
  18  14   4  829.38  276.46
 -18 -14  -4    8.35    3.71
 -19 -12  -4    6.96    2.78
  20  10   4  140.55  104.83
  21   8   4   50.10  107.62
 -21  -8  -4   17.16    9.28
  22   6   4  109.94   44.07
 -22  -6  -4   79.78   17.63
  23   4   4  232.39   82.10
 -23  -4  -4  108.08   17.63
  24   2   4  -14.38   34.79
 -24  -2  -4   18.55   10.67
  25   0   4   48.71   84.42
 -25   0  -4   19.48   11.13
 -26   2  -4   12.06    8.35
  27  -4   4  151.68   74.68
 -27   4  -4   77.46   19.95
 -28   6  -4   44.99   12.06
  29  -8   4   10.20    5.57
 -29   8  -4   13.92    7.89
  30 -10   4   27.37    9.74
 -30  10  -4   10.20    8.35
  31 -12   4   43.14   13.92
 -31  12  -4   36.65   19.95
  32 -14   4   39.43   11.13
 -32  14  -4   31.08   12.99
  15  17   4  170.70   68.65
 -15 -17  -4   67.72   15.31
  16  15   4    3.25   42.21
 -16 -15  -4    6.96    6.03
  17  13   4  -11.13   57.52
 -17 -13  -4   14.38    6.03
  18  11   4  201.78   91.84
 -18 -11  -4   28.76   10.20
  19   9   4   10.67   48.71
 -19  -9  -4   88.13   17.63
  20   7   4  135.45   92.31
 -20  -7  -4   40.82   13.92
  21   5   4  256.98  153.07
 -21  -5  -4  234.25   32.01
  22   3   4  216.16   78.86
 -22  -3  -4  160.03   24.12
  23   1   4  -69.12  103.44
 -23  -1  -4   53.81   12.06
  24  -1   4   -6.49   46.39
 -24   1  -4   56.59   14.38
  25  -3   4   60.30   37.57
 -25   3  -4   80.25   19.02
 -26   5  -4   20.87   12.52
  27  -7   4  -13.45   46.39
 -27   7  -4   15.77   11.13
  28  -9   4   24.58    6.96
 -28   9  -4   46.39   50.10
  29 -11   4   25.51    8.81
 -29  11  -4   41.28   18.09
 -30  13  -4  101.12   24.12
  31 -15   4  122.00   66.33
 -31  15  -4   69.12   19.02
  32 -17   4   83.96   15.31
 -32  17  -4   78.86   28.30
 -33  19  -4   28.76   16.70
 -13 -18  -4   28.76    8.35
  15  14   4   52.88   58.45
 -15 -14  -4   30.61    9.74
  16  12   4  -10.67   78.86
 -16 -12  -4   47.31   13.45
  18   8   4   51.49   65.87
 -18  -8  -4   40.36   10.67
  19   6   4   61.23   57.52
 -19  -6  -4   68.65   18.09
  20   4   4   34.79  143.33
 -20  -4  -4  128.95   17.63
  21   2   4  217.55   62.16
 -21  -2  -4  223.12   28.30
  22   0   4  236.11   62.16
 -22   0  -4  138.23   25.98
  23  -2   4  223.12   75.15
 -23   2  -4  198.07   29.22
  24  -4   4  244.92  139.16
 -24   4  -4  192.04   25.51
  25  -6   4   33.40   47.78
 -25   6  -4   33.86    9.74
  26  -8   4   11.13    7.42
 -26   8  -4   29.22   10.20
  27 -10   4  -38.50   62.62
 -27  10  -4   67.72   19.48
  28 -12   4   19.48   57.98
 -28  12  -4    0.46    7.89
  29 -14   4    2.32    6.96
 -29  14  -4   -4.17   16.70
  30 -16   4  105.76   24.58
 -30  16  -4  105.30   25.98
  31 -18   4  130.81   44.07
 -31  18  -4  142.87   45.46
  32 -20   4   20.41    7.89
 -32  20  -4   29.22   10.20
 -10 -21  -4   14.38    5.57
  11  19   4  -19.95   51.95
 -11 -19  -4   20.41    6.49
  12  17   4  -15.31   45.46
 -12 -17  -4    2.32    5.10
  13  15   4   28.30   79.78
 -13 -15  -4  127.10   34.33
  15  11   4   69.58   61.23
 -15 -11  -4    0.46    6.49
  16   9   4  211.98   75.15
 -16  -9  -4  142.87   20.87
  17   7   4  212.45  111.33
 -17  -7  -4  156.32   22.27
  18   5   4  250.49  137.77
  20   1   4   -2.78   53.34
  21  -1   4  -18.55   55.20
 -21   1  -4    1.39   11.13
 -22   3  -4  152.61   20.41
  24  -7   4   39.43    9.74
 -24   7  -4   96.48   17.16
  25  -9   4   15.31    6.49
 -25   9  -4   14.84   10.20
  26 -11   4   12.99   46.39
 -26  11  -4    8.35   14.84
  27 -13   4   48.24   12.52
 -27  13  -4   58.45   16.70
  28 -15   4  127.56   40.36
 -28  15  -4   26.90   15.31
  29 -17   4   46.85   12.99
 -29  17  -4   40.82   18.09
  30 -19   4   21.34   11.13
 -30  19  -4   36.65   17.63
  31 -21   4   40.36   12.06
 -31  21  -4   33.40   14.38
   8  22   4  -24.58   49.63
  -8 -22  -4    2.32    6.96
   9  20   4  143.80  127.56
  -9 -20  -4    5.57    8.35
  10  18   4    8.81   72.83
 -10 -18  -4   36.18    8.35
  11  16   4  176.27   68.65
 -11 -16  -4  171.63   24.58
  12  14   4  201.32  129.88
 -12 -14  -4  116.89   16.70
  13  12   4  166.06   84.89
 -13 -12  -4  232.39   22.27
  14  10   4  157.25   61.69
 -14 -10  -4   90.92   31.54
  15   8   4  178.59   87.21
  16   6   4  154.47   48.24
 -16  -6  -4   61.23   10.20
  17   4   4   38.50   27.83
 -17  -4  -4   19.02    7.42
  18   2   4   59.37   38.96
 -18  -2  -4   83.50   12.06
  19   0   4   64.48   64.48
 -19   0  -4   65.87   12.52
  20  -2   4  203.64   82.10
 -20   2  -4   92.77   15.31
  21  -4   4   25.51    7.42
 -21   4  -4   33.40   12.52
  22  -6   4  188.33   60.77
 -22   6  -4  281.56   30.15
  23  -8   4   20.41    7.42
 -24  10  -4   14.84   11.13
  25 -12   4   33.86   10.20
 -25  12  -4   32.93   13.92
  26 -14   4   15.31    8.81
 -26  14  -4   36.65   16.24
  27 -16   4  106.22   17.16
 -27  16  -4  115.97   26.44
  28 -18   4   92.31   19.48
 -28  18  -4  125.24   32.01
  29 -20   4   77.93   18.55
 -29  20  -4   72.36   33.40
  30 -22   4   26.44    9.74
 -30  22  -4   87.67   32.93
  31 -24   4   22.27    8.81
 -31  24  -4   27.37   16.70
   6  23   4    3.71  115.04
  -6 -23  -4    4.17    8.81
   7  21   4  172.09   75.61
  -7 -21  -4   32.47   11.13
   8  19   4  256.98   94.16
  -8 -19  -4  149.36   18.55
  10  15   4  142.87   52.42
 -10 -15  -4  186.94   22.27
  11  13   4  140.55   74.22
 -11 -13  -4  210.13   22.27
  12  11   4  243.99   73.29
  13   9   4  171.16   50.56
 -13  -9  -4  111.79   16.70
  14   7   4  326.56   59.84
 -14  -7  -4  379.90   30.15
  15   5   4  107.62   42.21
 -15  -5  -4   90.45   12.52
  16   3   4    6.03   24.12
 -16  -3  -4   27.37    7.42
  17   1   4    4.17   24.12
 -17  -1  -4   48.24    8.35
  18  -1   4   18.55   55.66
 -18   1  -4   25.51    7.42
  19  -3   4  119.68   38.96
 -19   3  -4  109.01   15.77
  20  -5   4  260.69   32.93
 -20   5  -4  304.29   29.22
  21  -7   4  226.83   36.65
 -21   7  -4  250.02   34.79
  22  -9   4   15.31    7.89
 -22   9  -4   45.46   14.84
  23 -11   4   -9.28   39.43
 -23  11  -4   15.31   13.45
 -24  13  -4   42.68   15.31
  25 -15   4  151.68   20.87
 -25  15  -4  135.91   25.98
  26 -17   4  145.65   23.19
 -26  17  -4  158.18   26.44
  27 -19   4  183.23   92.31
 -27  19  -4   88.13   25.05
  28 -21   4   26.44    9.28
 -28  21  -4   25.98   14.38
  29 -23   4  -44.07   77.93
 -29  23  -4   37.57   18.09
  30 -25   4   70.04   16.70
 -30  25  -4   93.24   26.90
   4  24   4   21.80   81.18
  -4 -24  -4   53.34   16.24
   5  22   4   48.71   77.00
  -5 -22  -4   29.22   11.60
   6  20   4   64.01  114.11
  -6 -20  -4   65.87   17.16
   7  18   4  204.10   68.19
  -7 -18  -4  134.06   17.63
   8  16   4  123.39   61.23
  -8 -16  -4  111.79   16.70
   9  14   4   13.92   42.21
  -9 -14  -4   20.41    8.35
  10  12   4   21.34   40.36
 -10 -12  -4    0.46    5.57
  11  10   4   32.47   33.86
 -11 -10  -4   29.22    7.89
  12   8   4  234.25   42.21
 -12  -8  -4  225.44   22.73
  13   6   4  128.95   59.84
 -13  -6  -4   82.10   12.06
  14   4   4   92.31   27.83
 -14  -4  -4   58.91   12.52
  16   0   4   72.83   44.99
 -16   0  -4   86.74   16.70
  17  -2   4   12.06   33.86
 -17   2  -4   58.91   13.45
  19  -6   4  361.81   42.68
 -19   6  -4  413.76   77.00
  20  -8   4  185.54   25.05
 -20   8  -4  272.29   35.25
  21 -10   4  213.84   26.90
 -21  10  -4  242.60   29.22
  22 -12   4  136.38   21.34
 -22  12  -4  165.13   25.51
  23 -14   4  145.65   62.62
 -23  14  -4  118.28   25.98
  24 -16   4  114.11   15.77
 -24  16  -4  151.22   27.83
  25 -18   4    1.39    6.03
 -25  18  -4   34.33   14.38
  26 -20   4   26.90    9.28
 -26  20  -4   30.15   22.27
  27 -22   4   26.44   12.52
 -27  22  -4   25.98   18.55
  28 -24   4   33.86   13.92
 -28  24  -4   51.95   19.02
  29 -26   4   57.05   12.99
 -29  26  -4   93.70   32.47
   2  25   4  265.79  103.90
   3  23   4    2.32   41.28
  -3 -23  -4   -6.49   16.24
   4  21   4   -1.39   35.25
  -4 -21  -4   27.83    7.89
   5  19   4   89.06   57.05
  -5 -19  -4   78.39   11.13
   6  17   4  148.90   61.69
  -6 -17  -4  102.51   17.63
   7  15   4   -5.57   52.88
  -7 -15  -4   -4.17   16.24
   8  13   4    8.35   32.47
  -8 -13  -4   12.52   11.13
   9  11   4   18.55   29.22
  -9 -11  -4   22.73    6.96
  10   9   4   25.98   21.34
 -10  -9  -4   14.84    4.64
  11   7   4  209.67   44.99
 -11  -7  -4  350.22   38.04
  12   5   4  624.36   64.01
 -12  -5  -4  648.48   37.57
  13   3   4  101.59   31.54
 -13  -3  -4  139.62   14.38
  14   1   4   72.83   36.65
 -14  -1  -4   44.53    7.42
 -15   1  -4  139.16   18.55
 -16   3  -4  492.62   49.63
  17  -5   4  404.95   36.65
 -17   5  -4  524.16   53.34
  18  -7   4  379.90   34.79
 -18   7  -4  518.13   44.53
  20 -11   4  113.65   15.31
 -20  11  -4  132.20   23.66
  21 -13   4  211.98   25.51
 -21  13  -4  241.67   27.37
  22 -15   4  360.88   37.57
 -22  15  -4  338.16   44.53
  23 -17   4   62.16   13.45
 -23  17  -4   87.21   54.74
  24 -19   4   13.92    6.96
 -24  19  -4    5.10   17.16
  25 -21   4   25.51   12.52
 -25  21  -4   46.85   22.73
  26 -23   4    6.03    7.42
 -26  23  -4   19.48   19.95
  27 -25   4   23.19   11.60
 -27  25  -4   57.98   22.27
  28 -27   4   51.95   15.77
 -28  27  -4   66.33   25.05
   0  26   4  193.89   99.73
   1  24   4   11.13   43.60
  -1 -24  -4    0.00  118.28
   2  22   4  148.44   63.09
  -2 -22  -4   70.51   26.44
   3  20   4  215.23   63.55
  -3 -20  -4  180.44   33.40
   4  18   4  272.29   69.58
  -4 -18  -4  174.41   32.47
   6  14   4   12.06   38.04
  -6 -14  -4   43.60    9.74
   7  12   4   20.87   22.73
  -7 -12  -4   21.80    7.42
   8  10   4   80.71   25.05
  -8 -10  -4  133.59   19.48
   9   8   4    0.93   20.41
  -9  -8  -4   -1.39    4.17
  10   6   4  624.36   67.26
 -10  -6  -4  678.17   46.39
  11   4   4  267.18   52.42
 -11  -4  -4  264.86   20.87
  12   2   4   84.89   18.09
 -12  -2  -4  102.05   12.99
  13   0   4    1.86   12.06
 -13   0  -4   16.24    3.71
  14  -2   4  207.35   39.43
 -14   2  -4  295.48   27.37
  15  -4   4  144.26   19.02
 -15   4  -4  229.61   22.73
  16  -6   4  128.49   14.84
 -16   6  -4  122.00   16.70
  17  -8   4   65.40   11.13
 -17   8  -4   91.38   13.92
  18 -10   4    9.74    5.57
 -18  10  -4   11.60    7.89
  19 -12   4   51.49    8.35
 -19  12  -4   66.33   14.84
  20 -14   4  319.60   33.86
 -20  14  -4  361.35   38.04
  21 -16   4  101.12   18.55
 -21  16  -4  115.97   24.58
  23 -20   4   14.38    8.35
 -23  20  -4    8.81   16.24
  24 -22   4   19.48   12.52
 -24  22  -4   -2.78   11.60
  25 -24   4   15.31    9.28
 -25  24  -4   -3.25    8.81
  26 -26   4  109.01   24.58
 -26  26  -4   64.01   23.66
  27 -28   4   62.16   15.77
 -27  28  -4  117.36   36.65
  -2  27   4  -34.33   49.63
   2 -27  -4   19.95    9.74
  -1  25   4    5.10   49.17
   1 -25  -4    1.86    6.49
   0  23   4   -9.28   38.50
   0 -23  -4   12.99   17.63
   1  21   4  198.07   72.83
  -1 -21  -4  129.42   33.40
   2  19   4  154.00   40.36
  -2 -19  -4  221.26   36.18
  -3 -17  -4  139.16  102.98
   4  15   4   60.77   29.22
  -4 -15  -4   68.19   19.02
   5  13   4   45.92   30.61
  -5 -13  -4   32.47    7.89
   6  11   4   35.72   21.34
  -6 -11  -4   32.47   11.13
   7   9   4  303.37   37.11
  -7  -9  -4  390.11   37.57
   8   7   4  118.28   21.34
  -8  -7  -4  143.80   13.92
   9   5   4  192.04   23.66
  -9  -5  -4  297.34   25.98
  10   3   4  213.38   30.15
 -10  -3  -4  277.39   21.80
  11   1   4  263.47   45.92
 -11  -1  -4  268.58   23.66
  12  -1   4  479.63   44.53
 -12   1  -4  444.84   38.96
 -13   3  -4  135.45   16.24
  14  -5   4    6.96    3.25
 -14   5  -4    5.10    5.10
  15  -7   4   61.69    8.35
 -15   7  -4   47.31    8.35
  16  -9   4  101.12   15.77
 -16   9  -4  171.16   19.02
  17 -11   4    3.71    5.10
 -17  11  -4    4.17    6.03
  19 -15   4   66.80   12.06
 -19  15  -4   75.61   16.24
  20 -17   4  205.95   33.86
 -20  17  -4  206.42   26.44
 -21  19  -4  147.04   29.69
  22 -21   4   -0.46    9.74
 -22  21  -4   12.52   14.84
  23 -23   4   -3.25    7.42
 -23  23  -4   26.44   20.41
  24 -25   4   39.43   12.99
 -24  25  -4   15.31   23.66
  25 -27   4  -28.76  144.72
 -25  27  -4   96.95   43.60
 -26  29  -4  110.86   37.11
  -4  28   4   38.50   85.81
  -3  26   4  141.01   84.42
  -2  24   4   72.83   59.84
   2 -24  -4    3.25   23.66
  -1  22   4  -12.99   28.30
   1 -22  -4   -0.46   13.92
   0  20   4  192.50   48.24
   0 -20  -4  192.04   31.54
   2  16   4  135.91   31.54
  -2 -16  -4  147.51   24.12
   3  14   4   64.01   21.34
  -3 -14  -4   91.38   16.24
   5  10   4  533.90   54.27
  -5 -10  -4  786.25   48.71
   6   8   4  221.73   25.51
  -6  -8  -4  182.76   20.41
   7   6   4  247.24   28.30
  -7  -6  -4  289.91   22.73
   8   4   4   95.56   14.84
  -8  -4  -4  158.64   15.31
  10   0   4   77.93   20.41
 -10   0  -4   90.92    9.74
 -11   2  -4  535.30   51.95
 -12   4  -4  611.37   90.45
  13  -6   4  202.24   21.80
 -13   6  -4  207.81   34.33
  14  -8   4   71.90   11.60
 -14   8  -4   48.24    9.74
  15 -10   4   14.84    4.64
 -15  10  -4   29.22    8.81
  16 -12   4  221.26   21.80
 -17  14  -4  127.10   23.19
  18 -16   4  336.76   39.43
 -18  16  -4  352.07   34.79
  19 -18   4  226.36   31.08
 -19  18  -4  231.93   37.57
 -20  20  -4  163.28   31.08
  21 -22   4  170.24   70.97
 -21  22  -4  258.37   85.81
  22 -24   4  100.66   24.12
 -22  24  -4   60.77   25.05
  23 -26   4   18.55   13.45
 -23  26  -4   54.27   32.01
  24 -28   4   30.15   12.99
 -24  28  -4  -20.87   31.54
  25 -30   4    0.46    6.03
  -6  29   4   79.32   35.72
  -5  27   4  -12.06   38.50
  -4  25   4   12.99   33.40
   4 -25  -4   40.36   21.80
  -3  23   4   -6.96   28.76
   3 -23  -4  -88.60  123.39
  -2  21   4  106.22   33.40
   2 -21  -4  124.31   26.44
  -1  19   4  364.13   74.68
   1 -19  -4  350.68   46.39
   0  17   4  141.94   26.44
   0 -17  -4  208.74   30.15
   1  15   4   91.84   17.63
  -1 -15  -4  154.00   41.75
   3  11   4  126.63   20.87
  -3 -11  -4  112.72   17.63
   4   9   4  299.65   31.08
  -4  -9  -4  244.92   22.73
   5   7   4   66.80   12.06
  -5  -7  -4   74.68    9.28
   7   3   4   20.41   11.13
  -7  -3  -4   44.07    5.10
   8   1   4  195.75   20.41
  -8  -1  -4  193.89   18.09
   9  -1   4   48.24   11.60
  -9   1  -4   25.51    6.49
  10  -3   4  359.49   41.75
 -10   3  -4  359.96   32.01
  11  -5   4  211.98   18.55
 -11   5  -4  255.59   23.19
  12  -7   4   80.71   18.09
 -12   7  -4  100.66   15.31
  13  -9   4  184.15   19.48
 -13   9  -4  201.78   19.95
  14 -11   4   42.68    6.96
 -14  11  -4   35.72    9.74
  15 -13   4  228.68   31.08
 -15  13  -4  216.16   35.72
  17 -17   4  110.40   17.63
 -17  17  -4  173.95   23.19
  18 -19   4  235.64   35.25
 -18  19  -4  278.32   41.75
  19 -21   4  193.43   25.51
  20 -23   4  307.08  137.30
 -20  23  -4  177.66   48.24
 -21  25  -4   38.96   19.95
  22 -27   4   96.95   28.76
 -22  27  -4   74.68   30.15
  23 -29   4   24.58   12.52
 -23  29  -4    1.39   37.57
  -7  28   4   82.57   49.17
   7 -28  -4    2.32    5.10
  -6  26   4    5.57   32.93
   6 -26  -4   -9.28   11.13
  -5  24   4   13.45   43.14
   5 -24  -4   28.30   26.44
  -4  22   4   32.01   34.33
   4 -22  -4   75.15   20.87
  -3  20   4  270.43   37.57
   3 -20  -4  226.36   32.01
  -2  18   4  385.01   52.42
   2 -18  -4  376.66   42.68
  -1  16   4  330.73   42.21
   1 -16  -4  412.84   41.75
   0  14   4  412.84   39.43
   0 -14  -4  403.10   38.04
   1  12   4   59.84   14.84
  -1 -12  -4   27.37    8.81
   2  10   4  500.97   44.99
  -2 -10  -4  404.49   35.72
   3   8   4  118.28   13.45
  -3  -8  -4   89.06   17.63
   4   6   4   46.39   12.06
  -4  -6  -4   49.17    8.35
   5   4   4  203.64   18.09
  -5  -4  -4  332.59   31.54
   6   2   4   17.63    5.10
  -6  -2  -4   44.07    5.10
   7   0   4  130.81   10.20
  -7   0  -4   53.34    8.35
   8  -2   4  277.85   26.44
  -8   2  -4  410.98   28.30
   9  -4   4  858.14   59.84
  -9   4  -4  747.28   48.24
  10  -6   4  448.55   34.79
 -10   6  -4  580.75   33.86
  11  -8   4  177.66   18.09
 -11   8  -4  220.33   15.77
  12 -10   4   97.87   13.92
 -12  10  -4  171.63   18.55
  13 -12   4  403.56   36.18
 -13  12  -4  464.33   37.57
  14 -14   4  337.69   34.79
  15 -16   4   92.31   16.24
  16 -18   4  155.86   24.12
 -16  18  -4  175.34   23.66
  17 -20   4   74.68   16.70
 -17  20  -4  115.04   26.90
  18 -22   4  160.50   26.44
 -18  22  -4  112.25   29.22
  19 -24   4   26.90   98.80
 -19  24  -4   99.73   21.80
  20 -26   4   92.31   25.98
 -20  26  -4   89.06   33.86
  21 -28   4   81.64  219.87
 -21  28  -4   43.14   30.15
  22 -30   4   25.98   15.77
  -9  29   4  192.04   63.09
   9 -29  -4    1.39    3.71
  -8  27   4   70.51   52.42
   8 -27  -4    0.00   12.06
  -7  25   4    4.17   32.01
   7 -25  -4   21.80   16.70
  -6  23   4  108.54   35.25
   6 -23  -4   60.30   19.02
  -5  21   4  130.81   30.61
   5 -21  -4  128.49   23.19
  -4  19   4  102.51   24.12
   4 -19  -4   87.21   18.09
  -3  17   4   79.78   17.16
   3 -17  -4  141.94   23.19
  -2  15   4  219.41   30.15
   2 -15  -4  263.94   29.69
  -1  13   4  455.51   41.75
   1 -13  -4  501.90   40.36
   0  11   4  333.98   32.93
   0 -11  -4  327.95   32.01
   1   9   4  867.42   61.69
  -1  -9  -4  541.79   59.37
   3   5   4   20.41    5.10
  -3  -5  -4   32.93    4.17
   4   3   4   45.46    5.57
  -4  -3  -4   57.52    5.57
   8  -5   4  429.07   36.65
  -8   5  -4  414.23   24.12
   9  -7   4  126.63   12.52
  -9   7  -4  179.05   19.48
  10  -9   4  260.23   23.19
 -10   9  -4  203.17   16.24
  11 -11   4  358.10   27.37
 -11  11  -4  325.63   26.90
  12 -13   4   80.71   14.38
  13 -15   4   83.03   12.99
 -13  15  -4   94.16   13.92
  14 -17   4   67.72   11.60
 -14  17  -4  105.76   21.34
  15 -19   4   24.58    9.28
 -15  19  -4   42.68   14.38
  16 -21   4   18.55   12.52
 -16  21  -4   -8.81   16.24
  17 -23   4  111.79   25.05
 -17  23  -4   75.61   25.51
  18 -25   4  232.39  193.43
 -18  25  -4  165.13   41.28
  19 -27   4   99.73   24.58
 -19  27  -4  122.92   33.40
  20 -29   4    8.81   11.60
 -20  29  -4   19.95   50.56
 -11  30   4  145.65   55.20
  11 -30  -4    0.46    3.71
 -10  28   4  120.14   70.04
  10 -28  -4   -3.25   11.60
  -9  26   4  182.76   55.66
   9 -26  -4  224.97   38.96
  -8  24   4  147.97   41.28
   8 -24  -4  -25.98   80.25
  -7  22   4  452.73   70.97
   7 -22  -4  328.88   62.62
  -5  18   4    2.78   12.99
   5 -18  -4    6.96   11.60
  -4  16   4  192.50   26.90
   4 -16  -4  269.50   24.58
   3 -14  -4   59.37   36.18
  -2  12   4   81.64   13.92
   2 -12  -4  167.92   19.95
  -1  10   4  254.20   20.87
   1 -10  -4  196.68   19.02
   0   8   4  751.92   56.13
   0  -8  -4  665.18   83.96
   1   6   4  394.75   29.22
  -1  -6  -4  477.31   37.57
   2   4   4   33.40    6.03
  -2  -4  -4   58.91    6.03
   7  -6   4  243.53   24.12
  -7   6  -4  166.99   48.71
   8  -8   4  547.36   46.85
  -8   8  -4  665.18   49.17
  10 -12   4  461.54   36.65
 -10  12  -4  415.62   30.61
  11 -14   4  144.26   15.77
 -11  14  -4  111.79   14.38
  12 -16   4   23.19   10.20
 -12  16  -4   33.40   12.99
  13 -18   4   26.90   11.13
 -13  18  -4    9.74   12.52
  14 -20   4   25.05    9.74
 -14  20  -4   27.83   14.84
  15 -22   4   21.80   10.67
 -15  22  -4   47.31   26.44
  16 -24   4   96.48   19.48
 -16  24  -4  116.89   34.79
  18 -28   4   25.51   16.70
 -18  28  -4   41.75   30.15
  19 -30   4   11.13   10.67
 -12  29   4   69.12   52.42
  12 -29  -4   -0.46    3.71
 -11  27   4  198.53   64.48
  11 -27  -4  -12.52   14.38
 -10  25   4  184.62   53.34
  10 -25  -4  252.80   44.53
  -9  23   4  185.08   46.39
   9 -23  -4  141.48   30.61
  -8  21   4  284.81   48.24
   8 -21  -4  243.53   33.40
  -7  19   4   80.25   24.12
   7 -19  -4   70.04   18.09
  -6  17   4  -14.84   12.99
   6 -17  -4   -1.86    7.42
  -5  15   4    9.28    7.89
   5 -15  -4   37.57    9.74
  -4  13   4  202.24   27.83
   4 -13  -4  220.80   26.44
  -3  11   4  177.66   19.95
   3 -11  -4  255.12   24.58
  -2   9   4  157.71   13.45
   2  -9  -4  206.42   23.66
  -1   7   4  223.58   19.95
   1  -7  -4  365.06   31.54
   0   5   4  304.29   40.82
   0  -5  -4  329.34   28.76
   6  -7   4  349.75   25.98
  -6   7  -4  474.07   40.36
   7  -9   4   32.01    6.03
  -7   9  -4   28.30    5.57
   8 -11   4  115.97   11.60
  -8  11  -4  110.86   12.52
   9 -13   4  284.81   28.30
  -9  13  -4  290.38   21.80
  10 -15   4  704.14   61.69
 -10  15  -4  706.92   56.13
  11 -17   4   24.12    7.89
 -11  17  -4   37.11   10.67
  12 -19   4   20.41   10.20
 -12  19  -4   24.12   12.52
  13 -21   4   15.31    9.74
 -13  21  -4   19.48   13.92
  14 -23   4    0.93    9.28
 -14  23  -4    7.42   20.41
  15 -25   4  175.80   28.76
 -15  25  -4  250.02   44.07
  16 -27   4  151.22   22.73
 -17  29  -4    0.46   25.51
  18 -31   4   20.87   12.99
 -14  30   4  255.59   73.29
  14 -30  -4  761.20  438.81
 -13  28   4   44.99   33.86
  13 -28  -4   -5.57   10.20
 -12  26   4   26.44   36.18
  12 -26  -4   38.50   23.66
 -11  24   4  138.69   32.47
  11 -24  -4   96.95   25.51
 -10  22   4  166.99   35.72
  10 -22  -4  190.18   35.25
  -8  18   4   14.38   19.48
   8 -18  -4    8.81   13.45
  -7  16   4  147.51   22.27
   7 -16  -4  194.36   23.19
   6 -14  -4   74.68   29.22
  -5  12   4   92.31   13.45
   5 -12  -4  126.17   17.63
  -4  10   4  502.36   38.04
   4 -10  -4  639.67   52.42
  -3   8   4  432.32   32.47
   3  -8  -4  539.47   45.92
  -2   6   4  583.54   58.91
   2  -6  -4  552.92   39.43
  -1   4   4  375.26   32.01
   1  -4  -4  523.70   39.89
   4  -6   4   40.82    6.03
  -4   6  -4   61.69    6.96
   5  -8   4   11.13    2.32
  -5   8  -4   24.58    4.64
   6 -10   4   50.56    8.81
  -6  10  -4   48.71   10.67
   7 -12   4   90.92   13.45
  -7  12  -4   83.50   10.67
   8 -14   4  193.43   19.02
  -8  14  -4  269.97   25.05
  -9  16  -4  419.79   49.63
  10 -18   4   91.84   19.48
 -10  18  -4  130.81   21.80
  11 -20   4   18.09    9.74
 -11  20  -4   26.90   22.73
  12 -22   4    4.17   12.99
 -12  22  -4   48.24   57.05
  13 -24   4  176.73   21.80
 -13  24  -4  191.57   38.50
  15 -28   4   67.26   25.05
 -15  28  -4  124.78   50.56
  16 -30   4   46.85   25.05
 -16  30  -4  122.00   39.89
 -15  29   4   71.43   40.82
  15 -29  -4  -70.97  244.46
 -14  27   4   85.35   44.07
  14 -27  -4   -1.86   12.99
 -13  25   4   56.13   33.86
  13 -25  -4   62.16   22.73
 -12  23   4    8.35   20.41
  12 -23  -4   -4.64   12.99
 -11  21   4  289.45   42.21
  11 -21  -4  316.35   36.18
 -10  19   4  376.19   41.28
  10 -19  -4  423.51   40.36
  -9  17   4   79.78   15.77
   9 -17  -4   96.02   14.84
  -8  15   4   64.94   16.24
   8 -15  -4   60.77   13.45
  -7  13   4  307.54   34.79
   7 -13  -4  215.23   30.61
  -6  11   4  211.98   19.95
   6 -11  -4  310.32   32.47
  -5   9   4  943.03   61.23
   5  -9  -4 1041.37  103.90
  -3   5   4  321.46   35.25
   3  -5  -4  462.47   59.37
  -2   3   4  701.82   46.85
   2  -3  -4  667.96   61.69
  -1   1   4  632.71   32.01
   1  -3   4   62.16    5.10
  -1   3  -4   48.71    6.96
   2  -5   4   76.54    8.35
  -2   5  -4   52.42   11.13
   3  -7   4   65.87    6.96
  -3   7  -4   46.39    6.96
   5 -11   4  276.00   21.34
  -5  11  -4  319.60   25.98
   6 -13   4  266.72   23.19
  -6  13  -4  263.47   26.90
   7 -15   4  133.13   22.27
  -7  15  -4  146.12   20.87
   8 -17   4    7.42    8.81
  -8  17  -4    7.42   13.45
   9 -19   4   43.60   12.06
  -9  19  -4   17.16   10.67
  10 -21   4   44.07   15.31
 -10  21  -4   64.48   26.90
  11 -23   4  178.12   36.65
 -11  23  -4  170.70   37.57
  12 -25   4  205.49   37.11
 -12  25  -4  262.08   46.85
  13 -27   4   45.46   22.27
 -13  27  -4   52.42   29.69
 -14  29  -4   72.83   61.69
  15 -31   4   15.77   21.80
 -15  31  -4   59.37   38.96
 -17  30   4  203.64   64.48
  17 -30  -4  734.29  437.89
 -16  28   4  -25.05   43.60
  16 -28  -4    0.46    4.17
 -15  26   4   -6.49   20.87
  15 -26  -4   27.37   20.41
  14 -24  -4    6.49   89.53
 -13  22   4   35.25   33.40
  13 -22  -4   73.29   18.09
 -12  20   4  347.43   51.95
  12 -20  -4  381.76   47.31
 -11  18   4  458.30   50.10
  11 -18  -4  629.00   58.91
 -10  16   4  158.64   22.73
  10 -16  -4  151.68   24.58
  -9  14   4   19.95   10.67
   9 -14  -4    4.17    8.35
  -8  12   4 1213.00   78.39
   8 -12  -4 1302.06   92.31
  -7  10   4  362.28   33.40
   7 -10  -4  436.03   37.11
  -6   8   4  447.16   46.39
   6  -8  -4  531.12   45.92
  -4   4   4   31.08    5.57
   4  -4  -4   70.51   11.60
  -3   2   4   65.40    6.03
   3  -2  -4   57.52    6.49
  -2   0   4  230.54   17.63
   2   0  -4  235.18   24.58
  -1  -2   4  659.61   44.53
   1   2  -4  599.31   51.02
   0  -4   4   28.30    4.17
   0   4  -4   45.46    6.49
   1  -6   4  112.72   11.13
  -1   6  -4   53.81    8.81
   3 -10   4   25.98    7.42
  -3  10  -4   59.37   10.67
   4 -12   4  120.14   16.24
  -4  12  -4  199.00   21.34
   5 -14   4  256.98   31.54
  -5  14  -4  343.26   36.18
   6 -16   4  624.36   55.20
  -6  16  -4  680.95   64.48
   7 -18   4  307.08   31.08
  -7  18  -4  335.37   41.75
   8 -20   4  251.41   37.11
  -8  20  -4  218.01   37.57
   9 -22   4  157.71   34.79
  -9  22  -4  117.36   31.54
  10 -24   4  160.03   34.33
 -10  24  -4  142.41   42.68
  11 -26   4   16.24   21.80
 -11  26  -4    0.93   40.36
 -12  28  -4   85.35   50.10
  13 -30   4   25.51   18.55
 -13  30  -4   -5.57   27.37
 -18  29   4   75.61   46.39
  18 -29  -4   -3.25  163.74
 -17  27   4   61.69   33.86
  17 -27  -4   51.95  145.65
 -16  25   4  -12.52   33.40
  16 -25  -4   48.71   24.12
 -15  23   4   48.71   37.11
  15 -23  -4   36.65   21.34
 -14  21   4  348.82   41.75
  14 -21  -4  367.84   36.18
 -12  17   4  689.76   70.04
  12 -17  -4  685.12   54.27
 -11  15   4  178.59   24.58
  11 -15  -4  302.90   33.40
  10 -13  -4  152.15   18.55
  -9  11   4  801.55   69.58
   9 -11  -4  713.42   54.27
  -8   9   4   52.88   10.20
   8  -9  -4   27.83    6.49
  -7   7   4  255.12   29.22
   7  -7  -4  197.14   19.48
  -6   5   4  123.39   12.06
   6  -5  -4   67.26   10.67
  -5   3   4   86.28   17.16
   5  -3  -4   65.40    8.81
  -4   1   4   88.13    7.42
   4  -1  -4  145.65   20.41
  -3  -1   4  538.08   40.36
   3   1  -4  505.61   43.14
  -2  -3   4  343.26   25.98
   2   3  -4  385.93   29.69
  -1  -5   4  293.16   21.34
   1   5  -4  276.46   26.90
   0  -7   4  235.64   32.93
   0   7  -4  153.07   29.69
   1  -9   4  210.13   18.09
  -1   9  -4  234.25   21.80
   2 -11   4  241.67   30.15
  -2  11  -4  250.95   29.22
   3 -13   4  221.73   21.34
  -3  13  -4  295.94   30.15
   4 -15   4  276.93   32.47
  -4  15  -4  308.93   49.63
   5 -17   4  693.01   59.84
  -5  17  -4  828.46   80.71
   6 -19   4   60.77   17.16
  -6  19  -4  125.71   32.01
   7 -21   4  408.20   64.94
  -7  21  -4  418.87  100.19
   8 -23   4  123.85   31.08
  -8  23  -4  105.30   42.68
  -9  25  -4  144.72   61.23
  10 -27   4   43.14   21.34
 -10  27  -4   49.17   46.39
  11 -29   4   22.27   27.83
 -11  29  -4   13.92   43.60
  12 -31   4   44.99   69.12
 -19  28   4   94.16   47.31
  19 -28  -4  194.82  287.13
 -18  26   4   14.38   40.82
  18 -26  -4   -5.57    9.74
 -17  24   4  133.59   32.93
  17 -24  -4   93.70   24.12
 -16  22   4  287.13   37.11
  16 -22  -4  434.17   53.81
 -15  20   4  373.41   54.74
  15 -20  -4  484.27   42.21
 -14  18   4  170.70   27.37
  14 -18  -4  259.30   65.40
 -13  16   4  653.58   83.03
  13 -16  -4  678.17   61.23
 -12  14   4  320.99   33.86
  12 -14  -4  420.72   37.11
 -10  10   4  105.30   18.55
  10 -10  -4  133.13   18.09
  -9   8   4  253.27   29.69
   9  -8  -4  248.17   23.66
  -8   6   4   24.12    7.42
   8  -6  -4   49.17    7.42
  -7   4   4   62.62   10.20
   7  -4  -4   77.00   10.20
  -6   2   4   44.53    6.49
   6  -2  -4   82.57   10.20
  -3  -4   4 1420.34   78.39
   3   4  -4 1201.40  100.19
  -2  -6   4  448.55   35.25
   2   6  -4  481.95   43.60
  -1  -8   4   37.57    7.42
   1   8  -4   41.28   10.20
   0 -10   4   95.56   18.09
   0  10  -4  115.97   19.48
   1 -12   4  312.18   31.54
  -1  12  -4  293.62   28.76
   2 -14   4   60.77   14.38
  -2  14  -4   92.31   32.01
   3 -16   4  120.60   18.09
  -3  16  -4  159.57   24.58
   4 -18   4   89.99   19.95
  -4  18  -4   99.73   25.98
   6 -22   4   75.15   24.12
  -6  22  -4  112.72   33.86
   7 -24   4  227.76   42.68
  -7  24  -4  190.65   50.10
   8 -26   4   25.05   20.87
  -8  26  -4   14.84   36.18
  -9  28  -4  111.33   66.80
  10 -30   4   12.06   20.41
 -10  30  -4    1.39   23.19
  21 -29  -4   27.83  149.83
 -20  27   4   -5.57   31.08
  20 -27  -4    6.49    6.03
 -19  25   4  107.15   44.99
  19 -25  -4    4.17   10.67
 -18  23   4  272.75   42.68
  18 -23  -4  251.88   42.68
 -17  21   4   12.99   15.31
  17 -21  -4   45.46   18.09
 -16  19   4   53.34   19.95
  16 -19  -4  192.50   27.37
 -15  17   4   73.75   19.95
  15 -17  -4   88.13   19.48
 -14  15   4  246.77   32.93
  14 -15  -4  217.09   29.22
 -13  13   4    3.25   12.52
  13 -13  -4   19.48    8.81
 -12  11   4  367.38   46.85
  12 -11  -4  362.28   41.28
 -11   9   4  252.80   38.96
  11  -9  -4  301.97   27.37
 -10   7   4   26.44    7.42
  10  -7  -4   59.37   10.67
  -9   5   4  332.12   30.61
   9  -5  -4  410.05   38.04
  -8   3   4   16.24    6.03
   8  -3  -4   39.89    6.03
  -7   1   4  455.05   45.92
   7  -1  -4  393.35   46.85
  -6  -1   4  288.52   26.90
  -5  -3   4  528.80   44.53
   5   3  -4  573.33   48.24
  -4  -5   4  942.10   63.09
   4   5  -4  990.34  115.97
  -3  -7   4  339.08   30.15
   3   7  -4  467.11   41.75
  -2  -9   4  705.07   54.27
   2   9  -4  603.95   48.24
  -1 -11   4  566.37   47.31
   1  11  -4  519.06   51.02
   0 -13   4    4.64    4.17
   0  13  -4   16.70   15.31
   1 -15   4   53.34   19.02
  -1  15  -4   31.08   19.95
   2 -17   4  129.88   25.98
  -2  17  -4  106.22   30.15
  -3  19  -4   17.63   27.83
   4 -21   4   82.57   28.76
  -4  21  -4   12.52   38.04
   5 -23   4  217.55   44.07
  -5  23  -4  181.83   55.20
   6 -25   4   58.45   33.86
  -6  25  -4   65.40   52.88
   7 -27   4   86.28   36.65
  -7  27  -4   48.71   59.84
   8 -29   4   63.09   39.43
  -8  29  -4   21.80   45.46
 -22  28   4   82.10   53.81
  22 -28  -4   87.67  300.58
 -21  26   4   60.30   36.65
  21 -26  -4   -1.39    7.89
 -20  24   4  387.79   89.99
  20 -24  -4  400.31   82.10
 -19  22   4  295.02   55.66
  19 -22  -4  254.20   39.89
 -18  20   4  209.67   41.28
  18 -20  -4  163.28   29.69
 -17  18   4   22.73   15.31
  17 -18  -4   24.58   10.20
 -16  16   4  192.50   25.51
  16 -16  -4  124.31   19.48
 -15  14   4   63.09   16.24
  15 -14  -4   76.07   15.77
 -14  12   4   68.19   15.31
  14 -12  -4  149.83   19.95
 -13  10   4  275.53   30.15
  13 -10  -4  374.34   39.89
 -12   8   4  184.62   23.66
  12  -8  -4  226.36   23.19
 -11   6   4  329.81   35.72
  11  -6  -4  401.24   36.18
 -10   4   4   58.45   10.67
  10  -4  -4   38.50    7.89
  -9   2   4   30.61    7.89
   9  -2  -4   15.77    6.96
  -8   0   4  661.47   60.77
   8   0  -4  901.75   86.28
  -7  -2   4  161.42   20.87
   7   2  -4  254.66   42.21
  -6  -4   4  556.63   41.75
   6   4  -4  639.20   50.56
  -5  -6   4  256.52   27.83
   5   6  -4  278.32   35.72
  -4  -8   4 1264.49   90.45
   4   8  -4 1201.87   97.41
   3  10  -4  164.21   29.22
  -2 -12   4  303.37   30.61
   2  12  -4  346.04   44.99
  -1 -14   4  205.49   22.73
   1  14  -4  176.27   32.93
   0 -16   4  128.03   18.09
   0  16  -4   88.60   31.54
   2 -20   4   61.69   24.12
  -2  20  -4   62.16   45.46
   3 -22   4  145.65   31.08
  -3  22  -4  254.66   65.87
   4 -24   4  153.54   38.04
  -4  24  -4  208.74   73.75
   5 -26   4  323.78   62.62
  -5  26  -4  119.21   49.63
   6 -28   4  106.69   37.11
  -6  28  -4   62.16   57.52
 -23  27   4   56.13   43.60
  23 -27  -4    1.86    1.39
 -22  25   4   96.95   50.56
  22 -25  -4   17.63    7.89
 -21  23   4  387.79   62.16
  21 -23  -4  476.39   70.51
 -20  21   4   12.99   22.27
  20 -21  -4   -3.71   14.84
 -19  19   4  115.04   31.08
  19 -19  -4  127.56   25.05
 -18  17   4   36.18   21.34
  18 -17  -4  107.62   22.27
  17 -15  -4  162.35   49.63
 -16  13   4  154.93   23.19
  16 -13  -4  229.61   24.12
 -15  11   4  367.84   36.18
  15 -11  -4  397.99   37.57
 -14   9   4  336.76   34.79
  14  -9  -4  405.42   39.89
 -13   7   4  322.85   41.75
  13  -7  -4  380.37   48.71
 -12   5   4  132.66   19.02
  12  -5  -4  111.33   13.45
 -11   3   4  138.69   18.55
  11  -3  -4  111.33   18.55
 -10   1   4  919.37   76.07
  10  -1  -4  934.68   60.30
  -9  -1   4  352.07   36.18
   9   1  -4  250.49   25.51
  -8  -3   4  211.98   23.19
  -7  -5   4  111.33   17.16
   7   5  -4  124.31   25.51
   6   7  -4  297.80   50.56
  -5  -9   4   14.38    5.10
   5   9  -4   43.14   22.73
  -4 -11   4  186.94   21.34
   4  11  -4  289.45   38.04
  -3 -13   4  627.60   50.10
   3  13  -4  723.62   74.68
  -2 -15   4   69.58   12.52
   2  15  -4   51.02   27.83
  -1 -17   4   10.67    7.42
   1  17  -4   29.22   81.64
   0 -19   4   98.80   19.48
   0  19  -4   42.68   44.53
   1 -21   4   47.78    9.74
  -1  21  -4   41.28   44.99
   2 -23   4  242.60   52.42
  -2  23  -4  317.75   87.67
   3 -25   4  230.08   53.34
  -3  25  -4  223.12   69.12
   4 -27   4  165.13   42.21
  -4  27  -4  171.16   62.16
 -24  26   4    6.49   30.15
  24 -26  -4    0.93    1.86
  23 -24  -4   -2.32    9.74
 -22  22   4  272.75   51.02
  22 -22  -4  260.23   32.93
 -21  20   4   64.94   35.25
  21 -20  -4   98.34   21.34
 -20  18   4  132.20   32.01
  20 -18  -4  177.20   32.47
 -19  16   4   24.58   16.70
  19 -16  -4   44.53   15.77
 -18  14   4   84.89   28.30
  18 -14  -4  115.04   25.05
 -17  12   4  861.39   64.94
  17 -12  -4 1053.89   83.96
 -16  10   4  873.45   59.37
  16 -10  -4  929.58   85.35
 -15   8   4  181.83   26.44
  15  -8  -4  218.48   25.05
 -14   6   4  258.37   35.25
  14  -6  -4  254.66   28.76
 -13   4   4  343.26   36.18
  13  -4  -4  322.85   41.28
 -12   2   4  610.91   54.74
  12  -2  -4  549.21   63.55
  -9  -4   4  242.14   24.58
   9   4  -4  209.20   50.56
  -8  -6   4   95.56   12.99
   8   6  -4  124.31   27.37
  -7  -8   4   55.66   11.60
   7   8  -4   54.27   26.44
  -6 -10   4  133.13   16.70
   6  10  -4  156.79   34.79
  -5 -12   4  588.18   46.85
   5  12  -4  623.89   67.72
  -4 -14   4  186.47   19.95
   4  14  -4  211.98   51.49
  -3 -16   4   93.70   15.31
   3  16  -4  127.56   40.36
  -2 -18   4  142.41   17.16
   2  18  -4  162.82   51.95
  -1 -20   4   12.99   10.20
   1  20  -4  -44.53   63.55
   0 -22   4  201.32   26.90
   0  22  -4  234.25   74.68
   1 -24   4   68.19   15.31
  -1  24  -4   10.67   68.19
   2 -26   4   18.09    9.74
  -2  26  -4  109.01   87.67
  -3  28  -4  -20.41   43.60
 -25  25   4  -15.77   31.54
  25 -25  -4  615.54  352.07
  24 -23  -4    6.49   13.45
 -23  21   4  371.09   63.55
  23 -21  -4  493.08   55.66
 -22  19   4  180.44   38.50
  22 -19  -4  271.36   46.39
 -21  17   4   27.83   25.51
  21 -17  -4   47.31   18.55
 -20  15   4  229.61   39.89
  20 -15  -4  148.90   31.08
 -19  13   4  100.19   22.73
  19 -13  -4  118.75   19.02
 -18  11   4  486.59   45.46
  18 -11  -4  501.90   79.32
 -17   9   4   25.51   14.84
  17  -9  -4    8.81    7.42
 -16   7   4  513.49   45.46
  16  -7  -4  611.37   49.17
 -15   5   4 1070.59   89.99
  15  -5  -4 1134.14   83.03
 -14   3   4  188.33   29.22
  14  -3  -4  143.80   19.95
 -13   1   4   83.96   17.63
  13  -1  -4   66.33   12.06
 -12  -1   4  580.29   58.91
  12   1  -4  559.42   48.71
 -11  -3   4   47.31   10.20
  11   3  -4   72.36   27.37
 -10  -5   4   17.16    8.35
  10   5  -4   44.99   26.44
  -9  -7   4  140.55   19.02
   9   7  -4  221.26   41.28
  -8  -9   4  104.37   17.16
   8   9  -4   96.02   35.72
  -7 -11   4  545.50   43.60
   7  11  -4  649.87   79.78
  -5 -15   4  323.31   37.57
   5  15  -4  362.74   76.54
  -4 -17   4   24.12   12.52
   4  17  -4   39.89   50.10
  -3 -19   4  271.82   29.69
   3  19  -4  230.08   70.51
  -2 -21   4  384.08   38.04
   2  21  -4  299.65   79.32
  -1 -23   4   62.62   17.63
   1  23  -4   13.92   93.70
   0 -25   4   22.27   13.45
   0  25  -4  -29.22   64.94
  -1  27  -4  214.77  115.04
 -26  24   4   32.47   49.17
  26 -24  -4  301.97  259.76
 -25  22   4  273.68   53.34
  25 -22  -4    1.39    8.35
 -24  20   4  246.31   53.34
  24 -20  -4    8.81   14.84
 -23  18   4  278.78   46.85
  23 -18  -4  211.98   38.50
 -22  16   4  115.97   37.57
  22 -16  -4  125.24   25.98
 -21  14   4  692.08   74.68
  21 -14  -4  561.27   53.34
 -20  12   4  376.66   44.07
  20 -12  -4  356.25   46.39
 -19  10   4   61.69   17.16
  19 -10  -4   14.84   10.20
 -18   8   4  118.75   20.41
  18  -8  -4  160.50   26.90
 -17   6   4   32.01   11.60
  17  -6  -4   46.39   13.45
 -16   4   4   55.66   16.70
  16  -4  -4   30.61    9.74
 -15   2   4   81.18   18.09
  15  -2  -4  134.98   19.02
 -14   0   4  535.30   43.14
  14   0  -4  588.18   54.74
 -13  -2   4  332.12   34.79
  13   2  -4  362.74   41.28
 -12  -4   4  284.81   32.47
  12   4  -4  355.78   50.10
 -11  -6   4    7.42    7.89
  11   6  -4  -27.83   41.75
 -10  -8   4   16.70    8.81
  10   8  -4   26.90   36.18
   9  10  -4  590.50  121.53
  -8 -12   4  308.00   41.28
   8  12  -4  449.48   84.42
  -7 -14   4  372.02   33.86
   7  14  -4  436.03   83.96
  -6 -16   4  305.68   30.15
   6  16  -4  376.19   69.12
  -4 -20   4  371.09   36.65
   4  20  -4  307.54  118.28
  -3 -22   4  174.41   20.87
   3  22  -4  172.09   82.57
  -2 -24   4    1.86   11.13
   2  24  -4  118.28  163.28
 -27  23   4  220.80   64.01
  27 -23  -4   32.47  229.15
 -26  21   4  539.01   83.50
  26 -21  -4    4.17    8.35
 -25  19   4  121.53   36.18
  25 -19  -4   33.86   13.92
 -24  17   4  272.75   62.62
  24 -17  -4  323.31   50.56
 -23  15   4  150.29   37.57
  23 -15  -4  166.53   23.19
 -22  13   4  268.58   48.24
  22 -13  -4  243.53   34.79
 -21  11   4   42.21   18.55
  21 -11  -4   43.14   17.16
 -20   9   4   17.16   14.38
  20  -9  -4   28.76   12.06
 -19   7   4   26.90   14.38
  19  -7  -4   22.27    9.74
  18  -5  -4   56.13   15.77
 -17   3   4  103.90   19.02
  17  -3  -4  152.15   50.56
 -16   1   4  141.01   21.80
  16  -1  -4  193.89   25.05
 -15  -1   4  404.95   34.33
  15   1  -4  435.10   36.65
 -14  -3   4  143.80   23.66
  14   3  -4  182.30   51.02
  13   5  -4   16.70   44.99
 -12  -7   4   64.48   13.92
  12   7  -4   53.34   56.59
 -11  -9   4  150.29   23.19
  11   9  -4  184.15   69.12
 -10 -11   4  329.34   33.40
  10  11  -4  358.57   74.22
  -9 -13   4   25.98   12.99
   9  13  -4   73.29   71.90
  -8 -15   4   40.36   14.84
   8  15  -4   25.51   83.96
  -7 -17   4   89.99   18.55
   7  17  -4  208.74   92.31
  -6 -19   4   58.45   14.38
   6  19  -4  183.23  134.98
   5  21  -4   -6.49   91.38
  -4 -23   4  115.04   44.53
   4  23  -4   -2.78   68.65
 -28  22   4  101.12   59.37
  28 -22  -4  112.72  240.28
 -27  20   4   55.66   32.93
  27 -20  -4    1.86   10.20
  26 -18  -4  387.32  229.61
 -25  16   4  249.56   57.98
  25 -16  -4  133.13   32.93
 -24  14   4  307.54   55.66
  24 -14  -4  260.69   49.17
  23 -12  -4  349.75  137.77
 -22  10   4   14.38   17.16
  22 -10  -4   -6.49    8.35
 -21   8   4   38.96   22.73
  21  -8  -4   37.11   15.77
 -20   6   4   42.68   13.92
  20  -6  -4   86.28   20.41
 -19   4   4   43.60   15.31
  19  -4  -4   50.56   13.92
 -18   2   4  180.91   32.01
  18  -2  -4  271.36   34.33
 -17   0   4  175.34   26.90
  17   0  -4  272.29   28.76
 -16  -2   4  539.01   50.56
  16   2  -4  530.66   50.10
 -15  -4   4  117.82   21.80
  15   4  -4  134.98   57.52
 -14  -6   4  578.44   48.24
  14   6  -4  593.74  101.12
 -13  -8   4  321.92   42.21
  13   8  -4  371.55   89.99
 -12 -10   4  236.11   32.47
  12  10  -4  224.05   70.97
 -11 -12   4    2.32   10.67
  11  12  -4   75.15   75.15
 -10 -14   4   63.09   17.63
  10  14  -4  175.34  209.67
  -9 -16   4   25.51   12.06
   9  16  -4  -32.93   80.25
  -8 -18   4   32.93   12.99
   8  18  -4   -2.32   76.07
  -7 -20   4   44.99   19.02
   7  20  -4   92.31   91.84
  -6 -22   4  137.30   28.30
   6  22  -4  224.51   87.21
 -28  19   4  129.88   42.68
  28 -19  -4   -0.46    6.03
 -27  17   4   83.03   48.24
  27 -17  -4    5.57    9.28
 -26  15   4   -1.86   23.19
  26 -15  -4   -3.25    6.96
 -25  13   4  399.38   63.55
  25 -13  -4  366.91   49.17
 -24  11   4  392.89   53.34
  24 -11  -4  341.87   47.31
  23  -9  -4   26.44   19.48
 -22   7   4   27.83   24.12
  22  -7  -4    9.74   15.31
 -21   5   4   29.22   17.63
  21  -5  -4   12.52   11.13
 -20   3   4  120.14   24.12
  20  -3  -4  110.86   21.80
 -19   1   4  392.43   48.71
  19  -1  -4  477.78   48.24
 -18  -1   4  387.32   41.75
  18   1  -4  618.33  130.35
 -17  -3   4  240.28   36.18
  17   3  -4  380.37  102.05
 -16  -5   4  147.04   19.02
  16   5  -4  214.30   83.03
 -15  -7   4  645.23   57.52
 -14  -9   4  182.76   31.54
  14   9  -4  189.26   84.89
 -13 -11   4  153.07   31.08
  13  11  -4  167.92   84.42
 -12 -13   4   48.71   18.09
  12  13  -4    2.78   90.92
 -11 -15   4    1.86   11.60
  11  15  -4  -51.95   77.00
  10  17  -4   49.17  160.50
  -9 -19   4   25.98   13.45
   9  19  -4  232.86  167.92
  -8 -21   4   40.82   13.45
   8  21  -4  253.73   76.54
 -29  18   4   76.07   36.65
  29 -18  -4  378.51  264.40
 -28  16   4   61.69   40.36
  28 -16  -4   -3.25    5.57
 -27  14   4   66.33   32.47
  27 -14  -4   -4.64    9.74
 -26  12   4  190.18   43.60
  26 -12  -4    6.03   12.06
 -25  10   4  298.26   54.27
  25 -10  -4  387.79   60.30
 -24   8   4  150.76   37.11
  24  -8  -4  212.45   39.43
 -23   6   4  263.47   40.36
  23  -6  -4  207.35   28.30
 -22   4   4  252.34   44.99
  22  -4  -4  277.85   28.30
  21  -2  -4  294.09   57.98
  20   0  -4  278.32  115.04
 -18  -4   4   70.04   17.63
 -17  -6   4  118.28   24.12
  17   6  -4  214.30   89.99
 -16  -8   4  212.45   34.33
  16   8  -4  288.99  225.44
 -15 -10   4  251.41   35.25
  15  10  -4  344.65  135.45
 -14 -12   4    5.10   15.31
  14  12  -4   -4.64  112.72
  13  14  -4  170.70  196.21
 -12 -16   4    2.32   12.52
  12  16  -4  278.32  130.81
 -11 -18   4  102.98   22.27
  11  18  -4   53.81  142.87
 -29  15   4  108.08   37.57
  29 -15  -4  -19.48  155.86
 -28  13   4  115.04   41.28
  28 -13  -4    4.17    5.10
 -27  11   4  275.53   59.37
  27 -11  -4    4.17    7.89
 -26   9   4  357.17   58.45
  26  -9  -4  383.15  150.29
 -25   7   4  189.72   45.46
  25  -7  -4    0.46    6.96
 -24   5   4  127.10   32.93
  24  -5  -4    5.10    9.28
 -23   3   4  375.73   55.20
  23  -3  -4  289.91   38.96
 -22   1   4  309.40   57.52
  22  -1  -4  208.27   33.86
 -21  -1   4    2.32   12.52
  21   1  -4   19.95   10.67
 -20  -3   4   31.08   18.09
  20   3  -4   93.24  127.10
 -19  -5   4   26.90   16.70
  19   5  -4   17.16   42.68
 -18  -7   4   23.19   17.63
  18   7  -4  -18.55   96.48
 -17  -9   4  344.65   45.92
  17   9  -4   33.40   57.52
 -16 -11   4  233.79   99.27
 -15 -13   4   44.53   15.77
  15  13  -4    8.81   58.91
 -14 -15   4   10.67   16.24
  14  15  -4  280.17  215.70
 -29  12   4   22.73   28.76
  29 -12  -4   94.63  174.88
 -28  10   4   55.20   31.08
  28 -10  -4  124.31  213.38
 -27   8   4  203.17   49.17
  27  -8  -4  506.54  189.72
 -26   6   4  125.24   40.36
  26  -6  -4   -1.39    5.10
 -25   4   4  101.12   33.40
  25  -4  -4    1.39    6.03
  24  -2  -4  297.80  146.58
 -23   0   4    6.49   13.92
  22   2  -4 -113.18  173.48
  21   4  -4   75.61  130.35
 -20  -6   4   78.39   22.73
  20   6  -4   34.33   93.24
 -19  -8   4  179.05   39.43
  19   8  -4  137.77  129.42
 -18 -10   4  199.00   32.01
  18  10  -4  122.46  109.94
 -17 -12   4  100.19   21.80
  17  12  -4   73.29  112.25
 -28   7   4  114.57   40.36
  28  -7  -4 -190.65  247.70
 -27   5   4  240.74   53.81
 -26   3   4   74.68   32.93
  26  -3  -4   36.65  113.65
 -25   1   4   66.80   26.90
  25  -1  -4    2.32    4.17
 -24  -1   4   29.69   25.05
  24   1  -4  -35.25  197.61
 -23  -3   4    0.93   12.99
 -22  -5   4   34.33   16.70
  22   5  -4    8.81  147.04
 -21  -7   4  103.90   28.30
  21   7  -4   40.36   91.84
  20   9  -4 -124.78  150.29
 -21  -7  -5   34.79   13.45
  22   5   5  214.77   73.75
 -22  -5  -5   71.90   22.27
  24   1   5   51.49   65.87
 -24  -1  -5   38.50    8.81
 -25   1  -5   56.13   13.45
 -26   3  -5   89.99   32.01
  17  12   5  260.23   85.35
 -17 -12  -5  178.12   19.48
 -18 -10  -5  101.59   12.52
  19   8   5    0.00   89.99
 -19  -8  -5   37.57    9.28
  20   6   5   79.78   90.45
 -20  -6  -5   90.92   14.84
  21   4   5  288.52  100.19
 -21  -4  -5  204.56   25.98
  22   2   5  210.59   60.30
 -22  -2  -5  104.37   17.16
  23   0   5  192.50  121.53
 -23   0  -5   75.61   11.60
  24  -2   5   25.51   99.73
 -24   2  -5   25.05    9.74
  25  -4   5  -47.31   97.41
 -25   4  -5    6.96    5.10
  26  -6   5   94.16   43.60
 -26   6  -5   42.68   10.20
  27  -8   5  206.42   54.74
 -27   8  -5  157.25   23.19
  28 -10   5  131.74   52.42
 -28  10  -5   96.95   14.84
 -13 -17  -5   13.45    5.10
  14  15   5  182.76   87.67
 -14 -15  -5   80.25   20.41
  15  13   5  141.48   70.97
 -15 -13  -5   93.24   16.70
  16  11   5   86.28  101.12
 -16 -11  -5  104.37   13.92
  17   9   5  123.85   44.99
 -17  -9  -5  156.79   20.87
  18   7   5  254.66   63.55
 -18  -7  -5  170.70   18.09
  19   5   5  311.71   81.64
 -19  -5  -5  108.08   14.38
 -20  -3  -5  146.58   35.25
  22  -1   5   43.14   96.95
 -22   1  -5   39.43   11.60
 -23   3  -5   24.58    7.42
  25  -7   5  102.98   36.65
 -25   7  -5  113.18   21.80
  26  -9   5   95.09    9.74
 -26   9  -5  137.30   19.48
  27 -11   5  305.68   21.34
 -27  11  -5  306.61   31.08
  28 -13   5  135.91   21.80
 -28  13  -5  187.86   25.51
 -10 -20  -5   64.48   16.24
  11  18   5   -1.86  120.14
 -11 -18  -5    3.71    5.10
  12  16   5   74.68   57.05
 -12 -16  -5   71.43   12.06
  13  14   5  241.21  105.76
  14  12   5  173.02   60.77
 -14 -12  -5   58.45    9.28
  15  10   5  114.11   64.94
 -15 -10  -5  100.19   14.84
  16   8   5   53.81   38.04
 -16  -8  -5   83.03   11.13
  17   6   5  279.24   98.80
 -17  -6  -5  139.16   14.38
  18   4   5  140.55   43.14
 -18  -4  -5  113.18   14.84
  19   2   5  239.35  106.22
 -19  -2  -5  160.50   20.41
  20   0   5  284.81  103.90
 -20   0  -5  228.22   20.87
  21  -2   5   98.34   38.50
 -21   2  -5   75.15   16.70
  22  -4   5  102.05   39.43
 -22   4  -5   78.86   14.38
  23  -6   5  189.26   55.20
 -23   6  -5  140.09   20.87
  24  -8   5  116.43   11.13
 -24   8  -5  152.15   20.41
 -25  10  -5  213.38   25.98
  26 -12   5  258.37   23.66
 -26  12  -5  306.15   42.68
  27 -14   5  102.51   12.06
 -27  14  -5  308.00   78.86
  28 -16   5  111.79   14.38
 -28  16  -5  112.72   44.07
  -8 -21  -5   13.92    7.42
   9  19   5  250.02  149.36
  -9 -19  -5    9.74    9.28
  10  17   5  140.55   59.84
 -10 -17  -5   90.45   23.19
  11  15   5  258.83   69.58
 -11 -15  -5  108.54   16.70
  12  13   5  150.29   49.63
 -12 -13  -5  112.72   13.45
  13  11   5  148.44   46.39
 -13 -11  -5  192.97   19.48
  14   9   5  102.05   64.01
 -14  -9  -5   70.97   12.99
  15   7   5  -10.67   49.17
 -15  -7  -5   19.02    5.57
  16   5   5  138.23   86.74
 -16  -5  -5  151.22   17.16
  17   3   5  157.25   43.60
 -17  -3  -5   99.73   13.45
  18   1   5  503.75  119.68
 -18  -1  -5  412.84   31.08
  19  -1   5  516.74   87.21
 -19   1  -5  465.25   43.60
  20  -3   5  249.56   50.56
 -20   3  -5  255.59   37.11
  21  -5   5  165.13   36.65
 -21   5  -5   92.77   14.38
  22  -7   5  182.30   43.14
 -22   7  -5  133.13   14.84
  23  -9   5  141.48   18.55
 -23   9  -5  145.19   17.63
  24 -11   5  161.89   24.12
 -24  11  -5  160.03   21.34
  25 -13   5  173.02   59.37
 -25  13  -5  126.17   23.19
  26 -15   5   78.86   13.45
 -26  15  -5   91.84   19.48
  27 -17   5   81.18   18.55
 -27  17  -5   59.37   14.38
 -28  19  -5  248.17   92.77
  -5 -24  -5   83.50   14.38
  -6 -22  -5   28.30    6.96
   7  20   5   24.12   32.01
  -7 -20  -5   86.74   14.84
   8  18   5  268.11   82.57
  -8 -18  -5  246.31   31.54
   9  16   5  166.99   52.88
  -9 -16  -5  101.12   17.16
  10  14   5  136.84   49.63
 -10 -14  -5   82.10   13.45
  11  12   5  243.99  109.94
  12  10   5   79.32   41.28
 -12 -10  -5   73.75   11.60
  13   8   5   56.13   38.04
 -13  -8  -5   40.82    8.81
  14   6   5   92.77   30.15
 -14  -6  -5   96.02   14.38
 -15  -4  -5  370.16   40.36
 -16  -2  -5  466.18   35.25
  17   0   5  531.12   73.29
 -17   0  -5  501.43   38.50
  18  -2   5  300.58   93.70
 -18   2  -5  341.87   27.83
  19  -4   5  161.42   36.18
 -19   4  -5  125.71   15.77
 -20   6  -5   76.54   12.06
  21  -8   5  231.47   21.34
 -21   8  -5  164.67   22.73
  22 -10   5  194.36   22.73
 -22  10  -5  192.04   25.98
  23 -12   5  130.35   53.81
 -23  12  -5  142.41   22.73
  24 -14   5  189.26   25.51
 -24  14  -5  154.00   30.61
  25 -16   5   87.21   12.99
 -25  16  -5  120.60   64.01
  26 -18   5  107.15   17.63
 -26  18  -5   96.02   24.12
  27 -20   5  147.97  122.46
 -27  20  -5   76.54   20.87
   3  25   5  -40.36   76.54
  -3 -25  -5   44.53   10.67
   4  23   5   95.56   44.99
  -4 -23  -5   17.16    7.89
   5  21   5   -9.28   57.52
  -5 -21  -5   46.39    9.74
   6  19   5  116.43   54.27
   7  17   5  128.95   41.75
  -7 -17  -5   67.72   13.45
   8  15   5  115.50   64.48
  -8 -15  -5   82.57   14.84
   9  13   5  272.75   86.28
  -9 -13  -5  295.02   42.68
  10  11   5  270.90   53.34
 -10 -11  -5  166.53   15.77
  11   9   5  125.71   66.33
 -11  -9  -5  149.36   16.70
  12   7   5   95.56   38.96
  13   5   5  181.83   70.04
 -13  -5  -5  238.89   25.98
  14   3   5  262.08   48.71
 -14  -3  -5  322.38   27.83
  15   1   5  292.70   53.34
 -15  -1  -5  282.49   21.80
  16  -1   5  400.31   61.23
 -16   1  -5  255.59   35.72
  17  -3   5  370.63   49.63
 -17   3  -5  313.11   23.19
  18  -5   5  287.59   57.98
 -18   5  -5  260.69   22.73
  19  -7   5  241.67   22.73
 -19   7  -5  188.79   22.27
  20  -9   5  305.68   28.30
 -20   9  -5  276.46   28.30
  21 -11   5   83.50   15.77
 -21  11  -5   97.41   18.55
  22 -13   5   23.66    7.42
 -22  13  -5   56.59   12.06
  23 -15   5   35.72    9.74
 -23  15  -5   69.12   13.92
 -24  17  -5  101.59   20.41
  25 -19   5  252.34   46.85
 -25  19  -5  224.97   44.07
  26 -21   5  184.62   26.44
 -26  21  -5  205.03   29.22
  27 -23   5  505.15  178.12
 -27  23  -5  133.59   31.54
  -1 -26  -5  135.91   22.27
   2  24   5  108.54   57.98
  -2 -24  -5   38.96    8.35
   3  22   5  147.51   53.34
  -3 -22  -5  169.31   17.16
   5  18   5   19.02   29.69
  -5 -18  -5   33.40    7.89
   6  16   5  165.13   40.82
  -6 -16  -5  137.30   14.84
   7  14   5  348.82   60.30
  -7 -14  -5  390.57   31.08
   8  12   5  409.13   68.65
  -8 -12  -5  360.42   32.93
   9  10   5  194.82   40.36
  -9 -10  -5  289.45   26.90
  10   8   5  366.91   46.39
 -10  -8  -5  297.80   30.61
  11   6   5  575.19  103.90
 -11  -6  -5  395.21   38.04
  12   4   5  365.52   48.71
 -12  -4  -5  273.68   38.96
  13   2   5  265.79   48.71
 -13  -2  -5  246.77   21.80
  14   0   5  251.41   28.76
 -14   0  -5  205.95   19.48
  15  -2   5  235.64   26.44
 -15   2  -5  201.78   13.45
  16  -4   5  339.08   42.68
 -16   4  -5  308.93   38.04
  17  -6   5  432.78   69.12
 -17   6  -5  387.32   36.65
  18  -8   5  208.27   24.12
 -18   8  -5  220.33   26.90
  19 -10   5  326.09   27.83
 -19  10  -5  348.82   33.40
 -20  12  -5   74.68   13.92
  21 -14   5   21.34    6.96
 -21  14  -5   18.09    8.81
  22 -16   5   30.61    7.89
 -22  16  -5   55.66   12.52
  23 -18   5  111.33   92.77
 -23  18  -5   45.46   18.09
  24 -20   5  234.25   32.01
 -24  20  -5  255.12   34.33
  25 -22   5  204.56   31.54
 -25  22  -5  184.15   38.50
  26 -24   5   88.60   15.31
 -26  24  -5   98.80   33.86
   0  25   5  151.22   58.45
   0 -25  -5  423.04  209.20
   1  23   5  171.16   53.81
  -1 -23  -5   92.77   32.93
   3  19   5   41.28   45.92
  -3 -19  -5   33.40    7.42
   4  17   5  222.19   57.05
  -4 -17  -5  259.76   26.90
   5  15   5  313.57   52.88
  -5 -15  -5  346.97   29.69
   6  13   5  650.33   68.65
  -6 -13  -5  516.28   59.37
   7  11   5  459.69   92.31
  -7 -11  -5  397.07   38.96
   8   9   5  270.90   55.20
   9   7   5  399.38   60.30
 -10  -5  -5  537.62   36.65
  11   3   5  834.95  112.25
 -11  -3  -5  934.22   60.30
  13  -1   5  146.58   23.66
 -13   1  -5    9.28   26.90
  16  -7   5  243.06   41.75
 -16   7  -5  296.41   21.34
  17  -9   5  473.14   38.04
 -17   9  -5  489.37   38.50
  18 -11   5  362.74   43.14
 -18  11  -5  378.97   49.17
  19 -13   5   99.73   18.55
 -19  13  -5  138.69   23.19
  20 -15   5  309.40   29.69
 -20  15  -5  272.75   33.86
  21 -17   5  176.27   22.73
 -21  17  -5  158.64   27.83
  22 -19   5  125.71   23.19
 -22  19  -5  141.48   26.90
  23 -21   5  156.32   43.60
 -23  21  -5  181.37   35.72
  24 -23   5  109.94   26.44
 -24  23  -5   46.39   21.80
  25 -25   5   80.25   15.31
 -25  25  -5   70.04   25.05
  -2  26   5   72.83   54.27
  -1  24   5  156.32   68.65
   1 -24  -5    2.32   10.20
   0  22   5  205.49   62.16
   0 -22  -5  121.53   23.66
   1  20   5   82.10   37.57
  -1 -20  -5  124.78   29.69
   2  18   5  111.79   33.40
  -2 -18  -5  108.08   23.19
   3  16   5  318.67   60.30
  -3 -16  -5  211.06   20.87
   4  14   5  402.17   54.27
  -4 -14  -5  396.60   35.72
   5  12   5  508.86  130.35
   6  10   5  483.34   54.74
  -6 -10  -5  430.00   25.98
   7   8   5  198.07   27.83
  -7  -8  -5  177.20   14.38
   8   6   5  114.57   19.48
  -8  -6  -5   66.80    6.96
   9   4   5  425.36   50.56
  -9  -4  -5  394.75   33.86
  10   2   5  226.83   30.61
 -10  -2  -5  281.56   23.19
  11   0   5  141.48   15.31
 -11   0  -5  178.59   15.31
  12  -2   5   76.07    9.28
 -12   2  -5  140.55   10.20
  13  -4   5  133.59   18.55
 -13   4  -5  174.41   12.06
 -14   6  -5  559.88   38.04
  16 -10   5  504.68   41.28
 -16  10  -5  447.63   30.61
  17 -12   5  324.24   33.40
 -17  12  -5  376.19   31.54
  18 -14   5  182.30   21.80
 -18  14  -5  141.01   17.63
  19 -16   5  449.02   44.07
 -19  16  -5  305.68   38.04
  20 -18   5  329.34   48.71
 -20  18  -5  314.50   32.93
  21 -20   5  343.72  129.88
 -21  20  -5  344.65   48.24
  22 -22   5  105.30   28.30
 -22  22  -5   85.81   27.37
  23 -24   5    2.78   34.79
 -23  24  -5   54.74   19.48
  24 -26   5   72.83   14.84
 -24  26  -5   64.48   32.47
  -4  27   5  293.62   91.84
   4 -27  -5 -229.15  240.28
  -3  25   5  367.38   83.03
   3 -25  -5   -0.46   11.13
  -2  23   5  288.99   64.48
   2 -23  -5  198.53   27.37
  -1  21   5  347.43   77.93
   1 -21  -5  447.16   64.01
   0  19   5  227.29   53.34
   0 -19  -5  208.74   32.47
   1  17   5  293.62   46.85
  -1 -17  -5  224.97   31.08
   2  15   5  228.68   55.20
  -2 -15  -5  207.81   43.14
   3  13   5  501.43   73.29
  -3 -13  -5  472.67   50.10
   4  11   5  207.35   28.76
  -4 -11  -5  213.84   22.27
   5   9   5  217.55   28.30
  -5  -9  -5  335.37   29.69
   6   7   5  317.75   31.54
  -6  -7  -5  338.16   25.51
   7   5   5  148.44   21.80
  -7  -5  -5  117.82   10.20
   8   3   5  333.52   32.01
  -8  -3  -5  419.33   28.76
  12  -5   5  321.46   32.01
 -12   5  -5  287.59   21.80
  13  -7   5  483.81   33.86
 -13   7  -5  416.55   32.93
  14  -9   5  578.90   51.49
 -14   9  -5  640.13   60.77
  15 -11   5  913.81   66.33
  16 -13   5  355.32   33.86
 -16  13  -5  270.90   43.60
  17 -15   5  248.17   31.54
 -17  15  -5  222.65   32.93
  18 -17   5  327.95   40.82
 -18  17  -5  254.20   28.30
  19 -19   5  235.18   39.43
 -19  19  -5  153.07   25.05
  21 -23   5   37.11    9.74
 -21  23  -5   63.55   23.19
  22 -25   5  119.21   26.44
  23 -27   5   44.53   13.92
 -23  27  -5   50.56   20.87
  -6  28   5  186.01   64.48
   6 -28  -5  424.43  237.96
  -4  24   5  300.58   83.03
   4 -24  -5  414.69   52.42
  -3  22   5  122.00   49.63
   3 -22  -5  144.72   34.79
  -2  20   5  366.91   67.72
   2 -20  -5  449.95   57.98
  -1  18   5  235.18   60.77
   0  16   5  363.20   44.07
   0 -16  -5  353.00   34.33
   1  14   5  222.65   30.61
  -1 -14  -5  190.65   25.98
   2  12   5  101.59   20.41
  -2 -12  -5  108.54   18.55
   3  10   5   24.58   11.60
  -3 -10  -5   68.19    7.89
   4   8   5  212.45   32.47
  -4  -8  -5  223.58   16.70
   5   6   5  370.16   32.93
  -5  -6  -5  338.62   31.08
   6   4   5  501.90   51.49
  -6  -4  -5  538.08   41.28
  12  -8   5  613.69   60.77
 -12   8  -5  597.92   34.33
  13 -10   5  500.51   46.85
 -13  10  -5  433.71   44.53
  14 -12   5  467.11   85.81
 -14  12  -5  571.94   53.34
  15 -14   5  238.89   23.19
 -15  14  -5  284.35   30.61
  16 -16   5  310.32   25.51
 -16  16  -5  280.64   36.65
  17 -18   5  261.62   41.28
 -17  18  -5  206.88   32.47
  18 -20   5   61.23   11.60
 -18  20  -5   71.90   15.31
  19 -22   5   36.65   11.60
 -19  22  -5   25.05   16.24
  20 -24   5   -3.71    6.49
 -20  24  -5    0.46    6.96
  21 -26   5   25.51   13.45
 -21  26  -5   39.89   22.73
 -22  28  -5   72.36   23.66
  -7  27   5  200.39   58.91
   7 -27  -5    8.81    2.78
  -6  25   5  231.00  144.72
   6 -25  -5  433.71   46.39
  -5  23   5   99.27   76.54
   5 -23  -5  263.01  155.86
  -4  21   5  274.61   56.13
   4 -21  -5  173.95   32.01
   3 -19  -5  496.33  148.44
  -2  17   5  328.88   49.63
   2 -17  -5  273.68   30.61
  -1  15   5  313.11   37.11
   1 -15  -5  290.84   24.58
   0  13   5  266.72   29.69
   0 -13  -5  329.34   28.76
   1  11   5  209.20   27.83
  -1 -11  -5  281.56   26.44
   2   9   5   28.76    7.89
  -2  -9  -5   54.74    6.03
   3   7   5  364.60   28.30
  -3  -7  -5  484.27   51.49
  -4  -5  -5 1044.15   51.95
  11  -9   5  368.31   34.33
 -11   9  -5  368.31   23.19
 -12  11  -5  199.46   23.19
  13 -13   5  229.15   20.87
 -13  13  -5  253.73   25.98
  14 -15   5  239.35   26.90
 -14  15  -5  159.10   29.22
  16 -19   5  235.64   25.05
 -16  19  -5  215.23   29.22
  17 -21   5  224.51   34.79
 -17  21  -5  248.63   35.72
  18 -23   5   46.39   12.52
 -18  23  -5   40.82   18.09
  19 -25   5   32.93   15.31
 -19  25  -5    8.81   23.66
  20 -27   5   77.46   22.73
 -20  27  -5   53.34   22.73
  21 -29   5   36.18   11.60
 -21  29  -5   66.33   31.08
  -9  28   5  299.19   70.04
   9 -28  -5  415.62  192.50
  -8  26   5  218.48   62.62
   8 -26  -5   18.55   12.52
  -7  24   5   95.09   31.08
   7 -24  -5  114.11   25.05
  -6  22   5   51.95   26.44
   6 -22  -5  103.90   23.66
  -5  20   5  400.31   71.43
   5 -20  -5  450.41   53.81
  -4  18   5  231.47   38.50
   4 -18  -5  207.81   29.69
  -3  16   5  404.02   40.36
   3 -16  -5  449.02   44.99
   2 -14  -5  697.65   88.13
  -1  12   5  327.49   31.08
   1 -12  -5  315.43   29.22
   0  10   5  183.23   20.87
   0 -10  -5  253.73   38.96
   1   8   5  577.04   61.69
  -1  -8  -5  724.09   48.71
   2   6   5  848.87   82.57
  -2  -6  -5  799.70   86.74
  10 -10   5  151.22   16.24
 -10  10  -5  199.46   17.63
  11 -12   5  199.46   22.73
 -11  12  -5  218.94   24.12
  12 -14   5   90.45   12.06
 -12  14  -5  101.12   14.84
  13 -16   5  508.39   64.48
  14 -18   5  472.21   41.75
 -14  18  -5  454.12   36.18
  15 -20   5  384.08   47.31
 -15  20  -5  374.80   47.31
  17 -24   5   51.02   12.99
 -17  24  -5   80.25   25.51
  18 -26   5  248.17   38.04
 -18  26  -5  220.80   82.57
  19 -28   5   81.64   13.92
 -19  28  -5   39.89   25.51
 -20  30  -5   68.65   41.75
 -11  29   5  322.38   77.46
  11 -29  -5   21.80    9.74
 -10  27   5  193.43   52.88
  10 -27  -5   -1.86    5.10
  -9  25   5  180.91   54.74
   9 -25  -5  105.76   34.33
  -8  23   5   29.22   21.80
   8 -23  -5   96.95   29.22
  -7  21   5   35.25   20.87
   7 -21  -5   28.76   14.84
  -6  19   5  197.61   27.83
   6 -19  -5  207.81   32.01
  -5  17   5  360.42   43.14
   5 -17  -5  506.54   57.05
  -4  15   5 1103.99   79.32
   4 -15  -5 1236.19   97.87
  -3  13   5  648.48   49.63
   3 -13  -5  653.58   62.16
  -2  11   5  629.92   48.71
   2 -11  -5  593.28   48.71
  -1   9   5  362.28   38.04
   1  -9  -5  410.05   36.18
   0   7   5  571.01   55.20
   0  -7  -5  471.28   39.43
   8  -9   5  581.68   42.21
  -8   9  -5  505.15   54.27
   9 -11   5   17.16    5.10
  -9  11  -5   48.24    8.81
  10 -13   5   20.87    6.03
 -10  13  -5   64.01   11.13
  11 -15   5  217.09   19.95
 -11  15  -5  243.99   27.37
  13 -19   5  675.38   82.10
 -13  19  -5  669.35   66.80
  14 -21   5  460.15   55.20
 -14  21  -5  410.05   53.34
  15 -23   5  116.43   18.55
 -15  23  -5  109.94   26.44
  16 -25   5  121.53   25.98
 -16  25  -5  154.47   41.75
  17 -27   5  123.39   22.73
 -17  27  -5  137.30   32.01
  18 -29   5   15.31    9.28
 -12  28   5  184.62   54.27
 -11  26   5   83.03   37.11
  11 -26  -5    0.93    8.35
 -10  24   5  326.56   59.84
  10 -24  -5  366.45   56.13
  -9  22   5   67.26   29.22
   9 -22  -5   93.70   20.87
  -8  20   5  137.30   32.47
   8 -20  -5  110.40   20.87
  -7  18   5  640.13   58.91
   7 -18  -5  546.89   47.78
  -6  16   5  586.32   65.40
   6 -16  -5  558.95   68.19
   5 -14  -5  654.04  110.40
  -4  12   5  840.05   81.64
   4 -12  -5  907.31   64.01
  -3  10   5  681.41   46.39
   3 -10  -5  773.72   57.05
   2  -8  -5  492.16   54.27
  -1   6   5 1042.30   83.50
   1  -6  -5  840.98   80.71
   6  -8   5  797.38   48.71
  -6   8  -5  599.77   39.89
   7 -10   5  425.36   32.93
  -7  10  -5  253.73   39.89
   8 -12   5  300.12   30.61
  -8  12  -5  169.31   19.02
   9 -14   5  258.37   32.01
  -9  14  -5  230.08   32.47
  10 -16   5  468.50   51.02
 -10  16  -5  576.58   43.14
  11 -18   5  366.91   62.62
  12 -20   5  366.45   51.95
 -12  20  -5  439.74   44.99
  14 -24   5  129.42   21.80
 -14  24  -5   96.02   29.22
  15 -26   5  179.51   37.57
 -15  26  -5  226.83   78.86
  16 -28   5   89.53   25.05
 -16  28  -5   79.78   32.47
  17 -30   5   45.46   13.92
 -17  30  -5   78.39   43.60
 -14  29   5   93.24   41.28
  14 -29  -5  376.19  171.16
 -13  27   5  247.70   62.16
  13 -27  -5   -3.25    6.03
 -12  25   5  176.73   47.78
  12 -25  -5  243.53   47.31
 -11  23   5  255.12   55.66
  11 -23  -5  247.24   40.36
 -10  21   5  175.80   42.21
  10 -21  -5  219.41   32.47
  -9  19   5  453.66   65.87
   9 -19  -5  637.81  127.10
  -8  17   5  717.13   68.19
   8 -17  -5  744.03   73.75
  -7  15   5  980.60   73.29
   7 -15  -5  883.66   72.36
  -6  13   5  645.70   47.31
   6 -13  -5  797.38   65.87
  -5  11   5  464.79   43.60
   5 -11  -5  397.99   28.76
  -4   9   5  317.75   32.01
   4  -9  -5  223.58   29.22
  -3   7   5  728.26   84.89
   3  -7  -5  960.66   51.02
  -2   5   5  608.12   48.24
   2  -5  -5  581.68   37.57
   4  -7   5  276.46   20.41
   5  -9   5  783.93   72.36
  -5   9  -5  753.31   73.29
   6 -11   5  468.50   30.61
  -6  11  -5  433.71   36.18
   7 -13   5  361.35   36.18
  -7  13  -5  386.86   33.86
   8 -15   5  226.83   46.39
  -8  15  -5  224.51   25.98
   9 -17   5  530.66   62.62
  -9  17  -5  353.93   48.71
  11 -21   5  185.54   34.33
 -11  21  -5  165.60   26.44
  12 -23   5  158.18   23.19
 -12  23  -5  187.40   36.18
  13 -25   5  140.55   29.69
 -13  25  -5  188.33   44.07
  14 -27   5  135.91   29.69
 -14  27  -5  167.92   38.50
  15 -29   5  134.52   25.98
 -15  29  -5   10.20   31.08
 -16  31  -5   11.60   25.51
 -15  28   5  333.05   72.83
  15 -28  -5  800.63  263.94
 -14  26   5  481.02  101.59
  14 -26  -5    0.46    6.49
 -13  24   5  244.92   53.34
  13 -24  -5  308.93   47.31
 -12  22   5  312.64   51.49
  12 -22  -5  360.42   45.92
 -11  20   5  467.11   51.95
  11 -20  -5  371.55   46.39
 -10  18   5  393.35   55.20
  10 -18  -5  392.43   99.73
  -9  16   5  382.69   44.07
   9 -16  -5  404.49   44.99
  -8  14   5  712.49   64.48
   8 -14  -5  920.30   61.23
  -7  12   5  639.67   77.46
   7 -12  -5  645.23   51.95
  -6  10   5 1311.34   86.74
   6 -10  -5 1131.36   81.18
  -5   8   5  833.10   58.91
   5  -8  -5  864.64   57.98
  -4   6   5  443.45   34.79
   4  -6  -5  365.52   33.86
  -3   4   5  359.49   50.10
   3  -4  -5  417.94   47.31
  -2   2   5  231.00   15.77
   2  -6   5  613.69   55.66
  -2   6  -5  423.97  115.97
   3  -8   5  932.36   60.77
  -3   8  -5  828.92   54.74
  -4  10  -5 1222.74  102.98
   5 -12   5  162.35   14.38
  -5  12  -5  152.61   22.73
   6 -14   5  174.41   22.73
  -6  14  -5   75.15   20.41
  -7  16  -5  236.11   51.49
   8 -18   5  351.61   66.33
  -8  18  -5  396.14   47.31
   9 -20   5  128.49   22.27
  -9  20  -5  167.45   26.90
  10 -22   5  132.66   22.73
 -10  22  -5  130.35   33.40
  11 -24   5  250.95   36.65
 -11  24  -5  235.64   57.98
  12 -26   5   68.65   18.55
 -12  26  -5   48.24   21.80
  13 -28   5  162.35   32.93
 -13  28  -5   53.81   25.05
  14 -30   5   94.16   25.05
 -14  30  -5  129.88   60.30
  17 -29  -5  698.11  406.81
 -16  27   5  675.85  118.28
  16 -27  -5  650.80  313.11
 -15  25   5  407.73  152.15
 -13  21   5  411.45   71.43
  13 -21  -5  325.17   36.18
 -12  19   5  573.33   57.52
  12 -19  -5  445.31   47.31
 -11  17   5  501.90   58.91
  11 -17  -5  561.74   59.37
 -10  15   5  281.56   38.96
  10 -15  -5  253.27   26.44
   9 -13  -5  320.99   38.96
  -8  11   5  205.49   26.90
   8 -11  -5  192.50   28.30
  -7   9   5  527.87   38.50
   7  -9  -5  598.38   50.10
  -6   7   5  949.52   65.87
   6  -7  -5  871.13   89.99
  -5   5   5  890.61  160.96
   5  -5  -5 1695.88   98.80
  -4   3   5  696.72   43.14
   4  -3  -5  692.55   73.75
  -3   1   5  141.48   13.45
   3  -1  -5  180.44   17.63
  -2  -1   5  385.93   33.86
   2   1  -5  606.73   45.92
  -1  -3   5  405.88   37.11
   1   3  -5  420.26   51.02
   0  -5   5 1580.38   78.39
   1  -7   5  723.16   48.24
  -1   7  -5  760.73   51.95
   2  -9   5  861.39   52.88
  -2   9  -5  960.66   98.34
   3 -11   5  638.27   38.04
  -3  11  -5  670.28   52.88
   4 -13   5  558.03   62.16
  -4  13  -5  458.30   57.05
  -5  15  -5  745.43  100.19
   6 -17   5  490.77   90.92
  -6  17  -5  432.78   64.48
   7 -19   5   90.45   22.73
  -7  19  -5  125.71   32.47
   8 -21   5   39.43   15.77
  -8  21  -5   44.07   65.40
   9 -23   5   63.55   21.80
  -9  23  -5  122.92   44.07
 -10  25  -5  110.40   47.78
  11 -27   5  112.25   25.05
 -11  27  -5  176.27   45.92
  12 -29   5  212.91   38.96
 -12  29  -5  201.78   67.26
 -18  28   5  145.65   43.14
  17 -26  -5   -0.93    7.42
 -16  24   5  429.07   70.04
  16 -24  -5  312.18   44.53
 -15  22   5  321.92   70.51
  15 -22  -5  284.35   37.57
 -14  20   5  303.83   42.68
  14 -20  -5  192.50   31.54
 -12  16   5  508.39   55.20
  12 -16  -5  458.76   61.69
 -11  14   5  263.94   33.40
  11 -14  -5  249.56   33.86
  -9  10   5   -3.71    6.96
   9 -10  -5   21.34    6.96
  -8   8   5  166.99   23.19
   8  -8  -5  153.07   14.84
  -7   6   5  894.79   63.09
   7  -6  -5  916.59   71.90
  -6   4   5 1395.30   89.06
   6  -4  -5 1523.32   96.48
  -5   2   5 1119.76   88.13
   5  -2  -5 1176.35   70.04
  -4   0   5  549.68   33.86
   4   0  -5  582.15   45.92
  -3  -2   5  473.60   45.92
   3   2  -5  630.85   44.99
  -2  -4   5  428.14   30.15
   2   4  -5  444.84   58.91
   0  -8   5  183.69   16.70
   0   8  -5  154.00   20.87
   1 -10   5  688.37   43.14
  -1  10  -5  597.45   81.64
   2 -12   5  346.50   26.44
  -2  12  -5  415.16   44.99
  -3  14  -5 1195.84  215.23
   4 -16   5  483.34   57.52
  -4  16  -5  542.25   55.66
   5 -18   5  358.10   55.20
  -5  18  -5  337.69   47.31
   7 -22   5    7.42   15.77
  -7  22  -5   10.67   23.19
   8 -24   5   94.16   32.47
  -8  24  -5  134.98   50.10
   9 -26   5  139.62   45.46
  -9  26  -5  232.39   67.72
  10 -28   5  179.05   33.86
 -11  30  -5  388.72  113.65
 -19  27   5  257.44   68.19
  19 -27  -5  643.84  327.49
 -18  25   5  271.36   63.55
  18 -25  -5    8.35    9.74
 -17  23   5  277.39   74.68
  17 -23  -5  257.91   44.53
 -16  21   5  186.47   32.47
  16 -21  -5  161.42   39.43
 -15  19   5  327.02   44.53
  15 -19  -5  299.65   34.79
  14 -17  -5  565.45  103.44
 -13  15   5  410.98   44.53
  13 -15  -5  377.58   34.79
 -12  13   5  291.31   32.47
  12 -13  -5  332.59   36.65
 -11  11   5  243.53   38.96
  11 -11  -5  367.38   51.49
 -10   9   5  758.41   90.92
  10  -9  -5  767.69   58.91
  -9   7   5 1097.50   78.86
   9  -7  -5 1091.00   70.51
  -8   5   5  994.52   81.64
   8  -5  -5 1017.71   67.26
  -7   3   5  624.36   47.78
   7  -3  -5  612.30   47.78
  -6   1   5  323.31   26.90
   6  -1  -5  380.83   26.90
  -5  -1   5 1149.91   81.64
   5   1  -5 1128.11  111.79
  -4  -3   5 1319.22   85.35
   4   3  -5 1024.21   73.75
  -3  -5   5  887.83   53.81
   3   5  -5  890.15   70.51
  -2  -7   5  550.14   44.99
   2   7  -5  647.55   55.20
  -1  -9   5    5.57    3.25
   1   9  -5   12.06   12.99
   0 -11   5  231.47   22.27
   0  11  -5  321.92   37.11
  -1  13  -5  438.81   69.58
   2 -15   5  322.38   22.73
  -2  15  -5  391.50   51.02
   3 -17   5  344.19   38.04
  -3  17  -5  358.10   63.55
  -4  19  -5  587.71   90.92
   5 -21   5  137.77   32.47
  -5  21  -5  160.96   53.81
   6 -23   5  129.88   32.01
  -6  23  -5  120.60   42.21
   7 -25   5  190.18   47.78
  -7  25  -5  246.31   70.51
  -8  27  -5   10.20   61.23
   9 -29   5  134.06   32.47
  -9  29  -5   89.99   43.60
 -20  26   5   55.66   29.69
  20 -26  -5  -23.19  107.15
 -19  24   5  151.68   47.78
  19 -24  -5    5.57    8.35
 -18  22   5  177.66   44.99
  18 -22  -5  158.64   30.61
 -17  20   5  487.52   61.69
  17 -20  -5  483.81   59.37
 -16  18   5  621.11   70.97
  16 -18  -5  665.18   67.72
 -14  14   5  538.08   37.57
  14 -14  -5  397.07   45.92
 -13  12   5  591.89   57.05
  13 -12  -5  660.54   51.95
 -12  10   5  462.47   44.53
  12 -10  -5  452.27   60.77
 -11   8   5  847.01   75.15
  11  -8  -5  770.47   55.66
 -10   6   5 1523.32  113.18
  10  -6  -5 1567.39   89.06
  -9   4   5 1640.68   95.09
   9  -4  -5 1571.10  117.82
  -8   2   5 1291.39   89.99
   8  -2  -5 1174.96   92.77
  -7   0   5  785.32   53.81
   7   0  -5  695.79   57.98
  -6  -2   5  566.84   46.39
   6   2  -5  470.36   41.28
  -5  -4   5  392.89   27.37
   5   4  -5  384.08   59.37
  -4  -6   5 1271.44   79.78
   4   6  -5 1128.11  142.87
  -3  -8   5  173.02   17.63
   3   8  -5  203.17   33.40
  -2 -10   5  108.08   12.52
   2  10  -5  192.50   33.40
  -1 -12   5  224.05   27.37
   1  12  -5  302.44   60.77
   0 -14   5  380.37   39.89
   0  14  -5  263.94   48.71
   1 -16   5  354.39   22.73
  -1  16  -5  418.87   82.10
  -2  18  -5  759.34   94.16
  -3  20  -5  149.36   71.43
   4 -22   5  154.93   20.87
  -4  22  -5  226.36   64.94
   5 -24   5  193.89   25.05
  -5  24  -5  300.12   81.18
   6 -26   5  152.15   50.10
  -6  26  -5   53.34   41.28
   7 -28   5   80.25   25.98
  -7  28  -5  107.62   59.84
 -21  25   5  -18.55   17.16
  21 -25  -5   -0.46    5.57
 -20  23   5   51.02   28.76
  20 -23  -5    4.64   11.60
 -19  21   5  218.94   48.71
  19 -21  -5  253.73   30.15
 -18  19   5  932.36  106.22
  18 -19  -5  991.74   77.00
 -17  17   5  893.40   83.50
  17 -17  -5  931.43   73.29
 -15  13   5  399.85   62.62
  15 -13  -5  400.31   41.75
 -14  11   5 1387.87   91.38
  14 -11  -5 1426.84  112.72
 -13   9   5  783.46   80.25
  13  -9  -5  697.65   53.34
 -12   7   5  235.64   33.40
  12  -7  -5  158.18   27.37
 -11   5   5  496.80   53.81
  11  -5  -5  641.98   52.88
 -10   3   5  569.16   48.71
  10  -3  -5  626.21   59.84
  -9   1   5  861.39   62.62
   9  -1  -5  852.11   75.15
  -8  -1   5  387.79   34.33
   8   1  -5  583.07   94.16
  -7  -3   5  730.58   62.16
   7   3  -5  886.44   75.61
  -6  -5   5  507.00   38.50
   6   5  -5  440.67   56.59
  -5  -7   5  725.02   54.74
   5   7  -5  675.38   87.21
  -3 -11   5  232.86   23.66
   3  11  -5  346.97   47.31
  -2 -13   5  332.59   28.76
   2  13  -5  289.45   55.66
  -1 -15   5  583.54   44.53
   1  15  -5  599.31   68.65
   0  17  -5  640.13  147.04
   1 -19   5  573.33   66.80
  -1  19  -5  726.41  100.19
   2 -21   5  293.62   27.37
  -2  21  -5  335.37   72.83
   3 -23   5  263.47   32.47
  -3  23  -5  105.30   53.81
   4 -25   5  500.51   42.21
  -4  25  -5    8.81   40.36
   5 -27   5  123.85   20.41
  -5  27  -5  134.06   58.91
 -22  24   5   60.77   43.60
 -21  22   5  238.89   54.74
  21 -22  -5   -5.57    7.89
 -20  20   5  435.57   68.19
  20 -20  -5  487.98   59.84
 -19  18   5  849.79   84.42
  19 -18  -5  899.43   92.31
 -18  16   5  858.14  109.01
  18 -16  -5  879.95   64.94
 -17  14   5  507.00   80.25
  17 -14  -5  548.28   54.27
 -16  12   5  700.43   64.94
  16 -12  -5  731.51   62.62
 -15  10   5 1220.42   97.41
  15 -10  -5  968.08   68.19
 -14   8   5  216.16   37.57
  14  -8  -5  127.56   16.70
 -13   6   5  532.05   53.81
  13  -6  -5  548.75   41.75
 -12   4   5  314.50   31.54
  12  -4  -5  300.12   29.22
 -10   0   5  221.26   45.46
  10   0  -5  459.69   73.75
  -9  -2   5  710.17   96.95
   8   4  -5  972.72  111.79
  -7  -6   5  830.31   65.87
   7   6  -5 1022.35  144.26
  -6  -8   5  771.40   57.52
   6   8  -5  948.60   97.87
  -5 -10   5  254.20   25.51
   5  10  -5  264.86   46.85
  -4 -12   5  523.24   33.86
   4  12  -5  617.40   84.89
  -3 -14   5  570.09   39.89
   3  14  -5  447.16   81.64
  -2 -16   5  539.47   45.46
   2  16  -5  502.36  154.47
  -1 -18   5  702.29   57.98
   1  18  -5  865.57  124.31
   0 -20   5  319.14   30.61
   0  20  -5  406.34  114.57
   1 -22   5  358.57   57.05
  -1  22  -5  369.23   93.24
   2 -24   5  231.00   28.30
  -2  24  -5  290.38  115.04
   3 -26   5  177.20   18.55
  -3  26  -5  131.27   52.88
 -23  23   5  117.82   36.65
  23 -23  -5  293.62  193.43
 -22  21   5  410.52   70.51
  22 -21  -5   -0.93    5.57
 -21  19   5  564.52   69.12
  21 -19  -5  424.90   47.78
 -20  17   5  211.52   56.13
  20 -17  -5  217.55   32.93
 -19  15   5  824.28   94.63
  19 -15  -5  772.33   75.15
 -18  13   5  498.19   49.17
  18 -13  -5  470.82   42.21
 -16   9   5  578.44   56.59
  16  -9  -5  364.60   46.85
 -15   7   5  318.67   38.96
  15  -7  -5  287.13   30.15
 -14   5   5  395.67   44.07
  14  -5  -5  391.04   44.99
 -13   3   5   45.92   12.06
  13  -3  -5  101.59   14.84
 -12   1   5  342.33   32.01
  12  -1  -5  393.82   37.11
 -11  -1   5  400.78   44.07
 -10  -3   5  807.12   52.88
  10   3  -5  865.57   76.54
  -9  -5   5  842.84   67.26
   9   5  -5  990.81  109.94
  -8  -7   5  931.43   70.51
   8   7  -5 1000.55  106.22
  -7  -9   5  363.67   35.72
   7   9  -5  448.55   67.72
  -6 -11   5  481.95   38.96
   6  11  -5  747.74   92.77
   5  13  -5  425.36   98.80
  -4 -15   5  281.10   29.22
   4  15  -5  216.16   50.56
  -3 -17   5  367.84   41.75
   3  17  -5  678.63  126.17
   2  19  -5  179.05   63.55
  -1 -21   5  110.86   17.63
   1  21  -5  144.72   86.28
   0 -23   5   88.13   15.31
   0  23  -5   20.41   45.46
   1 -25   5   50.10   11.60
  25 -24  -5  288.99  193.43
 -24  22   5  485.66   79.78
  24 -22  -5    3.71    6.96
 -23  20   5  383.15   68.65
  23 -20  -5   -6.03    9.74
 -22  18   5  232.86   44.99
  22 -18  -5  259.76   37.57
  21 -16  -5  550.14  160.03
 -20  14   5  197.14   31.54
  20 -14  -5  218.94   36.65
 -19  12   5  114.11   25.51
  19 -12  -5   89.53   16.70
 -18  10   5  611.37   70.51
  18 -10  -5  560.34   58.45
 -17   8   5  683.27  126.63
  17  -8  -5  575.65  122.92
 -16   6   5  694.86   60.30
  16  -6  -5  708.32   73.75
 -15   4   5  328.88   37.11
  15  -4  -5  359.96   36.18
 -14   2   5  124.31   19.95
  14  -2  -5  104.83   16.70
 -13   0   5  347.90   33.86
  13   0  -5  404.02   43.14
 -12  -2   5  872.52   75.61
 -11  -4   5 1419.88   99.27
 -10  -6   5  654.97   57.98
  10   6  -5  943.96  101.59
  -9  -8   5  808.97   76.54
   9   8  -5  860.00  122.92
   8  10  -5  491.23  109.01
  -7 -12   5  549.68   43.60
   7  12  -5  483.34   89.53
  -6 -14   5  276.46   30.61
   6  14  -5  172.56   64.01
  -5 -16   5  131.74   19.95
   5  16  -5  164.21   82.57
  -4 -18   5  155.39   43.60
   4  18  -5   59.37  132.66
  -3 -20   5   17.16    8.35
   3  20  -5   25.98   70.97
  -2 -22   5   45.92   13.45
   2  22  -5   33.86   42.68
  -1 -24   5   97.41   16.70
   1  24  -5  115.50   89.06
 -25  21   5  730.12  118.75
  25 -21  -5   -4.64    4.17
 -24  19   5  414.23   64.94
  24 -19  -5  553.85  231.47
 -23  17   5  273.68   42.68
  23 -17  -5  295.48   35.25
 -22  15   5   57.05   22.73
  22 -15  -5   16.24   11.60
 -21  13   5   53.81   24.12
  21 -13  -5   81.64   18.09
 -20  11   5  261.62   46.39
  20 -11  -5  298.26   41.28
 -19   9   5  452.27   50.10
  19  -9  -5  514.42   48.24
 -18   7   5  778.36   86.28
  18  -7  -5  818.25  112.72
 -17   5   5 1300.20  141.01
  17  -5  -5 1078.01  131.74
 -16   3   5  644.77   70.97
 -15   1   5  390.57   38.96
  15  -1  -5  342.79   70.51
 -14  -1   5  319.60   41.28
  14   1  -5  479.63  100.66
 -13  -3   5  568.23   45.92
  13   3  -5  664.25  165.60
  12   5  -5  629.92  111.33
 -11  -7   5  686.05   65.87
  11   7  -5  859.54  154.93
 -10  -9   5  593.28   46.39
  10   9  -5  616.47  128.49
  -9 -11   5  489.84   46.85
   9  11  -5  486.13  111.79
  -8 -13   5  420.26   51.02
   8  13  -5  396.14  102.51
  -7 -15   5  313.57   33.86
   7  15  -5  244.92   85.81
  -6 -17   5  326.56   36.18
   6  17  -5  290.38  104.83
  -5 -19   5  119.68   18.55
   5  19  -5  247.70  115.97
  -4 -21   5   -5.10    8.35
  -3 -23   5  126.17   17.16
   3  23  -5  276.46  110.40
 -26  20   5  260.23   53.34
  26 -20  -5    2.78    5.10
 -25  18   5  401.24   85.35
  25 -18  -5    2.78    3.25
 -24  16   5  194.36   43.60
  24 -16  -5   15.31    8.35
 -23  14   5  101.59   38.04
  23 -14  -5  157.71   36.65
 -22  12   5  145.19   33.40
  22 -12  -5  185.54   35.25
 -21  10   5  282.03   48.24
  21 -10  -5  292.70   36.65
 -20   8   5  724.09   92.77
  20  -8  -5  928.19  105.76
 -19   6   5 1160.12  116.43
  19  -6  -5 1174.96   89.06
 -18   4   5  795.06   83.50
  18  -4  -5  774.65   77.46
 -17   2   5  370.63   40.82
  17  -2  -5  306.15   29.22
 -16   0   5  530.19   55.66
  16   0  -5  377.58   42.21
 -15  -2   5  418.40   43.14
  15   2  -5  469.89  135.45
 -14  -4   5  351.61   36.65
  14   4  -5  160.03   67.26
 -13  -6   5  179.51   27.83
  13   6  -5  162.82   67.72
 -12  -8   5  137.77   21.80
  12   8  -5  191.57   53.81
 -11 -10   5  171.16   29.22
  11  10  -5  184.15  116.43
 -10 -12   5  324.70   43.60
  10  12  -5  397.07  100.66
  -9 -14   5  274.14   29.69
   9  14  -5  302.44  159.10
  -8 -16   5  348.82   34.33
   8  16  -5  235.64  128.95
  -7 -18   5  241.21   37.57
   7  18  -5  464.33  153.07
  -6 -20   5   67.72   15.77
   6  20  -5   14.84   43.14
  -5 -22   5   55.66   14.84
 -27  19   5  134.98   38.50
 -26  17   5  507.46   78.86
  26 -17  -5   -0.93    3.25
 -25  15   5  261.62   57.52
  25 -15  -5  230.54  194.36
 -24  13   5  444.38   86.74
  24 -13  -5   27.37    7.89
 -23  11   5  251.88   51.95
  23 -11  -5  301.97   43.14
 -22   9   5  530.66   65.87
  22  -9  -5  533.90   76.07
 -21   7   5  715.74   78.39
  21  -7  -5  971.33  200.39
 -20   5   5  708.78   83.50
  20  -5  -5  682.34   69.12
 -19   3   5  376.19   45.92
  19  -3  -5  356.25   39.43
 -18   1   5  520.92   53.34
  18  -1  -5  300.12   32.93
 -17  -1   5  479.17   65.40
  17   1  -5  551.07  103.44
 -16  -3   5  733.37   90.45
  16   3  -5  878.09  128.49
 -15  -5   5  515.35   45.46
  15   5  -5  675.38  232.86
 -14  -7   5   27.37   12.06
  14   7  -5    8.35   51.95
 -13  -9   5   58.45   14.38
  13   9  -5  134.06   97.41
 -12 -11   5  282.49   38.50
  12  11  -5  322.85  212.91
 -11 -13   5  304.29   55.66
  11  13  -5  381.76  139.16
 -10 -15   5  568.69   61.69
  10  15  -5  420.26  112.72
  -9 -17   5  410.52   86.74
  -8 -19   5  318.21   43.60
   8  19  -5   56.13   54.27
   7  21  -5   70.04   76.54
 -27  16   5  310.79   76.54
  27 -16  -5  525.56  210.13
 -26  14   5  114.11   48.71
  26 -14  -5   -6.03    6.49
 -25  12   5  284.81   53.34
  25 -12  -5  330.27  149.83
 -24  10   5  255.12   43.14
  24 -10  -5    0.93    9.74
 -23   8   5  224.97   42.21
  23  -8  -5  153.07   25.51
 -22   6   5  279.24   49.63
  22  -6  -5  262.55   38.96
 -21   4   5  507.93   77.00
  21  -4  -5  476.85   69.12
 -20   2   5  147.97   29.22
  20  -2  -5  121.53   30.61
  19   0  -5  355.78   41.75
  18   2  -5  468.96  200.85
 -17  -4   5  396.60   57.52
  17   4  -5  356.25  246.31
 -16  -6   5   69.58   17.63
  16   6  -5  238.89  116.43
 -15  -8   5   47.31   12.99
  15   8  -5   30.61   51.95
 -14 -10   5  385.93   39.43
  14  10  -5  613.22  129.42
 -13 -12   5  286.67   24.12
  13  12  -5  420.72  133.13
  12  14  -5  926.80  326.56
 -11 -16   5  652.19   76.07
  11  16  -5  523.24  225.90
 -10 -18   5  230.08   24.58
  10  18  -5  181.83   74.22
  28 -15  -5  525.09  199.92
 -27  13   5  425.82   88.13
  27 -13  -5  390.57  164.21
 -26  11   5  345.58   57.52
  26 -11  -5  327.02  234.71
  25  -9  -5    5.10    6.96
 -24   7   5  173.95   40.82
  24  -7  -5   -3.25    4.64
 -23   5   5   80.25   25.51
  23  -5  -5   -3.25    5.10
 -22   3   5   44.53   23.66
  22  -3  -5   57.98   15.31
 -21   1   5  183.23   30.61
  21  -1  -5  177.20   39.89
 -20  -1   5  680.02   64.48
  20   1  -5  637.81  173.02
 -19  -3   5  334.44   48.24
 -18  -5   5  114.57   24.12
  18   5  -5  102.98  104.37
 -17  -7   5  125.24   25.98
  17   7  -5  149.36   57.52
 -16  -9   5  231.00   40.36
  16   9  -5  117.82   73.75
 -15 -11   5  206.42   39.43
 -14 -13   5  277.85   38.50
  14  13  -5   33.40   61.23
 -13 -15   5  464.33   41.75
  13  15  -5  513.49  220.33
  28 -12  -5  304.76  158.18
 -27  10   5  247.70  128.03
  27 -10  -5  438.81  192.50
 -26   8   5  589.10   89.06
  26  -8  -5  681.88  233.32
 -25   6   5   83.96   25.51
  25  -6  -5  176.27  119.21
 -24   4   5   -7.89   21.34
  24  -4  -5    1.39    2.78
 -23   2   5  119.68   32.93
  23  -2  -5    1.39    5.57
  22   0  -5  154.00  105.76
 -20  -4   5  520.45   75.15
 -19  -6   5  500.97   61.69
  19   6  -5  410.05  147.51
 -18  -8   5  224.51   37.11
  18   8  -5  -25.51   73.29
 -17 -10   5  246.31   31.54
  17  10  -5  392.43   95.56
 -16 -12   5  239.35   37.11
  16  12  -5  292.70  147.04
  27  -7  -5  276.93  144.26
 -26   5   5  125.24   41.28
 -25   3   5  261.62   50.10
  25  -3  -5  285.27  139.16
 -24   1   5  171.16   38.04
 -23  -1   5  200.85   49.63
  23   1  -5   -0.46  176.73
 -22  -3   5  569.16   72.36
  22   3  -5  686.52  265.79
 -21  -5   5  501.43   55.66
 -20  -7   5  239.35   29.22
  20   7  -5  402.17  208.27
 -19  -1  -6    2.78    1.39
 -20   1  -6   35.25    5.57
  13  10   6    0.00   27.83
 -13 -10  -6   17.63    3.71
  14   8   6   38.96   17.63
 -14  -8  -6   16.70    5.57
 -15  -6  -6   -1.39    4.64
  16   4   6   43.60   25.51
 -16  -4  -6   17.16    5.57
 -17  -2  -6   13.92    3.25
  18   0   6   36.18   14.84
 -18   0  -6    6.03    3.25
 -19   2  -6   -4.17    3.71
 -20   4  -6   18.09    3.71
 -21   6  -6   10.20    5.10
 -22   8  -6    0.93    3.71
  -9 -15  -6   18.09    3.71
  10  13   6  144.72   50.10
 -10 -13  -6    4.64    2.32
 -11 -11  -6   26.90    5.57
 -12  -9  -6   35.25   15.77
 -13  -7  -6   40.82    7.42
 -14  -5  -6   13.92    4.64
  15   3   6   42.68   18.09
 -15  -3  -6   25.51    3.71
  16   1   6    6.49   10.67
  17  -1   6   18.09    6.96
 -17   1  -6   16.70    2.78
 -19   5  -6   12.06    4.17
 -20   7  -6    9.74    4.64
 -21   9  -6    5.57    2.78
 -22  11  -6   19.95    6.03
   7  16   6   52.88   30.61
  -7 -16  -6   11.60    6.03
   8  14   6   39.89   19.95
  -8 -14  -6    6.03    2.32
   9  12   6   17.16   17.16
  -9 -12  -6    6.03    2.78
  10  10   6    2.32   16.24
 -10 -10  -6   19.95    7.89
  11   8   6   34.79   25.51
 -11  -8  -6   70.51   13.92
  12   6   6   29.22   17.63
 -12  -6  -6   12.06    3.25
  14   2   6   18.55    8.35
 -14  -2  -6    5.10    2.78
  19  -8   6   19.48   15.77
  20 -10   6   28.30   18.09
 -20  10  -6   15.77    6.03
  21 -12   6   32.47   23.19
 -21  12  -6   56.59   10.67
  22 -14   6  132.66   51.95
 -22  14  -6   76.07   22.73
  -4 -19  -6   37.57    6.49
  -5 -17  -6   11.60    5.57
   6  15   6   28.76   16.24
  -6 -15  -6    6.03    3.25
   7  13   6   38.50   17.16
  -7 -13  -6   25.05    4.17
   8  11   6   19.95   17.16
  -8 -11  -6    6.49    2.78
   9   9   6   -1.39    6.03
  -9  -9  -6    0.93    1.86
  10   7   6    0.46    2.78
 -10  -7  -6   15.77    3.71
 -11  -5  -6   33.40    3.25
 -18   9  -6    2.32    2.32
 -20  13  -6   67.72   20.87
 -21  15  -6    5.10    3.71
 -22  17  -6   40.36   25.05
   2  20   6   93.24   34.33
  -2 -20  -6   63.09   13.92
   3  18   6   50.10   24.12
  -3 -18  -6   25.98    7.89
   4  16   6   -6.49   20.41
  -4 -16  -6   17.16    7.42
   5  14   6   18.55   22.73
  -5 -14  -6   27.83    6.03
   6  12   6   89.53   23.19
  -6 -12  -6   52.42    6.49
   7  10   6   27.83   15.31
  -7 -10  -6   16.70    3.71
   8   8   6   11.60   18.09
  -8  -8  -6    3.25    2.32
   9   6   6    3.25    4.64
  -9  -6  -6   10.67    1.86
 -18  12  -6   25.51    5.10
  19 -14   6   23.66    4.17
 -19  14  -6   25.05    6.49
  20 -16   6   92.31   49.63
  21 -18   6   -7.42   28.30
 -21  18  -6    5.10    6.03
   0  21   6   33.40   22.73
   0 -21  -6    6.49   11.13
   1  19   6   58.91   25.98
  -1 -19  -6   51.95    9.28
   2  17   6    0.93   15.77
  -2 -17  -6    2.32    3.71
   3  15   6   26.44   15.31
  -3 -15  -6    4.64    5.10
   4  13   6    2.78   14.38
  -4 -13  -6   17.63    7.89
   5  11   6   40.36   12.52
  -5 -11  -6   49.17    6.03
  -7  -7  -6   31.08    2.78
 -17  13  -6    8.81    4.17
 -18  15  -6    5.57    3.25
  19 -17   6    9.74    3.71
 -19  17  -6    7.89    8.35
  20 -19   6    5.57    2.32
   3 -24  -6   14.38    6.96
   1 -20  -6    3.71    6.49
   0  18   6   20.41   15.77
   0 -18  -6    4.64    8.35
   1  16   6   33.40   21.80
  -1 -16  -6   62.16    8.35
   3  12   6   96.95   25.98
  -3 -12  -6  109.01   10.67
   4  10   6   54.74   15.31
  -4 -10  -6   96.48    8.81
  -5  -8  -6   42.68    3.25
  17 -16   6   49.17    7.89
 -17  16  -6   36.18   12.06
 -18  18  -6    2.78    9.28
 -19  20  -6   34.79   13.45
  -5  25   6   42.21   18.55
   5 -25  -6    0.00    4.64
  -4  23   6  -22.27   21.80
   4 -23  -6   30.15   10.20
  -3  21   6    6.03   22.73
   3 -21  -6    4.17    6.49
  -2  19   6   47.31   27.37
  -1  17   6   55.20   17.16
   1 -17  -6   75.15   19.95
   0  15   6   57.98   15.31
   0 -15  -6   71.90   12.99
   1  13   6    9.74   12.06
  -1 -13  -6   24.12    5.57
   2  11   6   60.77   18.09
  -2 -11  -6   19.48    3.25
   3   9   6   70.51   16.70
  -3  -9  -6   32.47   11.60
 -14  13  -6   27.37    6.03
  15 -15   6   44.07    6.49
 -15  15  -6   40.36    9.74
  16 -17   6   45.92    8.35
 -16  17  -6   39.43   11.60
  17 -19   6    6.96    4.17
 -17  19  -6   -3.71   11.60
  18 -21   6   44.99   12.06
 -18  21  -6   28.30   14.38
   6 -24  -6   11.60    8.35
  -5  22   6    4.64   36.65
   5 -22  -6   20.41    8.81
  -4  20   6   -0.93   16.24
   4 -20  -6    9.28    6.03
  -3  18   6   32.47   24.12
   3 -18  -6    1.86    4.64
  -2  16   6   13.92   13.45
   2 -16  -6   35.72    9.74
  -1  14   6   34.79   16.24
   1 -14  -6   81.18   13.45
   0  12   6   53.81   14.84
   0 -12  -6   35.25    8.35
  13 -14   6   21.34    4.17
 -13  14  -6   19.95    8.81
  14 -16   6   33.86    6.03
 -14  16  -6   13.92    6.96
  15 -18   6   13.45    4.64
 -15  18  -6    2.32    8.35
  16 -20   6    6.49    4.64
 -16  20  -6   16.24   14.38
  17 -22   6    9.74    4.17
   9 -27  -6  -41.75   96.48
  -8  25   6   -4.17   20.87
   8 -25  -6  234.25   89.53
   7 -23  -6   66.80  108.54
  -6  21   6   38.04   18.55
   6 -21  -6   46.39   12.06
  -5  19   6   12.99   48.71
   5 -19  -6   90.92   88.60
  -4  17   6   11.13    8.81
   4 -17  -6    8.81    5.57
  -3  15   6   49.63   16.24
   3 -15  -6    7.42    5.57
  -2  13   6  111.79   19.48
   2 -13  -6   97.41   22.27
  -1  11   6  162.82   24.12
   1 -11  -6  139.16   19.95
   0   9   6   31.54   12.52
   0  -9  -6    6.96   11.13
  11 -13   6   16.24    2.78
 -11  13  -6   13.92    5.10
  12 -15   6  101.59   15.77
 -12  15  -6   77.93   18.09
  13 -17   6   20.87    5.10
 -13  17  -6   25.51   13.45
  14 -19   6   31.08    8.81
  15 -21   6   19.02    7.42
 -15  21  -6   14.38    7.89
  16 -23   6   26.90    7.89
  -9  24   6   50.56   33.40
   9 -24  -6   45.92   13.92
  -8  22   6   72.83   26.44
   8 -22  -6   96.95   17.16
  -7  20   6  110.86   25.98
   7 -20  -6  125.24   19.48
  -6  18   6   49.63   20.41
   6 -18  -6   62.62   15.31
  -5  16   6   54.74   14.84
   5 -16  -6   45.46   11.13
  -4  14   6  110.86   23.19
   4 -14  -6  133.59   21.80
  -3  12   6   38.04   12.52
   3 -12  -6   41.28   11.13
  -1   8   6   34.33    7.42
   1  -8  -6   38.50    4.64
 -10  14  -6   83.50   18.55
  11 -16   6   63.55   10.67
 -11  16  -6   38.96   12.99
  12 -18   6   63.09   12.06
 -12  18  -6    8.35   16.70
  13 -20   6   45.92   11.60
 -13  20  -6   11.60   13.45
  14 -22   6    9.28    6.03
 -14  22  -6   24.58   11.13
  15 -24   6    8.81    3.25
 -15  24  -6   24.58   14.84
 -11  25   6   50.56   22.73
  11 -25  -6   -2.78    4.64
 -10  23   6   31.54   33.86
  10 -23  -6   23.66   12.06
  -9  21   6  138.23   33.86
   9 -21  -6   96.95   34.33
   8 -19  -6   15.77   58.91
  -7  17   6   16.24   34.33
   7 -17  -6   13.92    8.35
  -6  15   6   32.01   12.99
   6 -15  -6   33.86    9.28
  -5  13   6   58.45   17.63
   5 -13  -6   23.19    6.96
  -4  11   6   13.92    9.28
   4 -11  -6    4.64    4.17
  -3   9   6   61.69   11.13
   3  -9  -6  130.81   13.92
   8 -13   6   65.87   11.60
  -8  13  -6   59.84   10.67
   9 -15   6   23.19    3.71
  -9  15  -6    9.28   11.13
  10 -17   6   27.37    8.35
  11 -19   6   18.55    6.96
 -11  19  -6   -8.35   16.70
  12 -21   6   13.45    6.49
 -12  21  -6   26.90   19.02
  13 -23   6    1.86    4.64
 -13  26   6  140.09   94.16
 -12  24   6   -6.96   25.51
  12 -24  -6   12.52    8.81
 -11  22   6   54.74   33.86
  11 -22  -6   34.33   13.92
 -10  20   6   31.54   19.02
  10 -20  -6   16.24    6.96
  -9  18   6   12.52   15.77
   9 -18  -6    7.42    8.81
  -8  16   6   30.15   31.08
   8 -16  -6    8.81    6.03
  -6  12   6   10.67    6.49
   6 -12  -6    0.00    4.17
  -5  10   6   68.19   13.45
   5 -10  -6   96.48   11.60
  -4   8   6   57.05   10.20
   4  -8  -6   70.51    8.81
   6 -12   6   48.24    4.64
  -6  12  -6   64.94   18.55
   7 -14   6   48.71    9.74
  -7  14  -6   42.68   12.52
   8 -16   6    5.10    2.78
  -8  16  -6   -7.89   14.38
   9 -18   6   -1.39    3.71
  -9  18  -6   -0.93   17.63
  10 -20   6   23.66    7.42
 -10  20  -6   10.67   15.77
 -11  22  -6   29.22   25.98
  12 -24   6   39.43   10.20
 -12  24  -6   -0.46   12.06
 -15  27   6    7.42   16.24
 -14  25   6   77.00   32.93
  14 -25  -6    9.28    4.64
 -13  23   6    0.93    4.64
  13 -23  -6    0.93    3.25
 -12  21   6   39.43   26.44
  12 -21  -6    9.74    4.17
 -11  19   6   24.12   13.45
  11 -19  -6   39.43   12.06
 -10  17   6   16.24   11.13
  10 -17  -6   18.09    8.35
  -9  15   6   48.71   15.77
   9 -15  -6   25.05    8.81
   8 -13  -6  118.28   39.89
  -7  11   6  142.87   22.27
   7 -11  -6  126.17   13.45
  -6   9   6  136.84   19.48
   6  -9  -6  166.06   19.02
  -5   7   6   25.51    6.49
   5  -7  -6   70.51    9.74
  -4   5   6    4.64    2.32
   3  -9   6    5.10    1.39
  -3   9  -6    8.81    5.10
   4 -11   6    1.86    1.86
  -4  11  -6   10.67    6.96
   5 -13   6   16.24    3.25
  -5  13  -6   53.81   12.06
   6 -15   6   10.67    6.49
  -6  15  -6   10.20   11.60
   7 -17   6   15.77    4.17
  -7  17  -6   54.27   24.12
   8 -19   6  128.95   13.92
  -8  19  -6  115.04   25.98
   9 -21   6   84.89   16.24
  -9  21  -6   80.25   29.22
  10 -23   6   15.31    9.28
 -10  23  -6   56.59   24.12
 -11  25  -6    0.46   19.95
 -16  26   6   67.72   27.83
  16 -26  -6  698.58  276.93
 -15  24   6   37.57   16.70
  15 -24  -6    0.46    0.46
  14 -22  -6   10.20    7.42
 -13  20   6    0.46   14.84
  13 -20  -6    9.74   12.06
 -12  18   6   38.50   18.55
  12 -18  -6   60.30   14.84
 -11  16   6  123.85   30.15
  11 -16  -6  125.71   18.55
 -10  14   6  116.43   19.95
  10 -14  -6  107.15   12.99
   9 -12  -6  140.55   18.55
  -8  10   6  331.20   31.54
   8 -10  -6  290.84   34.79
  -7   8   6   63.55    8.81
   7  -8  -6   35.72    6.49
   4  -2  -6   56.59   12.52
   0  -6   6   32.01    4.64
   1  -8   6   74.22   10.20
  -1   8  -6   15.31    7.42
   2 -10   6    7.89    4.64
  -2  10  -6   -9.74    9.74
   3 -12   6   52.88    7.42
  -3  12  -6   44.53   13.45
   4 -14   6   25.98    4.64
  -4  14  -6   47.31   13.92
   5 -16   6   37.11    9.74
  -5  16  -6   25.51   17.16
   6 -18   6   28.76    6.49
  -6  18  -6   43.60   21.34
   7 -20   6   60.77    8.35
  -7  20  -6   93.70   23.66
   8 -22   6   20.87    5.10
  -8  22  -6   53.34   32.01
   9 -24   6   30.61    6.96
  -9  24  -6   43.60   30.15
 -18  27   6   45.46   20.41
 -17  25   6   79.78   26.90
 -16  23   6   12.52   14.84
  16 -23  -6   38.96   11.60
 -15  21   6   86.74   32.47
  15 -21  -6  -81.18  109.47
 -14  19   6   60.77   19.95
  14 -19  -6   68.65   16.70
 -12  15   6   70.04   14.84
  12 -15  -6   71.43   16.24
 -11  13   6  123.39   32.01
  11 -13  -6  141.01   18.55
  10 -11  -6  183.23   51.49
  -9   9   6  213.38   20.87
   9  -9  -6  243.99   29.22
   8  -7  -6   65.40   27.83
   7  -5  -6  132.66   28.30
   6  -3  -6   57.98   14.84
   5  -1  -6   22.73    8.81
   4   1  -6   15.31    5.10
  -3  -3   6   23.19    4.17
  -2  -5   6   38.04    5.57
   2   5  -6   63.55   18.55
   0  -9   6  207.81   19.95
   0   9  -6  141.01   27.83
   1 -11   6  157.71   14.84
  -1  11  -6  146.58   24.58
   2 -13   6   81.18    8.35
  -2  13  -6   83.50   22.73
   3 -15   6   25.51    8.35
  -3  15  -6   17.16   43.14
   4 -17   6    7.42    3.25
  -4  17  -6    2.32   16.24
   5 -19   6   38.50    6.96
  -5  19  -6   10.20   18.09
   6 -21   6    6.49    2.78
  -6  21  -6   28.30   19.02
   7 -23   6   47.31    8.35
  -7  23  -6   14.38   14.38
   8 -25   6    3.71    2.32
  -8  25  -6   53.34   19.02
  19 -26  -6  347.90  138.69
  18 -24  -6  295.02  226.83
 -17  22   6   99.27   36.18
  17 -22  -6   25.05    9.28
 -16  20   6   42.68   17.63
  16 -20  -6   36.18   10.20
 -15  18   6   -3.25   12.06
  15 -18  -6    7.89    9.74
 -13  14   6   84.89   18.55
  13 -14  -6   66.80   12.06
 -12  12   6  153.07   22.27
  12 -12  -6  161.89   22.27
 -11  10   6  206.88   34.33
 -10   8   6   40.82   27.83
   9  -6  -6   -3.25   18.09
  -8   4   6  145.65   17.63
   8  -4  -6  116.43   25.98
  -7   2   6   20.87    4.17
   7  -2  -6    6.03   13.45
  -6   0   6   20.41    5.57
   6   0  -6   -7.89    8.81
   5   2  -6   62.16   21.80
  -4  -4   6   71.43    6.96
  -3  -6   6  157.25   14.84
   3   6  -6  181.37   23.19
  -2  -8   6  309.40   25.51
   2   8  -6  281.56   47.78
  -1 -10   6   85.35    6.96
   1  10  -6  140.55   43.14
   0 -12   6  120.14   13.92
   0  12  -6  141.01   32.01
   1 -14   6   48.24    7.42
  -1  14  -6   -2.32   28.30
   2 -16   6   48.24    8.35
  -2  16  -6   38.96   18.09
   3 -18   6   43.14   11.60
  -3  18  -6   66.33   48.24
   4 -20   6   37.57    7.89
  -4  20  -6   56.59   32.93
   5 -22   6   31.08    6.96
  -5  22  -6    9.28   24.12
   6 -24   6   -6.03    8.35
  -6  24  -6   -3.25   22.73
 -20  25   6   81.64   25.05
  20 -25  -6  144.72  153.07
 -19  23   6   -8.81   39.89
  19 -23  -6  420.72  169.77
 -18  21   6   57.98   25.05
  18 -21  -6   26.90    8.81
 -17  19   6   34.79   16.70
  17 -19  -6    8.35    5.57
 -16  17   6   74.68   19.48
  16 -17  -6   46.39   11.13
 -15  15   6   34.33   14.38
  15 -15  -6   34.79   10.67
 -14  13   6   83.03   19.02
  14 -13  -6   28.30   10.20
 -13  11   6  103.44   16.70
  13 -11  -6   96.02   16.24
 -12   9   6   62.16   17.16
  12  -9  -6   70.97   12.06
 -11   7   6    3.71   26.44
  11  -7  -6   10.20   19.48
  10  -5  -6  154.93   38.50
  -9   3   6   66.33   14.84
   9  -3  -6   56.59    8.35
  -8   1   6   44.53   10.67
   8  -1  -6   68.19   18.09
   7   1  -6   85.35   18.55
  -6  -3   6   96.48   18.09
  -5  -5   6   68.65   10.67
   5   5  -6  117.36   39.89
  -4  -7   6  143.33   13.45
   4   7  -6  136.84   57.05
  -3  -9   6  143.33   14.84
   3   9  -6  140.09   26.90
   2  11  -6  132.66   51.02
  -1 -13   6   67.72    8.35
   1  13  -6   80.71   28.30
   0 -15   6   39.43    7.89
   0  15  -6  -38.50   29.22
   1 -17   6   22.73    5.57
  -1  17  -6   26.44   21.80
   2 -19   6   36.65    8.35
  -2  19  -6    5.10    4.17
   3 -21   6   10.67    4.64
  -3  21  -6    6.49   16.24
   4 -23   6    0.00    3.25
  -4  23  -6   27.83   35.25
  -5  25  -6  133.59   61.69
 -21  24   6  111.79   41.75
  21 -24  -6    2.78    0.93
 -20  22   6   89.06   38.04
  20 -22  -6    9.28    5.57
 -19  20   6  120.14   37.57
  19 -20  -6   83.50   17.63
 -18  18   6   33.40   21.80
  18 -18  -6   44.53   12.52
 -17  16   6   42.68   18.55
  17 -16  -6   13.92    9.28
 -16  14   6   57.98   15.31
  16 -14  -6   55.20   12.99
 -15  12   6    6.03    9.28
  15 -12  -6   19.02    7.42
 -14  10   6   30.15   13.45
  14 -10  -6   81.18   12.06
 -13   8   6   38.04   14.84
  13  -8  -6   51.49   10.67
 -12   6   6  109.47   43.14
  12  -6  -6  115.50   44.53
  11  -4  -6  334.91   56.59
 -10   2   6   84.89   14.38
  10  -2  -6   59.37   23.19
   9   0  -6  121.07   24.12
  -7  -4   6    8.35    4.64
   7   4  -6   11.60   21.80
  -6  -6   6    9.28    3.71
   6   6  -6   50.10   38.96
  -5  -8   6  121.07   25.05
   5   8  -6  117.82   38.96
  -4 -10   6  108.08   14.38
   4  10  -6   72.83   31.08
  -3 -12   6   57.52    9.28
   3  12  -6   85.35   43.14
  -2 -14   6   43.60    7.89
   2  14  -6   52.88   27.37
   1  16  -6  130.81   39.43
   0 -18   6   30.61    6.49
   0  18  -6   17.63   14.84
   1 -20   6   12.06    4.64
  -1  20  -6   -2.32   20.87
   2 -22   6    0.00    4.17
  -2  22  -6    0.00   25.05
 -22  23   6   40.36   17.16
  22 -23  -6  327.95  133.59
 -21  21   6  126.17   64.01
  21 -21  -6  200.39   93.24
 -20  19   6   37.11   17.63
  20 -19  -6    6.49    6.49
  19 -17  -6  159.10  102.05
 -18  15   6  117.82   27.83
  18 -15  -6   65.87   15.77
 -17  13   6   11.60   15.77
  17 -13  -6    7.89    7.42
 -16  11   6  119.21   75.61
  16 -11  -6   96.48   50.56
 -15   9   6   32.93   13.92
  15  -9  -6   26.90    9.28
 -14   7   6   72.83   16.70
  14  -7  -6  102.98   23.19
 -13   5   6  294.09   68.65
 -12   3   6   92.77   31.54
 -11   1   6  151.22   40.36
 -10  -1   6  260.69   23.19
  -9  -3   6   81.18    9.28
   9   3  -6   96.02   36.65
  -8  -5   6   57.05    7.89
   8   5  -6   70.97   56.13
  -7  -7   6   40.36    7.42
   7   7  -6   17.63   54.27
  -6  -9   6   35.72    8.81
   6   9  -6   23.19   34.33
  -5 -11   6  122.00   18.09
   5  11  -6  121.07   62.16
  -4 -13   6  115.50   16.24
   4  13  -6  128.95   41.75
  -3 -15   6    3.71    5.10
   3  15  -6    3.71   32.47
  -2 -17   6   14.84    6.03
   2  17  -6   90.45   40.82
  -1 -19   6   86.74   14.84
   1  19  -6  -20.87   34.79
   0 -21   6    7.89    5.57
   1 -23   6    9.28    3.71
  -1  23  -6  -12.99   27.83
 -23  22   6    6.96   62.16
  23 -22  -6   10.20    5.10
  22 -20  -6   65.40  108.08
 -21  18   6   -5.10   20.87
  21 -18  -6   12.52    7.89
 -20  16   6   32.93   21.34
  20 -16  -6   60.30   17.63
 -19  14   6   50.56   16.70
  19 -14  -6   31.54   11.13
 -18  12   6   35.25   14.38
  18 -12  -6   40.82   10.20
 -17  10   6   37.11   13.92
  17 -10  -6   39.43    9.74
 -16   8   6    3.71    8.81
  16  -8  -6    7.89    5.10
 -15   6   6   59.37   14.84
  15  -6  -6   34.33    8.35
 -14   4   6  239.35   23.19
 -13   2   6   33.86    9.74
 -12   0   6   61.23   15.31
  12   0  -6   62.16   37.11
 -11  -2   6  157.71   23.19
  11   2  -6  155.39   40.82
 -10  -4   6  188.33   27.83
  10   4  -6  155.86   43.14
  -9  -6   6   49.17   10.67
   9   6  -6  -24.12   53.34
  -8  -8   6   12.99    6.03
   8   8  -6  -13.92   67.72
  -7 -10   6    6.49    5.10
   7  10  -6  -13.92   23.19
  -6 -12   6   56.59   11.13
   6  12  -6   50.56   51.02
  -5 -14   6   36.18    9.28
   5  14  -6  119.21   46.85
  -4 -16   6   31.54    8.81
   4  16  -6   -9.28   24.12
   3  18  -6    5.10   36.65
  -2 -20   6   76.07   17.16
   2  20  -6  189.26   78.86
  -1 -22   6   36.65   17.16
 -23  19   6    2.32   17.63
  23 -19  -6   -0.93    3.25
 -22  17   6   32.47   12.06
  22 -17  -6   -2.32    3.71
 -21  15   6   -3.71   13.45
  21 -15  -6   12.06    7.42
 -20  13   6  114.57   25.05
  20 -13  -6  115.97   16.70
 -19  11   6  195.29   41.75
  19 -11  -6  210.59   25.51
 -18   9   6   -0.93    7.89
  18  -9  -6    8.35    8.35
 -17   7   6   45.46   16.24
  17  -7  -6   31.54    9.28
 -15   3   6  215.23   28.30
  15  -3  -6  161.42   20.87
 -14   1   6   44.53    9.74
  14  -1  -6   57.52   44.99
 -13  -1   6  125.71   17.16
 -12  -3   6   57.98   11.60
  12   3  -6   45.46   44.99
 -11  -5   6   90.45   15.77
  11   5  -6   61.69   37.57
  -9  -9   6   15.77    8.35
   9   9  -6    5.10  115.50
  -8 -11   6   36.65    9.74
   8  11  -6   -7.42   46.39
  -7 -13   6   29.22    8.35
   7  13  -6  104.83   49.63
  -6 -15   6    9.28    5.57
   6  15  -6   80.71   47.31
  -5 -17   6   32.47    7.89
   5  17  -6   12.06   40.36
  -4 -19   6   60.77   12.99
  -3 -21   6   52.88   12.52
  -2 -23   6   20.87    7.42
 -24  18   6   22.73   16.70
  24 -18  -6  -36.18  125.24
 -23  16   6  102.98   26.90
  23 -16  -6    1.39    0.93
 -22  14   6   59.84   22.27
  22 -14  -6   42.21   12.06
 -21  12   6  189.26   36.18
  21 -12  -6  170.70   19.48
 -20  10   6   58.45   19.48
  20 -10  -6   49.17   12.99
 -19   8   6   30.61   12.99
  19  -8  -6    8.81    6.49
 -18   6   6  121.07   25.98
  18  -6  -6   80.25   16.70
 -17   4   6   49.63   14.38
  17  -4  -6   33.40    7.89
 -16   2   6   68.65   15.77
  16  -2  -6   74.22   16.24
 -15   0   6  107.15   17.16
 -14  -2   6   70.04   14.38
  14   2  -6  108.08   47.31
 -13  -4   6   16.70   11.13
  13   4  -6    1.86   42.68
 -12  -6   6  103.44   16.70
  12   6  -6   24.12   67.26
 -11  -8   6   44.07   11.60
  11   8  -6   23.19   50.10
 -10 -10   6   26.44    8.81
  -9 -12   6   14.38    7.89
   9  12  -6   28.76   50.56
  -8 -14   6    0.46    6.49
  -7 -16   6   41.28    9.74
   7  16  -6  160.96   45.92
  -6 -18   6   69.58   12.52
   6  18  -6  125.71  121.53
  -5 -20   6   34.33    9.28
 -25  17   6   34.33   15.31
  25 -17  -6  387.32  154.93
 -24  15   6  107.62   32.01
  24 -15  -6    0.00    5.57
 -23  13   6   74.22   24.58
  23 -13  -6   -0.46    4.64
 -22  11   6  162.35   33.86
  22 -11  -6   87.21   20.87
 -21   9   6   25.05   17.63
  21  -9  -6    6.49    6.96
 -20   7   6   76.07   77.46
  20  -7  -6   74.68   61.69
 -19   5   6   72.83   21.34
  19  -5  -6   -1.86   51.49
 -18   3   6   11.13    9.74
  18  -3  -6   15.31    6.49
 -17   1   6  114.11   17.16
  17  -1  -6  200.85   63.09
 -16  -1   6  125.24   28.30
  16   1  -6   -0.93  214.77
 -15  -3   6   11.13    9.74
  15   3  -6  116.89   66.33
 -14  -5   6   49.63   12.52
  14   5  -6  155.39   81.18
 -13  -7   6  143.80   21.80
  13   7  -6  116.43   94.16
  12   9  -6   72.36   49.17
 -11 -11   6   71.43   15.31
  11  11  -6  334.91  210.59
 -10 -13   6    8.35    6.03
  10  13  -6  -22.73   56.13
  -9 -15   6   19.02    8.81
  -8 -17   6   53.34   12.06
   8  17  -6  152.61   64.94
  -7 -19   6   17.16   10.67
 -26  16   6   65.40   33.86
 -25  14   6   57.98   22.27
 -24  12   6   69.12   31.54
  24 -12  -6    1.39    4.64
 -23  10   6   24.58   12.52
  23 -10  -6   -0.46    1.86
 -22   8   6   10.67   13.45
  22  -8  -6   16.24    6.96
 -21   6   6   32.47   14.38
  21  -6  -6   30.15   10.67
 -20   4   6   23.66   15.77
  20  -4  -6   14.38    6.96
 -19   2   6   30.61   13.92
  19  -2  -6    5.10    5.57
 -18   0   6   33.40   15.77
 -17  -2   6   24.58   12.06
  17   2  -6  353.46  231.47
 -16  -4   6   -0.46    7.42
  16   4  -6  256.98  140.09
 -15  -6   6   39.43   14.38
 -14  -8   6  145.65   20.41
  14   8  -6   63.09   64.94
 -13 -10   6   41.28   10.20
  13  10  -6  268.11  118.75
 -12 -12   6   10.67    7.42
  12  12  -6   64.48   77.93
 -11 -14   6   20.87   10.20
 -10 -16   6   41.75   12.06
 -26  13   6   52.88   19.48
 -25  11   6    7.42    6.49
  25 -11  -6  -13.45   73.29
 -24   9   6   25.51   16.24
  24  -9  -6   -0.93    1.86
  23  -7  -6  225.44  132.66
 -22   5   6   42.21   17.63
  22  -5  -6    0.93    3.71
 -21   3   6  164.21   80.71
  21  -3  -6   -1.86    2.78
 -20   1   6  128.49   29.69
 -19  -1   6   -1.39    8.35
  19   1  -6  140.55   44.53
 -18  -3   6  -15.31   32.01
  18   3  -6   59.84   72.36
 -17  -5   6   49.17   17.63
 -16  -7   6  167.92   28.30
  16   7  -6  102.05   54.27
 -14 -11   6   59.84   12.06
  14  11  -6   35.72   86.28
 -13 -13   6   31.54   12.06
 -12 -15   6    2.32    7.42
  12  15  -6  214.77  160.96
 -26  10   6   19.48   21.80
 -25   8   6   97.41   27.37
  25  -8  -6  135.45  103.90
 -24   6   6   37.11   20.87
  24  -6  -6  257.91  142.87
 -23   4   6   77.46   26.90
  23  -4  -6    6.49    2.78
 -22   2   6  214.30   48.24
  22  -2  -6  230.08   65.40
 -21   0   6   39.89   13.45
  21   0  -6   20.87   30.15
 -20  -2   6   17.16    8.35
  20   2  -6   24.12   96.02
 -19  -4   6   37.11   11.13
  19   4  -6   42.21   86.28
 -18  -6   6    0.00    6.96
 -17  -8   6   50.10   12.52
  17   8  -6   68.19  108.54
 -16 -10   6   57.05   15.77
  25  -5  -6  231.47  102.05
 -24   3   6   32.01   12.52
 -23   1   6   13.92   12.99
  23  -1  -6  285.27  138.23
 -22  -1   6   27.37   14.38
  22   1  -6  277.39  135.45
 -21  -3   6   17.16    6.49
 -20  -5   6   20.87    8.35
  20   5  -6   38.50   50.10
  -2 -13  -7    6.03    1.86
   0  14   7   15.77   12.99
   0 -14  -7   33.40    3.71
   2 -15  -7   40.82    9.74
   1 -13  -7   11.60    3.71
   3 -14  -7   53.81   12.06
  -6  17   7   88.60   19.48
   6 -17  -7   87.67   10.67
  -5  15   7  154.93   28.30
   5 -15  -7  126.17   26.90
  -4  13   7   72.36   15.31
  -8  18   7   33.40   16.24
   8 -18  -7   70.97    9.74
  -7  16   7  188.33   25.98
   7 -16  -7  153.54   20.87
  -6  14   7  156.79   37.11
   6 -14  -7  273.21   25.98
  -5  12   7   45.46    9.28
 -10  19   7   10.67   16.24
  10 -19  -7   32.93   10.20
  -9  17   7   46.39   12.99
   9 -17  -7   41.75   10.20
  -8  15   7   92.31   21.34
   8 -15  -7   83.96   13.92
  -7  13   7   57.98   19.48
   7 -13  -7  101.59   11.60
  -6  11   7   13.45    6.49
  11 -18  -7   82.10   38.04
 -10  16   7   26.44    9.74
  10 -16  -7   21.80    5.57
  -8  12   7   50.56   12.06
   8 -12  -7   63.55    6.96
  -7  10   7   49.17   10.20
   7 -10  -7   33.40    6.96
  -6   8   7   23.19    3.71
   5 -14   7   13.45    2.32
   6 -16   7   13.45    2.78
  -6  16  -7   16.70   15.31
 -13  19   7  -18.55   59.84
  13 -19  -7   37.57    9.28
 -12  17   7   13.92   13.45
  12 -17  -7   12.99    4.17
 -11  15   7    4.64   11.60
  11 -15  -7   33.40    6.96
 -10  13   7  101.12   19.48
  -9  11   7   81.18   14.84
   9 -11  -7  117.36   13.45
  -8   9   7   58.91   10.67
   8  -9  -7   -3.25   10.67
  -7   7   7  115.50   13.92
   7  -7  -7  104.83   34.33
   3 -13   7   37.57    8.81
   4 -15   7   10.67    2.78
  -4  15  -7    6.03   15.77
  15 -20  -7   19.48   10.20
  14 -18  -7   32.01    7.89
 -13  16   7    2.32    6.03
  13 -16  -7   13.45    5.10
 -12  14   7   32.47   12.52
  12 -14  -7   78.39    9.74
 -11  12   7  157.71   20.41
  11 -12  -7  189.72   20.41
 -10  10   7   87.21   12.99
  10 -10  -7  107.15   11.60
  -9   8   7   74.22   12.99
   9  -8  -7  203.64   40.36
  -7   4   7  105.30   18.55
   7  -4  -7  156.32   29.22
   0 -10   7   48.24    6.49
   0  10  -7   56.59   19.02
   1 -12   7   20.87    5.10
  -1  12  -7   36.18   21.34
   2 -14   7   50.10    7.89
  -3  16  -7   77.46   41.28
 -16  19   7   62.62   19.48
  16 -19  -7   33.86   10.20
 -15  17   7  193.43   66.80
  15 -17  -7  161.42   16.24
 -14  15   7   78.86   52.42
  14 -15  -7   59.84   68.19
 -13  13   7   77.00   17.63
  13 -13  -7   91.84   11.13
 -12  11   7   43.60   11.13
  12 -11  -7   45.46    6.96
 -11   9   7   56.59   12.52
  11  -9  -7   59.84   11.13
 -10   7   7  114.11   14.84
  10  -7  -7  172.56   15.31
  -9   5   7  192.04   23.19
   9  -5  -7  273.68   47.31
  -8   3   7   66.33    9.74
   8  -3  -7  112.72   20.41
  -7   1   7   70.04    7.89
   7  -1  -7  107.62   28.76
  -6  -1   7   54.74    7.42
   6   1  -7   56.13   13.45
  -5  -3   7   29.69    4.64
   5   3  -7   20.41    4.64
  -4  -5   7   23.19    3.71
   4   5  -7    9.74    8.81
  -2  -9   7   49.17    7.89
  -1 -11   7   91.84    9.28
   1  11  -7  151.22   48.71
   0 -13   7   31.54    6.49
   0  13  -7   45.92   14.38
   1 -15   7   35.72    6.03
  -1  15  -7   37.11   19.48
  -2  17  -7  130.35   53.81
 -17  18   7  128.95   54.27
  17 -18  -7  237.96  129.88
 -16  16   7  207.81   39.89
  16 -16  -7  256.98   28.76
 -15  14   7   70.04   17.63
  15 -14  -7   56.13    9.28
 -14  12   7   79.32   13.92
  14 -12  -7   53.81    8.35
 -13  10   7   87.67   15.77
  13 -10  -7   80.25    9.28
 -12   8   7   46.39   12.52
  12  -8  -7   39.43    6.49
 -11   6   7   88.13   13.92
  11  -6  -7   96.95   10.67
 -10   4   7   55.20   10.20
  -9   2   7   86.28   10.20
   9  -2  -7  107.62   30.15
  -8   0   7  103.44   12.06
   8   0  -7   88.13   19.02
  -7  -2   7   75.15    9.28
   7   2  -7   86.74   17.63
  -6  -4   7   19.95    5.10
   6   4  -7   41.75   15.77
  -5  -6   7   38.96    8.81
   5   6  -7   47.31   32.01
  -4  -8   7   29.69    5.10
  -3 -10   7  106.22   13.92
   3  10  -7  154.00   33.40
  -2 -12   7   46.85    6.96
   2  12  -7   81.18   32.93
  -1 -14   7   52.42    6.96
   0  16  -7  269.97   53.34
 -19  19   7   16.24    7.89
 -18  17   7  205.95   42.21
 -17  15   7  186.94   25.51
  17 -15  -7  179.05   87.21
 -16  13   7   77.00   18.09
  16 -13  -7  107.15   12.99
 -15  11   7   44.99   12.99
  15 -11  -7   13.45    5.57
 -14   9   7   34.33   10.67
  14  -9  -7   30.61    8.35
 -13   7   7   54.27   12.52
 -12   5   7  105.76   18.55
  12  -5  -7   89.53   15.31
  11  -3  -7   31.54   15.77
 -10   1   7  110.86   11.60
  10  -1  -7  148.44   35.72
  -9  -1   7   56.13    9.28
   9   1  -7  121.07   30.15
  -8  -3   7  128.95   12.99
   8   3  -7  114.57   29.69
  -7  -5   7   91.38   17.63
   7   5  -7  185.54   62.62
  -6  -7   7   93.70   15.77
   6   7  -7  126.17   43.14
  -5  -9   7   46.85    6.96
   5   9  -7   73.29   36.18
  -4 -11   7   20.87    3.71
   4  11  -7   62.16   37.57
  -3 -13   7    4.64    3.25
   3  13  -7    5.10   21.80
  -2 -15   7   93.24   10.20
   2  15  -7  184.62   71.43
 -20  18   7   58.45   20.87
 -19  16   7  154.47   37.57
  19 -16  -7  148.90  106.69
 -18  14   7   94.16   23.19
  18 -14  -7  100.19   14.38
 -17  12   7   83.50   23.66
  17 -12  -7   85.81   11.60
 -16  10   7   26.90   16.70
  16 -10  -7   21.80    7.42
 -15   8   7  143.80   27.83
  15  -8  -7  184.15   78.39
 -14   6   7   78.86   16.70
  14  -6  -7  134.52   41.28
 -13   4   7   50.56   11.60
  13  -4  -7   50.56   32.93
 -12   2   7   86.28   11.60
  12  -2  -7   79.78   35.25
 -11   0   7  126.17   17.16
  11   0  -7  154.00   40.82
 -10  -2   7   65.40   10.20
  10   2  -7   64.48   53.34
  -9  -4   7  229.15   17.16
   9   4  -7  189.26   80.25
  -8  -6   7  248.63   39.89
   8   6  -7  462.01  144.72
  -7  -8   7  135.45   15.77
   7   8  -7  173.48   64.94
  -6 -10   7   38.04    8.35
  -5 -12   7   21.80    5.57
   5  12  -7  -13.45   34.33
  -4 -14   7   30.15    5.57
   4  14  -7   84.42   45.46
 -21  17   7   47.31   20.41
  21 -17  -7    0.00    2.78
 -20  15   7   33.40   17.63
  20 -15  -7   56.13   11.13
 -19  13   7   34.79   51.49
 -18  11   7   -0.46    6.49
  18 -11  -7    8.35    6.96
 -17   9   7   72.83   18.55
  17  -9  -7   67.26   10.20
 -16   7   7  118.28   18.09
  16  -7  -7  112.25   15.77
 -15   5   7   69.58   13.45
  15  -5  -7   78.86   41.28
 -14   3   7   93.70   17.16
  14  -3  -7   83.96   52.88
 -13   1   7   72.83   35.25
  13  -1  -7  129.42   50.56
 -12  -1   7   39.89    7.89
  12   1  -7   82.10   25.51
 -11  -3   7  146.12   21.80
  11   3  -7  193.89   77.93
 -10  -5   7  259.30   32.93
  10   5  -7  279.71  100.66
  -9  -7   7  170.70   19.95
   9   7  -7  273.21   57.52
  -7 -11   7   79.78   12.06
  -6 -13   7   34.33    8.81
 -22  16   7   42.68   15.77
 -21  14   7   57.05   18.09
  21 -14  -7   46.85   10.20
 -20  12   7   49.17   14.84
  20 -12  -7   40.36    8.81
 -19  10   7   33.86   14.38
  19 -10  -7   36.18   67.26
 -18   8   7  132.66   20.87
  18  -8  -7  131.74   17.16
 -17   6   7   85.35   18.09
  17  -6  -7   81.18    9.74
 -16   4   7   64.01   18.09
  16  -4  -7   94.63   40.36
 -15   2   7   26.44    9.74
  15  -2  -7  -10.67   31.54
 -14   0   7   89.06   13.92
 -13  -2   7   74.22   14.84
 -12  -4   7  130.81   21.80
  12   4  -7  252.80  108.08
 -11  -6   7  116.43   19.02
  11   6  -7  108.54   28.76
 -10  -8   7   77.00   12.99
  10   8  -7  136.84   63.09
  -9 -10   7   17.63    4.17
  -8 -12   7   26.44    6.96
   8  12  -7   87.67   80.71
  23 -15  -7  -14.38   64.48
 -22  13   7   41.28   19.02
  22 -13  -7    0.00    2.32
 -21  11   7   67.26   17.16
  21 -11  -7   47.31    9.28
 -20   9   7  116.89   24.58
  20  -9  -7   74.68   12.06
  19  -7  -7  253.27  106.22
 -18   5   7   78.86   21.80
  18  -5  -7  108.08   17.16
 -17   3   7   73.75   15.77
  17  -3  -7  187.86   64.48
 -16   1   7   72.36   13.45
  16  -1  -7  151.68  136.84
 -15  -1   7   62.16   13.45
 -14  -3   7   43.14   11.13
 -13  -5   7   36.65    9.28
  13   5  -7   74.68  116.43
 -12  -7   7   43.60   10.20
  12   7  -7   59.37   50.10
 -11  -9   7   31.08    6.96
  11   9  -7  360.88  172.56
 -10 -11   7   31.54   14.38
  23 -12  -7    2.78    2.78
 -22  10   7   83.50   21.34
  22 -10  -7    0.93    3.25
 -21   8   7  110.40   23.19
  21  -8  -7  114.57   13.92
 -20   6   7  133.13   25.98
  20  -6  -7  115.50   12.99
 -19   4   7  155.86   23.19
  19  -4  -7  205.95   71.90
 -18   2   7   79.32   18.09
  18  -2  -7   83.50  115.04
 -17   0   7   55.20   20.41
 -16  -2   7   26.44   17.16
 -15  -4   7   25.98    9.74
 -14  -6   7   12.99    5.10
  14   6  -7   26.44   94.63
 -13  -8   7   62.16   13.92
  13   8  -7  149.83   91.38
  12  10  -7  -28.30  102.05
 -23   9   7   77.93   21.34
  23  -9  -7  241.21   95.56
 -22   7   7   99.27   24.12
  22  -7  -7    0.93    1.86
 -21   5   7   60.30   16.70
  21  -5  -7  199.00   98.34
 -20   3   7   50.10   11.60
  20  -3  -7  148.90   59.84
 -19   1   7    6.96    7.42
 -18  -1   7   57.05   14.38
 -17  -3   7   22.27    8.81
 -16  -5   7   54.74   15.31
  22  -4  -7   86.74  102.98
 -21   2   7   22.73   10.20
   0   0   0    0.00    0.00

_computing_structure_solution     'SHELXT 2018/2 (Sheldrick, 2018)'
;
_shelx_hkl_checksum              68483
_olex2_submission_special_instructions 'No special instructions were received'
