# Supplementary material for: Cu(I)-thioether coordination complexes based on a chiral cyclic β-amino acid ligand
Source: Commun Chem. 2023 Nov 16;6:252. doi: 10.1038/s42004-023-01055-5 (PMC10654774; doi:10.1038/s42004-023-01055-5)
Supplement: Supplementary file 6 — Supplementary Data 4 [file 42004_2023_1055_MOESM6_ESM.cif]

####################################################################### 
# 
# This file contains crystal structure data downloaded from the 
# Cambridge Structural Database (CSD) hosted by the Cambridge 
# Crystallographic Data Centre (CCDC).
# 
# Full information about CCDC data access policies and citation 
# guidelines are available at http://www.ccdc.cam.ac.uk/access/V1 
# 
# Audit and citation data items may have been added by the CCDC. 
# Please retain this information to preserve the provenance of 
# this file and to allow appropriate attribution of the data. 
# 
#######################################################################
data_cui_01
_audit_creation_date               2021-05-11
_audit_creation_method
;
Olex2 1.3
(compiled 2020.11.12 svn.r5f609507 for OlexSys, GUI svn.r6272)
;
_shelx_SHELXL_version_number       2018/3
loop_
  _audit_author_name
  _audit_author_address
 'Lee, Hee-Seung'
;

Department of Chemistry
Korea Advanced Institute of Science and Technology
Daejeon
South Korea
;
 'Lee, Jihee'
;

Department of Chemistry
Korea Advanced Institute of Science and Technology
Daejeon
South Korea
;
 'Kim, Jaewook'
;

Department of Chemistry
Korea Advanced Institute of Science and Technology
Daejeon
South Korea
;

_audit_contact_author_address      ?
_audit_contact_author_email        ?
_audit_contact_author_fax          +82-42-350-2810
_audit_contact_author_name         'Hee-Seung Lee'
_audit_contact_author_phone        ?
_audit_update_record
;
2021-05-11 deposited with the CCDC.	2021-05-11 downloaded from the CCDC.
;
_publ_contact_author_id_orcid      ?
_publ_section_references
;
Bourhis, L.J., Dolomanov, O.V., Gildea, R.J., Howard, J.A.K., Puschmann, H.
 (2015). Acta Cryst. A71, 59-75.

Dolomanov, O.V., Bourhis, L.J., Gildea, R.J, Howard, J.A.K. & Puschmann, H.
 (2009), J. Appl. Cryst. 42, 339-341.

Sheldrick, G.M. (2015). Acta Cryst. C71, 3-8.
Z. Otwinowski, D. Borek, W. Majewski, W. Minor Acta Cryst. 2003, A59, 228-234.

J. W. Shin, K. Eom, D. Moon J. Synchrotron Rad. 2016, 23, 369-373.

Z. Otwinowski, W. Minor, Methods in Enzymology, ed. C. W. Carter, Jr.,
R. M. Sweet, Academic Press, New York, 1997, vol. 276, part A, pp. 307-326.
;
_chemical_name_common              ?
_chemical_name_systematic          ?
_chemical_formula_moiety           'C11 H19 Cu I N O4 S'
_chemical_formula_sum              'C11 H19 Cu I N O4 S'
_chemical_formula_weight           451.77
_chemical_absolute_configuration   rmad
_chemical_melting_point            ?
loop_
  _atom_type_symbol
  _atom_type_description
  _atom_type_scat_dispersion_real
  _atom_type_scat_dispersion_imag
  _atom_type_scat_source
 C C 0.0033 0.0016 'International Tables Vol C Tables 4.2.6.8 and 6.1.1.4'
 H H 0.0000 0.0000 'International Tables Vol C Tables 4.2.6.8 and 6.1.1.4'
 Cu Cu 0.3450 1.2548 'International Tables Vol C Tables 4.2.6.8 and 6.1.1.4'
 I I -0.4364 1.7843 'International Tables Vol C Tables 4.2.6.8 and 6.1.1.4'
 N N 0.0063 0.0031 'International Tables Vol C Tables 4.2.6.8 and 6.1.1.4'
 O O 0.0112 0.0059 'International Tables Vol C Tables 4.2.6.8 and 6.1.1.4'
 S S 0.1212 0.1207 'International Tables Vol C Tables 4.2.6.8 and 6.1.1.4'

_shelx_space_group_comment
;
The symmetry employed for this shelxl refinement is uniquely defined
by the following loop, which should always be used as a source of
symmetry information in preference to the above space-group names.
They are only intended as comments.
;
_space_group_crystal_system        'orthorhombic'
_space_group_IT_number             18
_space_group_name_H-M_alt          'P 21 21 2'
_space_group_name_Hall             'P 2 2ab'
loop_
  _space_group_symop_operation_xyz
 'x, y, z'
 '-x, -y, z'
 '-x+1/2, y+1/2, -z'
 'x+1/2, -y+1/2, -z'

_cell_length_a                     14.885(3)
_cell_length_b                     20.713(4)
_cell_length_c                     5.0730(10)
_cell_angle_alpha                  90
_cell_angle_beta                   90
_cell_angle_gamma                  90
_cell_volume                       1564.1(5)
_cell_formula_units_Z              4
_cell_measurement_reflns_used      25477
_cell_measurement_temperature      100.0
_cell_measurement_theta_max        33.749
_cell_measurement_theta_min        0.401
_shelx_estimated_absorpt_T_max     0.970
_shelx_estimated_absorpt_T_min     0.672
_exptl_absorpt_coefficient_mu      3.380
_exptl_absorpt_correction_T_max    1.000
_exptl_absorpt_correction_T_min    0.866
_exptl_absorpt_correction_type     empirical
_exptl_absorpt_process_details     'HKL3000sm Scalepack(Otwinowski et.al,2003)'
_exptl_absorpt_special_details     ?
_exptl_crystal_colour              colorless
_exptl_crystal_density_diffrn      1.919
_exptl_crystal_density_meas        ?
_exptl_crystal_density_method      ?
_exptl_crystal_description         needle
_exptl_crystal_F_000               888
_exptl_crystal_recrystallization_method  'Re-crystallisation from solvent: ACN'
_exptl_crystal_size_max            0.128
_exptl_crystal_size_mid            0.017
_exptl_crystal_size_min            0.009
_exptl_transmission_factor_max     ?
_exptl_transmission_factor_min     ?
_diffrn_reflns_av_R_equivalents    0.0665
_diffrn_reflns_av_unetI/netI       0.0594
_diffrn_reflns_Laue_measured_fraction_full  1.000
_diffrn_reflns_Laue_measured_fraction_max  0.996
_diffrn_reflns_limit_h_max         21
_diffrn_reflns_limit_h_min         -21
_diffrn_reflns_limit_k_max         29
_diffrn_reflns_limit_k_min         -29
_diffrn_reflns_limit_l_max         7
_diffrn_reflns_limit_l_min         -7
_diffrn_reflns_number              15221
_diffrn_reflns_point_group_measured_fraction_full  0.999
_diffrn_reflns_point_group_measured_fraction_max  0.993
_diffrn_reflns_theta_full          24.835
_diffrn_reflns_theta_max           30.027
_diffrn_reflns_theta_min           1.659
_diffrn_ambient_temperature        100.0
_diffrn_detector_area_resol_mean   ?
_diffrn_measured_fraction_theta_full  1.000
_diffrn_measured_fraction_theta_max  0.996
_diffrn_measurement_device_type    'Rayonix MX225HS CCD area detector'
_diffrn_measurement_method         'omega scan'
_diffrn_radiation_type             synchrotron
_diffrn_radiation_wavelength       0.700
_diffrn_source                     'PLSII 2D bending magnet'
_reflns_Friedel_coverage           0.721
_reflns_Friedel_fraction_full      0.998
_reflns_Friedel_fraction_max       0.989
_reflns_number_gt                  3891
_reflns_number_total               4773
_reflns_special_details
;
 Reflections were merged by SHELXL according to the crystal
 class for the calculation of statistics and refinement.
 
 _reflns_Friedel_fraction is defined as the number of unique
 Friedel pairs measured divided by the number that would be
 possible theoretically, ignoring centric projections and
 systematic absences.
;
_reflns_threshold_expression       'I > 2\s(I)'
_computing_cell_refinement         'HKL3000sm (Otwinowski & Minor, 1997)'
_computing_data_collection         'PAL BL2D-SMDC Program (Shin et. al, 2016)'
_computing_data_reduction          'HKL3000sm (Otwinowski & Minor, 1997)'
_computing_molecular_graphics      'Olex2 1.3 (Dolomanov et al., 2009)'
_computing_publication_material    'Olex2 1.3 (Dolomanov et al., 2009)'
_computing_structure_refinement    'SHELXL 2018/3 (Sheldrick, 2015)'
_computing_structure_solution      'olex2.solve 1.3 (Bourhis et al., 2015)'
_refine_diff_density_max           0.688
_refine_diff_density_min           -0.651
_refine_diff_density_rms           0.112
_refine_ls_abs_structure_details
;
 Flack x determined using 1418 quotients [(I+)-(I-)]/[(I+)+(I-)]
 (Parsons, Flack and Wagner, Acta Cryst. B69 (2013) 249-259).
;
_refine_ls_abs_structure_Flack     -0.011(13)
_refine_ls_extinction_coef         .
_refine_ls_extinction_method       none
_refine_ls_goodness_of_fit_ref     0.949
_refine_ls_hydrogen_treatment      constr
_refine_ls_matrix_type             full
_refine_ls_number_parameters       195
_refine_ls_number_reflns           4773
_refine_ls_number_restraints       0
_refine_ls_R_factor_all            0.0475
_refine_ls_R_factor_gt             0.0332
_refine_ls_restrained_S_all        0.949
_refine_ls_shift/su_max            0.001
_refine_ls_shift/su_mean           0.000
_refine_ls_structure_factor_coef   Fsqd
_refine_ls_weighting_details      
 'w=1/[\s^2^(Fo^2^)+(0.0379P)^2^] where P=(Fo^2^+2Fc^2^)/3'
_refine_ls_weighting_scheme        calc
_refine_ls_wR_factor_gt            0.0724
_refine_ls_wR_factor_ref           0.0761
_refine_special_details            ?
_olex2_refinement_description
;
1. Others
 Fixed Sof: Cu20(0.25) Cu18(0.25) S11A(0.5) H10C(0.5) H10D(0.5) H10A(0.5)
 H10B(0.5) H12C(0.5) H12D(0.5) H12A(0.5) H12B(0.5) Cu19(0.5) S11(0.5)
2.a Ternary CH refined with riding coordinates:
 C9(H9), C13(H13)
2.b Secondary CH2 refined with riding coordinates:
 C10(H10C,H10D), C10(H10A,H10B), C12(H12C,H12D), C12(H12A,H12B)
2.c Aromatic/amide H refined with riding coordinates:
 N8(H8)
2.d Idealised Me refined as rotating group:
 C3(H3A,H3B,H3C), C1(H1A,H1B,H1C), C17(H17A,H17B,H17C), C2(H2A,H2B,H2C)
;
_atom_sites_solution_hydrogens     geom
_atom_sites_solution_primary       iterative
_atom_sites_solution_secondary     ?
loop_
  _atom_site_label
  _atom_site_type_symbol
  _atom_site_fract_x
  _atom_site_fract_y
  _atom_site_fract_z
  _atom_site_U_iso_or_equiv
  _atom_site_adp_type
  _atom_site_occupancy
  _atom_site_site_symmetry_order
  _atom_site_calc_flag
  _atom_site_refinement_flags_posn
  _atom_site_refinement_flags_adp
  _atom_site_refinement_flags_occupancy
  _atom_site_disorder_assembly
  _atom_site_disorder_group
 I21 I 0.90814(2) 0.58781(2) 0.68963(7) 0.02990(9) Uani 1 1 d . . . . .
 Cu20 Cu 1.000000 0.500000 0.9794(4) 0.0238(4) Uani 0.5 2 d S T P A .
 Cu18 Cu 1.000000 0.500000 0.4229(4) 0.0257(3) Uani 0.5 2 d S T P . .
 S11A S 0.8954(2) 0.44691(15) 0.2623(7) 0.0203(6) Uani 0.5 1 d . . P A -1
 O14 O 0.8103(2) 0.29135(16) -0.2775(7) 0.0300(7) Uani 1 1 d . . . . .
 O6 O 0.6202(2) 0.39784(16) -0.4047(7) 0.0252(7) Uani 1 1 d . . . . .
 O16 O 0.6900(2) 0.26563(16) -0.0366(8) 0.0315(8) Uani 1 1 d . . . . .
 O5 O 0.5056(2) 0.38967(18) -0.1078(7) 0.0309(8) Uani 1 1 d . . . . .
 N8 N 0.6413(2) 0.4156(2) 0.0329(8) 0.0230(8) Uani 1 1 d . . . . .
 H8 H 0.614673 0.425842 0.182021 0.028 Uiso 1 1 calc R U . . .
 C10 C 0.7805(3) 0.4693(2) 0.1835(12) 0.0236(8) Uani 1 1 d . . . . .
 H10C H 0.745700 0.475521 0.347717 0.028 Uiso 0.5 1 calc R U P A -1
 H10D H 0.779881 0.510261 0.083226 0.028 Uiso 0.5 1 calc R U P A -1
 H10A H 0.762978 0.466515 0.371357 0.028 Uiso 0.5 1 calc R U P A -2
 H10B H 0.765871 0.512629 0.113704 0.028 Uiso 0.5 1 calc R U P A -2
 C7 C 0.5912(3) 0.40027(19) -0.1789(9) 0.0226(8) Uani 1 1 d . . . . .
 C15 C 0.7637(3) 0.2996(2) -0.0862(10) 0.0241(9) Uani 1 1 d . . . . .
 C12 C 0.8804(3) 0.3619(2) 0.1678(12) 0.0253(10) Uani 1 1 d . . . . .
 H12C H 0.914882 0.352367 0.005612 0.030 Uiso 0.5 1 calc R U P A -1
 H12D H 0.902156 0.333220 0.310256 0.030 Uiso 0.5 1 calc R U P A -1
 H12A H 0.916565 0.337618 0.037557 0.030 Uiso 0.5 1 calc R U P A -2
 H12B H 0.897407 0.347438 0.347006 0.030 Uiso 0.5 1 calc R U P A -2
 C9 C 0.7385(3) 0.4155(2) 0.0191(9) 0.0206(8) Uani 1 1 d . . . . .
 H9 H 0.756729 0.421738 -0.168984 0.025 Uiso 1 1 calc R U . . .
 C4 C 0.4367(3) 0.3714(2) -0.3037(12) 0.0305(10) Uani 1 1 d . . . . .
 C3 C 0.4171(4) 0.4283(2) -0.4794(11) 0.0340(11) Uani 1 1 d . . . . .
 H3A H 0.410022 0.467162 -0.371528 0.051 Uiso 1 1 calc R U . . .
 H3B H 0.361638 0.420251 -0.578105 0.051 Uiso 1 1 calc R U . . .
 H3C H 0.467001 0.434355 -0.603091 0.051 Uiso 1 1 calc R U . . .
 C1 C 0.4652(4) 0.3110(2) -0.4519(13) 0.0369(13) Uani 1 1 d . . . . .
 H1A H 0.511367 0.322251 -0.581864 0.055 Uiso 1 1 calc R U . . .
 H1B H 0.413091 0.292455 -0.542289 0.055 Uiso 1 1 calc R U . . .
 H1C H 0.489606 0.279437 -0.327146 0.055 Uiso 1 1 calc R U . . .
 C17 C 0.6666(4) 0.2179(2) -0.2330(12) 0.0395(15) Uani 1 1 d . . . . .
 H17A H 0.659226 0.239018 -0.404458 0.059 Uiso 1 1 calc R U . . .
 H17B H 0.610240 0.196768 -0.182877 0.059 Uiso 1 1 calc R U . . .
 H17C H 0.714517 0.185564 -0.244578 0.059 Uiso 1 1 calc R U . . .
 C13 C 0.7801(3) 0.3509(2) 0.1202(9) 0.0213(10) Uani 1 1 d . . . . .
 H13 H 0.750497 0.338032 0.289180 0.026 Uiso 1 1 calc R U . . .
 C2 C 0.3555(3) 0.3571(4) -0.1315(12) 0.0495(17) Uani 1 1 d . . . . .
 H2A H 0.369988 0.321942 -0.009371 0.074 Uiso 1 1 calc R U . . .
 H2B H 0.304803 0.344279 -0.243074 0.074 Uiso 1 1 calc R U . . .
 H2C H 0.339408 0.395822 -0.031136 0.074 Uiso 1 1 calc R U . . .
 Cu19 Cu 1.06694(7) 0.53767(5) 0.6928(3) 0.0267(2) Uani 0.5 1 d . . P A .
 S11 S 0.8992(2) 0.44823(15) 0.1322(7) 0.0213(5) Uani 0.5 1 d . . P A -2

loop_
  _atom_site_aniso_label
  _atom_site_aniso_U_11
  _atom_site_aniso_U_22
  _atom_site_aniso_U_33
  _atom_site_aniso_U_23
  _atom_site_aniso_U_13
  _atom_site_aniso_U_12
 I21 0.02945(13) 0.02980(14) 0.03046(17) -0.00101(14) 0.00156(14) 0.00090(12)
 Cu20 0.0212(7) 0.0203(7) 0.0298(10) 0.000 0.000 -0.0006(6)
 Cu18 0.0239(7) 0.0243(8) 0.0287(9) 0.000 0.000 -0.0001(6)
 S11A 0.0211(12) 0.0212(12) 0.0187(14) -0.0027(14) -0.0019(15) -0.0008(8)
 O14 0.0398(17) 0.0287(16) 0.0214(19) -0.0068(15) 0.0023(16) 0.0027(14)
 O6 0.0252(14) 0.0340(19) 0.0163(16) 0.0006(13) -0.0008(13) -0.0046(13)
 O16 0.0329(17) 0.0264(17) 0.035(2) -0.0014(16) -0.0046(16) -0.0082(13)
 O5 0.0211(14) 0.052(2) 0.0192(18) -0.0030(15) -0.0011(13) -0.0080(14)
 N8 0.0207(15) 0.0318(19) 0.0164(19) -0.0044(18) -0.0005(13) -0.0013(17)
 C10 0.0234(18) 0.0222(19) 0.025(2) 0.001(2) -0.001(2) 0.0026(15)
 C7 0.0236(17) 0.0243(19) 0.020(2) 0.0006(18) 0.005(2) -0.0013(16)
 C15 0.029(2) 0.020(2) 0.023(2) 0.0044(19) -0.004(2) 0.0014(17)
 C12 0.0232(18) 0.0214(19) 0.031(3) 0.000(2) -0.004(2) -0.0006(15)
 C9 0.0207(17) 0.024(2) 0.017(2) -0.0003(19) 0.0019(15) -0.0006(18)
 C4 0.0264(19) 0.041(3) 0.024(2) -0.001(3) -0.007(2) -0.0062(18)
 C3 0.036(3) 0.031(3) 0.035(3) -0.005(2) -0.008(2) 0.001(2)
 C1 0.035(2) 0.028(3) 0.047(3) 0.001(2) -0.015(3) -0.006(2)
 C17 0.044(3) 0.024(2) 0.050(4) -0.006(2) -0.018(3) -0.004(2)
 C13 0.0244(19) 0.021(2) 0.019(3) 0.0025(17) 0.0031(16) -0.0015(17)
 C2 0.028(2) 0.087(5) 0.033(4) 0.008(3) -0.003(2) -0.017(3)
 Cu19 0.0268(5) 0.0303(5) 0.0230(6) 0.0001(6) 0.0005(5) -0.0029(4)
 S11 0.0209(12) 0.0203(12) 0.0228(14) -0.0005(13) 0.0015(15) -0.0014(9)

_geom_special_details
;
 All esds (except the esd in the dihedral angle between two l.s. planes)
 are estimated using the full covariance matrix.  The cell esds are taken
 into account individually in the estimation of esds in distances, angles
 and torsion angles; correlations between esds in cell parameters are only
 used when they are defined by crystal symmetry.  An approximate (isotropic)
 treatment of cell esds is used for estimating esds involving l.s. planes.
;
loop_
  _geom_bond_atom_site_label_1
  _geom_bond_atom_site_label_2
  _geom_bond_distance
  _geom_bond_site_symmetry_2
  _geom_bond_publ_flag
 I21 Cu20 2.7089(11) . ?
 I21 Cu18 2.6474(11) . ?
 I21 Cu19 2.6256(13) 2_765 ?
 I21 Cu19 2.5819(12) . ?
 Cu20 Cu18 2.250(2) 1_556 ?
 Cu20 Cu18 2.823(2) . ?
 Cu20 Cu19 1.9276(19) 2_765 ?
 Cu20 Cu19 1.9276(19) . ?
 Cu18 S11A 2.073(3) . ?
 Cu18 Cu19 1.864(2) . ?
 Cu18 Cu19 1.864(2) 2_765 ?
 Cu18 S11 2.361(4) . ?
 S11A C10 1.815(5) . ?
 S11A C12 1.838(6) . ?
 O14 C15 1.206(6) . ?
 O6 C7 1.226(5) . ?
 O16 C15 1.326(6) . ?
 O16 C17 1.446(6) . ?
 O5 C7 1.342(5) . ?
 O5 C4 1.477(6) . ?
 N8 H8 0.8800 . ?
 N8 C7 1.347(6) . ?
 N8 C9 1.449(5) . ?
 C10 H10C 0.9900 . ?
 C10 H10D 0.9900 . ?
 C10 H10A 0.9900 . ?
 C10 H10B 0.9900 . ?
 C10 C9 1.525(6) . ?
 C10 S11 1.838(5) . ?
 C15 C13 1.511(7) . ?
 C12 H12C 0.9900 . ?
 C12 H12D 0.9900 . ?
 C12 H12A 0.9900 . ?
 C12 H12B 0.9900 . ?
 C12 C13 1.529(6) . ?
 C12 S11 1.819(5) . ?
 C9 H9 1.0000 . ?
 C9 C13 1.562(6) . ?
 C4 C3 1.505(7) . ?
 C4 C1 1.520(8) . ?
 C4 C2 1.520(7) . ?
 C3 H3A 0.9800 . ?
 C3 H3B 0.9800 . ?
 C3 H3C 0.9800 . ?
 C1 H1A 0.9800 . ?
 C1 H1B 0.9800 . ?
 C1 H1C 0.9800 . ?
 C17 H17A 0.9800 . ?
 C17 H17B 0.9800 . ?
 C17 H17C 0.9800 . ?
 C13 H13 1.0000 . ?
 C2 H2A 0.9800 . ?
 C2 H2B 0.9800 . ?
 C2 H2C 0.9800 . ?
 Cu19 Cu19 2.531(2) 2_765 ?

loop_
  _geom_angle_atom_site_label_1
  _geom_angle_atom_site_label_2
  _geom_angle_atom_site_label_3
  _geom_angle
  _geom_angle_site_symmetry_1
  _geom_angle_site_symmetry_3
  _geom_angle_publ_flag
 Cu18 I21 Cu20 63.60(5) . . ?
 Cu19 I21 Cu20 42.65(4) . . ?
 Cu19 I21 Cu20 42.33(4) 2_765 . ?
 Cu19 I21 Cu18 41.41(4) 2_765 . ?
 Cu19 I21 Cu18 41.75(4) . . ?
 Cu19 I21 Cu19 58.16(4) . 2_765 ?
 I21 Cu20 I21 114.28(7) 2_765 . ?
 I21 Cu20 Cu18 57.14(3) . . ?
 I21 Cu20 Cu18 57.14(3) 2_765 . ?
 Cu18 Cu20 I21 122.86(3) 1_556 . ?
 Cu18 Cu20 I21 122.86(3) 1_556 2_765 ?
 Cu18 Cu20 Cu18 180.0 1_556 . ?
 Cu19 Cu20 I21 66.53(5) 2_765 . ?
 Cu19 Cu20 I21 65.16(5) 2_765 2_765 ?
 Cu19 Cu20 I21 65.16(5) . . ?
 Cu19 Cu20 I21 66.52(5) . 2_765 ?
 Cu19 Cu20 Cu18 138.96(5) 2_765 1_556 ?
 Cu19 Cu20 Cu18 41.04(5) 2_765 . ?
 Cu19 Cu20 Cu18 138.96(5) . 1_556 ?
 Cu19 Cu20 Cu18 41.04(5) . . ?
 Cu19 Cu20 Cu19 82.08(10) . 2_765 ?
 I21 Cu18 I21 118.53(8) 2_765 . ?
 I21 Cu18 Cu20 59.26(4) 2_765 . ?
 I21 Cu18 Cu20 59.26(4) . . ?
 Cu20 Cu18 I21 120.74(4) 1_554 . ?
 Cu20 Cu18 I21 120.74(4) 1_554 2_765 ?
 Cu20 Cu18 Cu20 180.0 1_554 . ?
 Cu20 Cu18 S11 51.35(9) 1_554 . ?
 S11A Cu18 I21 100.21(9) . . ?
 S11A Cu18 I21 102.97(9) . 2_765 ?
 S11A Cu18 Cu20 66.86(10) . 1_554 ?
 S11A Cu18 Cu20 113.14(10) . . ?
 Cu19 Cu18 I21 67.24(5) 2_765 2_765 ?
 Cu19 Cu18 I21 67.24(5) . . ?
 Cu19 Cu18 I21 68.67(6) . 2_765 ?
 Cu19 Cu18 I21 68.67(6) 2_765 . ?
 Cu19 Cu18 Cu20 42.76(6) 2_765 . ?
 Cu19 Cu18 Cu20 137.25(6) . 1_554 ?
 Cu19 Cu18 Cu20 137.24(6) 2_765 1_554 ?
 Cu19 Cu18 Cu20 42.75(6) . . ?
 Cu19 Cu18 S11A 70.43(10) 2_765 . ?
 Cu19 Cu18 S11A 155.79(14) . . ?
 Cu19 Cu18 Cu19 85.51(11) . 2_765 ?
 Cu19 Cu18 S11 85.92(9) 2_765 . ?
 Cu19 Cu18 S11 171.21(12) . . ?
 S11 Cu18 I21 107.64(8) . . ?
 S11 Cu18 Cu20 128.65(9) . . ?
 C10 S11A Cu18 131.2(2) . . ?
 C10 S11A C12 94.2(2) . . ?
 C12 S11A Cu18 134.5(2) . . ?
 C15 O16 C17 115.6(4) . . ?
 C7 O5 C4 121.3(4) . . ?
 C7 N8 H8 119.5 . . ?
 C7 N8 C9 121.0(4) . . ?
 C9 N8 H8 119.5 . . ?
 S11A C10 H10C 110.0 . . ?
 S11A C10 H10D 110.0 . . ?
 H10C C10 H10D 108.3 . . ?
 H10A C10 H10B 109.8 . . ?
 C9 C10 S11A 108.7(3) . . ?
 C9 C10 H10C 110.0 . . ?
 C9 C10 H10D 110.0 . . ?
 C9 C10 H10A 112.1 . . ?
 C9 C10 H10B 112.1 . . ?
 C9 C10 S11 98.3(3) . . ?
 S11 C10 H10A 112.1 . . ?
 S11 C10 H10B 112.1 . . ?
 O6 C7 O5 125.4(4) . . ?
 O6 C7 N8 124.0(4) . . ?
 O5 C7 N8 110.5(4) . . ?
 O14 C15 O16 123.6(5) . . ?
 O14 C15 C13 124.3(4) . . ?
 O16 C15 C13 112.1(4) . . ?
 S11A C12 H12C 110.2 . . ?
 S11A C12 H12D 110.2 . . ?
 H12C C12 H12D 108.5 . . ?
 H12A C12 H12B 108.7 . . ?
 C13 C12 S11A 107.6(3) . . ?
 C13 C12 H12C 110.2 . . ?
 C13 C12 H12D 110.2 . . ?
 C13 C12 H12A 110.5 . . ?
 C13 C12 H12B 110.5 . . ?
 C13 C12 S11 106.3(3) . . ?
 S11 C12 H12A 110.5 . . ?
 S11 C12 H12B 110.5 . . ?
 N8 C9 C10 112.5(4) . . ?
 N8 C9 H9 108.5 . . ?
 N8 C9 C13 112.4(4) . . ?
 C10 C9 H9 108.5 . . ?
 C10 C9 C13 106.5(3) . . ?
 C13 C9 H9 108.5 . . ?
 O5 C4 C3 109.4(4) . . ?
 O5 C4 C1 110.5(4) . . ?
 O5 C4 C2 102.4(4) . . ?
 C3 C4 C1 113.9(5) . . ?
 C3 C4 C2 109.8(5) . . ?
 C1 C4 C2 110.2(5) . . ?
 C4 C3 H3A 109.5 . . ?
 C4 C3 H3B 109.5 . . ?
 C4 C3 H3C 109.5 . . ?
 H3A C3 H3B 109.5 . . ?
 H3A C3 H3C 109.5 . . ?
 H3B C3 H3C 109.5 . . ?
 C4 C1 H1A 109.5 . . ?
 C4 C1 H1B 109.5 . . ?
 C4 C1 H1C 109.5 . . ?
 H1A C1 H1B 109.5 . . ?
 H1A C1 H1C 109.5 . . ?
 H1B C1 H1C 109.5 . . ?
 O16 C17 H17A 109.5 . . ?
 O16 C17 H17B 109.5 . . ?
 O16 C17 H17C 109.5 . . ?
 H17A C17 H17B 109.5 . . ?
 H17A C17 H17C 109.5 . . ?
 H17B C17 H17C 109.5 . . ?
 C15 C13 C12 111.9(4) . . ?
 C15 C13 C9 108.1(4) . . ?
 C15 C13 H13 109.6 . . ?
 C12 C13 C9 108.1(3) . . ?
 C12 C13 H13 109.6 . . ?
 C9 C13 H13 109.6 . . ?
 C4 C2 H2A 109.5 . . ?
 C4 C2 H2B 109.5 . . ?
 C4 C2 H2C 109.5 . . ?
 H2A C2 H2B 109.5 . . ?
 H2A C2 H2C 109.5 . . ?
 H2B C2 H2C 109.5 . . ?
 I21 Cu19 I21 121.83(4) . 2_765 ?
 Cu20 Cu19 I21 71.14(4) . 2_765 ?
 Cu20 Cu19 I21 72.19(4) . . ?
 Cu20 Cu19 Cu19 48.96(5) . 2_765 ?
 Cu18 Cu19 I21 69.92(4) . 2_765 ?
 Cu18 Cu19 I21 71.00(4) . . ?
 Cu18 Cu19 Cu20 96.20(7) . . ?
 Cu18 Cu19 Cu19 47.25(6) . 2_765 ?
 Cu19 Cu19 I21 60.06(5) 2_765 2_765 ?
 Cu19 Cu19 I21 61.78(5) 2_765 . ?
 C10 S11 Cu18 114.5(2) . . ?
 C12 S11 Cu18 118.8(3) . . ?
 C12 S11 C10 94.1(2) . . ?

loop_
  _geom_hbond_atom_site_label_D
  _geom_hbond_atom_site_label_H
  _geom_hbond_atom_site_label_A
  _geom_hbond_distance_DH
  _geom_hbond_distance_HA
  _geom_hbond_distance_DA
  _geom_hbond_angle_DHA
  _geom_hbond_site_symmetry_A
  _geom_hbond_publ_flag
 N8 H8 O6 0.88 2.18 2.893(5) 138.3 1_556 yes

loop_
  _geom_torsion_atom_site_label_1
  _geom_torsion_atom_site_label_2
  _geom_torsion_atom_site_label_3
  _geom_torsion_atom_site_label_4
  _geom_torsion
  _geom_torsion_site_symmetry_1
  _geom_torsion_site_symmetry_2
  _geom_torsion_site_symmetry_3
  _geom_torsion_site_symmetry_4
  _geom_torsion_publ_flag
 I21 Cu18 Cu19 I21 136.03(4) . . . 2_765 ?
 I21 Cu18 Cu19 I21 -136.03(4) 2_765 . . . ?
 I21 Cu18 Cu19 Cu20 68.73(4) . . . . ?
 I21 Cu18 Cu19 Cu20 -67.30(4) 2_765 . . . ?
 I21 Cu18 Cu19 Cu19 68.73(4) . . . 2_765 ?
 I21 Cu18 Cu19 Cu19 -67.30(4) 2_765 . . 2_765 ?
 Cu20 Cu18 Cu19 I21 -112.70(4) 1_554 . . 2_765 ?
 Cu20 Cu18 Cu19 I21 -68.73(4) . . . . ?
 Cu20 Cu18 Cu19 I21 67.30(4) . . . 2_765 ?
 Cu20 Cu18 Cu19 I21 111.27(4) 1_554 . . . ?
 Cu20 Cu18 Cu19 Cu20 180.000(1) 1_554 . . . ?
 Cu20 Cu18 Cu19 Cu19 0.001(1) . . . 2_765 ?
 Cu20 Cu18 Cu19 Cu19 180.001(1) 1_554 . . 2_765 ?
 Cu18 S11A C10 C9 168.7(3) . . . . ?
 Cu18 S11A C12 C13 167.1(3) . . . . ?
 S11A Cu18 Cu19 I21 73.7(2) . . . 2_765 ?
 S11A Cu18 Cu19 I21 -62.3(2) . . . . ?
 S11A Cu18 Cu19 Cu20 6.4(2) . . . . ?
 S11A Cu18 Cu19 Cu19 6.4(2) . . . 2_765 ?
 S11A C10 C9 N8 157.3(4) . . . . ?
 S11A C10 C9 C13 33.8(4) . . . . ?
 S11A C12 C13 C15 149.3(3) . . . . ?
 S11A C12 C13 C9 30.4(5) . . . . ?
 O14 C15 C13 C12 -35.5(6) . . . . ?
 O14 C15 C13 C9 83.4(5) . . . . ?
 O16 C15 C13 C12 146.3(4) . . . . ?
 O16 C15 C13 C9 -94.7(4) . . . . ?
 N8 C9 C13 C15 73.8(5) . . . . ?
 N8 C9 C13 C12 -165.0(4) . . . . ?
 C10 S11A C12 C13 -9.5(4) . . . . ?
 C10 C9 C13 C15 -162.7(4) . . . . ?
 C10 C9 C13 C12 -41.4(5) . . . . ?
 C7 O5 C4 C3 -69.9(6) . . . . ?
 C7 O5 C4 C1 56.2(6) . . . . ?
 C7 O5 C4 C2 173.6(4) . . . . ?
 C7 N8 C9 C10 143.8(4) . . . . ?
 C7 N8 C9 C13 -96.1(5) . . . . ?
 C12 S11A C10 C9 -14.5(4) . . . . ?
 C9 N8 C7 O6 -15.0(7) . . . . ?
 C9 N8 C7 O5 166.4(4) . . . . ?
 C9 C10 S11 Cu18 -166.1(3) . . . . ?
 C9 C10 S11 C12 -41.7(4) . . . . ?
 C4 O5 C7 O6 2.0(7) . . . . ?
 C4 O5 C7 N8 -179.4(4) . . . . ?
 C17 O16 C15 O14 -1.6(7) . . . . ?
 C17 O16 C15 C13 176.6(4) . . . . ?
 C13 C12 S11 Cu18 140.7(3) . . . . ?
 C13 C12 S11 C10 19.8(4) . . . . ?
 Cu19 Cu18 Cu19 I21 -68.73(4) 2_765 . . . ?
 Cu19 Cu18 Cu19 I21 67.30(4) 2_765 . . 2_765 ?
 Cu19 Cu18 Cu19 Cu20 -0.001(0) 2_765 . . . ?
 S11 C10 C9 N8 176.0(3) . . . . ?
 S11 C10 C9 C13 52.4(4) . . . . ?
 S11 C12 C13 C15 127.5(4) . . . . ?
 S11 C12 C13 C9 8.6(5) . . . . ?

_shelx_res_file
;
TITL cui_01_a.res in P2(1)2(1)2
    cui_01.res
    created by SHELXL-2018/3 at 11:35:37 on 05-Aug-2020
REM Old TITL CuI_01 in P2(1)2(1)2
REM SHELXT solution in P2(1)2(1)2: R1 0.123, Rweak 0.028, Alpha 0.009
REM <I/s> 0.450 for 21 systematic absences, Orientation as input
REM Flack x = 0.221 ( 0.034 ) from 1167 Parsons' quotients
REM Formula found by SHELXT: C11 N2 O4 S2 I
CELL 0.7 14.885 20.713 5.073 90 90 90
ZERR 4 0.003 0.0041 0.001 0 0 0
LATT -1
SYMM -X,-Y,+Z
SYMM 0.5-X,0.5+Y,-Z
SYMM 0.5+X,0.5-Y,-Z
SFAC C H Cu I N O S
DISP C 0.0033 0.0016 11.1819
DISP Cu 0.345 1.2548 4976.3916
DISP H -0 0 0.6234
DISP I -0.4364 1.7843 7450.6568
DISP N 0.0063 0.0031 18.9823
DISP O 0.0112 0.0059 31.3712
DISP S 0.1212 0.1207 511.2011
UNIT 44 76 4 4 4 16 4
EQIV $1 +X,+Y,1+Z

L.S. 10 0 0
PLAN  5
SIZE 0.128 0.017 0.009
TEMP -173.15
CONF
HTAB N8 O6_$1
LIST 4
MORE -1
BOND $H
fmap 2 53
acta
REM <olex2.extras>
REM <HklSrc "%.\\xabs2.hkl">
REM </olex2.extras>

WGHT    0.037900
FVAR       1.00872
I21   4    0.908139    0.587811    0.689631    11.00000    0.02945    0.02980 =
         0.03046   -0.00101    0.00156    0.00090
CU20  3    1.000000    0.500000    0.979356    10.25000    0.02119    0.02033 =
         0.02985    0.00000    0.00000   -0.00065
CU18  3    1.000000    0.500000    0.422915    10.25000    0.02392    0.02432 =
         0.02874    0.00000    0.00000   -0.00011
PART -1
S11A  7    0.895360    0.446911    0.262289    10.50000    0.02106    0.02118 =
         0.01874   -0.00266   -0.00191   -0.00077
PART 0
O14   6    0.810320    0.291353   -0.277500    11.00000    0.03982    0.02875 =
         0.02137   -0.00675    0.00226    0.00268
O6    6    0.620231    0.397845   -0.404729    11.00000    0.02519    0.03400 =
         0.01633    0.00056   -0.00084   -0.00462
O16   6    0.690043    0.265634   -0.036642    11.00000    0.03285    0.02643 =
         0.03521   -0.00141   -0.00462   -0.00822
O5    6    0.505616    0.389665   -0.107787    11.00000    0.02109    0.05236 =
         0.01918   -0.00300   -0.00114   -0.00805
N8    5    0.641334    0.415608    0.032939    11.00000    0.02069    0.03182 =
         0.01635   -0.00436   -0.00053   -0.00130
AFIX  43
H8    2    0.614673    0.425842    0.182021    11.00000   -1.20000
AFIX   0
C10   1    0.780541    0.469254    0.183466    11.00000    0.02337    0.02220 =
         0.02523    0.00127   -0.00088    0.00259
PART -1
AFIX  23
H10C  2    0.745700    0.475521    0.347717    10.50000   -1.20000
H10D  2    0.779881    0.510261    0.083226    10.50000   -1.20000
AFIX  23
PART -2
H10A  2    0.762978    0.466515    0.371357    10.50000   -1.20000
H10B  2    0.765871    0.512629    0.113704    10.50000   -1.20000
AFIX   0
PART 0
C7    1    0.591162    0.400268   -0.178866    11.00000    0.02361    0.02428 =
         0.01999    0.00062    0.00499   -0.00126
C15   1    0.763668    0.299612   -0.086151    11.00000    0.02897    0.01980 =
         0.02341    0.00444   -0.00428    0.00141
C12   1    0.880387    0.361913    0.167849    11.00000    0.02317    0.02143 =
         0.03128    0.00046   -0.00436   -0.00061
PART -1
AFIX  23
H12C  2    0.914882    0.352367    0.005612    10.50000   -1.20000
H12D  2    0.902156    0.333220    0.310256    10.50000   -1.20000
AFIX  23
PART -2
H12A  2    0.916565    0.337618    0.037557    10.50000   -1.20000
H12B  2    0.897407    0.347438    0.347006    10.50000   -1.20000
AFIX   0
PART 0
C9    1    0.738537    0.415516    0.019065    11.00000    0.02072    0.02437 =
         0.01678   -0.00025    0.00194   -0.00059
AFIX  13
H9    2    0.756729    0.421738   -0.168984    11.00000   -1.20000
AFIX   0
C4    1    0.436712    0.371404   -0.303696    11.00000    0.02644    0.04096 =
         0.02416   -0.00081   -0.00666   -0.00623
C3    1    0.417135    0.428253   -0.479440    11.00000    0.03639    0.03087 =
         0.03480   -0.00452   -0.00752    0.00108
AFIX 137
H3A   2    0.410022    0.467162   -0.371528    11.00000   -1.50000
H3B   2    0.361638    0.420251   -0.578105    11.00000   -1.50000
H3C   2    0.467001    0.434355   -0.603091    11.00000   -1.50000
AFIX   0
C1    1    0.465225    0.311026   -0.451908    11.00000    0.03501    0.02847 =
         0.04726    0.00102   -0.01482   -0.00615
AFIX 137
H1A   2    0.511367    0.322251   -0.581864    11.00000   -1.50000
H1B   2    0.413091    0.292455   -0.542289    11.00000   -1.50000
H1C   2    0.489606    0.279437   -0.327146    11.00000   -1.50000
AFIX   0
C17   1    0.666619    0.217900   -0.232955    11.00000    0.04353    0.02447 =
         0.05043   -0.00578   -0.01762   -0.00434
AFIX 137
H17A  2    0.659226    0.239018   -0.404458    11.00000   -1.50000
H17B  2    0.610240    0.196768   -0.182877    11.00000   -1.50000
H17C  2    0.714517    0.185564   -0.244578    11.00000   -1.50000
AFIX   0
C13   1    0.780136    0.350888    0.120245    11.00000    0.02439    0.02100 =
         0.01857    0.00246    0.00315   -0.00151
AFIX  13
H13   2    0.750497    0.338032    0.289180    11.00000   -1.20000
AFIX   0
C2    1    0.355512    0.357090   -0.131520    11.00000    0.02819    0.08688 =
         0.03343    0.00829   -0.00284   -0.01747
AFIX 137
H2A   2    0.369988    0.321942   -0.009371    11.00000   -1.50000
H2B   2    0.304803    0.344279   -0.243074    11.00000   -1.50000
H2C   2    0.339408    0.395822   -0.031136    11.00000   -1.50000
AFIX   0
CU19  3    1.066943    0.537675    0.692765    10.50000    0.02679    0.03026 =
         0.02296    0.00008    0.00052   -0.00288
PART -2
S11   7    0.899200    0.448232    0.132211    10.50000    0.02092    0.02031 =
         0.02277   -0.00050    0.00149   -0.00138
HKLF 4


REM  cui_01_a.res in P2(1)2(1)2
REM wR2 = 0.0761, GooF = S = 0.949, Restrained GooF = 0.949 for all data
REM R1 = 0.0332 for 3891 Fo > 4sig(Fo) and 0.0475 for all 4773 data
REM 195 parameters refined using 0 restraints

END

WGHT      0.0379      0.0000

REM Highest difference peak  0.688,  deepest hole -0.651,  1-sigma level  0.112
Q1    1   0.9787  0.4826  0.5321  11.00000  0.05    0.69
Q2    1   0.9886  0.4973  0.8276  11.00000  0.05    0.57
Q3    1   0.9830  0.5174  1.0515  11.00000  0.05    0.51
Q4    1   0.8745  0.5602  0.7503  11.00000  0.05    0.48
Q5    1   0.9786  0.3968 -0.0858  11.00000  0.05    0.48
;
_shelx_res_checksum                93326
_shelx_hkl_file
;
   0   2   035360.80 1300.67   1
   0  -2   041244.50 1071.66   1
   0   4   010818.70 361.736   1
   0  -4   012219.80 396.264   1
   0   6   038042.20 1523.16   1
   0  -6   039497.20 1135.38   1
   0   8   0 2117.18  102.08   1
   0  -8   0 2088.48 114.655   1
   0  10   015754.00 503.303   1
   0 -10   015945.00 558.406   1
   0  12   0 7123.08 264.813   1
   0 -12   0 7305.34 286.835   1
   0  14   0 925.284 64.3467   1
   0 -14   0 882.397 71.6757   1
   0  16   0 5896.72 203.619   1
   0 -16   0 5812.91 357.654   1
   0  18   0 2851.55 127.262   1
   0 -18   0 2818.97 144.496   1
   0  20   0 2148.32 112.658   1
   0 -20   0 1838.48 212.422   1
   0  22   0 6992.05 287.851   1
   0  24   0 2689.41 186.781   1
   0 -24   0 2810.93 165.778   1
   0  26   0 43.0233  113.95   1
   0 -26   0 19.4038 90.3304   1
   0  28   0 244.039 159.766   1
   0 -28   0 193.741 139.773   1
  -1  29   0 20.8457 226.008   1
  -1  28   0 114.568 141.738   1
   1 -27   0 24.5482 115.641   1
  -1  27   0 70.4165 136.972   1
   1 -26   0 133.256 105.152   1
  -1  26   0 73.4863 111.746   1
   1 -25   0 819.405 113.651   1
  -1  25   0 671.524 117.054   1
   1 -24   0 300.327 97.6907   1
  -1  24   0 274.124 96.0228   1
   1 -23   0 4295.69 351.228   1
  -1  23   0 4931.51 253.029   1
   1 -22   0 498.909 76.4567   1
  -1  22   0 443.653 89.8314   1
   1 -21   0 2929.64 161.364   1
  -1  21   0 3089.26 178.869   1
   1 -20   0 238.561 67.5942   1
  -1  20   0 399.135 67.5942   1
   1 -19   0-37.8752 111.801   1
  -1  19   0 92.8636 57.9816   1
   1 -18   0 95.2755 49.1732   1
  -1  18   0 134.739 61.9052   1
   1 -17   0 2930.60 206.158   1
  -1  17   0 3063.30 140.143   1
   1 -16   0 1291.38 82.4091   1
  -1  16   0 1158.54 74.7355   1
   1 -15   0 32.0317 39.8952   1
  -1  15   0 54.2575  37.239   1
   1 -14   0 2601.09 142.737   1
  -1  14   0 2583.11 121.434   1
   1 -13   0 4370.93 169.053   1
  -1  13   0 4392.60 150.702   1
   1 -12   0 558.297   52.98   1
  -1  12   0 504.631 42.0213   1
   1 -11   0 3046.50 127.359   1
  -1  11   0 3033.29 113.454   1
   1 -10   0 5122.36 220.158   1
  -1  10   0 5106.25 199.174   1
   1  -9   0 84.5652 26.7697   1
  -1   9   0 88.0628 23.9626   1
   1  -8   0 4587.68 195.006   1
  -1   8   0 4506.41 175.201   1
   1  -7   0 2768.16 136.486   1
  -1   7   0 2783.00 121.649   1
   1  -6   0 6174.23  229.83   1
  -1   6   0 6008.02 213.586   1
   1  -5   0 353.329 52.9761   1
   1  -4   0 182.147 36.0053   1
   1  -3   022333.70 914.814   1
  -1   3   020840.30 825.979   1
   1  -2   0 1447.02 94.5623   1
  -1   2   0 1404.33 91.7721   1
   1   1   034760.70 907.125   1
  -1  -1   035723.10 929.113   1
   1   2   0 1410.39 60.5885   1
  -1  -2   0 1527.08  70.274   1
   1   3   020688.20 796.819   1
  -1  -3   022391.10  890.96   1
   1   4   0  247.21 32.0763   1
  -1  -4   0 257.909  33.407   1
   1   5   0 342.385 31.0766   1
  -1  -5   0 318.033 33.0941   1
   1   6   0 6027.66 209.735   1
  -1  -6   0 6319.12 311.885   1
   1   7   0 2563.24 116.519   1
  -1  -7   0 2631.80 120.603   1
   1   8   0 4438.89 158.331   1
   1   9   0 37.9517 27.5851   1
   1  10   0 5466.87 189.133   1
  -1 -10   0 5371.61 210.543   1
   1  11   0 3148.51  135.58   1
  -1 -11   0 3138.17  135.58   1
   1  12   0 543.313 44.4948   1
   1  13   0 4313.44  170.20   1
  -1 -13   0 4268.00 186.449   1
   1  14   0 2736.91 109.155   1
   1  15   0  62.633 38.2022   1
  -1 -15   0 36.8896 42.1929   1
   1  16   0 1333.67 84.7468   1
  -1 -16   0 1343.39 87.3234   1
   1  17   0 3072.18 127.339   1
  -1 -17   0 3005.05 188.114   1
   1  18   0 129.474 54.5165   1
  -1 -18   0 258.341 120.179   1
   1  19   0 124.208 58.1913   1
  -1 -19   0 165.415 115.721   1
   1  20   0 422.485 67.0689   1
  -1 -20   0 337.603 64.0667   1
   1  21   0 3068.73 152.111   1
  -1 -21   0 3100.77 166.136   1
   1  22   0 538.752 82.2926   1
  -1 -22   0 550.253 81.1461   1
   1  23   0 5225.66 268.659   1
  -1 -23   0 5225.09 225.143   1
   1  24   0  228.90 85.9323   1
  -1 -24   0 333.291 76.6982   1
   1  25   0 622.534 120.268   1
  -1 -25   0 850.647 113.176   1
   1  26   0 130.575 192.795   1
  -1 -26   0  122.61 85.0085   1
   1  27   0-29.9072 124.217   1
  -1 -27   0  215.88 103.613   1
   1  28   0 17.9999  105.14   1
  -1 -28   0-18.7479 118.652   1
   1  29   0 321.575 252.691   1
  -1 -29   0  395.11 151.644   1
   2 -29   0 38.8139 132.268   1
   2 -28   0  11.053 138.505   1
  -2  28   0-57.4896 144.375   1
   2 -27   0 467.645 135.529   1
  -2  27   0 407.289 129.142   1
  -2  26   0 125.214 124.626   1
   2 -25   0 672.605 102.926   1
  -2  25   0 659.082  126.53   1
   2 -24   0 929.607 106.384   1
  -2  24   0 529.769 218.265   1
   2 -23   0 183.412 202.993   1
  -2  23   0 98.5155 82.7198   1
   2 -22   0 1921.07 136.187   1
  -2  22   0 2041.39 137.276   1
   2 -21   0 2035.18 136.956   1
  -2  21   0 2266.42 141.418   1
   2 -20   0 548.995 78.6642   1
  -2  20   0 511.077 80.9188   1
   2 -19   0 1459.89 103.219   1
  -2  19   0 1655.95 106.732   1
   2 -18   0  72.674 111.413   1
  -2  18   0 88.1964 54.7973   1
   2 -17   0-31.8432 49.0091   1
  -2  17   0 6.75819 92.4799   1
   2 -16   0 198.791 86.8234   1
  -2  16   0 248.514 51.6028   1
   2 -15   011504.40 431.081   1
  -2  15   011843.80 373.663   1
   2 -14   0 13.1948 36.3068   1
  -2  14   0 79.2429 35.6492   1
   2 -13   020929.10 956.602   1
  -2  13   022799.20 653.465   1
   2 -12   0 2868.81 124.007   1
  -2  12   0 3015.43  124.69   1
   2 -11   0 215.207 41.6274   1
  -2  11   0 308.933 34.7136   1
   2 -10   0 4039.91 176.037   1
  -2  10   0 4185.76 156.381   1
   2  -9   039608.20 1697.07   1
  -2   9   037512.10 1015.56   1
   2  -8   0 399.368 65.9498   1
  -2   8   0 387.312 36.1767   1
  -2   7   052623.70 1900.75   1
   2  -6   0 512.496 67.5602   1
  -2   6   0 452.083 55.4685   1
   2  -5   0 2132.82 141.882   1
  -2   5   0 2198.12 129.816   1
   2  -4   0 1514.40 112.187   1
  -2   4   0 1508.77 106.565   1
   2  -3   010345.70 479.181   1
  -2   3   010213.00 322.716   1
   2  -2   034615.20 993.942   1
  -2   2   033000.00 933.613   1
   2  -1   0 2788.65 143.928   1
  -2   1   0 2683.88 163.124   1
   2   0   013761.30 593.613   1
  -2   0   013458.10 390.865   1
   2   1   0 2216.62 87.9787   1
  -2  -1   0 2160.70 114.398   1
   2   2   026628.60 736.945   1
  -2  -2   028249.10  769.78   1
   2   3   0 9383.41 307.503   1
  -2  -3   010171.40 331.202   1
   2   4   0 1576.83 76.7707   1
  -2  -4   0 1722.55 82.5909   1
   2   5   0 2085.61 129.218   1
  -2  -5   0 2306.52 100.886   1
   2   6   0 416.787 36.0044   1
  -2  -6   0 406.835 35.3402   1
   2   7   052749.40 1969.95   1
  -2  -7   055808.30 2163.07   1
   2   8   0 540.825 42.7156   1
  -2  -8   0 562.455 45.4153   1
   2   9   037417.50 1482.03   1
   2  10   0 4487.94 161.654   1
   2  11   0 324.348 33.3925   1
  -2 -11   0 273.203 36.1068   1
   2  12   0 2800.31  123.51   1
  -2 -12   0 2724.28 130.268   1
   2  13   021551.00 662.004   1
  -2 -13   021453.40 926.005   1
   2  14   0 38.6217 59.9498   1
  -2 -14   0 83.2577 40.6657   1
   2  15   012542.00 485.492   1
  -2 -15   011973.10 390.907   1
   2  16   0 168.598 40.7201   1
  -2 -16   0  248.70 45.8568   1
   2  17   0 42.4813 100.776   1
   2  18   0 102.521 52.1883   1
  -2 -18   0 182.011 51.5696   1
   2  19   0 1582.66 97.3762   1
  -2 -19   0 1555.86 122.974   1
   2  20   0 570.379 70.4831   1
  -2 -20   0 658.735 140.957   1
   2  21   0 2193.66 128.738   1
  -2 -21   0 2134.86 163.983   1
   2  22   0 1977.15 145.401   1
  -2 -22   0 2070.81 127.364   1
   2  23   0    0.00 84.0608   1
  -2 -23   0-15.0983 78.8635   1
   2  24   0 634.988 108.181   1
   2  25   0 519.904 109.024   1
  -2 -25   0 694.196 100.038   1
   2  26   0 41.4064 119.162   1
  -2 -26   0 92.2223 94.7107   1
   2  27   0 284.702 136.961   1
  -2 -27   0 296.234 119.297   1
   2  28   0 2.29758 89.9884   1
  -2 -28   0 51.5349 147.638   1
   2  29   0  217.43 257.192   1
   3 -29   0 270.102 137.933   1
  -3  29   0 176.566 252.731   1
   3 -28   0 63.6181 142.936   1
  -3  28   0-2.98135 159.382   1
   3 -27   0 257.322 79.7596   1
  -3  27   0 211.655 136.371   1
   3 -26   0 1027.24 106.142   1
  -3  26   0 839.005  144.22   1
  -3  25   0 313.458 105.407   1
   3 -24   0 82.9617 85.1078   1
  -3  24   0 21.0022 162.176   1
   3 -23   0  159.86 168.917   1
  -3  23   0 87.9511 81.5393   1
   3 -22   0 840.649 98.8746   1
  -3  22   0 924.012 96.1706   1
   3 -21   0 197.007 175.907   1
  -3  21   0 384.808 90.9399   1
   3 -20   0 3142.33  167.29   1
  -3  20   0 3396.84  183.82   1
  -3  19   0 71.8342 68.4624   1
   3 -18   0   68.63 49.4338   1
  -3  18   0 49.4338 50.5921   1
   3 -17   0 1350.18 99.9593   1
  -3  17   0 1451.28 86.7602   1
   3 -16   010144.90 358.431   1
  -3  16   010935.00 356.591   1
   3 -15   0 51.2834 41.7873   1
  -3  15   0 7.61524 37.9542   1
   3 -14   013437.90 476.504   1
  -3  14   014458.40 595.964   1
   3 -13   0 2291.99 129.455   1
  -3  13   0 2391.61 107.538   1
   3 -12   0 832.632 73.0911   1
  -3  12   0 836.677 59.5646   1
   3 -11   0 1623.14  132.04   1
   3 -10   011190.90 398.288   1
  -3  10   011120.60 367.685   1
   3  -9   0 943.606 96.9599   1
  -3   9   0 1008.28 81.5203   1
   3  -8   031827.40 1396.99   1
  -3   8   030918.70 1281.13   1
   3  -7   0 4806.58 278.414   1
   3  -6   0 1252.98  108.31   1
  -3   6   0 1218.99 91.3439   1
   3  -5   0 205.118 27.4796   1
  -3   5   0 200.917 28.1703   1
   3  -4   0 551.362  44.047   1
  -3   4   0 665.296 66.4184   1
   3  -3   011755.50 391.335   1
  -3   3   011921.50 405.789   1
   3  -2   024732.20 769.543   1
  -3   2   025564.60 735.841   1
   3  -1   0 93.4854 15.1244   1
  -3   1   0 67.8163 15.1244   1
   3   1   0 23.4525 22.8211   1
  -3  -1   0 72.2922 16.5074   1
   3   2   022325.20 639.203   1
  -3  -2   023379.10 930.672   1
   3   3   0 9510.05 325.657   1
  -3  -3   010055.10 329.458   1
   3   4   0 557.781 36.6115   1
  -3  -4   0  547.50 37.8914   1
   3   5   0 180.021 27.2683   1
  -3  -5   0  187.83 34.4403   1
  -3  -6   0 1257.45 63.0952   1
   3   7   0 5329.13 202.275   1
  -3  -7   0 5403.36 211.564   1
  -3  -8   030305.00 897.304   1
   3   9   0 1145.83 67.8412   1
  -3  -9   0 1197.58 67.8412   1
   3  10   011080.90 356.287   1
  -3 -10   011194.00 565.057   1
   3  11   0 1618.84  84.825   1
  -3 -11   0 1752.86 129.282   1
   3  12   0 939.096 55.0539   1
  -3 -12   0 1013.57 85.8909   1
   3  13   0 2259.68 104.702   1
  -3 -13   0 2201.67 110.069   1
   3  14   014517.90 455.142   1
  -3 -14   014229.80 480.885   1
   3  15   0-24.7809 36.5165   1
  -3 -15   0  20.883 35.2172   1
   3  16   010546.60 356.551   1
  -3 -16   010032.70  361.71   1
   3  17   0 1245.92 75.1542   1
  -3 -17   0 1192.25 120.608   1
   3  18   0 11.7719 103.557   1
  -3 -18   0 2.46991 63.2416   1
   3  19   0  48.717 50.5358   1
  -3 -19   0 56.5986 54.1735   1
   3  20   0 3356.32 170.026   1
  -3 -20   0 3122.85 230.439   1
   3  21   0 321.241 77.3699   1
  -3 -21   0 474.757 76.1938   1
   3  22   0 881.988  98.399   1
  -3 -22   0 886.062 90.7698   1
   3  23   0 51.5225 88.4197   1
  -3 -23   0 79.0519 77.3026   1
   3  24   0-2.35902 81.1293   1
  -3 -24   0-43.8036 77.5908   1
   3  25   0 320.761 105.897   1
  -3 -25   0 395.003 115.634   1
   3  26   0 945.728 136.907   1
  -3 -26   0 842.092 322.472   1
   3  27   0 59.0967  146.67   1
  -3 -27   0 169.618 115.424   1
   3  28   0 23.8483 139.785   1
  -3 -28   0 53.2344 138.216   1
   3  29   0 386.563 242.183   1
   4 -29   0 60.2007 159.918   1
  -4  29   0-70.6262 278.335   1
   4 -28   0 747.824 200.292   1
  -4  28   0  476.40 165.471   1
   4 -27   0 37.7325 89.1717   1
  -4  27   0 111.953 149.038   1
   4 -26   0 1258.74 121.768   1
  -4  26   0 755.248 138.762   1
   4 -25   0 767.639 82.3778   1
  -4  25   0 655.071 120.259   1
  -4  24   0  102.24 111.772   1
   4 -23   0 7.31519 48.4998   1
  -4  23   0 4.71758 84.4892   1
   4 -22   0 1224.07  128.75   1
  -4  22   0 1106.25 103.243   1
   4 -21   0 108.498 50.0609   1
  -4  21   0 175.378  66.872   1
   4 -20   0 79.9402 61.6999   1
  -4  20   0 26.2877 115.344   1
  -4  19   0 1853.34 114.792   1
   4 -18   0 2039.65 153.558   1
  -4  18   0 2019.89 112.362   1
   4 -17   0 121.477 53.4647   1
  -4  17   0 29.6455   92.41   1
   4 -16   0 5275.08 315.599   1
  -4  16   0 5255.91 197.603   1
   4 -15   0 8228.49 448.758   1
  -4  15   0 7901.15 411.179   1
   4 -14   0 221.084 57.6395   1
  -4  14   0 211.579 39.3015   1
   4 -13   0 4789.84 277.973   1
  -4  13   0 5103.53 188.994   1
  -4  12   0 863.582 54.4417   1
   4 -11   0 4.03983  37.173   1
  -4  11   0-43.9604 52.7568   1
   4 -10   0 131.716 41.8777   1
  -4  10   0 126.934 45.2941   1
   4  -9   016699.40 832.335   1
  -4   9   016861.70 742.145   1
   4  -8   0 6455.47 352.747   1
  -4   8   0 7106.52 336.701   1
   4  -7   011115.10 377.743   1
  -4   7   010784.30 336.415   1
   4  -6   040987.00 1205.42   1
  -4   6   038218.10 1059.73   1
   4  -5   0 3120.94 144.293   1
   4  -4   024188.20 782.662   1
  -4   4   023768.20 760.547   1
   4  -3   0 7931.34 416.459   1
  -4   3   0 8636.05  308.72   1
   4  -2   0 2424.13 118.571   1
  -4   2   0 2437.52 119.238   1
   4  -1   0 501.117 36.1608   1
  -4   1   0 475.478 40.7984   1
  -4   0   014519.40 437.157   1
   4   1   0  574.03 37.0584   1
   4   2   0 2449.89 169.242   1
  -4  -2   0 2722.17 120.867   1
   4   3   0 7598.58 359.895   1
  -4  -3   0 7775.65  264.34   1
   4   4   019909.90 621.939   1
  -4  -4   020830.90  627.68   1
   4   5   0 2834.77 123.272   1
  -4  -5   0 2961.31 129.109   1
   4   6   038616.00 1532.64   1
  -4  -6   038127.30 1027.63   1
   4   7   010816.30 506.352   1
  -4  -7   010856.30 508.954   1
   4   8   0 7604.47 364.405   1
  -4  -8   0 7321.92 395.444   1
   4   9   015967.10 737.541   1
   4  10   0 192.143 31.9206   1
  -4 -10   0 155.587 29.9342   1
   4  11   0 11.2964 48.5063   1
   4  12   0  966.19  82.156   1
  -4 -12   0 841.604 61.6117   1
   4  13   0 5531.95  194.31   1
  -4 -13   0 4850.14 318.807   1
   4  14   0 141.689 61.3379   1
  -4 -14   0 157.335 39.8503   1
   4  15   0 8005.45 251.679   1
  -4 -15   0 7675.70 422.011   1
   4  16   0 4760.28 166.697   1
  -4 -16   0 4533.10 197.258   1
   4  17   0 143.435 52.6245   1
  -4 -17   0 147.842 48.2073   1
   4  18   0 2009.28 111.543   1
  -4 -18   0 1961.86  112.77   1
   4  19   0 1803.69 110.358   1
  -4 -19   0 1786.10 192.814   1
   4  20   0 45.3954  60.956   1
  -4 -20   0-32.8586  68.741   1
   4  21   0 36.6725 114.082   1
  -4 -21   0 112.315 67.9989   1
   4  22   0 1215.70 100.575   1
  -4 -22   0 863.985 171.146   1
   4  23   0 27.7451 71.9836   1
  -4 -23   0  46.049 82.6096   1
   4  24   0 87.5209 106.051   1
   4  25   0 580.583 108.308   1
  -4 -25   0 778.608 103.377   1
   4  26   0 530.948 225.212   1
  -4 -26   0 974.862 147.305   1
   4  27   0 17.1873 129.054   1
  -4 -27   0 95.3939  135.54   1
   4  28   0 399.747 223.121   1
  -4 -28   0 656.027 147.597   1
   4  29   0-1.04961  196.04   1
  -4 -29   0-38.9879 169.647   1
   5 -28   0 3.26208 95.8235   1
  -5  28   0-269.397  349.66   1
   5 -27   0 1537.82 146.314   1
  -5  27   0 1115.62 193.069   1
   5 -26   0 86.7336 82.5741   1
  -5  26   0 111.482 149.249   1
   5 -25   0-57.3631 70.5015   1
  -5  25   0-45.3569 119.667   1
   5 -24   0 255.535 98.2356   1
  -5  24   0 433.155 184.469   1
   5 -23   0 1558.39 146.195   1
  -5  23   0 1371.84 132.879   1
   5 -22   0 73.6792 58.4617   1
  -5  22   0 79.2796 89.4355   1
   5 -21   0 1728.11 108.438   1
  -5  21   0 1331.64 111.026   1
   5 -20   0 85.7461 43.1318   1
  -5  20   0 37.9156 64.4139   1
   5 -19   0 2403.28 125.878   1
  -5  19   0 2429.84 139.136   1
   5 -18   0 455.324 57.7914   1
  -5  18   0 368.593 69.7736   1
   5 -17   0 3690.67 171.774   1
  -5  17   0 3740.11 158.276   1
   5 -16   0 329.157 46.8711   1
  -5  16   0 389.317 60.7355   1
   5 -15   0 4865.68 305.822   1
  -5  15   0 4919.91 188.356   1
  -5  14   0 350.955  49.714   1
   5 -13   0 146.245 45.3638   1
  -5  13   0 288.664  72.495   1
   5 -12   0 69.7043 49.6806   1
  -5  12   0 38.0667 54.8758   1
   5 -11   0 457.359 43.5107   1
  -5  11   0 452.775 67.2245   1
   5 -10   0 2361.73 120.638   1
  -5  10   0 2209.58 99.9091   1
   5  -9   0 2546.47 133.785   1
  -5   9   0 2857.52 124.991   1
   5  -8   0 6294.20 254.306   1
  -5   8   0 6484.74 217.984   1
   5  -7   021751.00 732.198   1
  -5   7   021236.40  658.51   1
   5  -6   0 2910.35 188.879   1
  -5   6   0 2766.28 133.028   1
  -5   5   038127.50 1156.95   1
   5  -4   0 447.422 41.6328   1
  -5   4   0 531.301 40.2195   1
   5  -3   0  525.00  43.208   1
  -5   3   0 456.166 39.1213   1
  -5   2   0 586.169 45.3031   1
   5  -1   010534.30 537.472   1
   5   1   010590.50 457.773   1
  -5  -1   010913.30 496.963   1
   5   2   0 679.865 67.7841   1
  -5  -2   0 706.062 44.1244   1
   5   3   0 450.398 53.0351   1
  -5  -3   0 521.341 36.4001   1
   5   4   0 381.618  33.292   1
  -5  -4   0  324.64  33.292   1
   5   5   032067.10 1354.31   1
  -5  -5   031216.30 911.243   1
   5   6   0 2577.62 147.391   1
  -5  -6   0 2645.50 113.765   1
   5   7   021136.50  933.99   1
  -5  -7   018460.60 860.522   1
   5   8   0 6288.14  312.74   1
  -5  -8   0 6416.74  308.85   1
   5   9   0 2891.54 119.869   1
  -5  -9   0 2740.27 130.357   1
   5  10   0 2218.98  102.94   1
  -5 -10   0 2113.43 112.788   1
   5  11   0 431.003 64.8577   1
  -5 -11   0 355.707 69.4243   1
   5  12   0 37.8391 30.6886   1
  -5 -12   0 19.5958 31.9887   1
   5  13   0 183.613 36.3142   1
  -5 -13   0 245.207 68.7521   1
  -5 -14   0 273.308 46.9269   1
   5  15   0 4213.95 190.134   1
  -5 -15   0 4517.95 203.527   1
   5  16   0 163.206 86.6299   1
  -5 -16   0 62.7817 109.228   1
   5  17   0 3550.53 155.975   1
  -5 -17   0 3379.06 141.093   1
   5  18   0 290.923 55.4885   1
  -5 -18   0 217.134 51.2368   1
   5  19   0 2368.16 151.598   1
  -5 -19   0 2350.70 110.688   1
   5  20   0 15.4816 58.8701   1
  -5 -20   0-14.2496 52.3184   1
   5  21   0 1323.02 108.589   1
  -5 -21   0 1400.29 100.324   1
   5  22   0 32.9923 150.297   1
  -5 -22   0 101.959  177.42   1
   5  23   0 1368.65 122.368   1
  -5 -23   0 1636.01 135.431   1
   5  24   0 229.272 92.1977   1
  -5 -24   0 215.943 90.9993   1
   5  25   0  73.797 97.1162   1
  -5 -25   0  93.358 110.356   1
   5  26   0 134.588 129.844   1
   5  27   0 1043.36 175.269   1
  -5 -27   0 1354.32 143.177   1
   5  28   0-81.6509 169.481   1
  -5 -28   0-72.9046 504.068   1
   6 -28   0 697.889 205.041   1
  -6  28   0 143.874 462.278   1
   6 -27   0-25.9019 89.5937   1
  -6  27   0 66.5486 165.252   1
   6 -26   0 281.206 80.6996   1
  -6  26   0 89.1439 134.886   1
   6 -25   0 2.73046 79.4916   1
  -6  25   0   32.88 127.777   1
   6 -24   0 605.665  74.594   1
  -6  24   0 628.993 112.444   1
   6 -23   0 305.907 58.7754   1
  -6  23   0 211.979 89.3855   1
   6 -22   0 1784.76 151.796   1
  -6  22   0 1110.16 191.986   1
   6 -21   0 409.246 106.264   1
  -6  21   0 484.245 91.8884   1
   6 -20   0 44.7061 40.2032   1
  -6  20   0 137.653 66.3249   1
   6 -19   0 1426.93 85.5137   1
  -6  19   0 1272.80 102.414   1
   6 -18   0 7415.63 286.415   1
  -6  18   0 7194.30 293.763   1
   6 -17   0 98.7055 58.7694   1
  -6  17   0 77.1088 51.2586   1
   6 -16   0 7774.90 433.304   1
  -6  16   0 7702.15 411.101   1
   6 -15   0 1417.78 129.406   1
  -6  15   0 1673.73 135.145   1
   6 -14   0 1608.60  121.51   1
   6 -13   0 2169.70 114.066   1
  -6  13   0 2027.70 103.151   1
   6 -12   0 1182.96  108.95   1
  -6  12   0 1296.86 90.9283   1
   6 -11   0 1663.16 92.3434   1
  -6  11   0 1400.09 76.4429   1
   6 -10   0 6.51999 27.2484   1
  -6  10   0-18.8506 32.4748   1
   6  -9   0 3583.01 157.648   1
  -6   9   0 3634.43 136.532   1
   6  -8   015983.70  549.14   1
  -6   8   015181.00 477.759   1
   6  -7   0 166.005 37.6279   1
  -6   7   0 159.981 30.9337   1
   6  -6   030038.50 1402.01   1
  -6   6   033322.00 1313.69   1
   6  -5   0 298.565 33.6996   1
  -6   5   0 296.552 34.3707   1
   6  -3   0 4456.27 191.268   1
  -6   3   0 4693.52 193.923   1
   6  -1   0 3311.01 198.861   1
  -6   1   0 3229.26 202.769   1
   6   0   026128.80 1190.72   1
   6   1   0 2936.83 184.057   1
  -6  -1   0 2945.21 160.894   1
   6   2   014975.70 471.955   1
  -6  -2   014443.50 453.368   1
   6   3   0 4931.37 198.073   1
  -6  -3   0 4539.05 262.609   1
  -6  -4   015965.00 481.791   1
   6   5   0 437.182 52.4977   1
  -6  -5   0  463.40 38.3811   1
   6   6   027077.20 1201.34   1
  -6  -6   026190.30 775.211   1
   6   7   0  147.98  41.843   1
  -6  -7   0 50.2158 43.7657   1
  -6  -8   014092.40  429.54   1
   6   9   0 3587.22  135.57   1
  -6  -9   0 3297.33 191.097   1
   6  10   0 17.4464   41.32   1
  -6 -10   0 -28.414  28.414   1
   6  11   0 1475.03 73.4164   1
  -6 -11   0 1453.13 97.2232   1
   6  12   0 1440.84  77.556   1
  -6 -12   0 1381.89 78.1841   1
   6  13   0 2153.87 96.7776   1
  -6 -13   0 1935.48 105.706   1
   6  14   0 1272.95 73.8509   1
  -6 -14   0 1233.17 136.338   1
   6  15   0 1572.29 129.247   1
  -6 -15   0 1598.50 148.615   1
   6  16   0 7173.81 249.266   1
  -6 -16   0 7233.07 271.474   1
   6  17   0 26.2123 84.0573   1
  -6 -17   0 21.3201 49.3522   1
   6  18   0 7054.63 282.697   1
  -6 -18   0 7206.22 261.643   1
   6  19   0 1419.27 95.1566   1
  -6 -19   0 1146.82 158.247   1
   6  20   0 -1.7625 77.2942   1
  -6 -20   0-21.2353 139.228   1
   6  21   0 507.265 91.1065   1
  -6 -21   0 557.818 161.648   1
   6  22   0 1293.04 119.172   1
  -6 -22   0 862.401  186.38   1
   6  23   0 400.052 87.9291   1
  -6 -23   0 328.298 90.8973   1
   6  24   0  399.67 91.6358   1
  -6 -24   0 680.069 94.6877   1
   6  25   0 47.0653 163.833   1
   6  26   0 189.366 128.108   1
  -6 -26   0 366.902 143.406   1
   6  27   0 44.6999 108.265   1
  -6 -27   0 8.65768 185.945   1
   6  28   0 1112.78 294.094   1
  -6 -28   0 1474.29 239.097   1
   7 -27   0 152.265 147.678   1
  -7  27   0-90.8967 291.585   1
   7 -26   0 264.571 83.3872   1
  -7  26   0  236.96 137.925   1
   7 -25   0-8.36345 103.692   1
  -7  25   0-39.5697 151.635   1
   7 -24   0-4.12873 59.6085   1
  -7  24   0-55.4382  110.36   1
   7 -23   0 191.095 59.5708   1
  -7  23   0 112.181 96.7836   1
   7 -22   0  982.72 77.7096   1
  -7  22   0 936.066 119.487   1
   7 -21   0 80.6571 68.5639   1
  -7  21   0-7.24502  107.69   1
   7 -20   0 1721.43 148.157   1
  -7  20   0 1752.00 122.417   1
   7 -19   0 647.615  97.073   1
  -7  19   0  622.48 82.8074   1
   7 -18   0 102.172  74.501   1
  -7  18   0 142.947 113.732   1
   7 -17   0 8289.29 295.752   1
  -7  17   0 7944.48  448.57   1
  -7  16   0 1753.07 159.822   1
   7 -15   0 5026.27  189.73   1
  -7  15   0 4724.43 202.334   1
   7 -14   0 8012.23 292.335   1
  -7  14   0 7983.50 257.997   1
   7 -13   0  954.85 87.5479   1
   7 -12   0  675.46 54.1929   1
  -7  12   0  604.58 52.4133   1
   7 -11   0 197.792 32.9572   1
  -7  11   0 247.252 39.0858   1
   7 -10   0 1652.17 91.0888   1
  -7  10   0 1780.03 84.8272   1
   7  -9   0 1243.33  78.092   1
  -7   9   0 1264.93 73.6754   1
   7  -8   010260.60 372.288   1
  -7   8   010559.50 363.257   1
   7  -7   0 9948.65 521.882   1
  -7   7   010933.10  490.63   1
   7  -6   0 328.081 39.9726   1
  -7   6   0 372.608 37.9635   1
  -7   5   010520.00 358.534   1
   7  -4   0 1766.01 108.304   1
  -7   4   0 1904.47  95.138   1
   7  -3   0 1214.74 112.515   1
  -7   3   0 1314.17 75.8961   1
   7  -2   0 472.467 39.7251   1
  -7   2   0 497.891 39.0246   1
   7  -1   012346.00 641.058   1
  -7   1   013502.00 622.282   1
   7   1   013218.40 436.126   1
  -7  -1   013094.90 595.327   1
   7   2   0 488.474 50.9639   1
  -7  -2   0 477.016 35.0159   1
  -7  -3   0 1366.92 72.4295   1
   7   4   0 2010.99  90.702   1
  -7  -4   0 2009.11 97.6924   1
  -7  -5   011107.10 358.988   1
   7   6   0  175.75 38.7295   1
  -7  -6   0 233.467   29.20   1
   7   7   0 8598.64 451.985   1
  -7  -7   0 8281.26 299.641   1
   7   8   0 8230.25  402.44   1
  -7  -8   0 7719.90 303.416   1
   7   9   0 1041.94 101.448   1
  -7  -9   0 1085.06 66.5791   1
   7  10   0 1747.64 87.3177   1
  -7 -10   0 1616.04 87.9479   1
   7  11   0 233.877 57.9782   1
  -7 -11   0 273.559 42.2433   1
   7  12   0 621.893 47.6203   1
  -7 -12   0 631.299 52.6653   1
   7  13   0 887.503 102.092   1
  -7 -13   0 931.681 67.8212   1
   7  14   0 7178.88 442.945   1
  -7 -14   0 7385.52 259.068   1
  -7 -15   0 4580.73 176.492   1
   7  16   0 1668.40 94.2257   1
  -7 -16   0 1574.17 94.2257   1
   7  17   0 8409.24  341.73   1
  -7 -17   0 7709.64 274.244   1
   7  18   0 88.7351 64.4517   1
  -7 -18   0 64.4517 56.2147   1
   7  19   0 504.008 106.219   1
  -7 -19   0 620.793 69.8294   1
   7  20   0 1748.58 114.488   1
  -7 -20   0 1781.86 114.488   1
   7  21   0 54.3866 75.4816   1
  -7 -21   0 77.2293 73.1043   1
   7  22   0 1130.86 119.887   1
  -7 -22   0 1113.72 103.335   1
   7  23   0 48.8532 89.8613   1
  -7 -23   0 174.861 87.4109   1
   7  24   0 25.6241 104.486   1
  -7 -24   0-8.77249 105.732   1
   7  25   0 11.9426 163.944   1
  -7 -25   0   57.09 88.9618   1
   7  26   0 487.686 140.471   1
   7  27   0 97.4136 148.582   1
  -7 -27   0 284.648 179.641   1
   8 -27   0 352.493 139.582   1
  -8  27   0-103.423 263.729   1
   8 -26   0-31.6073 101.517   1
  -8  26   0-167.421 167.421   1
   8 -25   0 873.685 107.484   1
  -8  25   0 829.791 162.934   1
   8 -24   0 49.3524 64.5994   1
  -8  24   0-62.5153 116.095   1
   8 -23   0 49.5235 90.1383   1
  -8  23   0 89.1122 90.1383   1
  -8  22   0  54.596 103.432   1
   8 -21   0 1850.61 167.861   1
  -8  21   0 1654.95  129.19   1
   8 -20   0 1042.11 71.5475   1
  -8  20   0 1104.26  218.40   1
   8 -19   0 2522.71 122.009   1
  -8  19   0 2462.90 210.786   1
   8 -18   0 878.532 63.6939   1
  -8  18   0 864.567 150.513   1
   8 -17   0 246.987   75.92   1
  -8  17   0 319.471 64.5957   1
   8 -16   0 1676.80 124.382   1
  -8  16   0 1588.82  144.64   1
   8 -15   0 5440.79 208.444   1
  -8  15   0 5606.63 219.909   1
   8 -14   0 1104.15 69.5613   1
  -8  14   0 1159.25 80.7839   1
   8 -13   0 9955.92  337.43   1
  -8  13   010042.30 325.291   1
   8 -12   0 2194.06 102.985   1
  -8  12   0 2118.24 103.549   1
   8 -11   0 165.448  52.231   1
  -8  11   0 144.554 74.8968   1
   8 -10   0 2467.43 122.949   1
  -8  10   0 2321.32 109.897   1
   8  -9   017193.50 549.672   1
  -8   9   017986.20 557.557   1
   8  -8   0 1450.57 86.2647   1
  -8   8   0 1507.92 105.992   1
   8  -7   013523.40  450.17   1
  -8   7   015834.20 509.514   1
   8  -6   0 720.557 78.1525   1
   8  -5   0 22.2014 24.7282   1
  -8   5   0 20.3063 27.2958   1
   8  -4   0 930.217 66.1674   1
  -8   4   0 925.158 59.7796   1
  -8   3   0 8249.07 313.857   1
   8  -2   0 2773.36  124.57   1
  -8   2   0 2848.38 128.419   1
   8  -1   0 1720.38 95.1026   1
  -8   1   0 1660.19 140.098   1
   8   0   0 1358.22 104.256   1
  -8   0   0 1401.17 75.1836   1
   8   1   0 1719.92 87.5037   1
  -8  -1   0 1733.19 109.539   1
   8   2   0 3075.93 175.092   1
  -8  -2   0 2986.15 124.293   1
   8   3   0 8437.80 436.989   1
  -8  -3   0 8307.59 298.627   1
   8   4   0 884.201 79.3335   1
  -8  -4   0 891.046 53.7388   1
  -8  -5   0 43.6691 27.4724   1
   8   6   0 765.917 74.7868   1
  -8  -6   0 727.257 49.2506   1
  -8  -7   013068.20 433.774   1
   8   8   0 1090.73 67.6886   1
  -8  -8   0 1113.76 67.6886   1
   8  10   0 2131.73 158.621   1
  -8 -10   0 2055.22 99.9612   1
   8  11   0 182.377  61.417   1
  -8 -11   0 70.0288 36.8246   1
   8  12   0 2091.41 90.3427   1
  -8 -12   0 2167.68 187.361   1
   8  13   0 9203.51 447.605   1
  -8 -13   0 8919.46 491.202   1
   8  14   0 1063.52 118.929   1
  -8 -14   0 1142.20 74.4497   1
   8  15   0 5009.91 311.212   1
  -8 -15   0 5315.16 202.314   1
  -8 -16   0 1631.03 100.803   1
   8  17   0  337.78 61.9333   1
  -8 -17   0 281.657 59.6054   1
   8  18   0 665.012 117.809   1
  -8 -18   0 758.996  67.904   1
   8  19   0 2188.67 139.856   1
  -8 -19   0 2148.79 125.429   1
   8  20   0  888.26 93.6599   1
  -8 -20   0  828.69 97.1618   1
   8  21   0 1556.52 181.163   1
  -8 -21   0 1724.29 125.844   1
   8  22   0 132.106 85.2889   1
  -8 -22   0 166.448 93.5865   1
   8  23   0 39.6921 95.2199   1
  -8 -23   0 148.326 105.604   1
   8  24   0 121.091 128.799   1
  -8 -24   0 4.46655  103.77   1
   8  25   0 572.278 120.118   1
  -8 -25   0 753.198  131.85   1
   8  26   0 82.7445 125.272   1
  -8 -26   0 40.2168 122.191   1
   8  27   0 91.3374 280.458   1
   9 -26   0 757.218 202.558   1
  -9  26   0 1497.14 392.964   1
   9 -25   0 85.7539 126.475   1
  -9  25   0 14.7862  285.04   1
  -9  24   0 278.744 151.587   1
   9 -23   0 506.712 77.6813   1
  -9  23   0 448.561  123.78   1
   9 -22   0 557.463 67.2326   1
  -9  22   0 672.388 206.003   1
   9 -21   0 1479.21 107.127   1
  -9  21   0 1386.89 198.526   1
   9 -20   0 1525.56 103.168   1
  -9  20   0 1415.05  136.63   1
   9 -19   0 43.6078 46.3421   1
  -9  19   0 -62.858 128.458   1
   9 -18   0 168.168 41.6884   1
  -9  18   0 99.1235 69.5055   1
   9 -17   0  11.287  35.775   1
  -9  17   0 3.28322  60.263   1
   9 -16   0 3375.29 136.649   1
  -9  16   0 3429.19 158.271   1
   9 -15   0 1760.11 87.7406   1
  -9  15   0 1892.75 104.015   1
   9 -14   0 5640.41 214.145   1
  -9  14   0 5726.97 215.657   1
   9 -13   0 3081.41 181.002   1
  -9  13   0 3477.27 141.489   1
   9 -12   0 1195.85 72.6715   1
  -9  12   0 1069.20 71.6072   1
   9 -11   0 1612.46 90.4801   1
  -9  11   0 1776.91 143.083   1
   9 -10   0 7960.71 294.819   1
  -9  10   0 8121.27 289.741   1
   9  -9   0  36.734 25.8317   1
  -9   9   0 56.8058 35.5912   1
   9  -8   012686.40  415.01   1
   9  -7   0 89.6614 27.3248   1
  -9   7   0 107.487 27.9161   1
   9  -6   0 3996.79 239.264   1
  -9   6   0 4144.07 163.533   1
   9  -5   0 21.2409 38.8555   1
  -9   5   0 17.6146 43.0764   1
   9  -4   0 8325.36 299.318   1
  -9   4   0 8185.49 372.011   1
   9  -3   0 375.917 34.3283   1
  -9   2   0 8455.53 372.903   1
   9  -1   0 6890.61 382.828   1
   9   1   0 7231.01 395.438   1
  -9  -1   0 7674.86 346.988   1
   9   2   0 8401.74 366.547   1
  -9  -2   0 8272.59  413.03   1
   9   3   0 531.956 60.4698   1
  -9  -3   0  483.69 37.2786   1
   9   4   0 8569.28 421.767   1
  -9  -4   0 8773.45 292.568   1
   9   5   0-25.5215 27.9935   1
  -9  -5   0-6.71258 23.7139   1
   9   6   0 4358.43 151.152   1
  -9  -6   0 4105.30 173.605   1
   9   7   0 112.606 42.3684   1
  -9  -7   0 35.6976 28.4628   1
   9   8   012279.30 525.652   1
  -9  -8   012208.10  421.85   1
   9   9   0 20.4432 33.0548   1
  -9  -9   0 40.8863 29.4625   1
   9  10   0 6816.96 291.971   1
  -9 -10   0 6372.40 239.917   1
   9  11   0 1395.85 102.339   1
  -9 -11   0 1353.60 77.9585   1
   9  12   0 987.148 102.262   1
  -9 -12   0 1208.23 75.6379   1
   9  13   0 3261.05 220.068   1
  -9 -13   0 3188.87 147.899   1
   9  14   0 4561.36 313.851   1
  -9 -14   0 5346.30 219.536   1
   9  15   0 1849.70 101.684   1
  -9 -15   0 1730.09 127.711   1
   9  16   0 3236.61  146.32   1
  -9 -16   0 3133.93 253.617   1
   9  17   0-49.6366 55.9237   1
  -9 -17   0  11.401 100.969   1
   9  18   0 185.435 117.739   1
  -9 -18   0 139.348 64.8635   1
   9  19   0 0.56703 62.0438   1
  -9 -19   0-36.4544 71.1528   1
   9  20   0 1269.07 114.659   1
   9  21   0 900.584 158.251   1
  -9 -21   0 1635.39 118.114   1
   9  22   0 527.926 87.2139   1
  -9 -22   0 682.584 106.274   1
   9  23   0 432.048 112.037   1
  -9 -23   0 491.222 106.467   1
   9  24   0  334.35 125.389   1
  -9 -24   0 291.935 121.425   1
   9  25   0 51.8015 170.058   1
  -9 -25   0-19.7289 125.524   1
   9  26   0 713.892 169.442   1
  -9 -26   0 359.072 165.178   1
  10 -25   0 232.725 154.673   1
 -10  25   0-2.75073 254.076   1
  10 -24   0 361.738 135.094   1
 -10  24   0 496.264 275.394   1
  10 -23   0 352.102 76.7623   1
 -10  23   0  547.59 286.226   1
  10 -22   0 1879.33 155.933   1
 -10  22   0 1373.90 147.728   1
  10 -21   0 11.5307 62.3652   1
 -10  21   0 57.7277 104.852   1
  10 -20   0 1413.35 124.875   1
 -10  20   0 1077.01 134.781   1
  10 -19   0 329.939 72.3117   1
 -10  19   0 348.707 114.746   1
  10 -18   0 -5.8236 51.4215   1
 -10  18   0-53.2023  75.556   1
  10 -17   0 68.6015  42.895   1
 -10  17   0 112.845 73.0961   1
  10 -16   0  280.11  44.476   1
 -10  16   0 187.499 118.274   1
  10 -15   0 1174.77 74.8135   1
 -10  15   0 1178.06 101.497   1
  10 -14   0  514.39 44.9551   1
 -10  14   0 620.609 87.0971   1
  10 -13   0 263.312 60.7929   1
 -10  13   0 237.327 51.4825   1
  10 -12   0 6364.41 231.812   1
 -10  12   0 6490.63 229.809   1
  10 -11   0 516.987 45.3572   1
 -10  11   0 398.966 54.1173   1
  10 -10   0 5248.26 208.489   1
 -10  10   0 5173.85 174.176   1
  10  -9   0 1227.57 77.1484   1
 -10   9   0 1263.19 75.5363   1
  10  -8   0 23.6855 33.0041   1
  10  -7   0 643.487 48.7219   1
 -10   7   0 666.984 50.9529   1
  10  -6   0 5665.52 214.254   1
  10  -5   0-6.34691  25.323   1
 -10   5   0 18.9853 27.0413   1
  10  -4   0 327.999 34.8104   1
 -10   4   0 413.939 56.9014   1
  10  -3   0 70.1487 23.9431   1
 -10   3   0 129.772 43.8207   1
  10  -2   0 5550.17 181.484   1
 -10   2   0 5776.31 302.468   1
  10  -1   0 1062.65 86.0284   1
 -10   0   022310.50 924.418   1
  10   1   0 1046.96 99.1611   1
 -10  -1   0 1196.28 63.7248   1
  10   2   0 6099.22  285.51   1
 -10  -2   0 6104.55 312.081   1
  10   3   0  79.561 45.3512   1
 -10  -3   0 77.2135 27.7067   1
  10   4   0 360.683 56.5083   1
 -10  -4   0 349.512 35.2811   1
  10   5   0 69.8819 29.9467   1
 -10  -5   0 15.8741  26.438   1
  10   6   0 6085.67 282.894   1
 -10  -6   0 6224.49 242.485   1
 -10  -7   0 794.743 54.2917   1
  10   8   0-19.7858 39.5715   1
 -10  -8   0 12.2061  29.674   1
  10   9   0 1052.71  88.643   1
 -10  -9   0 1045.74 63.7113   1
  10  10   0 3986.06 147.596   1
 -10 -10   0 3836.74 168.914   1
  10  11   0 347.434 55.0645   1
 -10 -11   0 317.622 45.3115   1
  10  12   0 5555.02  321.44   1
 -10 -12   0 5749.95 314.024   1
  10  13   0 323.967 49.2756   1
 -10 -13   0 271.307 48.1474   1
  10  14   0 564.107 63.6392   1
 -10 -14   0 579.888 60.2298   1
  10  15   0 1181.63 80.6275   1
 -10 -15   0 1193.95 141.699   1
  10  16   0 205.874 58.0122   1
 -10 -16   0 232.058 49.0872   1
  10  17   0 49.5687 56.2614   1
 -10 -17   0  32.846 48.4592   1
  10  18   0-29.5799 89.2957   1
 -10 -18   0 30.1358 49.1175   1
  10  19   0 322.168 85.4689   1
 -10 -19   0 349.724 71.3882   1
  10  20   0 741.081 159.158   1
 -10 -20   0  939.03  95.854   1
  10  21   0-2.91104 81.8377   1
 -10 -21   0-1.74662 74.8043   1
  10  22   0 1571.62 134.214   1
 -10 -22   0 1517.58 138.447   1
  10  23   0 415.309 121.501   1
  10  24   0 573.334 206.243   1
  10  25   0-190.796 234.327   1
 -10 -25   0 142.471 131.445   1
  10  26   0-86.1097 256.485   1
  11 -25   0  28.523  147.60   1
  11 -24   0 56.5497 90.3479   1
 -11  24   0 277.559 186.564   1
  11 -23   0 3169.14 219.187   1
 -11  23   0 3790.09  445.06   1
  11 -22   0 232.405 72.1126   1
 -11  22   0 252.422 112.695   1
  11 -21   0 1251.45 114.354   1
 -11  21   0 969.758 149.062   1
  11 -20   0 313.018 68.3596   1
 -11  20   0 52.1781 191.137   1
  11 -19   0 7.03022 46.1341   1
 -11  19   0-27.2598 74.2691   1
  11 -18   0 120.981 46.1247   1
 -11  18   0-6.52932 148.839   1
  11 -17   0 1174.36 83.5974   1
 -11  17   0 1030.24 94.9353   1
  11 -16   0 37.3185 39.5046   1
 -11  16   0 83.8467 70.2295   1
  11 -15   0  20.485 39.6114   1
 -11  15   0 105.056 69.8777   1
  11 -14   0 228.369 43.5206   1
 -11  14   0 191.246 61.1793   1
  11 -13   0 4241.58 159.112   1
 -11  13   0 4343.35 178.065   1
  11 -12   0 954.261 59.0944   1
 -11  12   0 967.949 135.256   1
  11 -11   010060.70 329.886   1
 -11  11   011023.30 355.999   1
  11 -10   0 242.387 37.0807   1
 -11  10   0 311.138 51.9304   1
  11  -9   0  592.26 49.5329   1
 -11   9   0 648.376 87.9286   1
  11  -8   0 74.7384 29.3736   1
 -11   8   0 86.1085 35.0629   1
  11  -7   0 3295.74 145.934   1
 -11   7   0 3314.64 190.036   1
  11  -6   0 450.195 41.0507   1
 -11   6   0  491.82 42.6872   1
  11  -5   0 3198.64 135.212   1
 -11   5   0 3378.16 133.014   1
  11  -4   0 52.5303 32.7974   1
 -11   4   0  4.9464 41.0033   1
  11  -3   0 466.967 43.6236   1
 -11   3   0 525.513 42.4798   1
  11  -2   0 376.927  36.147   1
 -11   2   0 434.184 45.5945   1
 -11   1   012847.40 580.081   1
  11   1   012976.70 628.421   1
 -11  -1   013618.00 585.723   1
  11   2   0 363.525 54.0434   1
 -11  -2   0 464.797 39.9428   1
  11   3   0 536.912 45.5977   1
 -11  -3   0 514.927 42.7501   1
  11   4   0   65.81 30.9221   1
 -11  -4   0 69.1615 28.1217   1
  11   5   0 3293.12 176.319   1
 -11  -5   0 3347.62 130.864   1
  11   6   0 522.287 42.0116   1
 -11  -6   0 538.554 42.5697   1
 -11  -7   0 3279.55 120.181   1
 -11  -8   0 57.3741 37.8855   1
  11   9   0 624.873 69.9027   1
 -11  -9   0 536.599 50.4883   1
 -11 -10   0  157.51 43.1212   1
  11  11   0 7728.72 257.996   1
 -11 -11   0 7719.37 360.325   1
  11  12   0 537.802  86.521   1
 -11 -12   0 630.367 52.5988   1
  11  13   0 3557.21 156.543   1
 -11 -13   0 3371.22 147.274   1
  11  14   0 209.866 54.9093   1
  11  15   0  85.189 50.9844   1
 -11 -15   0 22.2278  65.123   1
  11  16   0 130.308 97.1661   1
 -11 -16   0 74.9263 67.8532   1
  11  17   0 847.116 87.7447   1
 -11 -17   0 866.738 147.733   1
  11  18   0 6.06846 63.2551   1
 -11 -18   0-93.4914 117.112   1
  11  19   0 32.9308 117.263   1
 -11 -19   0-35.2004 92.1632   1
  11  20   0 188.276 120.167   1
 -11 -20   0 299.902 89.2703   1
  11  21   0 1219.53 137.773   1
 -11 -21   0 1454.06 148.455   1
 -11 -22   0  434.77 117.161   1
  11  23   0 3149.73 312.137   1
 -11 -23   0 2950.68 313.486   1
  11  24   0 162.139 155.346   1
 -11 -24   0 189.478 115.944   1
  11  25   0 273.319 172.032   1
 -11 -25   0 160.359 172.032   1
  12 -24   0 1273.04 147.117   1
 -12  24   0 1207.09 281.512   1
  12 -23   0  123.54 99.7127   1
 -12  23   0 102.262 185.643   1
  12 -22   0 969.683 112.292   1
 -12  22   0 1096.53 139.298   1
  12 -21   0 847.922 91.4985   1
 -12  21   0 737.844 124.288   1
  12 -20   0 165.104 65.5716   1
 -12  20   0-73.3657 192.597   1
  12 -19   0 913.728 91.1034   1
 -12  19   0 964.787 120.599   1
  12 -18   0 81.6454 49.8584   1
 -12  18   0 195.968 146.966   1
  12 -17   0-38.2414 42.5011   1
 -12  17   0 53.5326 66.2911   1
  12 -16   0 546.568 56.0242   1
 -12  16   0 528.334 76.3644   1
  12 -15   0 1177.19 72.1398   1
 -12  15   0 1207.91 102.012   1
  12 -14   0 479.539  45.745   1
 -12  14   0 482.978 70.8014   1
  12 -13   0 2589.96 127.939   1
 -12  13   0 2541.31 140.221   1
  12 -12   0 4340.79 232.322   1
 -12  12   0 4673.45 264.456   1
  12 -11   0 251.361 35.4706   1
 -12  11   0 152.294 56.8055   1
  12  -9   0 92.1879 34.9749   1
 -12   9   0 123.396 56.7421   1
  12  -8   0 4.35774 30.8525   1
 -12   8   0 -20.736 34.6839   1
  12  -7   0 1177.20 62.7633   1
 -12   7   0 1084.50 81.4362   1
  12  -6   0 3134.23 124.153   1
 -12   6   0 2985.15 176.492   1
  12  -5   0 21.7653 30.3285   1
 -12   5   0 81.9186  48.576   1
  12  -4   0 70.1698 27.6516   1
 -12   4   0 57.8948 31.2633   1
  12  -3   0 2233.74 122.692   1
 -12   3   0 2246.14 124.238   1
  12  -2   0 4221.14  159.81   1
 -12   2   0 4425.85 145.172   1
  12  -1   0 1498.27 106.767   1
 -12   1   0 1537.74 104.149   1
  12   0   0 9163.98 427.207   1
  12   1   0 1292.00 102.436   1
 -12  -1   0 1278.17 90.2433   1
  12   2   0 4082.04 154.872   1
 -12  -2   0 4053.84 207.046   1
  12   3   0 2275.45 128.454   1
 -12  -3   0 2033.44  94.326   1
  12   4   0 76.2501 51.7415   1
 -12  -4   0 84.7823 31.9786   1
 -12  -5   0 34.1355 34.6664   1
  12   6   0 3149.75 183.736   1
 -12  -6   0 2947.38 129.942   1
  12   7   0 1107.55 82.4125   1
 -12  -7   0 949.115  62.751   1
  12   8   0 12.7164 39.2486   1
 -12  -8   0 22.8332 34.5013   1
  12   9   0 117.512 63.5215   1
 -12  -9   0 45.5219 32.8363   1
  12  10   0 4383.25  223.87   1
 -12 -10   0 4210.08 166.819   1
  12  11   0 150.661 44.7743   1
 -12 -11   0 83.7361 70.5881   1
  12  12   0 3300.61 143.008   1
 -12 -12   0 3402.07 238.665   1
  12  13   0 1578.98 135.525   1
 -12 -13   0 1794.35 164.399   1
  12  14   0 380.039 76.7693   1
 -12 -14   0 299.613 58.8942   1
  12  15   0 1007.08 85.9667   1
 -12 -15   0 963.878 77.0059   1
 -12 -16   0  413.91 73.7615   1
 -12 -17   0-23.0916 67.5941   1
  12  18   0 137.616 74.2638   1
 -12 -18   0 117.961 91.2005   1
  12  19   0 887.641 96.9465   1
 -12 -19   0 987.972 103.122   1
  12  20   0 48.8754 113.432   1
 -12 -20   0  159.99 89.5924   1
  12  21   0 762.028 124.567   1
 -12 -21   0 893.357 110.414   1
  12  22   0 1157.54 205.709   1
 -12 -22   0 1142.35 155.453   1
  12  23   0 101.582 208.354   1
 -12 -23   0 34.6095 117.757   1
  12  24   0 723.514 160.882   1
 -12 -24   0 1116.70 190.994   1
  13 -23   0  236.21 122.772   1
 -13  23   0-290.165 376.946   1
  13 -22   0 592.446 109.049   1
 -13  22   0 519.312 193.331   1
  13 -21   0 281.979 82.7701   1
 -13  21   0 210.412 129.229   1
  13 -20   0 1928.00 141.718   1
 -13  20   0 1387.71 252.995   1
  13 -19   0-4.54488 54.3277   1
 -13  19   0-24.8914 88.2653   1
  13 -18   0 578.785 76.7223   1
 -13  18   0 111.856 182.972   1
  13 -17   0 168.025 48.1439   1
 -13  17   0  123.70 171.844   1
  13 -16   0 1096.59 92.0109   1
 -13  16   0 1259.35 126.986   1
  13 -15   0  223.76 43.0946   1
 -13  15   0 172.798 71.2785   1
  13 -14   0 5106.10 205.645   1
 -13  14   0 4627.11 243.849   1
  13 -13   0 335.366 47.7413   1
 -13  13   0 331.163 118.503   1
  13 -12   0 844.529 63.9579   1
 -13  12   0 876.736 80.0477   1
  13 -11   0 1362.64 78.6235   1
 -13  11   0 1498.38 168.405   1
  13 -10   0 1070.11  66.338   1
 -13  10   0 1107.21 87.2986   1
  13  -9   0 740.555 52.3652   1
 -13   9   0 802.706 92.7279   1
  13  -8   0 2794.63 117.299   1
 -13   8   0 2655.66 162.878   1
  13  -7   0 47.6884 36.2415   1
 -13   7   0  52.749  52.749   1
  13  -6   0-0.92757  29.817   1
 -13   6   0 45.1818 33.9836   1
  13  -5   0 733.594 97.3027   1
 -13   5   0 694.382 50.0626   1
  13  -4   0 2797.56 193.791   1
 -13   4   0 2985.13 109.081   1
  13  -3   0 722.953   79.86   1
 -13   3   0 811.037 50.8045   1
  13  -2   0 3022.35 112.857   1
 -13   2   0 2896.76 150.997   1
  13  -1   0 1430.27  78.326   1
 -13   1   0 1528.33 94.5895   1
 -13  -1   0 1401.39 70.3109   1
  13   2   0 2623.08 113.671   1
  13   3   0 718.285 54.7375   1
 -13  -3   0 621.849 50.7355   1
  13   4   0 2939.64 132.869   1
 -13  -4   0 2829.40 122.811   1
  13   5   0 726.274 79.1212   1
 -13  -5   0 663.288 51.9109   1
 -13  -6   0 27.7301 33.2956   1
  13   7   0  54.968 60.0322   1
 -13  -7   0 82.2414 36.3077   1
  13   8   0 2480.08 114.489   1
 -13  -8   0 2631.38 121.554   1
  13   9   0 696.515 81.1828   1
 -13  -9   0 734.323 60.0223   1
 -13 -10   0 1009.90 67.0996   1
  13  11   0 1149.09 81.2677   1
 -13 -11   0 999.623 143.405   1
  13  12   0 623.742 60.7077   1
 -13 -13   0 212.728 110.193   1
 -13 -14   0 4111.00 176.753   1
  13  15   0 77.8886  105.23   1
 -13 -15   0 271.322 55.1791   1
 -13 -16   0 1184.47 94.1471   1
 -13 -17   0   52.87 77.4095   1
  13  18   0 451.182 82.4473   1
 -13 -18   0 624.269 89.5974   1
 -13 -19   0-23.9951 92.6274   1
  13  20   0 2380.70 215.722   1
 -13 -20   0 2184.32  161.35   1
  13  21   0 150.564 131.704   1
 -13 -21   0 405.481 108.886   1
  13  22   0 663.272 148.605   1
 -13 -22   0 578.513 137.729   1
  13  23   0    0.00 119.833   1
 -13 -23   0 56.5609 136.698   1
 -14  22   0-251.873 291.077   1
  14 -21   0 972.845 184.133   1
 -14  21   0 916.293 245.743   1
  14 -20   0-36.0752 93.6642   1
 -14  20   0-18.3057 334.284   1
  14 -19   0 1134.12  114.97   1
 -14  19   0 780.513  139.71   1
  14 -18   0 23.0457 68.2371   1
 -14  18   0  55.121 118.379   1
  14 -17   0 12.0756 61.5957   1
  14 -16   0 26.7443 61.0033   1
  14 -15   0 2369.62 140.665   1
 -14  15   0 2409.00 268.616   1
  14 -14   0 17.0547 46.3518   1
 -14  14   0 -84.542 143.097   1
  14 -13   0 1488.41 127.402   1
 -14  13   0 1577.68 106.303   1
  14 -12   0-6.10998 46.8453   1
 -14  12   0-6.92115 65.5547   1
  14 -11   0 3.26928  57.443   1
 -14  11   0 33.6551 120.634   1
  14 -10   0-4.16224 40.2239   1
  14  -9   0 2820.86 135.132   1
  14  -8   0 1739.94 89.2821   1
 -14   8   0 1676.57 126.697   1
  14  -7   0 1975.28 96.1151   1
 -14   7   0 2023.57 132.323   1
  14  -6   0 1990.24 95.6759   1
 -14   6   0 2026.51  88.687   1
  14  -5   0 166.833 37.6175   1
 -14   5   0 185.841 45.5789   1
  14  -4   0 382.999 54.6411   1
  14  -3   0 4628.00 175.317   1
 -14   3   0 4473.99 152.666   1
  14  -2   0 812.161 55.3641   1
 -14   2   0 810.758 53.9971   1
  14  -1   0 1281.02 69.7093   1
 -14   1   0 1391.81 95.0912   1
  14   0   0 -0.4633 56.2905   1
 -14   0   0 154.435 37.2281   1
  14   1   0 1127.60 66.0206   1
 -14  -1   0 1175.37   68.39   1
  14   2   0 680.905 85.2464   1
 -14  -2   0 741.667 77.2437   1
  14   3   0 4178.38 186.404   1
 -14  -3   0 4370.93  162.74   1
 -14  -4   0 321.515 42.7375   1
  14   5   0 188.689 56.2348   1
 -14  -5   0 234.453 41.9293   1
  14   6   0 2077.85 97.9643   1
 -14  -6   0 1869.95 97.0201   1
  14   7   0 1876.93 153.349   1
 -14  -7   0 2118.94 92.9499   1
  14   8   0 1618.39 124.927   1
 -14  -8   0 1730.37 98.5057   1
 -14  -9   0 2695.26 114.736   1
  14  10   0 37.7696 46.4851   1
 -14 -10   0-45.0001 79.8776   1
  14  11   0 20.4156 80.7872   1
 -14 -11   0-45.7163 45.7163   1
  14  12   0 10.2815 79.9057   1
 -14 -12   0-14.2256 43.1255   1
  14  13   0 1503.11 138.078   1
 -14 -13   0 1267.51 146.489   1
 -14 -14   0 7.52546  58.697   1
  14  15   0 1809.74 180.833   1
 -14 -15   0 2236.21 128.224   1
 -14 -16   0 32.4716 68.0625   1
 -14 -17   0 49.7509 75.7211   1
  14  18   0  68.948  107.39   1
 -14 -18   0 31.6413 78.0001   1
 -14 -19   0 1232.21 132.521   1
  14  20   0 104.547 143.545   1
 -14 -20   0 30.5369 114.292   1
 -14 -21   0 1598.45  183.42   1
  14  22   0-54.2195 146.499   1
 -14 -22   0 303.172 327.752   1
  15 -20   0 298.369 113.955   1
 -15  20   0 285.206 411.012   1
  15 -19   0 47.8182 72.2988   1
 -15  19   0 15.5851 133.996   1
  15 -18   0 182.428 70.8865   1
 -15  18   0 68.9114 230.538   1
  15 -17   0 386.534 72.8088   1
 -15  17   0 683.772  245.47   1
  15 -16   0 212.441 56.8028   1
 -15  16   0  141.76 219.809   1
  15 -15   0 178.344 53.4434   1
 -15  15   0  204.67 184.201   1
  15 -14   0 554.845 66.0298   1
 -15  14   0 633.147 176.924   1
  15 -13   0 140.646 91.6226   1
 -15  13   0 198.138 195.304   1
  15 -12   0-2.38504 35.9167   1
 -15  12   0-22.3437 66.6657   1
  15 -11   0 129.565 43.8395   1
 -15  11   0 133.139 133.139   1
  15 -10   0 507.815 50.7667   1
 -15  10   0 745.739 174.324   1
  15  -9   0 16.4779 34.1965   1
 -15   9   0 20.9173  64.755   1
  15  -8   0 2035.67 98.5528   1
 -15   8   0 1835.31 98.5528   1
  15  -7   0 2857.40 128.973   1
 -15   7   0 2526.54 169.117   1
  15  -6   0 7.44337  40.141   1
 -15   6   0 26.4904 51.7048   1
  15  -5   0 4126.76 179.802   1
 -15   5   0 4326.19 154.318   1
  15  -4   0 1065.74 113.263   1
 -15   4   0 1023.90 83.6881   1
  15  -3   0 978.046 65.7412   1
 -15   3   0  969.05 76.3974   1
  15  -2   0 1972.41  148.27   1
 -15   2   0 1961.61 90.9354   1
  15  -1   0 775.447 68.2743   1
 -15   1   0 842.429 59.1505   1
  15   1   0 858.471 57.4519   1
 -15  -1   0 1040.95 105.159   1
  15   2   0 2039.36  149.50   1
 -15  -2   0 1919.71 83.1967   1
  15   3   0 839.454 94.9012   1
 -15  -3   0 807.229 64.4589   1
  15   4   0 895.796 90.0897   1
 -15  -4   0 1051.62 65.7749   1
  15   5   0 4345.08 191.161   1
 -15  -5   0 3883.10 159.453   1
  15   6   0 1.81465   56.02   1
 -15  -6   0 5.02687 44.6492   1
  15   7   0 2625.75  199.78   1
 -15  -7   0 2750.85  225.47   1
  15   8   0 1870.40 102.404   1
 -15  -8   0 2007.88 101.485   1
 -15  -9   0 73.4238  48.332   1
 -15 -10   0  546.39 58.6115   1
  15  11   0 98.6431 72.0929   1
 -15 -11   0 113.827 49.7939   1
  15  12   0 75.5096 73.5934   1
 -15 -12   0  1.4371 54.3703   1
  15  13   0 175.316 88.6489   1
 -15 -13   0 201.265 58.2786   1
  15  14   0 456.958 91.7055   1
 -15 -14   0 407.347 73.1777   1
  15  15   0 63.4705 98.0576   1
 -15 -15   0 113.038 56.2414   1
  15  16   0 117.454  78.854   1
 -15 -16   0 256.874 76.1405   1
  15  17   0 238.465 128.518   1
 -15 -17   0  398.54 201.819   1
  15  18   0 190.183 131.833   1
  15  19   0 0.65412 103.108   1
 -15 -19   0-26.2492  254.21   1
  15  20   0 363.843 179.682   1
 -15 -20   0 343.115 127.192   1
  15  21   0 229.705  225.37   1
 -15 -21   0 75.9932 155.452   1
  16 -19   0-9.42738 100.586   1
 -16  19   0 84.6837 188.141   1
  16 -18   0 1134.12 119.493   1
 -16  18   0 1313.65 325.147   1
  16 -17   0 12.4759 68.7263   1
 -16  17   0-24.4752 255.614   1
  16 -16   0 1051.08 106.767   1
 -16  16   0 1105.66 139.505   1
  16 -15   0 24.8807 58.2358   1
 -16  15   0-59.5637 92.8832   1
  16 -14   0 9.32645 56.8791   1
 -16  14   0-112.913 239.379   1
  16 -13   0-1.63773 57.5517   1
 -16  13   0-45.2093 233.099   1
  16 -12   0 1170.52 91.7654   1
 -16  12   0 1197.89  132.02   1
  16 -11   0  13.115 48.8605   1
 -16  11   0 19.0757 168.465   1
  16 -10   0 189.807 40.6439   1
 -16  10   0  224.53 67.8751   1
  16  -9   0 128.375 46.8654   1
 -16   9   0-28.7366 91.3778   1
  16  -8   0 1543.51 109.233   1
 -16   8   0 1610.16 102.132   1
  16  -7   0 39.5981 36.4181   1
 -16   7   0 23.7423 45.9392   1
  16  -6   0 3547.05 156.926   1
 -16   6   0 3484.13 149.357   1
  16  -5   0 104.683  40.515   1
 -16   5   0 54.5548 50.5278   1
  16  -4   0 2097.93 108.767   1
 -16   4   0 2072.45  91.771   1
  16  -3   0  190.38 46.4882   1
 -16   3   0 262.558 59.9455   1
  16  -2   0 101.951 41.5281   1
 -16   2   0 117.604 43.5755   1
  16  -1   0 103.678 40.6427   1
 -16   1   0 97.8635 40.2297   1
  16   0   0 898.144 94.9108   1
 -16   0   0 728.404 59.7836   1
  16   1   0 114.256 40.9026   1
 -16  -1   0 146.701  36.257   1
  16   2   0 158.962 62.0719   1
 -16  -2   0 149.165 43.7753   1
  16   3   0  179.09 44.1306   1
 -16  -3   0 226.668  41.997   1
  16   4   0 1750.88 158.956   1
 -16  -4   0 2010.08 98.4879   1
  16   5   0-27.0285 77.5373   1
 -16  -5   0 35.3008 39.2061   1
  16   6   0 3529.31 221.144   1
 -16  -6   0 3382.48 145.525   1
  16   7   0 44.8568 47.9529   1
 -16  -7   0 2.21145 62.1704   1
  16   8   0 1750.43 158.127   1
 -16  -8   0 1882.04 105.117   1
  16   9   0 147.922 92.4026   1
 -16  -9   0 162.039 50.5038   1
 -16 -10   0 197.874  51.301   1
  16  11   0-18.3682 90.4559   1
 -16 -11   0 31.5748 51.8123   1
  16  12   0 1075.84 150.442   1
 -16 -12   0 1069.55 92.0994   1
 -16 -13   0-13.9112  61.528   1
  16  14   0 30.8506 115.246   1
 -16 -14   0 51.4536 62.7591   1
 -16 -15   0-2.68119 78.6366   1
  16  16   0 790.353  159.20   1
 -16 -16   0 1073.97 112.397   1
  16  17   0-21.5319 119.942   1
 -16 -17   0 43.6666 69.5365   1
 -16 -18   0 914.851 135.177   1
 -16 -19   0 31.0256 102.492   1
  17 -17   0 846.696 130.036   1
 -17  17   0 425.017 164.892   1
  17 -16   0 85.9984 78.5887   1
 -17  16   0 23.3269 126.999   1
  17 -15   0 620.723 92.5385   1
 -17  15   0 482.438 128.633   1
  17 -14   0 571.427 76.8951   1
 -17  14   0 750.488 255.956   1
  17 -13   0 238.288  68.966   1
 -17  13   0 629.586 290.906   1
  17 -12   0 191.585 69.1116   1
 -17  12   0 327.248 110.204   1
  17 -11   0 889.104 81.0373   1
  17 -10   0-27.0119 39.5078   1
 -17  10   0-65.7168 87.0764   1
  17  -9   0 85.5239 75.9602   1
 -17   9   0 30.2116 167.854   1
  17  -8   0 838.939  71.829   1
 -17   8   0 705.943 89.9638   1
  17  -7   0 1393.08 93.5813   1
  17  -6   0-29.8573 71.1549   1
 -17   6   0 36.9286 48.7288   1
  17  -5   0 3770.02 165.033   1
 -17   5   0 3624.69  135.89   1
  17  -4   0-13.4489 48.2432   1
 -17   4   0-10.2979 39.9464   1
  17  -3   0 249.344 73.1757   1
 -17   3   0 282.323 68.7938   1
  17  -2   0 241.353 52.0458   1
 -17   2   0 170.912 55.2348   1
  17  -1   0 197.992 43.5376   1
 -17   1   0 198.795 44.3407   1
  17   1   0  214.86 70.9307   1
 -17  -1   0 190.242 43.4541   1
  17   2   0 197.399 70.3554   1
 -17  -2   0 216.863 48.0137   1
  17   3   0 287.568 55.5988   1
 -17  -3   0 319.769 89.4308   1
 -17  -4   0   40.16 46.4653   1
 -17  -5   0 3982.35 152.239   1
  17   6   0 -3.9191 84.4937   1
 -17  -6   0 9.95436 49.8484   1
  17   7   0 1718.62 146.504   1
 -17  -7   0 1407.11 142.999   1
  17   8   0 874.518 121.801   1
 -17  -8   0 928.255 77.9114   1
  17   9   0 88.6652 93.2541   1
 -17  -9   0 56.2124  47.989   1
  17  10   0 7.96052 55.7462   1
 -17 -10   0 32.7826 51.5101   1
  17  11   0 747.722 84.4174   1
 -17 -11   0 527.287 155.824   1
 -17 -12   0 354.499 79.9886   1
 -17 -13   0 181.322 68.9915   1
 -17 -14   0 653.134 101.047   1
  17  15   0 497.093 104.135   1
 -17 -15   0 690.012 104.725   1
  17  16   0  18.778 109.342   1
 -17 -16   0 4.51004 93.1416   1
 -17 -17   0 730.969 126.548   1
  18 -15   0 412.316 96.7211   1
 -18  15   0 282.897 405.628   1
  18 -14   0  60.361 67.8507   1
 -18  14   0 5.19939 121.295   1
  18 -13   0 453.106 78.1086   1
 -18  13   0 704.988 294.305   1
  18 -12   0  512.47 81.9047   1
 -18  12   0 487.566 257.185   1
  18 -11   0 1.80317 57.0178   1
 -18  11   0-38.4772 109.986   1
  18 -10   0 238.837 119.851   1
 -18  10   0 352.165 258.388   1
  18  -9   0 443.673 65.7265   1
  18  -8   0 277.966 63.5126   1
 -18   8   0 287.473 84.5465   1
  18  -7   0 174.365 55.2794   1
 -18   7   0 237.766 57.3033   1
  18  -6   0 1328.13 101.494   1
 -18   6   0 1314.03 93.0073   1
  18  -5   0 86.5653 55.2965   1
 -18   5   0  20.037 50.8746   1
  18  -4   0 579.302 68.0179   1
 -18   4   0 597.714 76.4108   1
  18  -3   0 618.866 94.5386   1
 -18   3   0 659.724 64.4777   1
  18  -2   0 137.474 49.8343   1
 -18   2   0 182.478 47.8391   1
  18  -1   0 229.167 99.0146   1
 -18   1   0 227.959 56.1782   1
  18   0   0 56.5853 54.1526   1
  18   1   0 215.238 51.7379   1
 -18  -1   0 225.082 53.4071   1
  18   2   0  175.99 49.8094   1
 -18  -2   0 206.285 56.8632   1
  18   3   0 611.734 103.345   1
 -18  -3   0 849.543 76.8962   1
  18   4   0 732.479 114.634   1
 -18  -4   0  837.75 116.332   1
  18   5   0 86.2056 87.0682   1
 -18  -5   0 84.0141 50.2512   1
  18   6   0 1292.38 128.881   1
 -18  -6   0 1615.45 105.492   1
  18   7   0 216.146 80.3046   1
 -18  -7   0 204.846 64.0683   1
 -18  -8   0 311.218 62.5277   1
  18   9   0  622.39 129.929   1
 -18  -9   0 493.413 76.8876   1
  18  10   0 347.958 72.3895   1
 -18 -10   0 12.3728 115.997   1
  18  11   0 93.8415 93.8415   1
 -18 -11   0-6.23667 74.6319   1
  18  12   0 536.097 116.074   1
 -18 -12   0 542.686  95.825   1
  18  13   0 393.891 143.597   1
 -18 -13   0 631.305 208.103   1
 -18 -14   0  86.231 100.902   1
  18  15   0 677.013 155.542   1
 -18 -15   0 789.065  148.38   1
  19 -13   0 53.0457 95.3901   1
 -19  13   0 259.596 179.307   1
  19 -12   0 274.065 132.065   1
  19 -11   0 178.502 148.575   1
 -19  11   0 77.5997 174.593   1
  19 -10   0 229.477 105.515   1
  19  -9   0 55.5627 52.1565   1
 -19   9   0-9.65229 112.088   1
  19  -8   0 123.021 97.0974   1
  19  -7   0 25.5137 61.7953   1
 -19   7   0-16.5655 66.7369   1
  19  -6   0 88.8327 62.5603   1
 -19   6   0 11.3931 60.8173   1
  19  -5   0 54.2435 55.5647   1
 -19   5   0 71.9235 71.9235   1
  19  -4   0 885.789 122.346   1
 -19   4   0 783.053 74.1689   1
  19  -3   0 306.132 67.8303   1
 -19   3   0 311.656 65.7189   1
  19  -2   0 1613.57 107.159   1
 -19   2   0 974.488 142.316   1
  19  -1   0 274.683 94.2501   1
 -19   1   0 469.975 69.2163   1
  19   1   0  414.80 92.6243   1
 -19  -1   0 520.784 73.2304   1
  19   2   0 1652.45 139.495   1
 -19  -2   0 1573.57 101.146   1
  19   3   0 351.784 73.9094   1
 -19  -3   0 322.606 66.8227   1
  19   4   0 804.198 85.6464   1
 -19  -4   0 891.192 86.9932   1
  19   5   0-55.3235 104.182   1
 -19  -5   0 24.4294 67.7862   1
 -19  -6   0-8.51991 63.4657   1
  19   7   0-15.1708 84.6139   1
 -19  -7   0 -3.8968 59.6618   1
  19   8   0 266.945 95.0797   1
 -19  -8   0 170.346 71.6814   1
  19   9   0 17.0572 96.4548   1
 -19  -9   0  47.945  62.349   1
  19  10   0 161.351 148.339   1
 -19 -10   0  95.341 78.4058   1
 -19 -11   0 -28.454 105.903   1
  19  12   0 220.046 97.1731   1
 -19 -12   0 192.966 83.9039   1
  19  13   0  164.91  138.29   1
 -19 -13   0 263.276 113.143   1
  20  -9   0 97.4795 95.5613   1
 -20   9   0 231.748 275.641   1
  20  -8   0-73.2189 76.7954   1
 -20   8   0-41.3338 114.562   1
  20  -7   0 53.1062 72.4514   1
 -20   7   0  190.21 75.7555   1
  20  -6   0 54.7658 123.244   1
 -20   6   0 291.221 70.0518   1
  20  -5   0 333.883 117.373   1
 -20   5   0 329.328 84.3769   1
  20  -4   0 4.97547 81.7888   1
 -20   4   0 -1.4807 34.1914   1
  20  -3   0 1584.28 179.365   1
 -20   3   0 1151.40 173.548   1
  20  -2   0 219.249 77.7429   1
 -20   2   0  210.56 71.9787   1
  20  -1   0 300.494 109.313   1
 -20   1   0 279.329 75.6011   1
  20   0   0 641.923 131.381   1
 -20   0   0 705.651 84.9934   1
  20   1   0 263.008 103.247   1
 -20  -1   0 292.739  94.484   1
  20   2   0 630.687 115.091   1
 -20  -2   0 341.758  77.042   1
 -20  -3   0 2068.42 133.983   1
  20   4   0 28.9236 89.8997   1
 -20  -4   0  52.187 72.8443   1
  20   5   0 193.727 119.547   1
 -20  -5   0 353.857 94.4459   1
  20   6   0 241.691 140.593   1
 -20  -6   0 229.481 71.0996   1
  20   7   0 269.824 85.8763   1
 -20  -7   0 74.7313 132.567   1
  20   8   0 21.7405 111.775   1
 -20  -8   0-55.2741 162.101   1
 -20  -9   0 98.6097 217.956   1
  20  10   0 55.3777 144.763   1
 -20 -10   0 257.049 265.201   1
  21  -4   0 479.913 164.322   1
 -21   4   0 338.286  195.29   1
  21  -3   0 73.9092 143.824   1
 -21   3   0 75.8801 139.172   1
  21  -2   0  296.12 105.365   1
 -21   2   0 259.523 97.6371   1
  21  -1   0 364.809 103.885   1
 -21   1   0 421.167 120.325   1
  21   1   0 473.873 153.929   1
 -21  -1   0 356.228  96.056   1
 -21  -2   0 278.401 106.851   1
  21   3   0 13.9742 89.9333   1
 -21  -3   0    0.00 101.254   1
  21   4   0 309.965 196.274   1
 -21  -4   0 473.625 117.201   1
 -21  -2   1 48.9314 100.279   1
  21   2  -1 17.9713 173.348   1
  21   1  -1 449.501 215.947   1
 -21   0   1 160.954 97.9895   1
  21   0  -1  560.24 128.243   1
 -21   1   1 87.1185 109.649   1
  21  -1  -1 112.126 111.519   1
 -21   2   1 88.2907 89.5293   1
  21  -2  -1-23.0041 99.4781   1
 -20  -9   1 117.916 89.0519   1
  20   9  -1 82.8054  94.714   1
 -20  -8   1 460.113 105.569   1
 -20  -7   1 23.5522 78.1236   1
  20   7  -1 100.035 83.4423   1
 -20  -6   1 10.6186 84.5424   1
  20   6  -1-6.59395 70.3544   1
 -20  -5   1 266.999 80.4532   1
  20   5  -1 141.976 86.7191   1
 -20  -4   1 446.373 95.5551   1
  20   4  -1 528.333 108.684   1
 -20  -3   1 276.118 89.8962   1
  20   3  -1 269.263  154.28   1
 -20  -2   1 293.409 80.6125   1
  20   2  -1 338.655 84.2175   1
 -20  -1   1-89.4139 124.797   1
  20   1  -1 14.1689 67.2755   1
 -20   0   1-98.1355 150.939   1
  20   0  -1-10.5466 65.5839   1
 -20   1   1-22.0192 138.255   1
  20  -1  -1-49.3363 133.876   1
  20  -2  -1 439.603 93.5839   1
  20  -3  -1 226.847 85.0732   1
  20  -4  -1  578.04 91.6753   1
  20  -5  -1 267.504 153.271   1
 -20   6   1-50.7799 164.775   1
 -20   7   1   17.98 84.0569   1
  20  -7  -1-35.4335 80.8974   1
 -20   8   1 468.145 128.348   1
  20  -8  -1 421.721 107.151   1
 -20   9   1 222.786 105.358   1
  20  -9  -1 71.5273 94.5083   1
 -19 -12   1  99.462 97.6017   1
  19  12  -1  148.54 151.005   1
 -19 -11   1 95.1921  169.60   1
 -19 -10   1 221.666 77.7519   1
  19  10  -1 100.493 71.6855   1
 -19  -9   1  831.83 104.225   1
 -19  -8   1 306.519 74.2782   1
  19   8  -1 334.852 77.8641   1
 -19  -7   1 80.3274 63.4989   1
  19   7  -1 129.537 87.6735   1
 -19  -6   1 74.7338 67.6368   1
  19   6  -1 38.8259 68.5021   1
 -19  -5   1 572.249 78.4333   1
  19   5  -1 547.878 80.0524   1
 -19  -4   1 349.159 80.7372   1
  19   4  -1 368.648 122.885   1
 -19  -3   1 1254.83  174.74   1
  19   3  -1 1646.54 112.587   1
 -19  -2   1  283.21 66.7491   1
  19   2  -1 278.952 61.3385   1
 -19  -1   1 309.618 68.7883   1
  19   1  -1 290.123 118.499   1
 -19   0   1 326.855 65.7519   1
  19   0  -1 320.774 66.5089   1
 -19   1   1 345.882 65.6124   1
  19  -1  -1  337.17 68.2503   1
 -19   2   1 373.804 69.5288   1
  19  -3  -1 1444.72 103.934   1
 -19   4   1 393.819 76.4665   1
  19  -4  -1 374.543 67.9447   1
 -19   5   1 369.563 96.1087   1
  19  -5  -1 302.089 120.446   1
 -19   6   1 13.6446 65.8189   1
  19  -6  -1 43.7246 94.7001   1
 -19   7   1 101.349 55.4428   1
  19  -7  -1 42.6105 59.1509   1
 -19   8   1 310.258 72.4008   1
  19  -8  -1 265.869 76.6853   1
 -19   9   1 623.873 125.952   1
  19  -9  -1 870.796 105.961   1
 -19  10   1 289.995 153.275   1
  19 -10  -1 161.579 74.2064   1
 -19  11   1 282.825 414.289   1
  19 -11  -1 76.1928 124.526   1
 -19  12   1 9.76331 182.444   1
  19 -12  -1 126.923 90.9478   1
 -18 -15   1 75.4218 95.7596   1
  18  15  -1-5.92968 156.057   1
 -18 -14   1-28.1582  154.57   1
  18  14  -1 128.701 72.3753   1
 -18 -13   1 191.308 95.6749   1
  18  13  -1 229.299 112.319   1
 -18 -12   1  174.65 79.4032   1
  18  12  -1-0.47917  133.75   1
 -18 -11   1  204.10 79.6408   1
  18  11  -1 125.811 93.2281   1
 -18 -10   1 283.999 71.1242   1
  18  10  -1 346.933 114.654   1
 -18  -9   1 53.4577 64.6244   1
  18   9  -1 65.4495 70.8465   1
 -18  -8   1  273.63 67.0106   1
  18   8  -1 340.209 82.6451   1
 -18  -7   1 217.666 113.726   1
  18   7  -1 221.979  109.42   1
 -18  -6   1 299.499 57.7592   1
  18   6  -1  258.93 56.2416   1
 -18  -5   1 288.978 61.2663   1
  18   5  -1 307.768 62.0148   1
 -18  -4   1 1985.44 115.176   1
  18   4  -1 1619.89 151.107   1
 -18  -3   1 358.644 60.7606   1
  18   3  -1 418.676 60.3961   1
 -18  -2   1 1503.55 147.896   1
  18   2  -1 1499.19 131.215   1
 -18  -1   1 730.303 71.9641   1
  18   1  -1 713.417 75.1829   1
 -18   0   1  148.47 53.6757   1
  18   0  -1 5.72387 90.1682   1
 -18   1   1 807.441 74.1435   1
  18  -1  -1 752.893 77.3674   1
 -18   2   1 1416.66 101.103   1
  18  -2  -1 1307.38 112.464   1
 -18   3   1 459.871 99.0248   1
  18  -3  -1 471.275 106.498   1
 -18   4   1 1586.37 120.473   1
  18  -4  -1 1601.72 161.199   1
 -18   5   1 242.152 57.5613   1
  18  -5  -1 335.346 57.9197   1
 -18   6   1 198.539 69.0844   1
  18  -6  -1 213.433 55.6331   1
 -18   7   1 317.882 58.6954   1
  18  -7  -1 146.937 80.1287   1
 -18   8   1 306.606 63.3676   1
  18  -8  -1 265.884 59.5813   1
 -18   9   1-8.53011 57.0794   1
  18  -9  -1 20.5708 55.1153   1
 -18  10   1  214.64 75.0484   1
  18 -10  -1 215.845 97.2324   1
 -18  11   1 163.955 96.4029   1
  18 -11  -1 150.359 60.7234   1
 -18  12   1 32.2766 124.593   1
  18 -12  -1  67.767 66.4085   1
 -18  13   1 260.649 342.353   1
  18 -13  -1 222.258  76.741   1
  18 -14  -1 185.247 125.388   1
 -18  15   1 33.0391 172.592   1
  18 -15  -1 36.3961 124.728   1
 -17 -17   1 241.566 113.491   1
 -17 -16   1 167.794 94.5858   1
  17  16  -1  284.86 115.342   1
 -17 -15   1-75.3062 77.9346   1
  17  15  -1 32.2252 151.163   1
 -17 -14   1 60.4285 66.6779   1
  17  14  -1 190.918 66.2001   1
 -17 -13   1 125.364 74.8738   1
  17  13  -1 67.6588 93.7951   1
 -17 -12   1 1001.79 105.667   1
  17  12  -1 1046.04 142.612   1
 -17 -11   1 227.747 64.4758   1
  17  11  -1 281.905 69.8604   1
 -17 -10   1 945.874 90.5747   1
  17  10  -1 848.456 86.9823   1
 -17  -9   1 95.7774 47.6909   1
  17   9  -1 21.4967 80.9251   1
 -17  -8   1 18.0157  57.106   1
 -17  -7   1 129.285 49.7633   1
  17   7  -1 229.944 62.2056   1
 -17  -6   1 1369.93 89.9858   1
  17   6  -1 1343.16  108.21   1
 -17  -5   1 1045.69 77.2045   1
  17   5  -1 959.281 114.348   1
 -17  -4   1 987.336 75.7474   1
 -17  -3   1 1094.60 80.1999   1
  17   3  -1 1172.25  86.699   1
 -17  -2   1 254.328 48.7888   1
  17   2  -1 249.332 53.1047   1
 -17  -1   1 557.999 56.6836   1
  17   1  -1 387.564 89.5071   1
 -17   0   1 1417.36 96.8343   1
  17   0  -1 1270.52 93.9799   1
 -17   1   1  506.76 60.3889   1
  17  -1  -1  513.47 87.2139   1
 -17   2   1 257.602 49.6131   1
  17  -2  -1 310.363 53.4908   1
 -17   3   1 1113.17  76.187   1
  17  -3  -1 1151.78  85.649   1
 -17   4   1 1058.29 109.054   1
  17  -4  -1  776.71  122.37   1
 -17   5   1 859.636 96.8383   1
  17  -5  -1 895.425 68.7596   1
 -17   6   1 1211.44 134.401   1
  17  -6  -1 1193.85 94.3067   1
 -17   7   1  102.97 57.6916   1
  17  -7  -1 117.117 47.4208   1
 -17   8   1 109.656  62.146   1
 -17   9   1 84.4122 50.3494   1
  17  -9  -1 84.4122 47.1026   1
 -17  10   1 705.277  102.02   1
  17 -10  -1 875.318 85.7749   1
 -17  11   1 166.921 109.123   1
 -17  12   1 1384.46 305.816   1
  17 -12  -1 1086.94  94.826   1
 -17  13   1 150.679 97.8251   1
  17 -13  -1 59.5135 56.6117   1
 -17  14   1 86.1943 121.048   1
  17 -14  -1  77.714 60.3016   1
 -17  15   1-104.226 144.555   1
  17 -15  -1 45.7154  115.56   1
 -17  16   1-21.9097 356.874   1
  17 -16  -1 173.102 111.859   1
 -17  17   1 110.387 242.648   1
  17 -17  -1  225.58 111.799   1
 -16 -19   1 399.445 176.551   1
 -16 -18   1 96.7936 111.946   1
  16  18  -1 42.3466 134.329   1
 -16 -17   1 587.621 212.544   1
 -16 -16   1 38.4815 76.4322   1
  16  16  -1 102.564 98.6435   1
 -16 -15   1 76.1705 77.0898   1
 -16 -14   1 218.463 59.6628   1
  16  14  -1  162.76  67.118   1
 -16 -13   1 1616.19 183.875   1
  16  13  -1 1363.13 141.309   1
 -16 -12   1 578.851 76.9059   1
 -16 -11   1 3550.20 161.387   1
  16  11  -1 3671.64 219.691   1
 -16 -10   1 423.038 60.3764   1
  16  10  -1 404.995 58.8209   1
 -16  -9   1 443.552 51.3937   1
  16   9  -1 358.545 57.5813   1
 -16  -8   1 585.084 61.8561   1
  16   8  -1 397.583  77.156   1
 -16  -7   1 604.642 58.6456   1
  16   7  -1 493.781 98.7476   1
 -16  -6   1 616.591 58.2005   1
  16   6  -1 522.327 80.3432   1
 -16  -5   1 2624.38 129.829   1
  16   5  -1 2531.87 183.575   1
 -16  -4   1 150.638 44.5233   1
 -16  -3   1 172.734 42.0897   1
  16   3  -1 277.203 52.7737   1
 -16  -2   1 18.0013 35.2769   1
  16   2  -1 37.8317 44.8056   1
 -16  -1   1  322.41 44.9563   1
  16   1  -1 342.181 65.4204   1
 -16   0   1  177.17 39.2842   1
  16   0  -1 184.832 65.8633   1
 -16   1   1 390.334 49.2461   1
  16  -1  -1 246.591 47.0825   1
 -16   2   1 23.0736 38.1936   1
  16  -2  -1 67.7505 39.9881   1
 -16   3   1 174.326 41.9767   1
  16  -3  -1 209.134 41.6194   1
 -16   4   1 166.448 43.5714   1
  16  -4  -1 164.314  61.794   1
 -16   5   1 2214.44 127.418   1
  16  -5  -1 2339.35 139.521   1
 -16   6   1 536.377 60.7049   1
  16  -6  -1 528.576 51.8438   1
 -16   7   1 525.873 66.3144   1
  16  -7  -1 478.731 52.8487   1
 -16   8   1 540.684 80.2287   1
  16  -8  -1 531.794 51.4652   1
  16  -9  -1 423.826 53.8293   1
 -16  10   1 405.719 104.213   1
  16 -10  -1 499.859 60.0205   1
 -16  11   1 2572.86 262.925   1
  16 -11  -1 3284.45 179.181   1
 -16  12   1 729.818 101.817   1
  16 -12  -1 646.553 68.0092   1
 -16  13   1 1647.37 280.436   1
  16 -13  -1 1566.65 102.922   1
 -16  14   1 436.434 273.416   1
  16 -14  -1 243.141 56.5886   1
 -16  15   1 33.3364 91.9665   1
  16 -15  -1 57.7899 54.4292   1
 -16  16   1 17.3297 112.207   1
  16 -16  -1 64.3142 59.7711   1
 -16  17   1 289.969 155.681   1
  16 -17  -1 645.075 117.494   1
  16 -18  -1 168.815 140.862   1
 -15 -20   1 14.6189 103.112   1
 -15 -19   1 518.417 95.7448   1
  15  19  -1 509.811 106.694   1
 -15 -18   1 687.797 107.691   1
  15  18  -1 771.026 155.544   1
 -15 -17   1 109.937 70.9055   1
  15  17  -1 121.052 78.6204   1
 -15 -16   1 62.4162 65.5922   1
  15  16  -1 86.1049 113.914   1
 -15 -15   1 696.271  155.85   1
  15  15  -1 757.381 79.8956   1
 -15 -14   1 394.817 67.2039   1
  15  14  -1 323.824 93.4281   1
 -15 -13   1 881.489 73.4403   1
  15  13  -1 858.759 129.155   1
 -15 -12   1 2370.88 120.781   1
 -15 -11   1 625.242 105.594   1
  15  11  -1 546.456 60.0162   1
 -15 -10   1 2029.34 127.187   1
  15  10  -1 2198.91 120.849   1
 -15  -9   1 1148.46 77.9181   1
  15   9  -1 1054.03 86.5638   1
 -15  -8   1 528.868 59.1138   1
  15   8  -1 487.379 51.6814   1
 -15  -7   1 457.457 48.3498   1
  15   7  -1 431.352 55.3724   1
 -15  -6   1 905.275 119.773   1
  15   6  -1 928.592 69.9772   1
 -15  -5   1 676.875 55.8455   1
  15   5  -1 828.928 85.3414   1
 -15  -4   1 2090.70 108.338   1
  15   4  -1 2184.34 125.375   1
 -15  -3   1 1033.18 71.0215   1
  15   3  -1 1055.17 105.751   1
 -15  -2   1 501.011 50.4188   1
  15   2  -1 422.895 52.3349   1
 -15  -1   1 559.448 50.2418   1
  15   1  -1 625.402 69.4159   1
 -15   0   1 203.147 40.8515   1
  15   0  -1 212.679 39.3303   1
 -15   1   1 596.276 63.0949   1
  15  -1  -1 587.516 50.1719   1
 -15   2   1 387.031 43.0985   1
  15  -2  -1 470.563 44.9806   1
 -15   3   1 1027.86 64.9915   1
  15  -3  -1 906.514 65.3657   1
 -15   4   1 2113.01 99.2997   1
  15  -4  -1 2141.76  165.36   1
 -15   5   1 661.473 66.3546   1
  15  -5  -1 679.281 53.0134   1
 -15   6   1 864.207 63.7278   1
  15  -6  -1 852.414 61.5266   1
 -15   7   1 441.232 67.0177   1
  15  -7  -1 387.054 47.9782   1
 -15   8   1 455.469  48.831   1
  15  -8  -1 460.942 50.6454   1
 -15   9   1 1103.04 81.7186   1
  15  -9  -1 1251.96 76.6254   1
 -15  10   1 2108.71 156.063   1
  15 -10  -1 2244.10 121.963   1
 -15  11   1 509.911 89.8852   1
  15 -11  -1 446.585 49.1373   1
 -15  12   1 2704.70 282.721   1
  15 -12  -1 2505.97 138.972   1
 -15  13   1  845.76 109.292   1
  15 -13  -1 864.356 92.9535   1
 -15  14   1 372.401 97.6645   1
  15 -14  -1 351.885 60.4116   1
 -15  15   1 1060.58 237.939   1
  15 -15  -1 889.752 82.4478   1
 -15  16   1 50.2072 215.691   1
  15 -16  -1 76.9702 57.2087   1
 -15  17   1 167.607 294.311   1
  15 -17  -1 102.085 72.6026   1
 -15  18   1 721.467 159.459   1
  15 -18  -1 715.653 91.8115   1
 -15  19   1 76.2594 158.608   1
  15 -19  -1 466.397 92.2995   1
 -15  20   1  62.668 356.584   1
  15 -20  -1 14.8116 105.814   1
 -14 -21   1-54.1986 362.581   1
  14  21  -1 61.9605 188.379   1
 -14 -20   1 807.382 121.582   1
  14  20  -1 811.369 128.339   1
 -14 -19   1  226.94 96.7403   1
  14  19  -1 352.485 97.7652   1
 -14 -18   1 566.513  107.63   1
 -14 -17   1 209.762 79.9672   1
  14  17  -1 125.669 92.3212   1
 -14 -16   1 173.138 70.4738   1
  14  16  -1 168.277 91.1863   1
 -14 -15   1 54.4708 54.4708   1
  14  15  -1 18.8897  78.095   1
 -14 -14   1 1153.73 81.2577   1
  14  14  -1 909.506 109.049   1
 -14 -13   1 545.813 65.6701   1
  14  13  -1 697.111 96.8659   1
 -14 -12   1 477.762 106.352   1
  14  12  -1 547.842 65.5313   1
 -14 -11   1 1470.71 84.4827   1
  14  11  -1 1448.16 94.7203   1
 -14 -10   1 1178.46 76.4935   1
  14  10  -1 1261.91 117.401   1
 -14  -9   1 606.017 57.6143   1
  14   9  -1 524.719 66.1872   1
 -14  -8   1 1818.34 100.125   1
  14   8  -1 1741.94 103.821   1
 -14  -7   1-24.9657  32.324   1
  14   7  -1-17.6008 34.3606   1
 -14  -6   1-1.22311 40.5337   1
 -14  -5   1 229.432 39.3464   1
  14   5  -1 241.291 40.9719   1
 -14  -4   1 4126.35 155.722   1
  14   4  -1 4436.16 224.169   1
 -14  -3   1 231.863 35.2308   1
  14   3  -1 204.009 38.9355   1
 -14  -2   1 4100.45 167.754   1
  14   2  -1 4300.95 185.735   1
 -14  -1   1 477.619 45.7376   1
  14   1  -1 518.445 61.2458   1
 -14   0   1   77.30 49.2307   1
  14   0  -1  106.99 34.1798   1
 -14   1   1  506.27 44.1349   1
  14  -1  -1 501.397 43.3282   1
 -14   2   1 4399.91 172.757   1
  14  -2  -1 4151.84 172.356   1
 -14   3   1 237.577 49.1845   1
  14  -3  -1 329.554 41.1927   1
 -14   4   1 4361.95 204.742   1
  14  -4  -1 3970.33 157.915   1
 -14   5   1 182.111 53.1031   1
  14  -5  -1 236.389 34.6102   1
 -14   6   1 13.6384 59.6173   1
  14  -6  -1-22.2008 28.4348   1
 -14   7   1 4.25867 34.7265   1
  14  -7  -1 57.5138 51.7178   1
 -14   8   1 1742.79 130.737   1
  14  -8  -1 1853.66 85.2484   1
 -14   9   1 573.711 56.4751   1
  14  -9  -1 653.694 48.1116   1
 -14  10   1 1263.18 113.241   1
  14 -10  -1 1189.06 81.2642   1
 -14  11   1 1470.39 135.101   1
  14 -11  -1 1710.67 89.4442   1
 -14  12   1 467.277 77.6864   1
  14 -12  -1  502.37 57.5209   1
 -14  13   1 689.363 94.7469   1
  14 -13  -1 628.715 62.5431   1
 -14  14   1 1342.09 112.522   1
  14 -14  -1 1372.68 95.5497   1
 -14  15   1 34.1566  88.647   1
  14 -15  -1 131.269 44.1509   1
 -14  16   1 49.2613  102.48   1
  14 -16  -1  154.92 54.3963   1
 -14  17   1 131.748 93.1563   1
  14 -17  -1 117.792 50.8797   1
 -14  18   1  426.99 118.398   1
  14 -18  -1 661.618 82.6979   1
 -14  19   1 117.449 291.297   1
  14 -19  -1  247.23 72.4686   1
 -14  20   1 758.749 334.402   1
  14 -20  -1 565.588 155.172   1
 -14  21   1 396.795 462.819   1
  14 -21  -1 51.2996 172.454   1
 -13 -23   1 95.1972 151.699   1
  13  23  -1 121.521 128.521   1
 -13 -22   1 332.578 290.189   1
  13  22  -1 338.384 112.984   1
 -13 -21   1 737.094 114.759   1
  13  21  -1 156.571 156.571   1
 -13 -20   1 195.326 99.7213   1
  13  20  -1 49.6282  126.59   1
 -13 -19   1 925.222 105.186   1
  13  19  -1 877.272 172.069   1
 -13 -18   1 199.087 71.3006   1
  13  18  -1 215.293 77.3322   1
 -13 -17   1 234.011 67.2614   1
  13  17  -1  259.59  120.61   1
 -13 -16   1 187.256 59.2066   1
  13  16  -1 106.121 58.3331   1
 -13 -15   1 398.559 100.306   1
  13  15  -1 387.303 86.8983   1
 -13 -14   1 172.271 58.7155   1
 -13 -13   1 795.097 75.5247   1
  13  13  -1 827.941 108.835   1
 -13 -12   1 89.5241 43.9128   1
  13  12  -1 66.0815 63.9653   1
 -13 -11   1  683.48 61.4644   1
 -13 -10   1 163.542 48.3956   1
 -13  -9   1 2323.83 100.579   1
 -13  -8   1 1008.26 73.8105   1
  13   8  -1 1031.14 108.352   1
 -13  -7   1 215.444 35.5534   1
  13   7  -1 218.028 38.1437   1
 -13  -6   1  893.95 57.8923   1
 -13  -5   1 4147.44 172.068   1
  13   5  -1 4206.40 155.913   1
 -13  -4   1 943.565 55.1534   1
  13   4  -1 1051.26 67.8622   1
 -13  -3   1 6360.45 218.389   1
  13   3  -1 6629.27 304.799   1
 -13  -2   1 1767.07 87.3164   1
  13   2  -1 1816.18 133.811   1
 -13  -1   1 1101.40 60.4807   1
  13   1  -1 1267.50  95.554   1
 -13   0   1 1239.07 94.4531   1
 -13   1   1 1367.89 102.783   1
  13  -1  -1 1161.92 82.3079   1
 -13   2   1 1827.23  111.74   1
  13  -2  -1 1792.14 109.584   1
 -13   3   1 6490.34 322.524   1
  13  -3  -1 5971.31 298.886   1
 -13   4   1 1036.39 61.8027   1
 -13   5   1 3759.59 212.694   1
  13  -5  -1 3681.50 153.619   1
 -13   6   1 762.842 83.0583   1
  13  -6  -1 660.994 85.1363   1
 -13   7   1 79.1405 54.8329   1
  13  -7  -1 239.507 33.8095   1
 -13   8   1 1090.27 62.2667   1
  13  -8  -1 1124.05 86.2647   1
 -13   9   1 2426.56  110.48   1
  13  -9  -1 2343.39  108.88   1
 -13  10   1  223.00 38.1079   1
  13 -10  -1 195.626 36.1002   1
  13 -11  -1 587.748 52.1912   1
 -13  12   1 123.647 52.4901   1
  13 -12  -1 167.562 34.5979   1
 -13  13   1  771.70 142.614   1
  13 -13  -1 906.207 66.0836   1
 -13  14   1 232.233 70.9891   1
  13 -14  -1 195.598  43.606   1
 -13  15   1 362.982 85.2277   1
  13 -15  -1 462.919 53.8421   1
 -13  16   1  178.77  71.357   1
  13 -16  -1  136.02 42.3281   1
 -13  17   1 212.033 85.3566   1
  13 -17  -1 184.375 45.7042   1
 -13  18   1 694.973  262.95   1
  13 -18  -1 396.713 107.174   1
 -13  19   1 1017.22 262.204   1
  13 -19  -1 1177.72 94.7213   1
 -13  20   1 117.702 109.155   1
  13 -20  -1 126.752 68.3399   1
 -13  21   1 230.813 317.727   1
  13 -21  -1 580.549 151.949   1
 -13  22   1 633.282 286.515   1
  13 -22  -1 451.386 135.004   1
 -12 -24   1 262.207 158.781   1
  12  24  -1 323.841 170.631   1
 -12 -23   1 336.479 134.328   1
  12  23  -1 331.933 142.173   1
 -12 -22   1 118.696 95.7784   1
  12  22  -1 42.9888 92.3058   1
 -12 -21   1 520.394 105.456   1
  12  21  -1 380.306 173.625   1
 -12 -20   1 1021.76  106.97   1
  12  20  -1  733.91 99.5749   1
 -12 -19   1 645.712 89.2075   1
  12  19  -1 278.464 96.2964   1
 -12 -18   1 611.014 75.6451   1
  12  18  -1 672.898 85.2609   1
 -12 -17   1 2101.94 120.111   1
  12  17  -1 1696.65 164.611   1
 -12 -16   1 255.827 58.2916   1
  12  16  -1 153.922 64.9733   1
 -12 -15   1 706.449 70.8098   1
  12  15  -1 606.864 90.3058   1
 -12 -14   1 171.649  51.764   1
  12  14  -1 420.223 89.3666   1
 -12 -13   1 413.327 57.6678   1
 -12 -12   1 386.831  56.136   1
  12  12  -1 379.702 81.5625   1
 -12 -11   1 1698.79 90.6008   1
  12  11  -1 1798.35 89.2609   1
 -12 -10   1 285.473 44.2728   1
  12  10  -1 441.298 47.4216   1
 -12  -9   1 547.467 48.6852   1
  12   9  -1 561.583 47.3255   1
 -12  -8   1 363.113 70.1481   1
 -12  -7   1 1309.43 73.8622   1
  12   7  -1 1441.95 79.4172   1
 -12  -6   1 455.837 47.8595   1
 -12  -5   1 4810.61 307.426   1
  12   5  -1 5172.28 179.403   1
 -12  -4   1 6200.01  206.51   1
  12   4  -1 6238.50 183.042   1
 -12  -3   1 2238.72 98.3913   1
  12   3  -1 2414.82 99.3291   1
 -12  -2   1 5681.46 281.604   1
  12   2  -1 5859.28 191.517   1
 -12  -1   1 4209.37 155.702   1
  12   1  -1 4214.57 238.772   1
 -12   0   1 165.895 56.5525   1
  12   0  -1 139.947 48.5363   1
 -12   1   1 4382.00 166.797   1
  12  -1  -1 4322.35 178.057   1
 -12   2   1 5884.86 263.226   1
  12  -2  -1 5704.87 184.213   1
 -12   3   1 2219.73 141.182   1
  12  -3  -1 2213.23 168.103   1
 -12   4   1 5922.49 203.488   1
  12  -4  -1 5822.16 358.141   1
 -12   5   1 4896.84 177.211   1
  12  -5  -1 4715.54 186.313   1
 -12   6   1 225.859 44.9982   1
  12  -6  -1 327.542 38.6959   1
 -12   7   1 1354.35 90.9686   1
  12  -7  -1 1256.27 65.6924   1
 -12   8   1 389.907 59.4505   1
  12  -8  -1 457.229 43.7155   1
 -12   9   1  522.73 62.8326   1
  12  -9  -1 565.763 48.2026   1
 -12  10   1 276.849 55.4663   1
  12 -10  -1 299.703 38.9359   1
 -12  11   1 1757.53  117.49   1
  12 -11  -1 1825.47 85.0083   1
 -12  12   1 391.304  62.411   1
  12 -12  -1 298.891 39.4331   1
 -12  13   1 532.723 71.3401   1
  12 -13  -1 383.915 71.3401   1
 -12  14   1 262.206 140.527   1
  12 -14  -1 235.697  75.491   1
 -12  15   1 592.835 143.812   1
  12 -15  -1 686.686  61.915   1
 -12  16   1 17.6025 169.121   1
  12 -16  -1 273.862  48.768   1
 -12  17   1 2141.20 237.136   1
  12 -17  -1 2073.44 123.019   1
 -12  18   1 612.211 104.032   1
  12 -18  -1 706.766 113.886   1
 -12  19   1 527.004 117.302   1
 -12  20   1 1051.06 282.023   1
  12 -20  -1 723.379 143.255   1
 -12  21   1 338.217 119.014   1
  12 -21  -1 443.186  80.332   1
 -12  22   1-27.1546 152.041   1
  12 -22  -1 3.24494 86.3311   1
 -12  23   1  226.24 378.814   1
  12 -23  -1 563.725 165.503   1
  11  25  -1-9.15098 201.495   1
 -11 -24   1 503.269 167.272   1
  11  24  -1-53.3122 207.777   1
 -11 -23   1 87.7834 112.497   1
  11  23  -1 48.8968 103.073   1
 -11 -22   1 503.811 120.308   1
  11  22  -1 430.763 107.971   1
 -11 -21   1 164.852 85.2074   1
  11  21  -1 212.768 68.0639   1
  11  20  -1-125.085 131.858   1
 -11 -19   1 321.727 67.6196   1
  11  19  -1 210.871 72.3273   1
 -11 -18   1 3313.53  161.62   1
  11  18  -1 2579.73 211.982   1
 -11 -17   1 510.092 70.9695   1
  11  17  -1 594.352  94.322   1
 -11 -16   1 2412.99  115.59   1
  11  16  -1 2478.75 127.448   1
 -11 -15   1  426.73 55.4042   1
  11  15  -1 280.684 86.9934   1
 -11 -14   1 156.102 44.6724   1
  11  14  -1 149.186 83.8124   1
 -11 -13   1 113.226 49.1845   1
  11  13  -1 169.835 66.8142   1
 -11 -12   1 3714.98 235.594   1
  11  12  -1 3415.65 213.143   1
 -11 -11   1 461.798 48.7327   1
  11  11  -1 587.635 90.3669   1
 -11 -10   1 2402.69  193.15   1
  11  10  -1 2631.21 119.531   1
 -11  -9   1 1106.87 65.1989   1
 -11  -8   1 653.858 50.7058   1
  11   8  -1 540.753 46.3433   1
 -11  -7   1 1854.16 86.5684   1
 -11  -6   1 3568.92 141.841   1
  11   6  -1 3636.85 139.332   1
 -11  -5   1 2195.55 108.866   1
  11   5  -1 2255.47 94.3727   1
 -11  -4   1 2994.24 122.032   1
  11   4  -1 3203.64 126.573   1
 -11  -3   1 1168.38 82.7528   1
  11   3  -1 1269.78 97.3553   1
 -11  -2   1 303.133 37.4334   1
  11   2  -1 230.778 55.6501   1
 -11  -1   1 688.848 75.0378   1
  11   1  -1  614.86 63.8505   1
 -11   0   1 4833.64 198.708   1
  11   0  -1 4651.66 191.095   1
 -11   1   1 744.805 79.9341   1
  11  -1  -1 674.982 48.0905   1
 -11   2   1 280.755 34.2836   1
  11  -2  -1 285.313 34.7775   1
 -11   3   1 1266.44 64.1284   1
  11  -3  -1 1270.47 73.6921   1
 -11   4   1 3041.24  188.92   1
  11  -4  -1 2990.03 212.296   1
 -11   5   1 2105.29 89.5792   1
  11  -5  -1 2081.70 128.432   1
 -11   6   1 3145.76 190.544   1
  11  -6  -1 3243.95 143.862   1
 -11   7   1 1885.70 124.553   1
  11  -7  -1 1823.88 88.1606   1
 -11   8   1 484.558 44.2855   1
  11  -8  -1 594.405 43.8236   1
 -11   9   1 1167.42 65.2872   1
  11  -9  -1 986.353 87.0595   1
 -11  10   1 2798.29 117.705   1
  11 -10  -1 2517.41 150.426   1
 -11  11   1 655.886 74.4709   1
  11 -11  -1 464.609 42.8219   1
 -11  12   1 3559.83 158.824   1
  11 -12  -1 3506.88 154.902   1
 -11  13   1 277.691 113.036   1
  11 -13  -1 43.4164 32.6521   1
 -11  14   1 155.709  136.69   1
  11 -14  -1 191.681 55.0254   1
 -11  15   1 323.909 119.551   1
  11 -15  -1 337.705 76.4958   1
 -11  16   1 2604.84  216.47   1
 -11  17   1 682.838 159.001   1
  11 -17  -1  689.47 86.5379   1
 -11  18   1 3080.37 165.103   1
  11 -18  -1 3237.15 162.618   1
 -11  19   1 352.708 100.179   1
  11 -19  -1 312.829 64.9425   1
 -11  20   1 141.633 114.869   1
  11 -20  -1 188.105 61.3823   1
 -11  21   1 103.944 100.264   1
  11 -21  -1 105.325 59.1148   1
 -11  22   1 384.249 119.575   1
  11 -22  -1  541.33 82.5669   1
 -11  23   1 43.4078 156.797   1
  11 -23  -1  56.971 71.6124   1
 -11  24   1 381.613 172.853   1
  11 -24  -1 443.281 109.105   1
 -10 -25   1 145.196 313.873   1
  10  25  -1 94.6673 140.178   1
 -10 -24   1 111.504 308.713   1
  10  24  -1 298.912 123.145   1
 -10 -23   1  512.12 109.762   1
  10  23  -1 218.918 106.957   1
 -10 -22   1 56.9736 76.6972   1
  10  22  -1-15.0382 134.694   1
 -10 -21   1 46.5477 68.8626   1
  10  21  -1 172.399 84.7233   1
 -10 -20   1 160.364 72.7282   1
  10  20  -1 117.505 67.9008   1
 -10 -19   1 585.264 81.9834   1
  10  19  -1 598.075 130.321   1
 -10 -18   1 742.974  73.398   1
  10  18  -1 599.919  73.398   1
 -10 -17   1 2831.53 140.151   1
  10  17  -1 2332.48 216.369   1
 -10 -16   1 905.785 69.0055   1
  10  16  -1 871.768 85.0274   1
 -10 -15   1 885.927 68.5761   1
  10  15  -1 892.599  79.081   1
 -10 -14   1 1930.96  98.664   1
  10  14  -1 1829.42 97.7131   1
 -10 -13   1 2737.14 128.559   1
  10  13  -1 2750.26 136.844   1
 -10 -12   1 1453.42 82.8645   1
  10  12  -1 1671.91 98.1619   1
 -10 -11   1 8533.49 408.084   1
  10  11  -1 8359.68 365.129   1
 -10 -10   1 4200.65 222.514   1
  10  10  -1 4168.82 154.746   1
 -10  -9   1 3733.88 150.411   1
 -10  -8   1 4523.91 186.193   1
  10   8  -1 4173.79 154.624   1
 -10  -7   1 4287.04 185.429   1
  10   7  -1 4327.75 167.668   1
 -10  -6   1 1792.43 96.9553   1
  10   6  -1 1857.79 98.0047   1
 -10  -5   1 6991.56 244.225   1
  10   5  -1 7118.97 238.895   1
 -10  -4   1 1217.30 88.1876   1
  10   4  -1 1309.74 63.5957   1
 -10  -3   1 1208.76 64.4716   1
  10   3  -1 1311.90 71.9967   1
 -10  -2   1  250.31 35.0778   1
  10   2  -1 179.089 41.5162   1
 -10  -1   1 1333.59 80.6277   1
  10   1  -1 1549.45 82.2354   1
 -10   0   1 378.164  35.767   1
  10   0  -1 334.269  38.456   1
 -10   1   1 1512.26 83.4103   1
  10  -1  -1 1289.11 79.1036   1
 -10   2   1 163.247 39.9806   1
  10  -2  -1 164.324 31.3333   1
 -10   3   1 1259.99 70.5206   1
  10  -3  -1 1154.47 97.4338   1
 -10   4   1 1292.40 99.9938   1
  10  -4  -1 1110.59 60.4412   1
 -10   5   1 6913.27 386.326   1
  10  -5  -1 6945.04 261.259   1
 -10   6   1 1821.37 140.401   1
  10  -6  -1 1876.89 100.046   1
 -10   7   1 4191.61 159.095   1
  10  -7  -1 4079.04 161.144   1
 -10   8   1 4332.34 238.809   1
  10  -8  -1 4370.48 165.651   1
 -10   9   1 4094.07 153.153   1
  10  -9  -1 4255.70 177.601   1
 -10  10   1 4373.94 285.047   1
  10 -10  -1 4415.99 182.864   1
 -10  11   1 9172.11 465.745   1
  10 -11  -1 8615.42 313.992   1
 -10  12   1 1793.91 153.161   1
  10 -12  -1 1492.29  134.90   1
 -10  13   1 3032.82 143.033   1
  10 -13  -1 2777.89 193.038   1
 -10  14   1 1827.35 193.201   1
  10 -14  -1 1859.70 130.302   1
 -10  15   1 998.746 131.065   1
  10 -15  -1 1044.64 108.117   1
 -10  16   1 1171.51 167.035   1
  10 -16  -1  835.67 62.6311   1
 -10  17   1 2845.00 147.377   1
  10 -17  -1 3041.95 138.766   1
 -10  18   1  783.03 97.5516   1
  10 -18  -1 804.092 64.4776   1
 -10  19   1 648.261 97.7344   1
  10 -19  -1 560.064 97.7344   1
 -10  20   1 226.794 89.8447   1
  10 -20  -1 200.826 51.5328   1
 -10  21   1 78.8115 105.214   1
  10 -21  -1-56.4779 56.4779   1
 -10  22   1 -8.1823  115.55   1
  10 -22  -1 80.4155 55.3813   1
 -10  23   1 442.043 125.327   1
  10 -23  -1 418.998  80.752   1
 -10  24   1 48.3898 155.271   1
  10 -24  -1 265.184 84.7972   1
 -10  25   1 108.311  218.01   1
  10 -25  -1 188.041 106.067   1
  -9 -26   1-47.7442 170.097   1
   9  26  -1 39.2511 185.476   1
  -9 -25   1 777.078 153.868   1
   9  25  -1 152.581 196.549   1
  -9 -24   1 77.8976 107.323   1
   9  24  -1-46.1732 143.691   1
  -9 -23   1 140.704 89.9006   1
   9  23  -1 105.964 98.4609   1
  -9 -22   1  100.32 75.9067   1
   9  22  -1 43.2958 84.0554   1
  -9 -21   1 386.291  81.519   1
   9  21  -1 363.066 85.4545   1
  -9 -20   1 463.802 72.8603   1
   9  20  -1 403.548 124.814   1
  -9 -19   1 560.466  149.04   1
   9  19  -1 611.104  80.559   1
  -9 -18   1 807.936 68.0431   1
   9  18  -1 849.915 84.9279   1
  -9 -17   1 49.5287 44.6617   1
   9  17  -1 45.1452 55.3708   1
  -9 -16   1 204.987 58.8546   1
   9  16  -1 241.303 77.4776   1
  -9 -15   1 1507.17 86.8997   1
   9  15  -1 1638.26 103.779   1
  -9 -14   1 1470.51 90.1239   1
   9  14  -1 1658.87 95.6813   1
  -9 -13   1 1921.54 111.421   1
   9  13  -1 2086.61 155.881   1
  -9 -12   1 3090.92  132.77   1
   9  12  -1 3419.20 133.803   1
  -9 -11   1 1701.66 90.4754   1
   9  11  -1 1751.61 82.5753   1
  -9 -10   1 2866.81 141.239   1
   9  10  -1 2748.99 112.991   1
  -9  -9   1 6030.68 225.544   1
   9   9  -1 6737.55 309.179   1
  -9  -8   1 674.869 52.9322   1
   9   8  -1 610.491 69.2676   1
  -9  -7   1 3950.18 151.506   1
   9   7  -1 3799.22 197.241   1
  -9  -6   1 2103.84 99.4446   1
   9   6  -1 2007.16 79.4504   1
  -9  -5   1 1959.02 97.9738   1
   9   5  -1 1791.63  132.14   1
  -9  -4   1 2032.76 91.8835   1
   9   4  -1 2144.37 90.1544   1
  -9  -3   1 9723.73 326.486   1
   9   3  -1 9711.79  322.49   1
  -9  -2   1 2186.47  109.91   1
   9   2  -1 2180.18 117.321   1
  -9  -1   1 928.612 96.6426   1
   9   1  -1 1041.24 62.3098   1
  -9   0   1 665.233 51.6033   1
   9   0  -1  668.66 48.1766   1
  -9   1   1 1028.71 61.4478   1
   9  -1  -1 992.549 59.1597   1
  -9   2   1 2261.90 106.267   1
   9  -2  -1 2114.29 164.854   1
  -9   3   1 9635.80 342.791   1
   9  -3  -1 9150.30 345.645   1
  -9   4   1 2236.10 114.733   1
   9  -4  -1 2006.12 109.003   1
  -9   5   1 1768.86 90.1013   1
   9  -5  -1 1785.31 100.298   1
  -9   6   1 1991.29 96.5348   1
   9  -6  -1 1776.35 93.7401   1
  -9   7   1 4155.73 223.352   1
   9  -7  -1 3425.92 216.694   1
  -9   8   1 656.424 70.9522   1
   9  -8  -1  622.03 49.6446   1
   9  -9  -1 5788.60 355.841   1
  -9  10   1 3138.50 223.171   1
   9 -10  -1 3160.02 219.476   1
  -9  11   1 2055.96 99.6285   1
   9 -11  -1 1738.04 150.994   1
  -9  12   1 3549.13 158.545   1
   9 -12  -1 3177.81 218.263   1
  -9  13   1 2049.27 102.892   1
   9 -13  -1 2076.70 94.5646   1
  -9  14   1 1529.50 91.4309   1
   9 -14  -1 1423.23 121.605   1
  -9  15   1 1537.07 98.3397   1
   9 -15  -1 1512.72 83.3465   1
  -9  16   1 198.886 60.6436   1
   9 -16  -1  294.88 69.3649   1
  -9  17   1 37.0945 70.5492   1
   9 -17  -1 52.4742 41.5987   1
  -9  18   1 736.994 89.1188   1
   9 -18  -1 797.891 61.3424   1
  -9  19   1 505.061 140.651   1
   9 -19  -1 948.505 110.287   1
  -9  20   1 520.373 89.5224   1
   9 -20  -1 433.582   63.86   1
  -9  21   1  304.76  115.67   1
   9 -21  -1 497.042 69.3061   1
  -9  22   1 72.9128 110.582   1
   9 -22  -1 66.2377 81.4939   1
  -9  24   1 200.192 347.939   1
  -9  25   1 318.628 424.588   1
   9 -25  -1  716.09 115.656   1
  -9  26   1 16.3477  184.07   1
   9 -26  -1 120.295 105.564   1
  -8 -27   1 11.2361 169.886   1
   8  27  -1    0.00 237.192   1
  -8 -26   1 525.551 159.392   1
   8  26  -1 464.992 128.095   1
  -8 -25   1 213.934 122.771   1
   8  25  -1 324.503 137.335   1
  -8 -24   1 976.078 123.476   1
   8  24  -1 1093.47 123.476   1
  -8 -23   1  307.74 93.4608   1
   8  23  -1 403.866 99.7792   1
  -8 -22   1 25.3448 85.1612   1
   8  22  -1 13.1975 78.5584   1
  -8 -21   1  298.19 72.0467   1
   8  21  -1  327.00 76.5332   1
  -8 -20   1 2184.03 125.235   1
   8  20  -1 1841.41 203.612   1
  -8 -19   1 709.854 78.4219   1
   8  19  -1 589.991 78.4219   1
  -8 -18   1 1568.00 92.8808   1
   8  18  -1 1364.35 97.3326   1
  -8 -17   1 100.473 53.2338   1
   8  17  -1 77.3496 56.2755   1
  -8 -16   1  646.98 65.1866   1
   8  16  -1 753.958 100.889   1
  -8 -15   1 432.699 55.8852   1
   8  15  -1 383.515 48.6273   1
  -8 -14   1 4181.81 177.352   1
   8  14  -1 4622.25 197.334   1
  -8 -13   1 423.149 47.0729   1
   8  13  -1 456.335 52.9677   1
  -8 -12   1 186.411 38.0364   1
   8  12  -1 117.409 36.4214   1
  -8 -11   1 828.403 59.0014   1
   8  11  -1 732.991 85.4812   1
  -8 -10   1 3439.99  160.41   1
   8  10  -1 3290.18 152.581   1
  -8  -9   1 1773.95 98.9556   1
   8   9  -1 1794.86 79.1627   1
  -8  -8   1 6460.10 232.526   1
   8   8  -1 6912.60  386.17   1
  -8  -7   1 192.472 31.6883   1
   8   7  -1 180.372 32.2622   1
  -8  -6   1  35.445 26.7237   1
   8   6  -1 22.0599 24.3638   1
  -8  -5   1 580.442 46.1957   1
   8   5  -1  405.64 59.0404   1
  -8  -4   112909.00  408.69   1
  -8  -3   1 2888.79  121.79   1
   8   3  -1 3034.81 185.041   1
  -8  -2   119566.80 635.906   1
   8   2  -120244.90 640.679   1
  -8  -1   1 5197.89 208.422   1
   8   1  -1 5517.41 344.038   1
  -8   0   1 2368.53 118.812   1
   8   0  -1 2387.14 104.983   1
  -8   1   1 5165.40 324.547   1
   8  -1  -1 5182.28 323.347   1
  -8   2   119463.70 842.114   1
   8  -2  -119326.70 865.687   1
  -8   3   1 2949.97 126.251   1
   8  -3  -1 2769.31 124.446   1
  -8   4   111391.10 583.885   1
   8  -4  -112004.00 582.083   1
  -8   5   1 539.382  48.069   1
   8  -5  -1 517.161 47.4707   1
  -8   6   1 45.8913  40.556   1
   8  -6  -1 49.5025 37.5867   1
  -8   7   1 164.628 53.1004   1
   8  -7  -1 228.393 46.6359   1
  -8   8   1 7103.09 385.356   1
   8  -8  -1 6685.74 360.878   1
  -8   9   1 1581.52 136.804   1
   8  -9  -1 1761.86 140.794   1
   8 -10  -1 3557.61 162.222   1
  -8  11   1 841.826 119.727   1
   8 -11  -1 821.512 95.5484   1
  -8  12   1 119.591 48.7909   1
   8 -12  -1  230.06 39.6684   1
  -8  13   1 342.635 55.4421   1
   8 -13  -1 408.572  42.384   1
  -8  14   1 4303.87 182.629   1
   8 -14  -1 4212.57 180.597   1
  -8  15   1 383.764 58.7411   1
   8 -15  -1 382.277 40.8237   1
  -8  16   1 763.793  81.254   1
   8 -16  -1 579.905 53.4973   1
  -8  17   1 116.347 101.081   1
   8 -17  -1 141.617 40.5365   1
  -8  18   1 1445.59 111.275   1
   8 -18  -1 1538.53 82.6172   1
  -8  19   1 765.049 186.941   1
  -8  20   1 1888.23  131.94   1
   8 -20  -1 2089.35 111.481   1
  -8  21   1 331.158 88.6533   1
   8 -21  -1 349.949 54.4231   1
  -8  22   1 157.651 191.769   1
   8 -22  -1 51.4204 56.2459   1
  -8  23   1 465.175 235.589   1
   8 -23  -1 519.917 75.3667   1
  -8  24   1 1525.56 300.016   1
   8 -24  -1 1596.81 115.461   1
  -8  25   1 131.559 145.419   1
   8 -25  -1 211.174 79.0632   1
  -8  26   1 565.072 168.241   1
   8 -26  -1 846.898 111.425   1
  -8  27   1-150.842 591.902   1
   8 -27  -1 123.986 126.857   1
  -7 -27   1 373.941 167.684   1
   7  27  -1 526.956 254.958   1
  -7 -26   1  37.753 293.686   1
   7  26  -1 238.977  129.62   1
  -7 -25   1 1392.46 132.524   1
   7  25  -1 769.515 126.128   1
  -7 -24   1 728.188  93.068   1
   7  24  -1 686.846 114.276   1
  -7 -23   1 389.186 77.6415   1
   7  23  -1 308.432 89.6082   1
  -7 -22   1 946.329 98.5833   1
   7  22  -1 828.398  104.69   1
  -7 -21   1 1069.69 91.4998   1
   7  21  -1 888.724 105.049   1
  -7 -20   1 315.932 154.199   1
   7  20  -1 316.933 131.577   1
  -7 -19   1 1206.76 87.9643   1
   7  19  -1 1088.99 133.952   1
  -7 -18   1 1316.73 86.9694   1
   7  18  -1 1504.49 99.2293   1
  -7 -17   1 376.572 58.7139   1
   7  17  -1  215.04 87.7914   1
  -7 -16   1 2646.85 230.419   1
   7  16  -1 2873.06 131.624   1
  -7 -15   1 2441.60 117.355   1
   7  15  -1 2420.58 106.599   1
  -7 -14   1 246.116 85.5078   1
   7  14  -1 151.838 77.2837   1
  -7 -13   1 171.256 47.4172   1
   7  13  -1 188.558 56.8971   1
  -7 -12   1 752.205 57.2554   1
   7  12  -1 747.134 56.1263   1
  -7 -11   1 786.692 58.0833   1
   7  11  -1 1027.62 64.4292   1
  -7 -10   1 3088.77 211.929   1
   7  10  -1 3480.66 139.736   1
  -7  -9   1 3369.45 138.858   1
   7   9  -1 3195.31 174.137   1
  -7  -8   1 755.978 53.9882   1
   7   8  -1 771.429  77.751   1
  -7  -7   1  787.56 52.5789   1
   7   7  -1 917.836 56.7925   1
  -7  -6   1 4303.98 163.463   1
   7   6  -1 4246.26 256.605   1
  -7  -5   1 6320.95 364.142   1
   7   5  -1 6254.54 229.472   1
  -7  -4   1 3777.74 162.605   1
   7   4  -1 3717.07 242.046   1
  -7  -3   111562.40 412.636   1
   7   3  -111503.30 522.374   1
  -7  -2   1 3758.32 175.854   1
   7   2  -1 4184.74 186.276   1
  -7  -1   1 6514.03 264.355   1
   7   1  -1 5836.81 244.628   1
  -7   0   112678.50 426.559   1
   7   0  -112033.60 560.499   1
   7  -1  -1 6638.38 248.254   1
  -7   2   1 4071.61 278.473   1
   7  -2  -1 3818.84 233.944   1
  -7   3   111288.10  586.21   1
   7  -3  -110713.20 511.272   1
  -7   4   1 3283.38 234.672   1
   7  -4  -1 3516.74 219.504   1
  -7   5   1 5860.06 333.379   1
   7  -5  -1 5710.07 294.913   1
  -7   6   1 3965.34 284.868   1
   7  -6  -1 3823.48 274.879   1
  -7   7   1 1024.95  94.032   1
   7  -7  -1 967.067 62.2746   1
  -7   8   1  802.88 55.4045   1
   7  -8  -1 741.917 52.9517   1
  -7   9   1 3279.19 148.023   1
   7  -9  -1 3353.21 157.729   1
  -7  10   1 3312.04 128.734   1
   7 -10  -1 3097.51 137.627   1
  -7  11   1 1028.98 67.1357   1
   7 -11  -1  762.24 58.3699   1
  -7  12   1 826.979  63.284   1
   7 -12  -1  661.01 70.7044   1
  -7  13   1 203.052 55.0836   1
   7 -13  -1 151.328 44.5208   1
  -7  14   1 160.467 84.0305   1
   7 -14  -1 182.727 36.3328   1
  -7  15   1 2326.62 177.527   1
   7 -15  -1 2458.67 117.811   1
  -7  16   1 2764.82 183.438   1
   7 -16  -1 2862.20 119.561   1
  -7  17   1 192.348 57.4214   1
   7 -17  -1 349.996  49.357   1
  -7  18   1 1528.89 102.215   1
   7 -18  -1 1386.66 81.9878   1
  -7  19   1 1231.88 100.259   1
  -7  20   1 297.563 77.2754   1
   7 -20  -1 341.512 51.6773   1
  -7  21   1 840.124 116.146   1
   7 -21  -1 960.647 73.5622   1
  -7  22   1 828.708 115.382   1
   7 -22  -1 1036.39  82.978   1
  -7  23   1 377.322 114.967   1
   7 -23  -1 462.415 66.3638   1
  -7  24   1 608.988 133.691   1
   7 -24  -1 792.914 87.1749   1
  -7  25   1 850.878 147.563   1
   7 -25  -1 1229.96  124.20   1
  -7  26   1 58.8055 217.198   1
   7 -26  -1 143.707 131.631   1
  -7  27   1 333.476 238.705   1
   7 -27  -1  270.30 111.457   1
  -6 -28   1 45.1057 144.301   1
  -6 -27   1-126.945 159.254   1
   6  27  -1 40.8708 225.222   1
  -6 -26   1 362.379 118.916   1
   6  26  -1 42.3457 217.279   1
  -6 -25   1 346.528 85.9193   1
   6  25  -1  303.82 108.101   1
  -6 -24   1 385.552  97.878   1
   6  24  -1 269.916 88.2042   1
  -6 -23   1 1411.78 224.195   1
   6  23  -1 2188.94 160.741   1
  -6 -22   1 197.014 166.327   1
   6  22  -1 223.624 74.7413   1
  -6 -21   1 529.105 158.012   1
   6  21  -1 550.491 72.3698   1
  -6 -20   1  563.47 138.827   1
   6  20  -1 472.301 80.4146   1
  -6 -19   1 1403.56 95.8573   1
   6  19  -1 1381.82 109.822   1
  -6 -18   1  688.44  68.964   1
   6  18  -1  680.01 102.098   1
  -6 -17   1 5397.94 344.185   1
   6  17  -1 6017.75 216.088   1
  -6 -16   1 507.488 59.0482   1
   6  16  -1 697.238 89.7055   1
  -6 -15   1 2039.68 113.265   1
   6  15  -1 2295.76 113.821   1
  -6 -14   1 2.83203 42.6358   1
   6  14  -1 46.6463 40.9366   1
  -6 -13   1 1906.99 133.706   1
   6  13  -1 1984.58 156.899   1
  -6 -12   1 1118.05 71.7421   1
   6  12  -1 1227.45 64.0899   1
  -6 -11   1 9277.07 485.199   1
   6  11  -1 9446.33  344.56   1
  -6 -10   1 675.582 78.3658   1
   6  10  -1 789.486  81.967   1
  -6  -9   1 1779.77 99.7079   1
   6   9  -1 2053.90 122.799   1
  -6  -8   1 1175.68 64.2208   1
   6   8  -1 1170.81 107.641   1
  -6  -7   1 6357.66 260.535   1
   6   7  -1 6559.86 251.929   1
  -6  -6   1 4738.31 186.176   1
   6   6  -1 4722.93  253.96   1
  -6  -5   110538.40 372.635   1
   6   5  -110680.50 518.487   1
  -6  -4   1 4120.42 190.228   1
   6   4  -1 4010.10 174.095   1
  -6  -3   1 603.727  51.613   1
   6   3  -1 550.875 43.5135   1
  -6  -2   1 8543.15 426.075   1
   6   2  -1 8127.71 294.226   1
  -6  -1   114213.90 494.198   1
   6   1  -115822.30 528.142   1
  -6   0   1 5571.57 226.244   1
   6   0  -1 5936.55 227.506   1
  -6   1   115454.30 756.249   1
   6  -1  -114464.10 707.689   1
  -6   2   1 7772.19 426.904   1
   6  -2  -1 7656.73 403.692   1
   6  -3  -1 585.408 61.7509   1
  -6   4   1 3752.62 242.352   1
   6  -4  -1 3762.42 218.146   1
  -6   5   110396.40 407.251   1
   6  -5  -110121.50  483.22   1
  -6   6   1 4575.19 188.377   1
   6  -6  -1 4373.73 185.782   1
  -6   7   1 6311.25 356.057   1
   6  -7  -1 6158.98  238.86   1
  -6   8   1 1198.99 78.0856   1
   6  -8  -1 1305.49 115.485   1
  -6   9   1 2062.67 148.533   1
   6  -9  -1 2051.21 110.906   1
  -6  10   1 816.889 56.4574   1
   6 -10  -1 730.308 53.3332   1
  -6  11   1 9686.87 303.517   1
   6 -11  -1 9462.14 512.833   1
  -6  12   1 1312.08 70.4952   1
   6 -12  -1 1210.86 110.257   1
  -6  13   1 2087.05 106.487   1
   6 -13  -1 1979.96 105.268   1
  -6  14   1 41.8507 47.0371   1
   6 -14  -1 48.7505 33.2465   1
  -6  15   1 2223.75 109.494   1
   6 -15  -1 2186.30 105.042   1
  -6  16   1 560.781 69.1247   1
   6 -16  -1 544.436 51.7473   1
  -6  17   1 6156.32 242.781   1
   6 -17  -1 6168.00 229.478   1
  -6  18   1 662.525  79.505   1
  -6  19   1 1512.77 107.167   1
   6 -19  -1 1533.16 91.8446   1
  -6  20   1 511.283 86.2262   1
   6 -20  -1 437.181 52.9377   1
  -6  21   1  486.63 90.3694   1
   6 -21  -1  650.34 54.7234   1
  -6  22   1 106.669 83.9446   1
   6 -22  -1 280.097 56.1039   1
  -6  23   1 2336.32 159.098   1
   6 -23  -1 2385.36 121.396   1
  -6  24   1 437.595 111.952   1
   6 -24  -1  581.33 76.4242   1
  -6  25   1 294.105 149.919   1
   6 -25  -1 364.456 87.6544   1
  -6  26   1 248.362 152.481   1
   6 -26  -1 293.388 112.581   1
  -6  27   1 -130.14 236.536   1
   6 -27  -1 19.1078  130.14   1
   6 -28  -1 157.714 199.681   1
  -5 -28   1 198.691 160.591   1
   5  28  -1-115.895 279.026   1
  -5 -27   1-176.526 334.013   1
   5  27  -1  77.725 152.001   1
  -5 -26   1 242.152 112.937   1
   5  26  -1 245.207 151.604   1
  -5 -25   1-220.514 220.514   1
   5  25  -1 109.677 108.005   1
  -5 -24   1 792.581  106.91   1
   5  24  -1 879.196 113.821   1
  -5 -23   1 448.825 78.2094   1
   5  23  -1 334.651 94.8896   1
  -5 -22   1 1191.63 113.079   1
   5  22  -1 1237.06 102.762   1
   5  21  -1 126.162 128.222   1
   5  20  -1  397.30 133.143   1
   5  19  -1  193.49 65.1951   1
  -5 -18   1 4905.15  208.57   1
   5  18  -1 4820.33 212.336   1
  -5 -17   1 1829.54 107.573   1
   5  17  -1 2173.29 121.939   1
  -5 -16   1 5855.22 315.195   1
   5  16  -1 5860.83 279.657   1
  -5 -15   1 805.119 63.9026   1
   5  15  -1 924.321 66.8165   1
  -5 -14   1 19.3902  40.526   1
   5  14  -1 61.6712 60.5012   1
  -5 -13   1 547.672 52.6129   1
   5  13  -1  554.27  51.422   1
  -5 -12   110887.40 509.918   1
   5  12  -110650.00 346.609   1
  -5 -11   1 2535.61  114.31   1
   5  11  -1 2979.31 180.666   1
  -5 -10   1 6244.37 360.393   1
   5  10  -1 6244.99 218.362   1
  -5  -9   1 2281.12 119.231   1
   5   9  -1 1993.94 98.0019   1
  -5  -8   1 636.081 52.6477   1
   5   8  -1 626.044 44.4838   1
  -5  -7   1 2506.13 152.543   1
   5   7  -1 2697.62 143.749   1
  -5  -6   1 8791.26 321.538   1
   5   6  -1 8771.21 332.846   1
  -5  -5   1 214.098 29.5192   1
   5   5  -1 217.224 29.5192   1
  -5  -4   1 2741.79 126.868   1
   5   4  -1 2699.72 179.625   1
  -5  -3   1 36.4674  30.829   1
   5   3  -1 8.82129 24.5238   1
   5   2  -1 7621.57  382.14   1
  -5  -1   1 1272.89 124.659   1
   5   1  -1 1620.85 123.392   1
  -5   0   111508.00 580.107   1
  -5   1   1 1355.89 110.505   1
   5  -1  -1 1114.08 91.6383   1
  -5   2   1 7264.90 278.999   1
   5  -2  -1 7742.58 294.123   1
  -5   3   1 16.6093 19.3134   1
   5  -3  -1  9.9827 19.3134   1
  -5   4   1 2574.91 195.999   1
   5  -4  -1 2646.72 124.189   1
  -5   5   1 216.658 29.7152   1
   5  -5  -1 147.145 26.3112   1
  -5   6   1 8523.14 509.039   1
   5  -6  -1 8418.37 409.648   1
  -5   7   1 2519.75 126.797   1
   5  -7  -1 2255.35 113.992   1
  -5   8   1 517.448 65.0296   1
   5  -8  -1 662.247 48.9122   1
  -5   9   1 2096.36 102.855   1
   5  -9  -1 2375.10 126.083   1
  -5  10   1 6553.15 252.751   1
   5 -10  -1 6581.28 271.051   1
  -5  11   1 3044.17 124.893   1
   5 -11  -1 2653.95 124.252   1
  -5  12   110654.40 326.394   1
   5 -12  -110427.80 337.752   1
  -5  13   1 576.145 55.5691   1
   5 -13  -1 546.545  48.804   1
  -5  14   1 21.1017 49.4472   1
   5 -14  -1 56.6425  31.948   1
  -5  15   1 922.946  67.619   1
   5 -15  -1 1001.09  104.03   1
  -5  16   1 6363.92 209.122   1
   5 -16  -1 6688.22 300.826   1
  -5  17   1 2176.46 120.715   1
   5 -17  -1 2001.56 148.055   1
  -5  18   1 4952.64 229.262   1
   5 -18  -1 5115.89  215.10   1
  -5  19   1 203.319 65.2692   1
   5 -19  -1 222.048 46.0168   1
  -5  20   1  436.86 74.8233   1
   5 -20  -1 362.045 48.4713   1
  -5  21   1 124.395 77.3721   1
   5 -21  -1  135.88 48.0721   1
  -5  22   1 1068.58 136.569   1
   5 -22  -1 1394.06 106.241   1
  -5  23   1 253.162 105.635   1
   5 -23  -1 333.315 61.0483   1
  -5  24   1 1059.33 135.274   1
   5 -24  -1 989.736 90.3935   1
  -5  25   1  96.145 116.991   1
   5 -25  -1 55.0397 75.8761   1
  -5  26   1 59.5513 152.121   1
  -5  27   1 76.8146 325.593   1
   5 -27  -1 60.7372 79.7293   1
  -5  28   1 332.079 409.787   1
   5 -28  -1 231.281 189.619   1
  -4 -28   1 56.9732 152.999   1
   4  28  -1 117.897 141.336   1
   4  27  -1 129.589 151.297   1
  -4 -26   1 729.315 124.788   1
   4  26  -1 684.327 131.904   1
  -4 -25   1 389.327 212.095   1
   4  25  -1 340.596 101.359   1
  -4 -24   1 1422.70 116.746   1
   4  24  -1 1335.26 127.928   1
  -4 -23   1  481.88 210.307   1
   4  23  -1 458.323 169.521   1
  -4 -22   1-14.0823  57.283   1
   4  22  -1 13.5635 67.2151   1
  -4 -21   1 278.257 61.8433   1
   4  21  -1 286.649 70.2271   1
  -4 -20   1 112.045 61.6185   1
   4  20  -1 246.423 62.1474   1
  -4 -19   1 895.322 75.7297   1
   4  19  -1 1207.97 81.1607   1
  -4 -18   1 799.262 75.1769   1
   4  18  -1 976.155 70.1782   1
  -4 -17   1 3926.02 179.887   1
   4  17  -1 3855.32 168.539   1
  -4 -16   1 2003.48 109.405   1
   4  16  -1 2199.15 121.549   1
  -4 -15   1 2118.16 155.042   1
   4  15  -1 2119.34 146.753   1
  -4 -14   1 2993.00  158.81   1
   4  14  -1 3169.94 144.336   1
  -4 -13   1 2983.46 133.394   1
   4  13  -1 3077.51 127.223   1
  -4 -12   1 1043.36 66.0947   1
   4  12  -1 1097.60 107.266   1
  -4 -11   1 9858.79 431.992   1
   4  11  -110598.50 501.342   1
  -4 -10   1 8911.84 492.544   1
   4  10  -1 9221.97 320.298   1
  -4  -9   1 2835.93 163.447   1
   4   9  -1 2723.58 173.662   1
  -4  -8   123226.20 981.589   1
  -4  -7   1 4181.28 184.023   1
   4   7  -1 3781.27 166.113   1
  -4  -6   1 3904.73  160.01   1
   4   6  -1 3306.24 140.239   1
  -4  -5   1 8445.52 443.577   1
   4   5  -1 8369.90 443.577   1
  -4  -4   1 3486.27 238.378   1
   4   4  -1 3666.29 228.867   1
  -4  -3   1 38.6887  31.063   1
   4   3  -1 78.5789 29.8005   1
  -4  -2   113587.40 611.137   1
  -4  -1   1 7198.72 398.632   1
   4   1  -1 6534.12  364.03   1
  -4   0   1 4862.41 193.309   1
   4   0  -1 4929.89  198.53   1
  -4   1   1 6719.84 252.913   1
   4  -1  -1 6434.64 244.385   1
  -4   2   111992.80 426.327   1
   4  -2  -112472.00 447.076   1
  -4   3   1 58.3978 22.4145   1
   4  -3  -1  18.357 19.0333   1
  -4   4   1 3787.52 182.704   1
   4  -4  -1 3416.64 160.034   1
  -4   5   1 8788.37 318.252   1
   4  -5  -1 8203.09 404.033   1
  -4   6   1 3328.71 152.012   1
   4  -6  -1 3902.68 239.439   1
  -4   7   1 3654.09 219.122   1
   4  -7  -1 4054.27 176.166   1
  -4   8   123806.50 697.293   1
   4  -8  -123905.90 769.088   1
  -4   9   1 2990.17 120.517   1
   4  -9  -1 2835.35 132.167   1
  -4  10   1 9744.64 310.838   1
   4 -10  -1 8884.62 446.916   1
  -4  11   110693.60 353.129   1
   4 -11  -110251.70 359.102   1
  -4  12   1 1132.47 68.8838   1
   4 -12  -1 967.766 64.3098   1
  -4  13   1 3055.44 130.593   1
   4 -13  -1 2971.16 139.603   1
  -4  14   1 2926.79 187.507   1
   4 -14  -1 2814.80 130.881   1
  -4  15   1 2177.66 165.962   1
   4 -15  -1 2414.87 111.879   1
  -4  16   1 2445.29 170.959   1
   4 -16  -1 2158.00 91.1684   1
  -4  17   1 4010.90 167.982   1
   4 -17  -1 4395.41 167.982   1
  -4  18   1 985.098 78.3299   1
   4 -18  -1 925.062 65.7662   1
  -4  19   1 1011.13 159.029   1
   4 -19  -1 988.743  69.968   1
  -4  20   1 306.032 72.6727   1
   4 -20  -1 214.693 48.9849   1
  -4  21   1 243.904 76.2144   1
   4 -21  -1 359.305 50.6172   1
  -4  22   1 4.91053 82.5371   1
   4 -22  -1 37.4613 51.6086   1
  -4  23   1 683.114 121.069   1
   4 -23  -1 788.828 125.434   1
  -4  24   1 1060.92 138.075   1
   4 -24  -1 1643.05 163.908   1
  -4  25   1 506.023 118.151   1
   4 -25  -1 426.673 72.8635   1
  -4  26   1 520.898 140.854   1
   4 -26  -1 1057.63 108.497   1
  -4  27   1 240.939  246.64   1
  -4  28   1 89.9736 201.753   1
   4 -28  -1 78.6076 105.704   1
  -3 -29   1 207.376 184.039   1
   3  29  -1 46.7526 300.897   1
  -3 -28   1  45.801 122.337   1
   3  28  -1-22.5269 127.568   1
   3  27  -1 606.848 161.847   1
  -3 -26   1 167.957 106.151   1
   3  26  -1 124.773 112.539   1
  -3 -25   1 3146.76 221.092   1
   3  25  -1 2272.74 177.119   1
  -3 -24   1 734.771 206.613   1
   3  24  -1 485.061 104.345   1
  -3 -23   1  576.58 89.7986   1
   3  23  -1  484.69  80.343   1
  -3 -22   1  80.836 86.6287   1
   3  22  -1 87.1515  143.83   1
  -3 -21   1 706.367 82.1302   1
   3  21  -1 737.614 82.1302   1
  -3 -20   1 154.599 53.3327   1
   3  20  -1 199.851 57.0878   1
  -3 -19   1 1622.17 114.407   1
   3  19  -1 1482.99   99.58   1
   3  18  -1 102.528   61.94   1
   3  17  -1  639.17 72.1544   1
   3  16  -1 398.763  63.885   1
  -3 -15   1 4038.84 174.974   1
   3  15  -1 4029.15 149.523   1
  -3 -14   1 449.933 54.3864   1
   3  14  -1 550.704 51.9242   1
  -3 -13   1 1776.53 91.1968   1
   3  13  -1 1572.08 108.203   1
  -3 -12   1 808.429 61.9054   1
   3  12  -1 908.605 59.3226   1
  -3 -11   1 2775.19 137.959   1
   3  11  -1 2913.84 121.864   1
  -3 -10   1 6511.86 259.649   1
   3  10  -1 6554.72 233.059   1
  -3  -8   1 2224.23 152.422   1
   3   8  -1 2402.69 110.731   1
  -3  -7   110018.80 530.134   1
   3   7  -1 9018.44 458.642   1
  -3  -6   1 873.829 80.1861   1
   3   6  -1 951.449 83.4588   1
   3   5  -1 1828.77 136.395   1
  -3  -4   1 4497.80 262.661   1
   3   4  -1 4550.98 266.489   1
  -3  -3   117519.60 540.956   1
   3   3  -116764.40 714.256   1
  -3  -2   1 2994.63 125.665   1
   3   2  -1 2709.90 117.363   1
  -3  -1   111871.40 399.872   1
   3   1  -111989.90 397.295   1
  -3   0   1 300.872 48.5907   1
   3   0  -1 304.143 30.8849   1
  -3   1   112021.40  406.34   1
   3  -1  -112105.10 390.962   1
  -3   2   1 2817.73 132.374   1
   3  -2  -1 2834.09 127.617   1
   3  -3  -116079.20 515.356   1
  -3   4   1 4168.39 276.544   1
   3  -4  -1 4108.73 167.049   1
  -3   5   1 1789.82 91.2106   1
   3  -5  -1 1964.39 108.855   1
  -3   6   1 791.148 56.0258   1
   3  -6  -1 706.779 52.4388   1
  -3   7   1 9411.36 332.937   1
   3  -7  -110375.50  371.24   1
  -3   8   1 2522.90 117.168   1
   3  -8  -1 2206.75 110.786   1
  -3   9   119884.60 590.259   1
   3  -9  -119689.80  930.24   1
  -3  10   1 6849.00 328.519   1
   3 -10  -1 7144.86 361.115   1
  -3  11   1 2896.35 122.797   1
   3 -11  -1 2770.75 129.002   1
  -3  12   1 891.929 58.1549   1
   3 -12  -1 813.473 56.1346   1
  -3  13   1 1443.16  83.072   1
   3 -13  -1 1854.62 98.4051   1
  -3  14   1 448.565 51.5266   1
   3 -14  -1 567.893 65.2042   1
  -3  15   1 3677.88 254.029   1
   3 -15  -1 3935.14 173.624   1
  -3  16   1 400.642 59.9383   1
   3 -16  -1  287.09  63.036   1
  -3  17   1 593.432 62.8161   1
   3 -17  -1 533.045 50.0217   1
  -3  18   1 23.8307 54.8452   1
   3 -18  -1 108.541 37.5852   1
  -3  19   1 1514.32 110.957   1
   3 -19  -1 1839.63  140.16   1
  -3  20   1  188.21 72.8542   1
   3 -20  -1 177.886 48.2069   1
  -3  21   1 796.784 95.2171   1
   3 -21  -1 708.385 63.4933   1
  -3  22   1-9.58195 75.5597   1
   3 -22  -1 15.2424 51.2969   1
  -3  23   1 455.115 105.424   1
   3 -23  -1  765.14 99.1783   1
  -3  24   1 632.181 102.836   1
   3 -24  -1 628.681  75.138   1
  -3  25   1 2863.37 219.279   1
   3 -25  -1 3433.50 171.846   1
  -3  26   1 91.1701 146.394   1
   3 -26  -1 93.0886 70.6132   1
  -3  27   1 712.019 168.723   1
   3 -27  -1 727.027 95.0928   1
  -3  28   1-16.9748 288.844   1
   3 -28  -1 19.5128 162.243   1
  -2 -29   1 93.3561  136.33   1
   2  29  -1 103.582 173.637   1
  -2 -28   1 90.6826 111.914   1
   2  28  -1 35.1192 132.417   1
  -2 -27   1 68.8681 288.832   1
   2  27  -1-73.9541  123.22   1
  -2 -26   1 1131.53 144.999   1
   2  26  -1 1093.97  138.05   1
  -2 -25   1 365.149 89.8011   1
   2  25  -1 290.693 93.0723   1
   2  24  -1 1166.80  117.59   1
  -2 -23   1 426.963 85.2708   1
   2  23  -1 444.866 87.4104   1
  -2 -22   1 291.886 70.7374   1
   2  22  -1 265.484 75.9942   1
  -2 -21   1-17.1028 68.3599   1
   2  21  -1 45.9451  63.048   1
  -2 -20   1 1882.29  122.47   1
   2  20  -1 1992.20 117.049   1
  -2 -19   1 1159.14 129.801   1
   2  19  -1 1218.23 86.3339   1
  -2 -18   1 1577.07 148.552   1
   2  18  -1 1947.91  103.44   1
  -2 -17   1 2148.18 114.373   1
   2  17  -1 2249.67  122.59   1
  -2 -16   1  909.42   71.03   1
   2  16  -1 810.749 60.7917   1
  -2 -15   1 2570.05 131.899   1
   2  15  -1 2880.11 128.829   1
  -2 -14   1 5278.63 218.511   1
   2  14  -1 5679.15 204.046   1
  -2 -13   1 325.118 41.6942   1
   2  13  -1 364.845 41.0556   1
  -2 -12   1 707.051 51.4075   1
   2  12  -1 837.168   56.59   1
  -2 -11   1  664.54 47.9664   1
   2  11  -1 727.657 43.3946   1
   2  10  -110741.00 455.203   1
  -2  -9   1 354.996 57.7288   1
  -2  -8   113472.60 699.143   1
   2   8  -114067.00 646.111   1
  -2  -7   1 926.589 87.9729   1
   2   7  -1 1179.20 81.3332   1
  -2  -6   1 3933.75 225.084   1
   2   6  -1 3893.58 151.346   1
  -2  -5   1 7885.34 274.832   1
   2   5  -1 7883.39 270.932   1
  -2  -4   131171.80 909.156   1
   2   4  -128797.30 842.716   1
  -2  -3   1 4457.40 165.126   1
   2   3  -1 4305.91 161.189   1
  -2  -2   124154.20 712.527   1
   2   2  -121844.40 653.111   1
  -2  -1   113891.30 436.931   1
   2   1  -114065.50 630.297   1
  -2   0   115143.50 468.041   1
   2   0  -114933.70  462.64   1
  -2   1   113543.10 566.445   1
   2  -1  -115769.00 661.994   1
  -2   2   122574.30 1014.74   1
   2  -2  -122326.10 671.839   1
  -2   3   1 4146.53 248.285   1
   2  -3  -1 4034.83 232.651   1
  -2   4   130283.70 1306.66   1
   2  -4  -129490.10 835.954   1
  -2   5   1 8312.47 422.772   1
   2  -5  -1 7940.82 278.766   1
  -2   6   1 4011.21 154.164   1
   2  -6  -1 4259.79 172.926   1
  -2   7   1 1227.47 99.9452   1
   2  -7  -1 1129.67  67.558   1
  -2   8   114340.00 443.326   1
   2  -8  -115299.70 701.164   1
  -2   9   1 526.929 45.5921   1
   2  -9  -1 325.436 51.9631   1
  -2  10   110764.70 366.022   1
   2 -10  -110621.30 375.919   1
  -2  11   1 718.687 48.9759   1
   2 -11  -1 566.814 45.5025   1
  -2  12   1 866.443 59.4697   1
   2 -12  -1 939.041 62.2244   1
  -2  13   1 371.567 42.9717   1
   2 -13  -1  369.53 57.9526   1
  -2  14   1 5705.91 212.567   1
   2 -14  -1 5748.18 213.289   1
  -2  15   1 2436.17 181.721   1
   2 -15  -1 2388.78 161.298   1
  -2  16   1 740.919 67.1159   1
   2 -16  -1 814.514 90.3483   1
  -2  17   1 2276.63  201.01   1
   2 -17  -1 2166.65 163.689   1
  -2  18   1 1816.61 186.943   1
   2 -18  -1 2078.45 144.848   1
  -2  19   1 1331.94 104.977   1
   2 -19  -1 1362.89 82.5293   1
  -2  20   1 2154.92 134.788   1
  -2  21   1 131.888 66.5541   1
   2 -21  -1 88.3353 47.7048   1
  -2  22   1 293.115 80.7383   1
   2 -22  -1 415.383 63.7561   1
  -2  23   1 498.841 102.692   1
   2 -23  -1 638.466 96.8478   1
  -2  24   1 1390.67 158.006   1
   2 -24  -1 1886.85 162.805   1
  -2  25   1 420.835 125.887   1
   2 -25  -1 350.473 99.9383   1
  -2  26   1 932.645 290.153   1
   2 -26  -1 1233.93 104.773   1
  -2  27   1 20.2274  164.52   1
  -2  28   1 130.678  230.18   1
   2 -28  -1 23.6328  96.143   1
  -2  29   1 4.35427 266.681   1
   2 -29  -1 71.0729 173.767   1
   1  29  -1-44.7782 177.234   1
   1  28  -1 277.684  151.46   1
  -1 -27   1 241.679 135.869   1
   1  27  -1 232.277 125.229   1
  -1 -26   1 237.082 115.401   1
   1  26  -1 292.206 104.493   1
  -1 -25   1 628.978 104.189   1
   1  25  -1 393.314 108.579   1
  -1 -24   1 1392.27  130.18   1
   1  24  -1 1442.73  132.34   1
  -1 -23   1 426.274 208.656   1
   1  23  -1 428.898 81.1448   1
  -1 -22   1 413.934 154.555   1
   1  22  -1 842.662 87.3525   1
  -1 -21   1 619.349  77.271   1
   1  21  -1 624.194 76.7365   1
  -1 -20   1 776.229 142.413   1
   1  20  -1 859.495 81.0924   1
  -1 -19   1 1039.30 83.6783   1
   1  19  -1 1164.51 90.9386   1
  -1 -18   1 5525.60 364.573   1
   1  18  -1 5770.71 211.103   1
  -1 -17   1 1314.13 84.1981   1
   1  17  -1 1484.34 88.9705   1
  -1 -16   1 6875.00 448.388   1
   1  16  -1 7048.04  250.39   1
  -1 -15   1 2433.12 173.652   1
   1  15  -1 2502.49 111.791   1
  -1 -14   1 1227.69 76.0194   1
   1  14  -1 1089.06 68.3343   1
  -1 -13   1 1397.53 82.6433   1
   1  13  -1 1434.67 78.1159   1
  -1 -12   1 6849.23 381.306   1
   1  12  -1 6536.04 340.971   1
  -1 -11   1 4293.10 255.232   1
   1  11  -1 4758.79 241.215   1
  -1 -10   1 5255.01 294.814   1
   1  10  -1 5362.73 271.927   1
   1   9  -1 1126.71 86.4344   1
  -1  -8   1 7154.62 373.067   1
   1   8  -1 6998.52 248.013   1
  -1  -7   1 1457.77 87.0438   1
   1   7  -1 1714.10 91.0747   1
  -1  -6   111603.10 393.926   1
   1   6  -111097.60 362.319   1
  -1  -5   1 4864.64 190.887   1
   1   5  -1 4654.31 254.473   1
  -1  -4   1 2485.63 116.229   1
   1   4  -1 1974.59 94.8435   1
  -1  -3   128285.10 805.821   1
   1   3  -125898.30 763.723   1
  -1  -2   113501.50  426.52   1
   1   2  -113860.00 414.387   1
  -1  -1   1 2078.19  93.098   1
   1   1  -1 2236.34 144.414   1
  -1   0   1 1592.70 67.8924   1
   1   0  -1 1574.47 72.0739   1
   1  -1  -1 2247.52 89.3655   1
  -1   2   114096.90  426.76   1
   1  -2  -112373.80 529.871   1
  -1   3   126995.00 774.595   1
   1  -3  -125214.20 1021.61   1
  -1   4   1 1944.94 90.6822   1
   1  -4  -1 2392.62 111.185   1
  -1   5   1 4733.15 253.285   1
   1  -5  -1 4907.62 271.565   1
  -1   6   111043.70 342.658   1
   1  -6  -112388.90 411.073   1
  -1   7   1 1743.06 81.9245   1
   1  -7  -1 1624.23 102.181   1
  -1   8   1 7301.92 364.416   1
   1  -8  -1 6791.71  312.47   1
  -1   9   1 1174.13 58.8997   1
   1  -9  -1 1563.38 125.667   1
  -1  10   1 5092.15 180.631   1
   1 -10  -1 5272.77 222.016   1
  -1  11   1 4511.33 186.355   1
   1 -11  -1 4168.35 252.298   1
  -1  12   1 6709.86 283.727   1
   1 -12  -1 7128.40 339.867   1
  -1  13   1 1605.61 82.6486   1
   1 -13  -1 1426.43 97.9089   1
  -1  14   1 1126.67 70.5845   1
   1 -14  -1 1177.36 77.4646   1
  -1  15   1 2384.39 111.379   1
   1 -15  -1 2527.45  123.52   1
  -1  16   1 6008.27 236.866   1
   1 -16  -1 7014.77 317.796   1
  -1  17   1 1409.64 127.008   1
   1 -17  -1 1278.70 91.1906   1
  -1  18   1 5991.53 256.973   1
   1 -18  -1 6049.06 251.253   1
  -1  19   1 1074.18 89.7615   1
   1 -19  -1 867.644 167.644   1
  -1  20   1 996.433 93.9009   1
   1 -20  -1 1061.90 86.4785   1
  -1  21   1 593.058 92.7422   1
   1 -21  -1 655.301 87.2344   1
  -1  22   1 672.238 96.3636   1
   1 -22  -1 772.223 95.1563   1
  -1  23   1 428.214 101.451   1
   1 -23  -1 785.954 111.168   1
  -1  24   1 1242.68 227.368   1
   1 -24  -1 1853.19  146.02   1
  -1  25   1  529.48 133.462   1
  -1  26   1 246.474 126.943   1
   1 -26  -1 246.474 74.5302   1
  -1  27   1 213.174 136.732   1
   1 -27  -1 340.342 113.199   1
  -1  28   1-134.205 186.059   1
   1 -28  -1 261.656 97.7167   1
   1 -29  -1 29.1734 115.445   1
   0 -29   1-78.3587 163.962   1
   0 -28   1 90.5373  130.83   1
   0  28  -1-25.1569 114.978   1
   0 -27   1 166.566  96.679   1
   0  27  -1 349.323 131.597   1
   0 -26   1 94.9909 82.3726   1
   0  26  -1 8.02313 121.845   1
   0 -25   1  701.74 97.3513   1
   0  25  -1 620.712 105.521   1
   0 -24   1 165.962 75.2892   1
   0  24  -1 79.0286 75.8173   1
   0 -23   1 1637.69 127.349   1
   0  23  -1 1472.46 178.939   1
   0 -22   1 108.472 137.039   1
   0  22  -1 113.784 67.1806   1
   0 -21   1 397.983 80.0453   1
   0  21  -1 449.023  75.188   1
   0 -20   1 56.5251 50.4777   1
   0  20  -1 9.87339 55.9786   1
   0 -19   1 1575.82  131.24   1
   0  19  -1 1872.08 112.097   1
   0 -18   1 661.039 114.732   1
   0  18  -1 575.854 64.2846   1
   0 -17   1 9895.68 324.422   1
   0  17  -110081.70 337.526   1
   0 -16   1 468.004 59.5129   1
   0  16  -1 473.551  56.419   1
   0 -15   1 3970.73 269.542   1
   0  15  -1 3866.17 159.348   1
   0 -14   1 275.964 51.5989   1
   0  14  -1 256.607 61.2828   1
   0 -13   1 287.468 54.6129   1
   0  13  -1 503.954 69.0693   1
   0  12  -1 589.105 78.2502   1
   0 -11   115611.00  515.20   1
   0  11  -115713.30 454.952   1
   0 -10   1 2013.83 107.202   1
   0  10  -1 1881.36 89.4754   1
   0  -9   1 7517.86 439.979   1
   0   9  -1 7179.43 257.418   1
   0  -8   1 2357.27 108.013   1
   0   8  -1 2285.04 103.227   1
   0   7  -113754.80 433.617   1
   0  -6   1 1153.37 71.5209   1
   0   6  -1 1134.78  57.093   1
   0  -5   128406.20 1242.23   1
   0   5  -128028.10 1125.36   1
   0  -4   1 182.456  22.731   1
   0   4  -1 276.112  33.748   1
   0  -3   1 4246.72 162.124   1
   0   3  -1 4059.66  150.35   1
   0  -2   1 2085.60 91.2187   1
   0   2  -1 2087.06 84.8858   1
   0  -1   128122.30 1085.64   1
   0   1  -127394.30 744.505   1
   0   0   1 636.294 33.6189   1
   0   0  -1 536.212 35.0739   1
   0   1   128081.20 1042.62   1
   0  -1  -128401.60 1041.88   1
   0   2   1 2100.59  122.19   1
   0  -2  -1 2006.76 73.0128   1
   0   3   1 4089.74 204.153   1
   0  -3  -1 4201.85 141.786   1
   0   4   1 270.622 24.3435   1
   0  -4  -1 107.704 33.9388   1
   0  -5  -129906.20 1130.21   1
   0   6   1 1142.69 54.5959   1
   0  -6  -1 1193.67 64.0832   1
   0  -7  -114562.00 701.719   1
   0   8   1 2248.30 104.699   1
   0  -8  -1 2212.17 102.541   1
   0   9   1 7122.65 320.264   1
   0  -9  -1 7337.15 384.296   1
   0  10   1 1912.70 91.0185   1
   0 -10  -1 1747.06 83.1764   1
   0  11   115741.10 702.026   1
   0 -11  -115294.50 692.078   1
   0  12   1 651.623 49.6228   1
   0 -12  -1 536.728  61.684   1
   0  13   1 445.936 45.7347   1
   0 -13  -1 500.823  61.891   1
   0  14   1 166.421 61.9646   1
   0 -14  -1 191.486 41.7534   1
   0  15   1 3859.19 164.412   1
   0 -15  -1 3795.91 169.893   1
   0  16   1  510.78 56.9858   1
   0  17   110095.30 349.338   1
   0  18   1 547.404 70.9536   1
   0 -18  -1 503.378 64.4092   1
   0  19   1 1891.58 119.002   1
   0 -19  -1 1807.49 119.002   1
   0  20   1 131.935 62.4761   1
   0 -20  -1 119.833 65.0153   1
   0  21   1 388.259 81.3289   1
   0  22   1  137.86 88.3405   1
   0 -22  -1-20.6836 78.9297   1
   0  23   1 1490.70 136.905   1
   0 -23  -1 1748.16 118.053   1
   0  24   1 217.068 95.5022   1
   0 -24  -1-104.418 194.798   1
   0  25   1 746.996 156.097   1
   0 -25  -1 670.954 122.649   1
   0  26   1-143.127  245.49   1
   0 -26  -1 26.9571 110.616   1
   0  27   1 158.314 239.784   1
   0 -27  -1 165.883 142.497   1
   0  28   1 16.4428 160.227   1
   0 -28  -1 84.8848  105.64   1
   0 -29  -1  109.87  119.62   1
  -1  29  -1  112.04 198.112   1
   1 -28   1 408.909 410.351   1
  -1  28  -1 146.933 145.491   1
   1 -27   1 171.916 111.254   1
  -1  27  -1 105.038 110.631   1
   1 -26   1 234.468 96.6533   1
  -1  26  -1 331.122 109.789   1
   1 -25   1 541.212 98.2722   1
  -1  25  -1 476.616 105.841   1
   1 -24   1 1530.54  144.86   1
  -1  24  -1 1393.61 128.988   1
   1 -23   1 491.945 86.5497   1
  -1  23  -1 568.487 99.1185   1
   1 -22   1 867.389 82.2499   1
  -1  22  -1 850.509 98.6051   1
   1 -21   1 285.866 136.522   1
  -1  21  -1 553.002 77.6085   1
   1 -20   1 892.631 168.571   1
  -1  20  -1 1016.31  83.191   1
   1 -19   1 1140.95 148.922   1
  -1  19  -1 1352.84 95.5555   1
   1 -18   1 5608.68 309.588   1
  -1  18  -1 5972.68 223.976   1
   1 -17   1 1182.55  125.81   1
  -1  17  -1 1337.60 84.0745   1
   1 -16   1 6938.27 398.601   1
  -1  16  -1 6723.27 374.056   1
   1 -15   1 2338.79 171.754   1
  -1  15  -1 2425.29  168.61   1
   1 -14   1 914.781 113.926   1
  -1  14  -1 1090.24 95.8417   1
   1 -13   1 1281.53 141.556   1
  -1  13  -1 1419.79 75.4433   1
   1 -12   1 6349.14 266.726   1
  -1  12  -1 6846.24 250.583   1
   1 -11   1 4324.24 176.921   1
  -1  11  -1 4168.51 144.803   1
   1 -10   1 5113.58 207.056   1
  -1  10  -1 5181.92 178.771   1
   1  -9   1 1154.04 72.9875   1
  -1   9  -1 1522.51 72.9875   1
   1  -8   1 7373.23 285.608   1
  -1   8  -1 6993.35 257.701   1
   1  -7   1 1763.56 91.0347   1
  -1   7  -1 1633.34 119.025   1
   1  -6   111358.20 382.266   1
  -1   6  -111589.00 380.869   1
   1  -5   1 4838.96 261.542   1
  -1   5  -1 4880.47 170.127   1
   1  -4   1 2037.20  96.039   1
  -1   4  -1 2335.21 91.8195   1
   1  -3   126531.60 1021.50   1
  -1   3  -126704.60 1009.40   1
   1  -2   113970.30 594.646   1
  -1   2  -113065.70  540.60   1
   1  -1   1 2286.74 121.531   1
  -1   1  -1 2408.27 82.0122   1
   1   0   1 1523.76  77.146   1
  -1   0  -1 1588.30 81.5788   1
  -1  -2  -112325.80  448.57   1
   1   3   125414.70 948.453   1
  -1  -3  -129297.80 1043.63   1
   1   4   1 2387.57 91.4428   1
  -1  -4  -1 1985.13 79.7363   1
   1   5   1 4938.27 164.891   1
  -1  -5  -1 4633.92 163.444   1
   1   6   111416.80 508.039   1
  -1  -6  -111254.20 515.294   1
   1   7   1 1491.68 66.9648   1
  -1  -7  -1 1704.14 105.908   1
   1   8   1 6897.47 329.218   1
  -1  -8  -1 6902.48 251.549   1
   1   9   1 1665.18 78.2149   1
  -1  -9  -1 1152.74  61.728   1
   1  10   1 5348.69  194.95   1
  -1 -10  -1 5186.74 201.373   1
   1  11   1 4451.86 156.633   1
   1  12   1 6959.98 243.759   1
  -1 -12  -1 6517.38 221.663   1
   1  13   1 1455.24  81.574   1
  -1 -13  -1 1515.51 99.2762   1
   1  14   1 1198.58 107.747   1
  -1 -14  -1 1021.16 72.5329   1
   1  15   1 2681.95 114.477   1
  -1 -15  -1 2076.22 211.477   1
   1  16   1 6770.49 234.007   1
  -1 -16  -1 5820.06 371.322   1
   1  17   1 1526.76 119.937   1
  -1 -17  -1 1250.70   78.40   1
   1  18   1 5784.53 242.061   1
  -1 -18  -1 5567.34 215.848   1
   1  19   1 1129.57 86.2482   1
  -1 -19  -1 1054.66 85.5876   1
   1  20   1 978.775 148.708   1
  -1 -20  -1 910.646 86.4931   1
   1  21   1 557.448 100.584   1
   1  22   1 876.669 109.191   1
   1  23   1  594.94 126.354   1
  -1 -23  -1 460.748 95.9366   1
   1  24   1 1459.97 143.315   1
  -1 -24  -1 1257.51 126.199   1
   1  25   1 328.501 132.741   1
  -1 -25  -1 557.468 106.334   1
   1  26   1 292.702 147.056   1
  -1 -26  -1 279.148 105.682   1
   1  27   1 319.619 173.419   1
   1  28   1 2.66366  286.20   1
  -1 -28  -1 296.855 161.395   1
  -1 -29  -1 41.2717 116.019   1
  -2  29  -1 29.8266 256.778   1
   2 -28   1 32.4705 134.241   1
  -2  28  -1 58.2834 160.789   1
   2 -27   1 40.3867  117.33   1
  -2  27  -1 11.9762 131.191   1
   2 -26   1 1128.22 141.653   1
  -2  26  -1 1266.45 172.048   1
   2 -25   1 337.324 114.419   1
  -2  25  -1 322.706 225.606   1
   2 -24   1 1083.07 248.099   1
   2 -23   1 261.843 226.894   1
  -2  23  -1 540.913 99.6259   1
   2 -22   1  277.65 71.7686   1
  -2  22  -1 200.622 83.8016   1
   2 -21   1 141.934 72.8195   1
  -2  21  -1 96.2218 120.649   1
   2 -20   1 2019.37 159.174   1
  -2  20  -1 1768.91 184.726   1
   2 -19   1 1219.84 116.617   1
  -2  19  -1 1194.75 81.4976   1
   2 -18   1 2145.94 160.946   1
  -2  18  -1 1909.68 156.939   1
   2 -17   1 2328.83 128.081   1
  -2  17  -1 2097.00 154.727   1
   2 -16   1 709.114 67.2223   1
  -2  16  -1 787.952 67.8311   1
   2 -15   1 2619.26 146.649   1
  -2  15  -1 2436.76 118.941   1
   2 -14   1 5206.45 232.664   1
  -2  14  -1 5367.98 182.927   1
   2 -13   1 289.798  50.255   1
  -2  13  -1  349.33 45.6428   1
   2 -12   1 782.106 64.8078   1
  -2  12  -1  757.10 51.2588   1
   2 -11   1 672.641 57.6037   1
  -2  11  -1 483.397 46.6336   1
   2 -10   110455.80 370.685   1
  -2  10  -110580.10 324.866   1
   2  -9   1 577.191 46.9422   1
  -2   9  -1 380.376 35.7242   1
   2  -8   114036.10 453.258   1
  -2   8  -113404.60 407.436   1
   2  -7   1 1227.45 67.2801   1
  -2   7  -1 1119.85 55.2386   1
   2  -6   1 4238.59 252.104   1
  -2   6  -1 4164.74 140.629   1
   2  -5   1 8053.26 418.066   1
  -2   5  -1 7430.76  230.77   1
   2  -4   130155.30 827.187   1
  -2   4  -129589.80 804.367   1
   2  -3   1 4357.96 155.278   1
  -2   3  -1 4309.80 153.789   1
   2  -2   122723.20 919.657   1
  -2   2  -122491.00  600.54   1
   2  -1   114413.00 573.931   1
  -2   1  -113928.70 377.991   1
  -2   0  -115598.60 405.068   1
  -2  -1  -126007.80 817.709   1
   2   3   1 4953.42 202.341   1
   2   4   131582.50 1148.64   1
  -2  -4  -131775.80 1193.20   1
   2   5   1 7837.87 364.764   1
   2   7   1 1036.53 73.4229   1
  -2  -7  -1 1224.70 96.9544   1
  -2  -8  -114470.00 639.687   1
   2   9   1  439.75 36.4079   1
  -2  -9  -1  524.71 42.8065   1
   2  10   111112.60 345.847   1
   2  11   1 646.975 46.4831   1
  -2 -11  -1  616.20 50.0314   1
   2  12   1 777.176 49.2828   1
  -2 -12  -1 713.608 90.6941   1
   2  13   1 302.189 38.4762   1
  -2 -13  -1 394.104 45.6311   1
   2  14   1 5635.63 187.332   1
  -2 -14  -1 5463.19 303.746   1
   2  15   1 2708.96 116.392   1
  -2 -15  -1 2550.98 184.059   1
   2  16   1 828.908 62.2487   1
  -2 -16  -1 703.725 60.8554   1
   2  17   1 2156.93 122.575   1
  -2 -17  -1 1976.79 108.045   1
   2  18   1 1838.90 111.703   1
  -2 -18  -1 1704.58 116.479   1
   2  19   1 1326.01 131.434   1
  -2 -19  -1 1122.76 91.4791   1
   2  20   1 2058.10 124.112   1
  -2 -20  -1 1864.89 240.832   1
   2  21   1 54.6186  82.559   1
  -2 -21  -1 135.862 86.5918   1
   2  22   1 312.839  96.295   1
   2  23   1 596.082 192.915   1
  -2 -23  -1 144.868 248.992   1
   2  24   1 1473.00 242.793   1
  -2 -24  -1 1076.28 276.704   1
   2  25   1 345.059  116.20   1
  -2 -25  -1 253.356 121.776   1
   2  26   1  827.38 160.328   1
  -2 -26  -1  978.82 146.302   1
   2  27   1 11.3033 149.934   1
  -2 -27  -1 58.8211 128.945   1
   2  28   1 47.2283 162.049   1
  -2 -28  -1 84.2522 181.476   1
  -2 -29  -1-44.1724  180.22   1
   3 -28   1-30.4831 185.337   1
  -3  28  -1 103.738 186.856   1
  -3  27  -1 665.638 176.525   1
   3 -26   1 162.404 115.044   1
  -3  26  -1  220.21 132.917   1
   3 -25   1 3251.38  245.95   1
  -3  25  -1 2592.18  171.02   1
   3 -24   1 470.385   95.04   1
  -3  24  -1 510.307 108.145   1
   3 -23   1 697.963 119.668   1
  -3  23  -1 467.384  109.83   1
  -3  22  -1 4.13597  77.366   1
   3 -21   1 753.579 97.2921   1
  -3  21  -1 695.185 140.422   1
   3 -20   1 212.623 54.7685   1
  -3  20  -1  156.25  124.01   1
   3 -19   1 1700.66 144.965   1
  -3  19  -1 1687.99  158.77   1
   3 -18   1 44.8804 135.161   1
  -3  18  -1 44.3148 57.3593   1
   3 -17   1 458.242 128.338   1
  -3  17  -1 549.072 65.0208   1
   3 -16   1 354.936 53.8106   1
  -3  16  -1 358.598 53.8106   1
   3 -15   1 3957.83 191.977   1
  -3  15  -1 3894.26 164.524   1
   3 -14   1 469.265 56.4082   1
  -3  14  -1  471.18 47.4187   1
   3 -13   1 1258.90 115.035   1
  -3  13  -1 1701.31 89.4073   1
   3 -12   1 955.295 96.0507   1
  -3  12  -1 851.162 53.7608   1
   3 -11   1 2813.88 131.313   1
  -3  11  -1 2776.96 113.559   1
   3 -10   1 6734.06 247.008   1
  -3  10  -1 6898.49 232.454   1
   3  -9   119093.10  604.53   1
  -3   9  -120151.40 598.954   1
   3  -8   1 2397.42 109.546   1
  -3   8  -1 2297.79 94.0151   1
   3  -7   1 8857.27 334.629   1
  -3   7  -1 9674.35 316.185   1
   3  -6   1 819.178 62.0244   1
  -3   6  -1 711.506 49.1867   1
   3  -5   1 1857.08 95.0449   1
   3  -4   1 4573.57 254.064   1
  -3   4  -1 4477.67 237.569   1
   3  -3   116491.30  709.28   1
  -3   3  -115959.80 691.328   1
   3  -2   1 2661.66 108.249   1
  -3   2  -1 2961.28 111.819   1
   3  -1   111799.10 486.546   1
  -3   1  -111570.50 322.419   1
   3   0   1 341.832 30.0042   1
  -3  -2  -1 3233.47 135.518   1
  -3  -3  -116054.60 614.835   1
   3   4   1 4674.71 209.966   1
  -3  -4  -1 4856.51 218.444   1
   3   5   1 2225.32 122.453   1
  -3  -5  -1 2190.12 126.647   1
   3   6   1 820.933 42.2177   1
  -3  -6  -1 987.802 69.7107   1
   3   7   110156.70 438.695   1
  -3  -7  -1 9140.31 313.174   1
   3   8   1 2295.09 99.0106   1
  -3  -8  -1 2509.42  164.12   1
   3   9   120263.40 891.896   1
   3  10   1 6509.31 337.414   1
  -3 -10  -1 6601.15 341.656   1
   3  11   1 2816.58 107.061   1
   3  12   1 930.457 55.7659   1
  -3 -12  -1 851.101 55.7659   1
   3  13   1 1932.98 141.518   1
  -3 -13  -1 1378.41 75.7349   1
   3  14   1 572.746 49.2077   1
  -3 -14  -1 521.407 44.9572   1
   3  15   1 4137.42 143.544   1
   3  16   1 360.311 48.0475   1
  -3 -16  -1 312.978 53.6648   1
   3  17   1 517.562 65.2022   1
   3  18   1 134.209 59.1174   1
  -3 -18  -1 82.7665 64.6582   1
   3  19   1 1800.37 114.482   1
  -3 -19  -1 1519.77 184.815   1
   3  20   1 292.919  68.445   1
  -3 -20  -1 247.066 64.3005   1
   3  21   1 575.521 89.2427   1
  -3 -21  -1 813.939 108.279   1
   3  22   1 201.583 138.273   1
  -3 -22  -1 60.6084 85.1144   1
   3  23   1  330.72 107.033   1
  -3 -23  -1 600.391 109.766   1
   3  24   1 550.087 114.654   1
  -3 -24  -1  573.16 223.684   1
   3  25   1 2439.44 172.181   1
   3  26   1-26.8177  215.28   1
  -3 -26  -1 116.465 110.311   1
   3  27   1  354.36 152.836   1
  -3 -27  -1 826.179 141.075   1
   3  28   1 132.025 232.973   1
  -3 -28  -1 20.3643 139.759   1
   4 -28   1  15.281 116.676   1
   4 -27   1 165.895 124.899   1
  -4  27  -1-25.7632 118.922   1
   4 -26   1 1034.50 157.184   1
  -4  26  -1  920.74 137.241   1
   4 -25   1 460.491 130.947   1
  -4  25  -1 716.959 117.327   1
  -4  24  -1 1201.41 128.875   1
   4 -23   1  540.73  93.141   1
  -4  23  -1 349.366 170.803   1
   4 -22   1-72.9133 72.9133   1
  -4  22  -1 98.5926 132.999   1
   4 -21   1 312.813 96.4964   1
  -4  21  -1 248.491 161.336   1
   4 -20   1  199.83 63.4427   1
  -4  20  -1  115.26 66.0667   1
   4 -19   1 1008.23 89.9979   1
  -4  19  -1 975.184 90.5378   1
   4 -18   1 1026.80 89.2726   1
  -4  18  -1 879.495 83.1681   1
   4 -17   1 3949.24 195.776   1
  -4  17  -1 4039.05 189.996   1
   4 -16   1 2112.02 123.634   1
  -4  16  -1 2143.53 106.971   1
   4 -15   1 2234.83 146.576   1
  -4  15  -1 2255.69 103.654   1
   4 -14   1 3206.65 150.325   1
  -4  14  -1 3035.47 134.509   1
   4 -13   1 3001.17 134.931   1
  -4  13  -1 3096.50 122.614   1
   4 -12   1 1002.96 75.7419   1
  -4  12  -1 1044.17 62.4052   1
   4 -11   110391.00 362.501   1
  -4  11  -110522.50 326.594   1
   4 -10   1 9061.46 318.167   1
  -4  10  -1 9176.48 284.417   1
   4  -9   1 2732.24 136.661   1
  -4   9  -1 2992.37 188.301   1
   4  -8   122968.40 750.918   1
  -4   8  -122443.40 647.491   1
   4  -7   1 3786.27 165.713   1
  -4   7  -1 4269.91 228.727   1
   4  -6   1 3322.29  220.30   1
  -4   6  -1 3704.59 210.335   1
  -4   5  -1 8079.75 355.838   1
   4  -4   1 3551.10 150.107   1
  -4   4  -1 3695.55 198.497   1
   4  -3   1 69.6225 20.6175   1
  -4   3  -1 69.6225 21.3249   1
   4  -2   111953.10 405.122   1
   4  -1   1 6143.02  307.62   1
  -4   1  -1 6741.35  290.71   1
  -4   0  -1 4438.57 216.385   1
   4   1   1 6416.87 267.179   1
   4   2   111841.80 484.354   1
  -4  -2  -112464.10  347.04   1
  -4  -3  -1 74.3666  14.583   1
   4   4   1 3500.53 113.931   1
  -4  -4  -1 3660.94 129.884   1
  -4  -5  -1 8606.32  278.72   1
   4   6   1 3997.40 191.611   1
  -4  -6  -1 3365.42 139.377   1
   4   7   1 4120.21 206.276   1
  -4  -7  -1 4236.95 232.841   1
   4   8   123678.30 961.586   1
   4   9   1 2795.55 159.497   1
  -4  -9  -1 2730.64 161.606   1
   4  10   1 9070.58 401.338   1
   4  11   110251.20 331.777   1
  -4 -11  -1 9609.68 448.568   1
   4  12   1 1191.92 112.111   1
  -4 -12  -1 989.123 72.1331   1
   4  13   1 3295.51 123.037   1
  -4 -13  -1 3480.77 243.926   1
   4  14   1 3245.21 130.911   1
  -4 -14  -1 3296.71 195.987   1
   4  15   1 2093.22 102.074   1
  -4 -15  -1 1910.45 107.808   1
   4  16   1 1783.27 94.6183   1
  -4 -16  -1 1775.48 96.0351   1
   4  17   1 3637.55 158.522   1
  -4 -17  -1 3349.50 208.051   1
   4  18   1 860.297 71.0511   1
  -4 -18  -1 859.597 73.1528   1
   4  19   1 1045.31 89.4696   1
  -4 -19  -1 995.678 95.0965   1
   4  20   1  185.81 65.3755   1
  -4 -20  -1 128.739 70.9753   1
   4  21   1 262.497 86.0934   1
  -4 -21  -1 184.747 195.813   1
   4  22   1-30.6666 84.9623   1
  -4 -22  -1 43.2084 72.4317   1
   4  23   1 523.077 112.624   1
  -4 -23  -1 654.733 100.659   1
   4  24   1 1105.68 214.485   1
  -4 -24  -1 1358.31 332.562   1
   4  25   1 261.126 115.977   1
  -4 -25  -1 615.836  103.26   1
   4  26   1 786.492 149.803   1
  -4 -26  -1  881.31 153.771   1
   4  27   1-35.1544 292.892   1
  -4 -27  -1 18.4532 156.541   1
   4  28   1-15.4282 205.703   1
  -4 -28  -1 1.02414 129.537   1
   5 -27   1 4.13249 135.528   1
  -5  27  -1 31.1381 262.791   1
   5 -26   1 195.312 79.3391   1
  -5  26  -1  124.39 127.981   1
   5 -24   1 1018.68 144.775   1
  -5  24  -1 1045.43  216.64   1
   5 -23   1 284.352 91.0212   1
  -5  23  -1 252.672 90.5119   1
  -5  22  -1 1120.65  197.03   1
   5 -21   1-8.68134 61.8114   1
  -5  21  -1 162.459  72.019   1
   5 -20   1 401.152 77.3412   1
  -5  20  -1 329.538 75.2322   1
   5 -19   1 262.289 65.8218   1
  -5  19  -1 193.781 61.0715   1
   5 -18   1 4747.80 218.842   1
  -5  18  -1 5112.92 216.668   1
   5 -17   1 2011.59 124.921   1
  -5  17  -1 2053.82  116.47   1
   5 -16   1 5957.25 249.763   1
  -5  16  -1 6032.78 244.566   1
   5 -15   1 837.548 80.3475   1
  -5  15  -1 1049.81 75.5226   1
   5 -14   1-30.9054 87.7524   1
  -5  14  -1 17.3241 42.0346   1
   5 -13   1 568.971 59.1059   1
  -5  13  -1 520.679 49.6089   1
   5 -12   110149.10 362.488   1
  -5  12  -110946.50 325.999   1
   5 -11   1 2884.23 151.268   1
  -5  11  -1 2851.62 121.305   1
   5 -10   1 6258.44 250.451   1
  -5  10  -1 6237.39 216.505   1
   5  -9   1 2037.31 143.884   1
  -5   9  -1 2269.30 99.8117   1
   5  -8   1  531.75 45.9475   1
  -5   8  -1 709.861 47.3337   1
   5  -7   1 2522.70 130.418   1
  -5   7  -1 2292.04 103.096   1
   5  -6   1 8584.63 456.317   1
   5  -5   1 204.549 28.8912   1
  -5   5  -1 205.954 28.1887   1
   5  -4   1 2797.75 176.955   1
  -5   4  -1 2716.02 112.063   1
   5  -3   1  33.762 21.8115   1
  -5   3  -1 16.1525 26.7137   1
  -5   2  -1 8141.85 357.992   1
   5  -1   1 1363.39 69.0498   1
  -5   1  -1 1146.51 55.1144   1
   5   0   111735.20 526.838   1
   5   1   1 1253.99  59.451   1
   5   2   1 7950.62 377.685   1
  -5  -2  -1 7421.30 235.018   1
   5   3   1 7.59421 22.7163   1
  -5  -3  -1 33.7263 15.8075   1
  -5  -4  -1 2617.04 102.583   1
   5   5   1 206.177 24.1382   1
  -5  -5  -1 306.896 45.5292   1
   5   6   1 9399.69 438.024   1
  -5  -6  -1 9560.26 435.268   1
   5   7   1 2516.99 106.352   1
  -5  -7  -1 2585.12 113.331   1
   5   8   1 641.525 45.4384   1
  -5  -8  -1  655.50 67.1136   1
   5   9   1 2337.36 122.275   1
  -5  -9  -1 2156.04 136.318   1
   5  10   1 6600.08 226.846   1
   5  11   1 2766.81 105.131   1
  -5 -11  -1 3143.90 198.832   1
  -5 -12  -110144.30 459.922   1
   5  13   1 551.965  78.624   1
  -5 -13  -1 589.852 53.5989   1
   5  14   1 28.6081 54.3761   1
  -5 -14  -1 39.3591  43.694   1
   5  15   1 899.403 65.8119   1
  -5 -15  -1 850.739  122.36   1
   5  16   1 5228.83 211.365   1
  -5 -16  -1 5006.74 201.362   1
   5  17   1 1929.13 108.206   1
  -5 -17  -1 1872.17 105.381   1
   5  18   1 4423.00 296.408   1
  -5 -18  -1 4174.05 175.139   1
   5  19   1 150.489 79.1716   1
  -5 -19  -1 161.805 76.2999   1
   5  20   1 296.152 73.3357   1
  -5 -20  -1 401.953 80.4155   1
   5  21   1 12.7018  114.35   1
  -5 -21  -1 112.944 76.2336   1
   5  22   1 1432.04 129.362   1
  -5 -22  -1 1297.67 133.608   1
   5  23   1 206.324 103.133   1
  -5 -23  -1 390.262 105.346   1
   5  24   1 1112.47 143.024   1
  -5 -24  -1 1067.97 160.846   1
   5  25   1 160.432 199.974   1
  -5 -25  -1 207.743  103.10   1
   5  26   1 96.5116 145.562   1
  -5 -26  -1 211.302 128.927   1
   5  27   1 220.037 317.507   1
  -5 -27  -1 136.511 343.529   1
   5  28   1 264.996 331.205   1
  -5 -28  -1 83.8743 170.037   1
   6 -27   1-40.7633 151.252   1
   6 -26   1 167.496 82.5034   1
  -6  26  -1  197.45 269.333   1
   6 -25   1 405.154 98.4684   1
  -6  25  -1 301.036 122.683   1
   6 -24   1 582.573 82.3909   1
  -6  24  -1 467.467 114.105   1
   6 -23   1 2953.73 235.647   1
  -6  23  -1 1854.04 160.648   1
   6 -22   1 229.224 61.3147   1
  -6  22  -1 171.906 92.9975   1
   6 -21   1 643.109 68.8855   1
  -6  21  -1 495.792 91.5243   1
   6 -20   1 508.032 51.8726   1
  -6  20  -1 425.159 81.8606   1
   6 -19   1 1609.54 80.8857   1
  -6  19  -1 1599.18 104.757   1
   6 -18   1 743.928 101.027   1
  -6  18  -1 834.322 84.0044   1
  -6  17  -1 5952.58 344.276   1
   6 -16   1 581.985 95.9699   1
  -6  16  -1 535.687 123.072   1
   6 -15   1 2319.73 172.423   1
  -6  15  -1 2081.45  105.46   1
   6 -14   1 52.8674  39.665   1
  -6  14  -1 55.2608 47.4822   1
   6 -13   1 1895.45 102.707   1
  -6  13  -1 2165.76 107.636   1
   6 -12   1 1040.08 94.6908   1
  -6  12  -1 1242.78 70.5027   1
   6 -11   1 9549.73 329.859   1
  -6  11  -1 9469.08 294.036   1
   6 -10   1 705.646 55.1064   1
  -6  10  -1 741.484 53.1231   1
   6  -9   1 2179.77 116.078   1
  -6   9  -1 1869.38 86.3535   1
   6  -8   1 1194.84 76.5838   1
  -6   8  -1 1300.10 69.7214   1
   6  -7   1 6527.58  275.24   1
  -6   7  -1 6244.03 220.088   1
   6  -6   1 4457.32 275.488   1
  -6   6  -1 4736.26 178.353   1
  -6   5  -110258.50 464.933   1
   6  -4   1 3700.26 167.115   1
  -6   4  -1 4036.57 147.597   1
   6  -3   1 559.673 40.9969   1
  -6   3  -1 647.262 52.8124   1
   6  -2   1 8026.65 400.004   1
  -6   2  -1 8275.52 353.548   1
  -6   1  -114809.90 605.018   1
   6   0   1 5148.18  276.58   1
   6   2   1 7541.20 372.351   1
  -6  -2  -1 7266.71 344.932   1
   6   3   1 480.147 47.1874   1
  -6  -3  -1 698.363 56.7787   1
  -6  -4  -1 3821.28 139.663   1
  -6  -5  -110974.60 522.188   1
   6   6   1 4663.82 178.386   1
  -6  -6  -1 4495.08 162.565   1
   6   7   1 6393.09 302.429   1
  -6  -7  -1 6094.11 296.914   1
   6   8   1 1302.81 84.2119   1
  -6  -8  -1 1064.10 59.8527   1
   6   9   1 1937.65 81.9167   1
  -6  -9  -1 2032.86 100.785   1
   6  10   1 790.648 53.4827   1
  -6 -10  -1 973.749 95.7577   1
   6  11   1 9821.42 419.747   1
   6  12   1 1264.80 68.2805   1
  -6 -12  -1 1217.16 91.7373   1
   6  13   1 2216.27 142.687   1
  -6 -13  -1 1913.09 101.278   1
   6  14   1 27.1528 70.0577   1
  -6 -14  -1 21.4582 87.8993   1
   6  15   1 1828.10 95.1371   1
  -6 -15  -1 1692.93 172.363   1
   6  16   1 656.222 77.8942   1
  -6 -16  -1  459.65 71.4873   1
   6  17   1 5342.74 192.737   1
  -6 -17  -1 4997.22  349.07   1
   6  18   1 603.549 77.6528   1
  -6 -18  -1 656.317 85.5165   1
   6  19   1 1573.32 98.2411   1
  -6 -19  -1 1376.13 121.032   1
   6  20   1 434.032 114.712   1
  -6 -20  -1 498.147 95.5039   1
   6  21   1 630.839 94.5367   1
  -6 -21  -1 535.646 93.8235   1
   6  22   1 306.222 129.547   1
  -6 -22  -1 225.838 82.5469   1
   6  23   1 2208.24 172.101   1
   6  24   1 565.856 126.787   1
  -6 -24  -1 563.574 258.898   1
   6  25   1 372.753 222.198   1
  -6 -25  -1 359.873 119.182   1
   6  26   1 352.877 171.156   1
  -6 -26  -1 194.768 330.135   1
   6  27   1 138.603 147.557   1
  -6 -27  -1 27.7524 150.499   1
   6  28   1 194.451  368.47   1
  -6 -28  -1-54.3905  240.44   1
  -7  27  -1 141.866 304.386   1
   7 -26   1 275.679 95.6419   1
  -7  26  -1 75.7516  162.74   1
   7 -25   1 1457.46 125.792   1
  -7  25  -1 1263.58 197.989   1
   7 -24   1 961.418 99.3185   1
  -7  24  -1 773.016  123.98   1
  -7  23  -1 324.934  118.18   1
   7 -22   1 1000.21 84.3985   1
  -7  22  -1 824.421 114.341   1
   7 -21   1 922.541 103.594   1
  -7  21  -1  722.25 116.501   1
   7 -20   1  181.40  54.308   1
  -7  20  -1  266.12 136.058   1
   7 -19   1 1376.18 127.969   1
  -7  19  -1 1194.61 165.884   1
   7 -18   1 1522.88 116.267   1
  -7  18  -1 1331.15 106.962   1
   7 -17   1 319.867 67.8776   1
  -7  17  -1 288.586 120.409   1
   7 -16   1 2829.51 123.965   1
  -7  16  -1 3016.84 138.729   1
   7 -15   1 2321.44 103.051   1
  -7  15  -1 2369.30 116.545   1
   7 -14   1 161.386 42.9437   1
  -7  14  -1 231.048  60.373   1
   7 -13   1 141.139 36.5022   1
  -7  13  -1 126.759 52.0252   1
   7 -12   1 777.773 70.7219   1
  -7  12  -1  690.43 55.9375   1
   7 -11   1 945.068 63.6811   1
  -7  11  -1 846.721 56.1058   1
   7 -10   1 3198.75  149.56   1
  -7  10  -1 3399.89  137.26   1
   7  -9   1 3333.07 150.998   1
  -7   9  -1 3434.20  133.31   1
   7  -8   1 774.591  87.341   1
   7  -7   1 1015.54 65.4232   1
  -7   7  -1 989.926 81.5948   1
   7  -6   1 4256.63 184.254   1
  -7   6  -1 4189.98 159.781   1
   7  -5   1 5844.29 325.977   1
  -7   5  -1 6018.55 282.914   1
   7  -4   1 3431.80 200.735   1
  -7   4  -1 3707.25 205.512   1
   7  -2   1 4144.81 171.896   1
  -7   2  -1 3747.65 224.593   1
   7  -1   1 6463.62 315.767   1
   7   0   112027.70 542.882   1
   7   1   1 6336.59 221.275   1
   7   2   1 3581.88 180.223   1
  -7  -2  -1 4096.77  147.62   1
   7   3   110837.90 501.386   1
  -7  -3  -111701.20  517.69   1
   7   4   1 3554.22  205.09   1
  -7  -4  -1 3654.39 216.668   1
  -7  -5  -1 6459.56 348.403   1
   7   6   1 4121.36 233.169   1
  -7  -6  -1 4104.19 155.655   1
   7   7   1 867.442 53.0247   1
  -7  -7  -1 925.325 57.1971   1
   7   8   1 726.641 45.7322   1
  -7  -8  -1 720.444 61.6439   1
   7   9   1 3717.93  133.05   1
  -7  -9  -1 3145.98 176.266   1
  -7 -10  -1 3384.99 141.525   1
   7  11   1 1016.12 60.5602   1
  -7 -11  -1  923.91 81.7008   1
   7  12   1 789.396  86.284   1
  -7 -12  -1 666.321  54.436   1
   7  13   1  178.91 44.7447   1
  -7 -13  -1 185.262 39.0319   1
   7  14   1 217.078  77.553   1
  -7 -14  -1 176.472 49.0994   1
   7  15   1 2106.18 108.342   1
  -7 -15  -1 1910.17 101.908   1
   7  16   1 2362.27 131.251   1
  -7 -16  -1 2143.29  129.83   1
   7  17   1 258.267  62.779   1
  -7 -17  -1 224.712 73.4828   1
   7  18   1 1254.22 102.776   1
  -7 -18  -1 1377.78 232.007   1
   7  19   1 966.232 151.597   1
  -7 -19  -1 1182.90 102.256   1
   7  20   1 185.363 140.078   1
  -7 -20  -1 118.567 89.0692   1
   7  21   1 922.923 179.777   1
  -7 -21  -1 1066.50 115.981   1
   7  22   1 954.911 117.867   1
  -7 -22  -1  839.92 125.264   1
   7  23   1 318.562 118.021   1
  -7 -23  -1 301.863 103.655   1
   7  24   1 813.171  129.38   1
  -7 -24  -1 953.611 143.569   1
   7  25   1 716.072 263.868   1
  -7 -25  -1 1378.33 170.624   1
   7  26   1 346.973 176.711   1
  -7 -26  -1 163.737 171.183   1
   7  27   1 348.515 150.116   1
  -7 -27  -1  413.97 210.146   1
   8 -26   1 807.323  128.57   1
  -8  26  -1  580.11 265.943   1
   8 -25   1 313.995 79.4407   1
  -8  25  -1 52.3342 142.861   1
   8 -24   1 1270.93 117.883   1
  -8  24  -1 761.652 147.812   1
   8 -23   1 586.914 81.9091   1
  -8  23  -1 449.022 123.917   1
   8 -22   1 26.4652 56.4521   1
  -8  22  -1 152.831  87.883   1
   8 -21   1 308.733  64.309   1
  -8  21  -1 232.662 97.6894   1
   8 -20   1 2063.86 131.695   1
  -8  20  -1 1771.12 143.427   1
   8 -19   1  605.23 64.6804   1
  -8  19  -1 461.049 87.8502   1
   8 -18   1 1772.02 101.385   1
  -8  18  -1 1411.19 152.073   1
   8 -17   1 199.632 47.1982   1
  -8  17  -1 99.0288 59.5376   1
   8 -16   1 618.416  55.305   1
  -8  16  -1 677.436  72.169   1
   8 -15   1 360.994 43.9151   1
  -8  15  -1 426.571 57.9847   1
   8 -14   1 4554.07 175.823   1
  -8  14  -1 4214.63 164.668   1
   8 -13   1 392.035 43.6641   1
  -8  13  -1 457.536  55.769   1
   8 -12   1 150.176 37.2638   1
  -8  12  -1 130.072 46.7222   1
   8 -11   1 715.491 81.9306   1
  -8  11  -1 828.975 74.6294   1
   8 -10   1 3113.43 142.269   1
  -8  10  -1 3616.06 143.496   1
   8  -9   1 1829.76 97.6701   1
  -8   9  -1 1895.09 130.648   1
   8  -8   1 7465.28 386.561   1
  -8   8  -1 7260.03 360.127   1
   8  -7   1 254.609 48.4114   1
  -8   7  -1  244.78 38.5924   1
   8  -6   1-23.1574 41.7024   1
  -8   6  -1 7.30111   29.13   1
   8  -5   1 474.112  42.697   1
  -8   5  -1 608.159 76.0426   1
  -8   4  -111960.50  364.71   1
   8  -3   1 2772.74 121.745   1
  -8   3  -1 2537.38 166.089   1
   8  -2   119536.40 862.164   1
   8  -1   1 5407.28 279.655   1
   8   0   1 2311.47 103.778   1
  -8   0  -1 2214.45 152.295   1
   8   1   1 5156.85 189.355   1
  -8  -1  -1 5071.27 257.424   1
   8   2   119424.80  766.59   1
  -8  -2  -119511.80 574.471   1
   8   3   1 2528.69 132.288   1
  -8  -3  -1 3222.64  189.67   1
  -8  -4  -111553.20 377.493   1
   8   5   1 514.293 40.6853   1
  -8  -5  -1  485.15 39.3338   1
  -8  -6  -1 8.87331 23.1625   1
   8   7   1 186.811 28.0283   1
  -8  -7  -1 192.944 29.4462   1
  -8  -8  -1 7245.38  256.54   1
   8   9   1 1846.03 130.671   1
  -8  -9  -1 1693.22 78.8401   1
   8  10   1 3838.57 205.017   1
  -8 -10  -1 3352.74 179.998   1
   8  11   1 771.752 74.7193   1
  -8 -11  -1 764.807 74.0238   1
   8  12   1 105.248 59.6328   1
  -8 -12  -1 36.4761 74.3494   1
   8  13   1 435.145 49.2795   1
  -8 -13  -1 319.644 55.6472   1
   8  14   1 3511.43  145.48   1
  -8 -14  -1 3428.08 271.175   1
   8  15   1 332.703 57.3572   1
  -8 -15  -1  256.97 66.5111   1
   8  16   1 518.568 70.2363   1
  -8 -16  -1 524.926  75.888   1
   8  17   1 159.249 65.3896   1
  -8 -17  -1 157.125 72.5155   1
   8  18   1 1028.40 164.001   1
  -8 -18  -1 1499.13 111.957   1
   8  19   1 500.404 86.7459   1
  -8 -19  -1 685.365 83.8901   1
   8  20   1 1938.86 141.003   1
  -8 -20  -1 2007.59 147.543   1
   8  21   1 343.329 101.971   1
  -8 -21  -1 228.878 195.175   1
   8  22   1 -27.762 105.804   1
  -8 -22  -1-38.2737 78.0422   1
   8  23   1 268.829 124.299   1
  -8 -23  -1 317.805 101.808   1
   8  24   1 867.771 150.645   1
  -8 -24  -1 1152.64 141.624   1
   8  25   1 79.6183  139.78   1
  -8 -25  -1-81.3807 404.374   1
   8  26   1 306.178 191.834   1
  -8 -26  -1 597.427 174.925   1
   8  27   1 2.36937  237.95   1
  -8 -27  -1 9.47748 208.161   1
   9 -26   1  86.687  117.28   1
  -9  26  -1 24.6683 186.138   1
   9 -25   1 613.875  107.01   1
  -9  25  -1 563.414 155.461   1
   9 -24   1  208.94 81.1179   1
  -9  24  -1 141.227 133.053   1
   9 -23   1 204.342 65.6172   1
  -9  23  -1 125.929 122.175   1
   9 -22   1 56.5857 67.6838   1
  -9  22  -1   32.84 123.726   1
   9 -21   1 430.527 67.5912   1
  -9  21  -1 237.541  180.76   1
   9 -20   1 467.003 66.2344   1
  -9  20  -1 486.371 165.823   1
   9 -19   1  756.14  67.681   1
  -9  19  -1 790.465 119.403   1
   9 -18   1 830.926 63.9687   1
  -9  18  -1 788.461 94.7022   1
   9 -17   1  55.632 41.2195   1
  -9  17  -1  26.807 64.0705   1
   9 -16   1 182.225  68.528   1
  -9  16  -1 214.716  72.572   1
   9 -15   1 1499.88 77.5883   1
  -9  15  -1 1446.26 97.3575   1
   9 -14   1 1486.78 78.6678   1
  -9  14  -1 1568.10 95.2108   1
   9 -13   1 2095.06 97.9103   1
  -9  13  -1 1964.67 110.053   1
   9 -12   1 3273.56 139.116   1
  -9  12  -1 3142.90 144.231   1
   9 -11   1 1777.55 87.1217   1
  -9  11  -1 1879.74 143.993   1
   9 -10   1 2900.52 129.746   1
  -9  10  -1 3090.37  132.71   1
   9  -9   1 5791.32 223.257   1
  -9   9  -1 6220.84 295.057   1
   9  -8   1 700.925 57.6698   1
  -9   8  -1 797.074 71.9677   1
  -9   7  -1 4561.58 213.153   1
   9  -6   1 2019.76 155.308   1
  -9   6  -1 2182.11 93.9837   1
   9  -5   1 1850.38 87.8708   1
   9  -4   1 2139.98 133.542   1
  -9   4  -1 2177.75 136.786   1
  -9   3  -1 9635.39 294.924   1
   9  -2   1 2298.86 105.967   1
  -9   2  -1 2363.99 126.387   1
   9  -1   1 1116.11  62.768   1
  -9   1  -1 1003.17 59.4265   1
   9   0   1 656.712 66.8643   1
  -9   0  -1 731.477 46.3308   1
   9   1   1 944.646 53.7478   1
   9   2   1 2208.43 161.533   1
  -9  -2  -1 2188.47 91.0763   1
  -9  -3  -1 9852.84 434.497   1
   9   4   1 2032.49 98.2775   1
  -9  -4  -1 2077.95 100.929   1
  -9  -5  -1 1786.77 85.1558   1
   9   6   1 2158.41 130.634   1
  -9  -6  -1 2040.58 96.9585   1
  -9  -7  -1 3987.36 259.086   1
   9   8   1 767.508 64.6115   1
  -9  -8  -1 651.258 50.2849   1
  -9  -9  -1 6048.39 242.554   1
   9  10   1 3134.98 165.465   1
  -9 -10  -1 2850.73 195.706   1
   9  11   1 1521.16 119.344   1
  -9 -11  -1 1897.77 157.275   1
   9  12   1 2626.76 163.533   1
  -9 -12  -1 3111.80 137.912   1
   9  13   1 1684.91 96.0011   1
  -9 -13  -1 1748.95 96.0011   1
   9  14   1 1244.93 81.0104   1
  -9 -14  -1 1190.45 94.2673   1
   9  15   1 1292.10 83.3897   1
  -9 -15  -1 1271.76 88.2632   1
   9  16   1 239.837 66.8481   1
  -9 -16  -1 153.343 59.7871   1
   9  17   1 48.7477 108.107   1
  -9 -17  -1 50.1551 67.8609   1
   9  18   1 967.769 134.394   1
  -9 -18  -1 802.124 112.337   1
   9  19   1 638.089 143.574   1
  -9 -19  -1 775.887 101.193   1
   9  20   1  425.08  110.64   1
  -9 -20  -1  575.74 108.477   1
   9  21   1 379.823 96.6481   1
  -9 -21  -1 344.136 107.011   1
   9  22   1 30.6398 105.035   1
  -9 -22  -1-29.1251 98.9268   1
   9  23   1 186.953 129.941   1
  -9 -23  -1 76.2531 121.951   1
   9  24   1 149.151 189.454   1
  -9 -24  -1 167.133 312.015   1
   9  25   1 486.469 171.002   1
  -9 -25  -1 121.886  427.87   1
   9  26   1-137.594 269.766   1
  10 -25   1 91.7717  87.125   1
 -10  25  -1 22.5713 115.892   1
  10 -24   1  63.716 85.3811   1
 -10  24  -1  216.63 144.615   1
  10 -23   1 506.764 84.9305   1
 -10  23  -1  322.81 121.501   1
  10 -22   1 49.3925 58.2243   1
 -10  22  -1 94.5946 120.021   1
  10 -21   1 110.409 53.4588   1
 -10  21  -1 14.3707 106.957   1
  10 -20   1 166.774 58.7994   1
 -10  20  -1 160.022 103.654   1
  10 -19   1 606.037 64.3759   1
 -10  19  -1 514.969 101.071   1
  10 -18   1 677.752 64.9133   1
 -10  18  -1 694.926 99.7428   1
  10 -17   1 3089.92 151.804   1
 -10  17  -1 2847.51 173.992   1
  10 -16   1 969.904 66.6237   1
 -10  16  -1 866.069 156.767   1
  10 -15   1 1046.33 67.5261   1
 -10  15  -1 903.765 90.5436   1
  10 -14   1 1832.18 92.7246   1
 -10  14  -1 1881.32 115.243   1
  10 -13   1 2630.28 115.078   1
 -10  13  -1 2999.65 145.014   1
  10 -12   1 1409.69 85.1973   1
 -10  12  -1 1410.81 144.545   1
  10 -11   1 8190.35 409.457   1
  10 -10   1 4476.07 180.919   1
 -10  10  -1 4657.56 242.716   1
  10  -9   1 4100.39 151.423   1
  10  -8   1 4450.57 268.916   1
 -10   8  -1 4920.31 167.034   1
  10  -7   1 4257.93 166.524   1
 -10   7  -1 4911.96 266.097   1
  10  -6   1 1858.03 88.8663   1
 -10   6  -1 2416.46 145.898   1
  10  -5   1 7026.50 352.251   1
  10  -4   1 1246.94  72.257   1
 -10   4  -1 1184.74 80.3798   1
  10  -3   1 1359.60 88.7318   1
 -10   3  -1 1355.81 64.0213   1
  10  -2   1 153.865 37.0125   1
 -10   2  -1 255.365 42.7864   1
  10  -1   1 1533.62 73.8734   1
 -10   1  -1 1344.81 103.377   1
 -10   0  -1 393.703 34.1995   1
  10   1   1 1420.05 71.2726   1
 -10  -1  -1 1580.12 103.036   1
  10   2   1 250.493 32.5371   1
 -10  -2  -1 207.587  29.945   1
  10   3   1 1315.57  94.697   1
 -10  -3  -1 1286.86 67.2795   1
 -10  -4  -1 1296.60 64.9374   1
 -10  -5  -1 6872.93  242.35   1
  10   6   1 2212.44 127.679   1
 -10  -6  -1 2075.49 109.187   1
 -10  -7  -1 4589.54 175.473   1
 -10  -8  -1 4091.06 166.369   1
  10   9   1 4107.53 218.202   1
 -10  -9  -1 3348.87 232.955   1
 -10 -10  -1 3984.96 174.745   1
  10  11   1 7559.45 384.443   1
 -10 -11  -1 7124.86 277.327   1
  10  12   1 1257.67 102.212   1
 -10 -12  -1 1207.22 80.4018   1
  10  13   1 1860.51 186.874   1
 -10 -13  -1 1980.97 111.601   1
  10  14   1 1369.43 150.644   1
 -10 -14  -1 1533.13 98.3413   1
 -10 -15  -1 793.074 78.1557   1
  10  16   1  885.61 120.355   1
 -10 -16  -1 1003.19  178.80   1
  10  17   1 2541.00 159.155   1
 -10 -17  -1 2782.89 161.937   1
  10  18   1 695.815  97.077   1
 -10 -18  -1 768.091 93.5486   1
  10  19   1 503.339 151.698   1
 -10 -19  -1 651.469 94.9298   1
  10  20   1 121.881 143.861   1
 -10 -20  -1 245.165 240.048   1
  10  21   1 27.2149 105.083   1
 -10 -21  -1 117.931  104.33   1
  10  22   1  48.903 119.041   1
  10  23   1  261.01  117.12   1
 -10 -23  -1 452.649 141.404   1
  10  24   1 242.388 131.175   1
 -10 -24  -1 388.141 153.084   1
 -10 -25  -1 284.783 164.038   1
  11 -24   1  254.88 135.564   1
 -11  24  -1 87.6739 174.602   1
  11 -23   1 56.6267 89.9144   1
 -11  23  -1 30.1726 119.424   1
  11 -22   1 515.227 89.5517   1
 -11  22  -1 461.928 140.618   1
  11 -21   1 160.801 65.3276   1
 -11  21  -1 83.2381 113.343   1
  11 -20   1 121.002  102.95   1
 -11  20  -1 80.5319 97.6117   1
  11 -19   1  404.94 92.2983   1
 -11  19  -1 288.811 128.007   1
  11 -18   1 3509.15 165.752   1
 -11  18  -1 3233.72 194.922   1
  11 -17   1  616.58 61.2494   1
 -11  17  -1 590.211 92.3092   1
  11 -16   1 2647.34 129.709   1
 -11  16  -1 2438.27 151.101   1
  11 -15   1 502.367 50.6153   1
 -11  15  -1 457.505 69.4102   1
  11 -14   1 174.907 37.8081   1
 -11  14  -1 282.507 63.3923   1
  11 -13   1 185.276  39.676   1
 -11  13  -1 30.6441  56.248   1
  11 -12   1 3245.42 132.062   1
  11 -11   1 499.382  45.781   1
 -11  11  -1 454.125 56.2964   1
  11 -10   1 2933.17 122.299   1
 -11  10  -1 2835.14  123.90   1
  11  -9   1 1215.31 120.713   1
 -11   9  -1 1268.19 74.4107   1
  11  -8   1 530.341 59.6683   1
 -11   8  -1 596.783 88.3811   1
  11  -7   1 1721.66 84.9841   1
 -11   7  -1 2013.30 171.056   1
  11  -6   1 2830.52 103.386   1
  11  -5   1 2080.72 126.942   1
 -11   5  -1 1779.31 83.6462   1
  11  -4   1 2764.80 131.099   1
 -11   4  -1 2548.92 132.895   1
  11  -3   1 1110.67 62.6492   1
 -11   3  -1 1197.69 90.6517   1
  11  -2   1 277.631 34.9987   1
 -11   2  -1 294.238 45.4381   1
  11  -1   1 657.257 63.8023   1
 -11   1  -1 793.549 63.1854   1
  11   0   1 4963.83 259.569   1
 -11   0  -1 4826.55 219.667   1
  11   1   1 648.726 43.9525   1
 -11  -1  -1 587.846 60.3149   1
  11   2   1 294.364 35.3622   1
 -11  -2  -1 290.589 53.0687   1
 -11  -3  -1 1217.02 67.9511   1
  11   4   1 2948.87 133.447   1
 -11  -4  -1 3048.48 124.503   1
  11   5   1 2008.58 139.317   1
 -11  -5  -1 2271.78 151.505   1
 -11  -6  -1 3158.25 236.812   1
  11   7   1 1692.05  119.39   1
 -11  -7  -1 1839.32 173.895   1
 -11  -8  -1 510.776 50.9026   1
  11   9   1 937.891 80.6598   1
 -11  -9  -1  964.82 62.3386   1
 -11 -10  -1 2271.38 104.847   1
 -11 -11  -1 391.278 53.7357   1
  11  12   1 2593.58 189.476   1
 -11 -12  -1 2572.89  199.43   1
  11  13   1 85.2129 69.1277   1
 -11 -13  -1 199.319 53.7109   1
 -11 -14  -1 201.344 58.7858   1
 -11 -15  -1 411.337 68.7877   1
  11  16   1 1860.62  187.03   1
 -11 -16  -1 2653.38 169.812   1
  11  17   1 435.739 89.0619   1
 -11 -17  -1 531.039 98.1291   1
  11  18   1 3464.42 273.051   1
 -11 -18  -1 3325.75  201.61   1
 -11 -19  -1 304.326 91.7669   1
  11  20   1 120.574 89.3393   1
 -11 -20  -1 81.1241  101.25   1
  11  21   1 229.472 111.623   1
  11  22   1 341.992 186.983   1
 -11 -22  -1 630.721  129.57   1
  11  23   1 41.7209 204.058   1
  11  24   1 392.148 145.983   1
 -11 -24  -1  663.19 184.671   1
  12 -24   1 297.515 230.252   1
 -12  24  -1 176.262 352.524   1
  12 -23   1 169.437 147.169   1
 -12  23  -1 81.8643 188.787   1
  12 -22   1  20.601 81.1877   1
 -12  22  -1 149.014  155.70   1
  12 -21   1 562.542 86.3256   1
 -12  21  -1 664.089 253.037   1
  12 -20   1 818.308 93.5734   1
 -12  20  -1  897.21 131.992   1
  12 -19   1 448.336 73.9975   1
 -12  19  -1 636.006 109.299   1
  12 -18   1 789.015 80.5996   1
  12 -17   1 2116.04  129.48   1
 -12  17  -1 1887.32 222.644   1
  12 -16   1 262.335 52.5762   1
 -12  16  -1 266.041 93.5045   1
  12 -15   1 616.058 58.9672   1
 -12  15  -1 590.319 87.5409   1
  12 -14   1 283.834 48.8038   1
 -12  14  -1 192.392 90.9706   1
  12 -13   1 344.839  43.337   1
 -12  13  -1  370.84 80.9184   1
  12 -12   1 374.489 46.6514   1
 -12  12  -1 264.053  60.851   1
  12 -11   1 1714.65 102.716   1
 -12  11  -1 2134.01 123.747   1
  12 -10   1 538.978 81.8844   1
 -12  10  -1 469.912 68.0876   1
  12  -9   1 529.686 48.0937   1
 -12   9  -1 553.749 64.8248   1
  12  -8   1 361.371 40.0179   1
 -12   8  -1 528.491 73.1333   1
  12  -7   1 1237.40 67.4898   1
 -12   7  -1 1223.77 126.856   1
  12  -6   1 279.948 38.2484   1
 -12   6  -1 400.268 83.1759   1
  12  -5   1 4356.43 213.083   1
 -12   5  -1 4271.30 231.129   1
  12  -4   1 4867.04 286.125   1
 -12   4  -1 4756.04  154.52   1
  12  -3   1 1949.92 94.5612   1
 -12   3  -1 1876.86 122.939   1
  12  -2   1 4983.11 194.264   1
 -12   2  -1 5321.80 225.367   1
  12  -1   1 3866.29  208.18   1
 -12   1  -1 3831.90 179.748   1
  12   0   1 193.412 45.4844   1
 -12   0  -1 214.967 47.3215   1
 -12  -1  -1 3689.01 134.063   1
  12   2   1 5385.09 264.097   1
 -12  -2  -1 5424.04 294.527   1
  12   3   1 2133.65 129.313   1
 -12  -3  -1 2006.17 136.077   1
  12   4   1 5325.23 190.082   1
 -12  -4  -1 5556.66 291.928   1
  12   5   1 4163.94 172.068   1
 -12  -5  -1 4303.70 282.668   1
  12   6   1 304.463 56.8834   1
 -12  -6  -1  310.74 41.8993   1
 -12  -7  -1 986.628 123.312   1
 -12  -8  -1 353.417 46.2155   1
  12   9   1 343.576 77.1363   1
 -12  -9  -1 411.824 45.8845   1
  12  10   1 232.968 74.4637   1
 -12 -10  -1 288.793 46.8349   1
 -12 -11  -1 1470.52 95.6873   1
 -12 -12  -1 380.383 59.2593   1
  12  13   1 381.664   86.07   1
 -12 -13  -1 336.334 75.5605   1
 -12 -14  -1 206.946 61.6724   1
 -12 -15  -1 673.813 79.2005   1
  12  16   1 165.425  98.695   1
 -12 -16  -1 169.548 146.397   1
 -12 -17  -1 2415.42 149.083   1
  12  18   1 721.861 99.3653   1
 -12 -18  -1 850.357 121.382   1
  12  19   1 403.407 101.763   1
 -12 -19  -1 629.631 122.285   1
  12  20   1 768.381 126.683   1
 -12 -20  -1 956.824 150.289   1
  12  21   1 85.5027 183.122   1
 -12 -21  -1 426.788 128.254   1
  12  22   1 124.484 128.889   1
 -12 -22  -1-36.5299 155.811   1
  12  23   1  262.44 145.282   1
 -12 -23  -1 471.558 170.402   1
  12  24   1 51.9384 243.812   1
  13 -23   1 153.904 162.365   1
 -13  23  -1 55.6631 326.594   1
  13 -22   1 261.572 161.688   1
 -13  22  -1 140.829 238.566   1
  13 -21   1  528.78 101.397   1
 -13  21  -1 655.648 370.346   1
  13 -20   1  148.47 71.2561   1
 -13  20  -1 219.726  136.52   1
  13 -19   1 940.199 96.0915   1
 -13  19  -1 937.176 142.106   1
  13 -18   1 348.925 64.1971   1
 -13  18  -1 170.381 136.084   1
  13 -17   1 252.848 63.8054   1
 -13  17  -1 478.032 216.744   1
  13 -16   1  147.49 56.8541   1
 -13  16  -1 196.947 183.528   1
  13 -15   1 349.332 54.7767   1
 -13  15  -1 402.733 86.5307   1
  13 -14   1  242.44 54.9544   1
 -13  14  -1 142.686 175.003   1
  13 -13   1 935.059  65.685   1
  13 -12   1 86.3887 39.1835   1
 -13  12  -1 82.5978 84.4705   1
  13 -11   1 625.823 55.1626   1
 -13  11  -1 931.301 135.738   1
  13 -10   1  179.60 39.5469   1
 -13  10  -1 230.406 146.937   1
  13  -9   1 2313.74 139.717   1
  13  -8   1 986.598 59.8005   1
 -13   8  -1 1076.78 143.425   1
  13  -7   1 227.149  36.642   1
 -13   7  -1  201.85 55.7383   1
  13  -6   1 592.279 75.1375   1
 -13   6  -1 606.444 79.8816   1
  13  -5   1 3347.99 131.468   1
 -13   5  -1 3571.96 141.616   1
  13  -4   1 755.279 96.6296   1
 -13   4  -1 836.733 51.6073   1
  13  -3   1 4941.36 167.499   1
 -13   3  -1 4733.66 237.447   1
  13  -2   1 1476.23 72.0443   1
 -13   2  -1 1511.41 90.4298   1
  13  -1   1 1015.64 57.6484   1
 -13   1  -1 886.178 49.1691   1
  13   0   1 949.288 80.0055   1
 -13   0  -1 867.575 69.7145   1
  13   1   1 851.657 53.1068   1
 -13  -2  -1 1425.21  71.684   1
  13   3   1 4763.67 168.796   1
 -13  -3  -1 4640.18 295.213   1
 -13  -4  -1 767.457 56.9626   1
  13   5   1 3279.30 152.493   1
 -13  -5  -1 3052.67 136.923   1
 -13  -6  -1  502.14 51.2403   1
  13   7   1 195.665 55.8876   1
 -13  -7  -1 172.592 41.9206   1
 -13  -8  -1  831.87 70.4631   1
  13   9   1 1732.77 170.492   1
 -13  -9  -1 1973.04 110.549   1
 -13 -10  -1 96.5953 49.8743   1
 -13 -11  -1 596.479 69.1931   1
  13  12   1 87.1219 71.2481   1
 -13 -12  -1  77.571 65.4972   1
  13  13   1 637.228 106.222   1
 -13 -13  -1 789.779  140.33   1
  13  14   1  192.57  63.337   1
 -13 -14  -1 105.083 135.126   1
  13  15   1 423.643 72.3601   1
 -13 -15  -1 306.784 95.6019   1
  13  16   1 237.309 101.733   1
 -13 -16  -1 219.707 88.1724   1
  13  17   1 144.796 79.3873   1
 -13 -17  -1 252.018 208.136   1
 -13 -18  -1 320.418 104.381   1
  13  19   1 499.468 169.985   1
 -13 -19  -1 1117.00 133.859   1
  13  20   1 190.419  152.96   1
 -13 -20  -1 135.452 117.151   1
  13  21   1 683.252 185.047   1
 -13 -21  -1 624.726 146.301   1
  13  22   1 224.733  144.40   1
 -13 -22  -1 223.781 173.108   1
  13  23   1 116.526  220.91   1
 -13 -23  -1 43.2692  163.20   1
  14 -21   1 117.815 112.649   1
 -14  21  -1 100.792 214.179   1
  14 -20   1 674.694 167.139   1
 -14  20  -1 438.615 183.266   1
  14 -19   1 330.838 87.3994   1
  14 -18   1 507.249 75.2618   1
 -14  18  -1 384.909 109.514   1
  14 -17   1 147.302 61.2322   1
 -14  17  -1 120.052 111.306   1
  14 -16   1 199.452 87.4967   1
 -14  16  -1 226.721 99.2385   1
  14 -15   1 2.29817 77.5446   1
 -14  15  -1 65.0678 89.9843   1
  14 -14   1 1212.96  91.523   1
 -14  14  -1 1092.59 106.619   1
  14 -13   1 682.966  71.764   1
 -14  13  -1 741.043 100.578   1
  14 -12   1 617.897  63.856   1
 -14  12  -1 549.473 168.588   1
  14 -11   1 1721.70   94.60   1
 -14  11  -1 1545.92 111.284   1
  14 -10   1 1337.39 79.3404   1
 -14  10  -1 1332.26  98.101   1
  14  -9   1 478.612 52.3682   1
 -14   9  -1 594.325 72.3869   1
  14  -8   1 1873.40 92.3825   1
 -14   8  -1 1581.73 120.462   1
  14  -7   1 25.0721 35.8749   1
 -14   7  -1 10.8027 124.879   1
  14  -6   1  6.5096  39.491   1
 -14   6  -1  53.955 67.9615   1
  14  -5   1 241.211 69.0607   1
 -14   5  -1 220.363 43.6696   1
  14  -4   1 2830.23 237.235   1
 -14   4  -1 3219.08  117.06   1
  14  -3   1 218.769 39.2373   1
 -14   3  -1  288.39 48.1407   1
  14  -2   1 3259.50 145.963   1
 -14   2  -1 3450.58 166.118   1
  14  -1   1 349.584 48.3955   1
 -14   1  -1 410.912 59.1423   1
  14   0   1 40.2783 48.9987   1
 -14   0  -1 71.8887 47.9141   1
  14   1   1 366.921 64.4676   1
 -14  -1  -1 328.904 49.0254   1
  14   2   1 3243.14 147.594   1
 -14  -2  -1 3160.68 134.799   1
  14   3   1 266.868 46.1736   1
 -14  -3  -1  185.21  43.325   1
  14   4   1 3427.91  147.30   1
 -14  -4  -1 3519.51  205.89   1
 -14  -5  -1 239.556 44.2125   1
 -14  -6  -1 44.0792 41.7676   1
  14   7   1-25.8096  58.041   1
 -14  -7  -1  1.7514 42.1937   1
  14   8   1 1659.25 124.386   1
 -14  -8  -1 1632.03 90.6346   1
  14   9   1 529.523 88.6707   1
 -14  -9  -1 449.242 98.2536   1
 -14 -10  -1 1186.88 95.1595   1
 -14 -11  -1 1616.64 109.919   1
  14  12   1 511.219 89.1353   1
 -14 -12  -1 413.972 70.4691   1
 -14 -13  -1 755.355 84.3652   1
 -14 -14  -1 1167.65 109.396   1
 -14 -15  -1 76.2983 72.2815   1
  14  16   1 233.776 124.426   1
 -14 -16  -1 183.213 183.894   1
 -14 -17  -1 114.951  92.287   1
  14  18   1  352.88 131.736   1
 -14 -18  -1 664.016 268.734   1
  14  19   1 178.129 132.232   1
  14  20   1 705.698 115.051   1
 -14 -20  -1 1001.87  329.64   1
  14  21   1-43.1114 189.625   1
 -14 -21  -1 80.4397 121.567   1
  15 -20   1 82.5783 116.763   1
 -15  20  -1 89.7596 200.132   1
  15 -19   1 381.621 102.582   1
 -15  19  -1  640.38 181.001   1
  15 -18   1 523.495  98.269   1
 -15  18  -1 734.424 307.425   1
  15 -17   1 101.104 66.8612   1
 -15  17  -1 40.5278 117.963   1
  15 -16   1 92.7991 75.9244   1
 -15  16  -1 247.621 113.627   1
  15 -15   1 994.458 90.6177   1
 -15  15  -1 894.272 149.748   1
  15 -14   1 406.063 57.2011   1
 -15  14  -1 240.004 96.7398   1
  15 -13   1 880.449 73.3579   1
  15 -12   1 2584.13 137.676   1
 -15  12  -1 2416.81 169.578   1
  15 -11   1 410.326 53.3533   1
 -15  11  -1 522.964 155.028   1
  15 -10   1 2173.11 122.345   1
 -15  10  -1 2150.19 230.442   1
  15  -9   1 1155.89 83.6335   1
 -15   9  -1 1300.48 173.248   1
  15  -8   1 360.506 50.8869   1
  15  -7   1 421.261 50.1088   1
 -15   7  -1 341.352 135.236   1
  15  -6   1 768.631 57.5055   1
  15  -5   1 511.664 80.1934   1
 -15   5  -1 705.583 50.0487   1
  15  -4   1 2089.21 150.331   1
 -15   4  -1 1740.77 137.007   1
  15  -3   1 795.756 101.977   1
 -15   3  -1 922.727 62.4658   1
  15  -2   1 411.006 64.8498   1
 -15   2  -1 437.358 48.1693   1
  15  -1   1 415.561  53.419   1
 -15   1  -1 459.227 68.3291   1
  15   0   1 248.261 46.3148   1
 -15   0  -1 200.918 73.3764   1
  15   1   1 455.415 82.2247   1
 -15  -1  -1 472.815 53.2416   1
  15   2   1  407.20 50.1434   1
 -15  -2  -1 446.721 83.7839   1
  15   3   1 913.609 63.2215   1
 -15  -3  -1 876.327 69.7128   1
  15   4   1 1807.92 106.078   1
 -15  -4  -1 1906.33 102.265   1
  15   5   1 534.729 81.3973   1
 -15  -5  -1 677.552 59.7719   1
  15   6   1 834.044 93.0598   1
 -15  -6  -1 860.965 83.5341   1
  15   7   1 409.949 74.3977   1
 -15  -7  -1 464.482 56.7856   1
  15   8   1  557.19 92.0853   1
 -15  -8  -1 443.246 107.647   1
 -15  -9  -1 1181.25 80.0358   1
  15  10   1 2278.28 124.676   1
 -15 -10  -1 1890.55 208.387   1
 -15 -11  -1 462.603 73.7608   1
  15  12   1 2764.83 233.385   1
 -15 -12  -1 2532.06 156.225   1
 -15 -13  -1 947.666 96.7928   1
 -15 -14  -1 405.662 78.1452   1
 -15 -15  -1  999.28 115.981   1
  15  16   1 70.3885 122.462   1
 -15 -16  -1 42.9612 82.3611   1
 -15 -17  -1  135.90 95.0129   1
 -15 -18  -1  759.09  129.59   1
 -15 -19  -1 270.031 131.117   1
  15  20   1-144.611 171.898   1
 -15 -20  -1-9.80703 127.021   1
  16 -18   1 143.741 95.1116   1
 -16  18  -1 133.714 401.855   1
  16 -17   1 605.291 94.7308   1
 -16  17  -1 674.825 229.461   1
  16 -16   1 41.6125 73.8362   1
 -16  16  -1 100.487 226.484   1
  16 -15   1 13.9732 68.2389   1
 -16  15  -1-111.661 216.041   1
  16 -14   1 233.227 62.4656   1
 -16  14  -1 30.0315 207.644   1
  16 -13   1 1095.48 155.613   1
 -16  13  -1 1293.48 130.868   1
  16 -12   1 503.098 68.9604   1
 -16  12  -1 543.625  89.897   1
 -16  11  -1 3602.42  344.20   1
  16 -10   1 466.785  59.053   1
 -16  10  -1  683.73 174.358   1
  16  -9   1 435.635 61.3222   1
 -16   9  -1 648.407 193.117   1
  16  -8   1 514.898 55.1228   1
 -16   8  -1 611.841 175.912   1
  16  -7   1 486.031  77.702   1
 -16   7  -1 450.902 76.7809   1
  16  -6   1 489.015 53.2099   1
 -16   6  -1 410.621  139.04   1
  16  -5   1 2430.45 172.113   1
 -16   5  -1 2178.60 111.765   1
  16  -4   1 136.924 44.8216   1
 -16   4  -1 173.171  59.619   1
  16  -3   1 174.837 46.3857   1
 -16   3  -1 211.044 59.3961   1
  16  -2   1-5.39835 57.7317   1
 -16   2  -1 8.31361 59.6726   1
  16  -1   1 314.226 54.0084   1
 -16   1  -1 152.161 72.8763   1
  16   0   1 150.148 72.3068   1
 -16   0  -1  134.61 46.1931   1
  16   1   1 335.412 68.7193   1
 -16  -1  -1 248.371 48.3774   1
  16   2   1-12.3652 46.9412   1
 -16  -2  -1  81.509  78.426   1
  16   3   1 231.751 82.1213   1
 -16  -3  -1 211.358 47.5939   1
  16   4   1 135.309 67.3646   1
 -16  -4  -1 162.897 49.3303   1
  16   5   1 2322.91 173.927   1
 -16  -5  -1 1760.23 187.368   1
  16   6   1 371.875 103.354   1
 -16  -6  -1 660.582 69.9741   1
  16   7   1  518.14 87.8302   1
 -16  -7  -1  608.23 67.8173   1
  16   8   1  281.87 104.718   1
 -16  -8  -1 529.237 73.0336   1
 -16  -9  -1 378.685 65.2531   1
  16  10   1  499.28 87.3689   1
 -16 -10  -1 423.174 69.0627   1
 -16 -11  -1 3665.89 197.909   1
  16  12   1 380.143 118.393   1
 -16 -12  -1 605.087 92.8686   1
  16  13   1 1331.68 152.846   1
 -16 -13  -1 1383.29 179.272   1
  16  14   1 128.325 105.477   1
 -16 -14  -1 242.556 86.6979   1
 -16 -15  -1 26.1259 89.6654   1
  16  16   1-4.48826 144.952   1
 -16 -16  -1  86.399 99.9121   1
  16  17   1 642.895 150.185   1
 -16 -17  -1 625.057 137.198   1
 -16 -18  -1 89.7281  102.31   1
 -16 -19  -1 250.043 118.906   1
  17 -17   1 371.067 133.391   1
 -17  17  -1 23.3725 377.697   1
  17 -16   1 160.168 108.357   1
 -17  16  -1 487.302 289.869   1
  17 -15   1-49.2091  89.911   1
 -17  15  -1-43.7165 275.109   1
  17 -14   1  72.768 77.7458   1
 -17  14  -1 163.824 142.182   1
  17 -13   1 80.7975 64.1088   1
 -17  13  -1 19.2846 126.668   1
  17 -12   1 1017.09  91.746   1
 -17  12  -1 1206.54 240.305   1
  17 -11   1 124.259 61.3838   1
 -17  11  -1 265.913 100.556   1
  17 -10   1 719.685 73.9038   1
 -17  10  -1 1126.66  226.94   1
  17  -9   1 95.4812 52.9014   1
 -17   9  -1 63.1855 170.815   1
  17  -8   1 60.0237 47.9114   1
 -17   8  -1 137.218  217.23   1
  17  -7   1 156.119 55.2909   1
 -17   7  -1 127.298  178.85   1
  17  -6   1 1384.60 88.4853   1
 -17   6  -1 1178.31 120.616   1
  17  -5   1 873.707 72.5707   1
 -17   5  -1 866.682 94.5924   1
  17  -4   1 1003.96 83.9601   1
 -17   4  -1 821.868 66.5148   1
  17  -3   1 1000.54  116.66   1
 -17   3  -1 982.881 73.8086   1
  17  -2   1 244.053 71.7351   1
 -17   2  -1 268.609 51.4934   1
  17  -1   1 550.389 93.5102   1
 -17   1  -1  483.66 57.4815   1
  17   0   1  892.97 138.125   1
 -17   0  -1 1340.39 83.8735   1
  17   1   1 362.581 58.5249   1
 -17  -1  -1 389.084  54.002   1
  17   2   1 262.347  59.887   1
 -17  -2  -1 221.232 54.7925   1
  17   3   1 959.105 120.092   1
 -17  -3  -1 1053.39   78.85   1
  17   4   1  968.25 123.135   1
 -17  -4  -1 866.054 79.1193   1
  17   5   1 776.531  116.81   1
 -17  -5  -1 969.595  85.849   1
  17   6   1 1407.70 103.845   1
 -17  -6  -1 1047.19  139.20   1
 -17  -7  -1 199.381  62.223   1
  17   8   1 80.1643 61.9613   1
 -17  -8  -1 6.27468 61.9613   1
 -17  -9  -1  75.922 124.345   1
  17  10   1 783.567 110.745   1
 -17 -10  -1 849.747 98.7193   1
  17  11   1 127.154 97.2203   1
 -17 -11  -1  185.09 74.7949   1
 -17 -12  -1 1165.02 121.439   1
 -17 -13  -1 179.329 200.481   1
  17  14   1 38.3408 138.905   1
 -17 -14  -1  111.42 87.5481   1
 -17 -15  -1 9.36309 113.657   1
  17  16   1 37.5547 121.954   1
 -17 -16  -1 179.101 126.269   1
 -17 -17  -1 162.283 112.358   1
  18 -15   1-20.1429 167.286   1
 -18  14  -1 271.578 229.871   1
  18 -13   1 124.328 86.6332   1
 -18  13  -1 387.343 158.846   1
  18 -12   1 45.5788 82.4587   1
  18 -11   1 171.436 79.7825   1
 -18  11  -1 168.742 140.521   1
  18 -10   1 142.822 106.983   1
  18  -9   1-5.55708 78.0498   1
  18  -8   1 253.464 70.5047   1
  18  -7   1 238.454 57.9116   1
 -18   7  -1 412.142 204.351   1
  18  -6   1 199.037 90.3421   1
 -18   6  -1 241.065 203.887   1
  18  -5   1  180.25 58.3156   1
 -18   5  -1 310.862 98.3229   1
  18  -4   1 1556.07 99.9035   1
 -18   4  -1 1372.19 117.758   1
  18  -3   1 372.909 65.4685   1
 -18   3  -1 298.709 72.2685   1
  18  -2   1 1245.66 107.962   1
 -18   2  -1 1236.39  93.783   1
 -18   1  -1 800.505 72.0321   1
  18   0   1 12.4562 96.2989   1
 -18   0  -1 92.3232 53.3836   1
 -18  -1  -1  661.10 131.503   1
  18   2   1 1538.49  140.75   1
 -18  -2  -1 1079.78 88.8662   1
  18   3   1 394.087  67.962   1
 -18  -3  -1 388.328 63.7558   1
  18   4   1 1639.20 182.783   1
 -18  -4  -1 1625.89 157.727   1
 -18  -5  -1 308.248 60.4318   1
  18   6   1 209.284  68.076   1
 -18  -6  -1 277.925 61.9264   1
  18   7   1 172.094 119.325   1
 -18  -7  -1 400.467 69.9839   1
  18   8   1 290.738 121.967   1
 -18  -8  -1 284.793 139.153   1
  18   9   1  41.758  67.519   1
 -18  -9  -1 28.2562 109.267   1
  18  10   1 194.729 105.065   1
 -18 -10  -1 124.243 133.215   1
  18  11   1 23.5639 150.132   1
 -18 -11  -1 117.808 88.2104   1
  18  12   1 5.69289 136.469   1
 -18 -12  -1-19.3168  77.864   1
 -18 -13  -1 212.763 102.174   1
 -18 -14  -1 128.529 131.876   1
  18  15   1 83.7453 154.369   1
 -18 -15  -1-86.5569 143.047   1
  19 -12   1 217.732 115.899   1
 -19  12  -1-141.557 477.499   1
  19 -11   1-4.11074 74.2807   1
 -19  11  -1 30.2891  379.05   1
  19 -10   1 35.2686 73.0976   1
 -19  10  -1 456.751 355.965   1
  19  -9   1  835.11 89.8395   1
 -19   9  -1 914.905 297.857   1
  19  -8   1  313.70 75.6175   1
  19  -7   1 51.2842 56.7643   1
  19  -6   1 32.5642  60.835   1
 -19   6  -1 26.1456 210.724   1
 -19   5  -1 554.037 141.418   1
  19  -4   1 419.719 76.1465   1
 -19   4  -1 332.643  68.835   1
  19  -3   1 1621.29 162.737   1
 -19   3  -1 1165.28  92.018   1
  19  -2   1 386.032  73.449   1
 -19   2  -1 290.725 74.4866   1
  19  -1   1 349.562 74.9315   1
 -19   1  -1 196.534 115.828   1
  19   0   1-17.4666 104.791   1
 -19   0  -1 380.457 69.8579   1
 -19  -1  -1 280.392 72.3755   1
  19   2   1 79.5839 112.793   1
 -19  -2  -1 258.858 73.0278   1
  19   3   1 987.162 149.529   1
 -19  -3  -1 1338.40 113.941   1
  19   4   1  322.62 112.073   1
 -19  -4  -1 364.709 75.1208   1
  19   5   1  652.10 88.8988   1
 -19  -5  -1  381.90 163.161   1
  19   6   1 56.7377 77.2735   1
 -19  -6  -1 6.66419 95.4036   1
  19   7   1 43.2538  115.37   1
  19   8   1 269.265 137.563   1
 -19  -8  -1 368.196 152.664   1
  19   9   1 864.023 167.688   1
 -19  -9  -1 665.263 173.241   1
 -19 -10  -1 135.867 197.561   1
 -19 -11  -1 33.2199  79.972   1
 -19 -12  -1 177.233 101.657   1
  20  -9   1  238.95 121.994   1
 -20   9  -1 58.0649 497.797   1
  20  -8   1 335.732 119.137   1
 -20   8  -1 457.914 405.454   1
  20  -7   1-54.3312 85.6236   1
  20  -6   1-11.2193 64.7071   1
 -20   6  -1-93.0734  151.81   1
  20  -5   1 268.275 118.873   1
 -20   5  -1  328.63 326.731   1
  20  -4   1 595.969 136.302   1
 -20   4  -1 268.235 151.149   1
  20  -3   1 52.4368 88.3904   1
 -20   3  -1 264.603 85.9615   1
  20  -2   1  257.75  93.776   1
 -20   2  -1 343.052 83.4936   1
  20  -1   1 5.46849 105.815   1
 -20   1  -1-43.5245 71.3623   1
  20   0   1 -16.443 120.455   1
 -20   0  -1-6.71201 71.7804   1
 -20  -1  -1-21.5428 67.6834   1
  20   2   1 300.716 120.902   1
 -20  -2  -1 431.028 81.4637   1
  20   3   1 103.268 87.2541   1
 -20  -3  -1 171.314 84.0595   1
  20   4   1 449.616 88.6062   1
 -20  -4  -1 487.945 96.5609   1
  20   5   1  70.681 93.3337   1
 -20  -5  -1  131.75 78.9374   1
  20   6   1 38.7698 91.8894   1
 -20  -6  -1 5.72146 78.9699   1
 -20  -8  -1 486.942 301.111   1
 -21   2  -1-50.1554 204.908   1
  21  -1   1 276.853 161.453   1
 -21   1  -1 24.7341 118.615   1
  21   0   1 320.542 226.007   1
 -21   0  -1 293.413 150.416   1
  21   1   1 357.484  204.85   1
 -21  -1  -1  173.34 113.637   1
  21   2   1-10.1868 116.842   1
 -21  -2  -1 13.5461 84.6766   1
 -20  -5   2 243.955 99.0069   1
  20   5  -2  235.30 127.134   1
 -20  -4   2 379.606 109.325   1
  20   4  -2 385.811 93.8825   1
 -20  -3   2 671.057 111.093   1
  20   3  -2 633.663 97.6257   1
 -20  -2   2 283.684 91.9639   1
  20   2  -2 263.746 86.5943   1
 -20  -1   2 123.869 82.1011   1
  20   1  -2 15.3699 75.3686   1
 -20   0   2 59.7701 83.6935   1
 -20   1   2 132.286 97.6616   1
 -20   2   2 590.372 99.2223   1
  20  -2  -2 237.995 85.5232   1
 -20   3   2 786.277 113.471   1
  20  -3  -2 602.525 102.929   1
 -20   4   2 428.495 100.841   1
  20  -4  -2 448.858 129.052   1
 -20   5   2 196.668 93.3651   1
  20  -5  -2 324.249  112.15   1
 -19 -10   2 121.189 111.234   1
  19  10  -2 114.531 118.389   1
 -19  -9   2 396.121 91.7345   1
  19   9  -2 103.311 140.597   1
 -19  -8   2 269.947 92.3035   1
  19   8  -2 278.845 90.4366   1
 -19  -7   2 46.9093 75.2482   1
  19   7  -2 125.719  75.689   1
 -19  -6   2 -13.967 73.1995   1
 -19  -5   2  145.82 79.2282   1
  19   5  -2 189.922 96.3978   1
 -19  -4   2 645.466 93.8037   1
  19   4  -2 816.762 77.0961   1
 -19  -3   2 420.566 84.9014   1
  19   3  -2 700.172 82.5432   1
 -19  -2   2 441.435 74.8417   1
  19   2  -2 352.394 120.901   1
 -19  -1   2 239.335  69.637   1
  19   1  -2 306.289 70.7738   1
 -19   0   2-31.4743 59.5198   1
  19   0  -2-1.13278 63.7038   1
 -19   1   2 227.892  73.676   1
  19  -1  -2 203.195 69.8934   1
 -19   2   2 337.436 73.8344   1
  19  -2  -2 485.135 72.6913   1
 -19   3   2 487.361 84.9191   1
  19  -3  -2 489.709 85.6914   1
 -19   4   2 467.989 89.7952   1
  19  -4  -2 708.925 89.7952   1
 -19   5   2  58.981  81.384   1
  19  -5  -2 173.728 72.4045   1
 -19   6   2 84.9284 66.3208   1
  19  -6  -2 100.129 62.9617   1
 -19   7   2 37.7391 61.7076   1
  19  -7  -2 132.287 64.3605   1
  19  -8  -2 217.939  102.82   1
 -19   9   2 340.036 90.2971   1
  19  -9  -2 254.919 89.7832   1
  19 -10  -2 233.622 132.401   1
 -18 -13   2 521.854 144.373   1
 -18 -12   2  424.76 103.185   1
  18  12  -2 490.892 106.178   1
 -18 -11   2 722.241 105.974   1
  18  11  -2 529.958 108.753   1
 -18 -10   2 619.183 95.9849   1
  18  10  -2 496.224 137.559   1
 -18  -9   2 243.981 147.765   1
  18   9  -2 303.674 71.8413   1
 -18  -8   2 221.646 68.4289   1
  18   8  -2 60.2711  108.10   1
 -18  -7   2 351.325 74.7842   1
  18   7  -2 350.172 90.1744   1
 -18  -6   2 5.12633 101.258   1
  18   6  -2 71.6394  53.389   1
 -18  -5   2 204.591 67.2472   1
  18   5  -2 152.024 115.183   1
 -18  -4   2 264.792 60.8348   1
  18   4  -2 299.266 57.3327   1
 -18  -3   2 827.485  84.686   1
  18   3  -2 760.847 85.0317   1
 -18  -2   2 329.391 77.7016   1
  18   2  -2 361.694 60.5033   1
 -18  -1   2 483.498 68.3482   1
  18   1  -2 392.598 60.4667   1
 -18   0   2 12.5999 47.6806   1
  18   0  -2 45.3061 46.6629   1
 -18   1   2  433.19 66.4005   1
  18  -1  -2 386.871 63.6872   1
 -18   2   2 407.898 65.9252   1
  18  -2  -2 517.195 93.9437   1
 -18   3   2 923.984   85.98   1
  18  -3  -2 982.446 141.674   1
 -18   4   2 296.091 66.7171   1
  18  -4  -2 351.683 116.057   1
 -18   5   2 179.594 56.4417   1
  18  -5  -2 142.552  53.982   1
 -18   6   2 70.5902 51.1432   1
  18  -6  -2 45.7332 47.1971   1
 -18   7   2 219.948 56.2821   1
  18  -7  -2 282.499 57.7571   1
  18  -8  -2 275.994 63.3475   1
 -18   9   2 284.795 75.6265   1
  18  -9  -2 273.952  74.024   1
 -18  10   2  635.77 109.032   1
  18 -10  -2 722.145 94.4926   1
 -18  11   2 315.365 89.3648   1
  18 -11  -2 600.159 82.4099   1
 -18  12   2 506.636  188.43   1
  18 -12  -2 359.401 98.3381   1
 -17 -15   2 168.587   93.60   1
  17  15  -2 210.165 107.808   1
 -17 -14   2 236.611 98.3623   1
  17  14  -2-27.7404 95.4138   1
 -17 -13   2 749.122 100.267   1
  17  13  -2 413.109 140.805   1
 -17 -12   2 607.692 100.309   1
  17  12  -2 760.888 84.9182   1
 -17 -11   2 1646.66 119.576   1
 -17 -10   2 642.053 90.4248   1
  17  10  -2 746.468 87.3801   1
 -17  -9   2 501.693 81.6032   1
 -17  -8   2-33.8687  93.352   1
  17   8  -2 26.3588 55.5854   1
 -17  -7   2 131.183   57.23   1
  17   7  -2 130.488 85.4695   1
 -17  -6   2 428.148 62.4464   1
  17   6  -2 381.831 61.7355   1
 -17  -5   2 283.336 57.5502   1
  17   5  -2 374.038 94.1009   1
 -17  -4   2 213.369  48.559   1
  17   4  -2  164.81 54.2516   1
 -17  -3   2  102.33 47.8324   1
  17   3  -2 67.7807 44.8545   1
 -17  -2   2 228.475 47.5375   1
  17   2  -2 244.333 50.5182   1
 -17  -1   2 658.449 84.8136   1
  17   1  -2  662.05 70.0074   1
 -17   0   2 1406.68 92.4362   1
  17   0  -2 1290.65 87.2125   1
 -17   1   2 830.427 90.7016   1
  17  -1  -2 773.778 66.4798   1
 -17   2   2 158.576 50.7833   1
  17  -2  -2 226.075 73.7198   1
 -17   3   2 87.0347 44.0212   1
  17  -3  -2 77.8537 43.6941   1
 -17   4   2 161.741 46.8624   1
  17  -4  -2 234.662  56.114   1
 -17   5   2 252.398 51.8739   1
  17  -5  -2 173.249 52.5362   1
 -17   6   2  358.03 58.4935   1
  17  -6  -2 370.796 53.7793   1
 -17   7   2 194.855 61.7797   1
  17  -7  -2 122.858 51.1998   1
 -17   8   2 76.2731 58.8592   1
  17  -8  -2 135.826 96.1148   1
 -17   9   2 217.137 53.3145   1
  17  -9  -2 392.797 63.3074   1
 -17  10   2  406.20 95.6205   1
  17 -10  -2 697.877 75.9749   1
 -17  11   2 1111.82 97.4523   1
  17 -11  -2 1245.75 107.529   1
 -17  12   2 807.405 150.583   1
 -17  13   2 1476.59 426.172   1
  17 -14  -2 64.7848 65.7772   1
  17 -15  -2 111.023 137.636   1
 -16 -17   2 132.719  99.374   1
  16  17  -2 201.052 129.862   1
 -16 -16   2 81.3968 190.037   1
  16  16  -2 67.9821 101.236   1
 -16 -15   2 85.2271 87.4726   1
 -16 -14   2 44.8749 150.176   1
  16  14  -2 104.014  79.279   1
 -16 -13   2 719.088 88.1019   1
  16  13  -2 428.985 105.147   1
 -16 -12   2 1382.03 197.695   1
  16  12  -2 1733.71 119.749   1
 -16 -11   2 1239.76 95.6128   1
 -16 -10   2 958.342 93.5314   1
  16  10  -2 962.291 87.4407   1
 -16  -9   2 177.025 52.3503   1
  16   9  -2 126.458 81.8544   1
 -16  -8   2-3.12751 47.7237   1
  16   8  -2-23.8591 52.9121   1
 -16  -7   2 363.531 57.0661   1
  16   7  -2 415.126 79.2822   1
 -16  -6   2 1175.12 87.3244   1
 -16  -5   2 359.827 51.0707   1
  16   5  -2 302.733 66.8728   1
 -16  -4   2 148.655 48.4266   1
  16   4  -2 124.273 60.4729   1
 -16  -3   2  317.24 47.5435   1
  16   3  -2 264.681 63.8401   1
 -16  -2   2 641.103 68.2486   1
  16   2  -2 641.763  62.288   1
 -16  -1   2 1102.07 87.8862   1
  16   1  -2 1049.20 78.6264   1
 -16   0   2 1875.79 95.9142   1
  16   0  -2 1812.18 90.6409   1
 -16   1   2 897.015 75.9973   1
  16  -1  -2 1006.58 80.6117   1
 -16   2   2 655.166 58.5025   1
  16  -2  -2 576.592 57.8477   1
 -16   3   2 244.207 66.0754   1
  16  -3  -2  292.86 78.5566   1
 -16   4   2 43.1066 54.6217   1
  16  -4  -2 89.4896 41.1143   1
 -16   5   2 350.874 71.2406   1
  16  -5  -2 332.742 50.1264   1
 -16   6   2 861.729 104.639   1
  16  -6  -2 950.797 72.5342   1
 -16   7   2 332.421 68.6832   1
  16  -7  -2 376.114 50.3502   1
 -16   8   2 9.10493 53.5422   1
  16  -8  -2  47.483 88.5661   1
 -16   9   2 64.9116 43.7171   1
  16  -9  -2 126.421 43.0366   1
 -16  10   2 1239.60 118.839   1
  16 -10  -2 965.354 78.0633   1
  16 -11  -2 1135.68 97.0323   1
 -16  12   2 1333.55 174.851   1
  16 -12  -2 1768.32 119.182   1
 -16  13   2 736.912 269.276   1
  16 -13  -2 533.508 74.8167   1
 -16  14   2 317.673 339.706   1
  16 -14  -2 206.646 121.406   1
 -16  15   2-1.80721 367.453   1
  16 -15  -2-7.25797  105.27   1
 -16  16   2 227.456 263.737   1
  16 -16  -2 251.996 113.982   1
 -16  17   2 36.9156 128.194   1
 -15 -19   2 97.8327 132.945   1
 -15 -18   2 178.636 101.684   1
  15  18  -2 179.678 95.9115   1
 -15 -17   2-56.1024  218.73   1
  15  17  -2 75.4115 148.476   1
 -15 -16   2-6.51532 147.229   1
  15  16  -2 105.089 98.5738   1
 -15 -15   2 320.609 75.5617   1
  15  15  -2 169.893 89.0432   1
 -15 -14   2 388.383 72.9225   1
  15  14  -2 306.892 93.1982   1
 -15 -13   2 1097.72 86.2279   1
  15  13  -2 788.173 87.7523   1
 -15 -12   2 932.115 82.9004   1
  15  12  -2 942.398 105.286   1
 -15 -11   2 1206.54 93.1638   1
  15  11  -2 703.626 116.913   1
 -15 -10   2 708.075 75.8652   1
  15  10  -2 637.888 88.6575   1
 -15  -9   2 944.911 77.5478   1
  15   9  -2 1055.77 72.9768   1
 -15  -8   2 391.072 60.2467   1
  15   8  -2 375.415 71.0486   1
 -15  -7   2 834.846 77.9392   1
  15   7  -2 773.171 68.6023   1
 -15  -6   2 627.416 61.0736   1
  15   6  -2 596.361 50.7459   1
 -15  -5   2 459.168 55.0621   1
  15   5  -2  354.18 72.2735   1
 -15  -4   2 544.808 52.5584   1
  15   4  -2 533.838 57.0334   1
 -15  -3   2 957.891 64.4771   1
  15   3  -2 1030.59 69.2865   1
 -15  -2   2 1236.58 74.6609   1
  15   2  -2 1137.61 125.322   1
 -15  -1   2 1197.37 82.7392   1
  15   1  -2 1244.89 77.6095   1
 -15   0   2 888.152 85.3456   1
  15   0  -2  670.73 70.6517   1
 -15   1   2 1265.01 80.0693   1
  15  -1  -2 1191.07 85.1862   1
 -15   2   2 1100.29 97.5888   1
  15  -2  -2 1104.35  92.149   1
 -15   3   2 923.332  76.348   1
  15  -3  -2 863.249 65.4847   1
 -15   4   2 581.909 47.0791   1
  15  -4  -2 537.893 65.7029   1
 -15   5   2 370.062 44.6575   1
  15  -5  -2 306.805 80.1706   1
 -15   6   2 514.579 54.7582   1
  15  -6  -2 570.684 91.6275   1
  15  -7  -2 699.067 90.0195   1
 -15   8   2 355.263 55.9984   1
  15  -8  -2 451.982 83.4634   1
 -15   9   2 1032.44 70.2832   1
  15  -9  -2 952.276 71.6423   1
 -15  10   2 633.229  87.469   1
  15 -10  -2 809.539  74.045   1
 -15  11   2 958.562 105.819   1
  15 -11  -2 985.812 72.6288   1
 -15  12   2 727.412 101.943   1
  15 -12  -2 932.356 134.717   1
 -15  13   2 923.562 111.146   1
  15 -13  -2 1070.63 139.373   1
 -15  14   2 269.793 106.083   1
 -15  15   2 206.661 115.227   1
  15 -15  -2 321.053 67.6854   1
 -15  16   2 49.0253 123.194   1
  15 -16  -2 112.757 67.6545   1
 -15  17   2 88.8183 130.582   1
  15 -17  -2-13.4561 74.4059   1
 -15  18   2 49.8172  167.21   1
  15 -18  -2 103.529 105.735   1
  15 -19  -2  25.912 92.7681   1
 -14 -20   2 919.089 157.309   1
  14  20  -2 271.742 175.467   1
 -14 -19   2 576.679 112.182   1
  14  19  -2 522.131 125.926   1
 -14 -18   2 168.324 208.897   1
  14  18  -2 167.865 145.255   1
 -14 -17   2 58.2988 72.8753   1
  14  17  -2 27.8722 79.7332   1
 -14 -16   2 585.363 88.9701   1
  14  16  -2 424.101 81.2574   1
 -14 -15   2  894.67 146.833   1
  14  15  -2 713.055 80.8307   1
 -14 -14   2 1310.30 90.3159   1
 -14 -13   2 527.568 65.4228   1
  14  13  -2  479.96 70.6363   1
 -14 -12   2 555.676 115.815   1
  14  12  -2 538.106 101.531   1
 -14 -11   2 445.574 57.3672   1
  14  11  -2 427.054 55.1973   1
 -14 -10   2 502.575 59.5843   1
  14  10  -2 499.339 74.7327   1
 -14  -9   2 1308.39 110.148   1
  14   9  -2 1380.39 124.533   1
 -14  -8   2 919.302 69.3815   1
  14   8  -2 1061.31 104.979   1
 -14  -7   2 964.344 69.3896   1
  14   7  -2 846.409 64.3474   1
 -14  -6   2  18.354 59.3917   1
  14   6  -2 37.4247 34.5632   1
 -14  -5   2  448.96 49.3636   1
  14   5  -2 525.335 62.3339   1
 -14  -4   2  383.47 46.1598   1
  14   4  -2 377.339 46.1598   1
 -14  -3   2 1729.49 85.9353   1
  14   3  -2 1744.67 116.628   1
 -14  -2   2 1152.96 71.1442   1
  14   2  -2 1308.27 112.333   1
 -14  -1   2 1701.53 93.5199   1
  14   1  -2 1707.30 89.1812   1
 -14   0   2 466.051 43.6494   1
  14   0  -2  398.98 46.9058   1
 -14   1   2 1786.67 84.6235   1
  14  -1  -2 1559.13 113.768   1
 -14   2   2 1196.28 74.6953   1
  14  -2  -2 1084.96  71.482   1
 -14   3   2 1718.95 91.6436   1
  14  -3  -2 1625.53 148.551   1
 -14   4   2 329.866  41.375   1
  14  -4  -2 329.156 40.3096   1
 -14   5   2 487.626 44.3841   1
  14  -5  -2 376.118 46.1811   1
 -14   6   2 79.2332 36.4319   1
  14  -6  -2 28.3069 31.8296   1
 -14   7   2 797.239 88.1248   1
  14  -7  -2 728.521 94.8165   1
 -14   8   2 947.672 89.9916   1
  14  -8  -2 951.896 58.7108   1
 -14   9   2 1265.84 137.652   1
  14  -9  -2 1366.63 90.2453   1
 -14  10   2 579.772 58.3742   1
  14 -10  -2 497.519 69.2516   1
 -14  11   2 344.743 53.6908   1
  14 -11  -2 425.271 89.0213   1
 -14  12   2 425.252 98.0222   1
  14 -12  -2 507.935 57.7312   1
 -14  13   2 541.678 90.8357   1
  14 -13  -2 454.115 90.4753   1
 -14  14   2 1430.86 253.599   1
  14 -14  -2 1002.17 98.4899   1
 -14  15   2 999.549 228.465   1
  14 -15  -2 848.007 78.0728   1
 -14  16   2 627.125 249.001   1
  14 -16  -2 467.144 79.4107   1
 -14  17   2-234.939  304.71   1
  14 -17  -2 89.0043 59.9067   1
 -14  18   2 398.254 284.375   1
  14 -18  -2  260.94 74.4822   1
 -14  19   2 661.736 183.666   1
  14 -19  -2 666.021 96.9087   1
 -14  20   2 536.884 186.016   1
  14 -20  -2  796.63 119.951   1
 -13 -21   2 244.541 119.081   1
  13  21  -2 293.106 120.232   1
 -13 -20   2 698.887 133.989   1
  13  20  -2 753.993 108.743   1
 -13 -19   2 1018.74 197.855   1
  13  19  -2 755.557 119.168   1
 -13 -18   2 398.209 82.5595   1
  13  18  -2  324.67 84.2726   1
 -13 -17   2 876.648 97.9061   1
  13  17  -2 661.576 90.5364   1
 -13 -16   2 1028.62 100.928   1
  13  16  -2 802.219 120.718   1
 -13 -15   2 1643.96 131.402   1
  13  15  -2 1615.75 108.967   1
 -13 -14   2 1667.36 158.625   1
  13  14  -2 1603.83 137.329   1
 -13 -13   2 1339.85 98.3329   1
  13  13  -2 978.505 140.173   1
 -13 -12   2  263.59 51.3688   1
  13  12  -2 298.077 50.9954   1
 -13 -11   2 66.2612 38.1918   1
  13  11  -2  33.693 44.1882   1
 -13 -10   2 219.658 50.6092   1
 -13  -9   2 1149.99 72.5498   1
 -13  -8   2 1061.76 102.294   1
  13   8  -2 997.967 89.0828   1
 -13  -7   2 1271.76 76.2246   1
  13   7  -2 1308.89 114.145   1
 -13  -6   2 479.607 45.3374   1
  13   6  -2 532.967 59.8033   1
 -13  -5   2 1826.34 98.7236   1
  13   5  -2 1804.17 92.9768   1
 -13  -4   2 2004.77 104.871   1
  13   4  -2 1891.08 117.933   1
 -13  -3   2 3144.58 141.012   1
  13   3  -2 3004.33 136.797   1
 -13  -2   2 1160.68 72.5921   1
  13   2  -2 1455.69 115.438   1
 -13  -1   2 1335.33 75.3562   1
  13   1  -2 1197.37 69.5514   1
 -13   0   2 356.258 42.4903   1
  13   0  -2 379.043 46.3694   1
 -13   1   2 1314.78 74.8345   1
  13  -1  -2 1237.23 72.5292   1
 -13   2   2 1318.76 99.6312   1
  13  -2  -2 1179.88 68.4621   1
 -13   3   2 2800.03 118.394   1
  13  -3  -2 2829.93 118.012   1
 -13   4   2 1682.52 75.0793   1
  13  -4  -2 1758.77 117.407   1
 -13   5   2 1625.78 123.516   1
  13  -5  -2 1588.68 78.8018   1
 -13   6   2 442.239  60.207   1
  13  -6  -2 442.239 40.6378   1
 -13   7   2 1215.44  112.11   1
  13  -7  -2 1293.55 124.447   1
 -13   8   2 919.479 59.7531   1
  13  -8  -2 961.809 87.9809   1
 -13   9   2 1068.13 66.7918   1
  13  -9  -2 1185.44 95.1917   1
 -13  10   2 151.292 42.2395   1
  13 -10  -2 185.822 35.2674   1
 -13  11   2 50.9098 41.4021   1
  13 -11  -2 94.1357 33.6888   1
  13 -12  -2 273.024 42.5214   1
 -13  13   2 1181.49  218.41   1
  13 -13  -2 1265.09 81.3973   1
 -13  14   2 1737.69 142.194   1
  13 -14  -2 1971.11 119.873   1
 -13  15   2 1515.44 140.295   1
  13 -15  -2 1643.98 113.729   1
 -13  16   2 854.242 104.935   1
  13 -16  -2 786.762 97.5292   1
 -13  17   2 674.647 106.937   1
  13 -17  -2 989.395 90.6849   1
 -13  18   2 271.058 102.723   1
  13 -18  -2 430.727  72.517   1
 -13  19   2 989.352 378.923   1
  13 -19  -2 1225.52 124.412   1
 -13  20   2 750.814 180.553   1
  13 -20  -2 762.977 107.495   1
 -13  21   2 306.785 175.488   1
  13 -21  -2 482.324 89.0015   1
 -12 -23   2 365.557 165.728   1
  12  23  -2  238.99 119.495   1
 -12 -22   2 470.795 145.871   1
  12  22  -2 257.874 214.083   1
 -12 -21   2 762.479 121.551   1
  12  21  -2 585.276 112.872   1
 -12 -20   2  377.10 101.505   1
  12  20  -2 309.614 85.2092   1
 -12 -19   2  774.33 100.749   1
  12  19  -2 677.049  128.68   1
 -12 -18   2 778.627 93.7831   1
  12  18  -2 369.729  127.97   1
 -12 -17   2 538.228 75.1605   1
  12  17  -2 690.963 81.6315   1
 -12 -16   2 1397.00  97.399   1
  12  16  -2 1387.88  99.797   1
 -12 -15   2 944.886 78.6536   1
  12  15  -2 917.893 92.7314   1
 -12 -14   2 1042.57 81.6855   1
  12  14  -2 991.243 79.7484   1
 -12 -13   2 1346.63 111.164   1
 -12 -12   2 517.393 56.9012   1
  12  12  -2  419.23 51.0496   1
 -12 -11   2 152.334  49.715   1
  12  11  -2 238.486 54.4261   1
 -12 -10   2 249.931 88.3022   1
  12  10  -2 352.025  62.277   1
 -12  -9   2 674.558 98.1121   1
  12   9  -2 682.496 53.6346   1
 -12  -8   2 593.168 90.5158   1
  12   8  -2 717.763  55.272   1
 -12  -7   2 2280.35 121.967   1
  12   7  -2 2267.43 159.109   1
 -12  -6   2 3285.15 142.834   1
  12   6  -2 3369.40 145.299   1
 -12  -5   2 1529.69 81.5812   1
  12   5  -2 1367.37 71.7251   1
 -12  -4   2 2563.08 111.357   1
  12   4  -2 2647.22  116.73   1
 -12  -3   2 2752.84 120.194   1
 -12  -2   2 372.699 66.1288   1
  12   2  -2  430.93 44.5001   1
  12   1  -2  249.29 36.6813   1
 -12   0   2 1054.43 61.3316   1
  12   0  -2  953.91 57.5595   1
 -12   1   2 265.827 44.9894   1
  12  -1  -2 223.736 37.9084   1
 -12   2   2 478.686 60.2387   1
 -12   3   2 2976.74 175.012   1
  12  -3  -2 2719.79 108.383   1
 -12   4   2 2198.72 135.716   1
  12  -4  -2 2403.95 143.934   1
 -12   5   2 1305.26 64.9069   1
  12  -5  -2 1377.55 103.712   1
 -12   6   2 3255.58 126.698   1
  12  -6  -2 2864.13 156.682   1
 -12   7   2 2167.58 94.2503   1
  12  -7  -2 2117.87 96.2473   1
 -12   8   2 718.737 52.4236   1
  12  -8  -2 830.301 78.2112   1
 -12   9   2 715.157 54.6467   1
  12  -9  -2 677.404  52.689   1
 -12  10   2 301.852 54.1377   1
  12 -10  -2 306.538 37.7894   1
 -12  11   2  190.10 39.7937   1
  12 -11  -2 211.343 38.2545   1
  12 -12  -2 520.781 51.4692   1
 -12  13   2 1417.74  138.25   1
  12 -13  -2 1429.24 114.112   1
 -12  14   2 1108.43 102.416   1
  12 -14  -2 1085.02  66.351   1
 -12  15   2 1107.67 213.263   1
  12 -15  -2 892.483 67.9866   1
 -12  16   2 1315.08 211.775   1
  12 -16  -2 1597.86 158.464   1
  12 -17  -2  529.72 79.6541   1
 -12  18   2 838.188 116.212   1
  12 -18  -2 614.541 104.944   1
 -12  19   2 668.066 118.584   1
  12 -19  -2 852.551 90.2632   1
  12 -20  -2 354.305 69.5978   1
 -12  21   2 640.079 163.145   1
  12 -21  -2 879.917 107.511   1
 -12  22   2  785.70 352.354   1
  12 -22  -2 342.697 153.672   1
  11  24  -2 285.524 155.736   1
 -11 -23   2 150.329  127.44   1
  11  23  -2 75.1353 110.636   1
 -11 -22   2 339.748  94.767   1
  11  22  -2 232.436 90.5626   1
 -11 -21   2 126.175 108.092   1
  11  21  -2 156.665 122.388   1
 -11 -20   2 7.13689 66.0378   1
  11  20  -2 13.3924 82.5329   1
 -11 -19   2 220.151 69.1025   1
  11  19  -2 151.898 68.2527   1
 -11 -18   2 424.288 75.4202   1
 -11 -17   2 1059.02   88.33   1
  11  17  -2  975.18 80.6025   1
 -11 -16   2 948.876 82.6681   1
  11  16  -2 972.287 139.924   1
 -11 -15   2 326.172 58.3061   1
  11  15  -2 386.513  71.576   1
 -11 -14   2 317.253 46.7705   1
  11  14  -2 347.473 55.2271   1
 -11 -13   2 378.318 49.4636   1
  11  13  -2 362.106 73.8111   1
 -11 -12   2 846.525 62.5686   1
 -11 -11   2 125.188 38.8139   1
  11  11  -2 128.884 42.1386   1
 -11 -10   2 1798.44 101.509   1
  11  10  -2 1951.74 99.4285   1
 -11  -9   2-32.5234 32.5234   1
  11   9  -2-15.6338 32.9783   1
 -11  -8   2 1411.18 73.1044   1
  11   8  -2 1303.86 103.449   1
 -11  -7   2 4722.10 167.289   1
 -11  -6   2 7732.23  253.28   1
  11   6  -2 7225.67 243.208   1
 -11  -5   2 3537.14 141.037   1
  11   5  -2 3614.25 212.416   1
 -11  -4   2 2846.62 117.702   1
  11   4  -2 2781.31  112.40   1
 -11  -3   2 698.431 52.3238   1
  11   3  -2 840.191 72.9014   1
 -11  -2   2 225.569 36.4087   1
  11   2  -2 290.302 48.9683   1
 -11  -1   2 1077.07  62.665   1
  11   1  -2  974.73  59.522   1
 -11   0   2 4246.16 228.003   1
  11   0  -2 4173.03 221.265   1
 -11   1   2 921.237 93.4273   1
 -11   2   2 206.713 50.9042   1
  11  -2  -2 205.816  48.177   1
 -11   3   2 765.956 82.9685   1
  11  -3  -2 697.344 71.2918   1
 -11   4   2 2492.41 106.082   1
  11  -4  -2 2713.04  153.32   1
 -11   5   2 3234.66  137.08   1
  11  -5  -2 2963.15  132.20   1
 -11   6   2 6275.44  347.75   1
  11  -6  -2 7011.25 264.972   1
 -11   7   2 4622.31 177.187   1
  11  -7  -2 4402.69 176.324   1
 -11   8   2 1194.20 70.2112   1
  11  -8  -2 1159.52 70.2112   1
 -11   9   2-16.0554 37.6097   1
  11  -9  -2 8.86611 31.6831   1
 -11  10   2 1916.89 88.8611   1
  11 -10  -2 1782.11 87.1989   1
 -11  11   2 167.761 42.8622   1
  11 -11  -2 188.371 33.8051   1
 -11  12   2 683.238 59.9421   1
  11 -12  -2 737.876 53.0076   1
 -11  13   2 345.887 69.0981   1
  11 -13  -2 334.957 42.4221   1
 -11  14   2 339.514 75.9394   1
  11 -14  -2 376.903 49.8131   1
 -11  15   2 325.085 73.4559   1
  11 -15  -2 396.549  47.765   1
 -11  16   2 1115.61 107.703   1
  11 -16  -2 1052.70 78.2378   1
 -11  17   2 971.242 106.633   1
  11 -17  -2 1033.76 85.3878   1
 -11  18   2 644.622 104.594   1
  11 -18  -2 559.286 63.1687   1
 -11  19   2 217.577 209.325   1
  11 -19  -2 177.632 59.4991   1
 -11  20   2 68.9334 110.271   1
  11 -20  -2 75.8268 55.1394   1
 -11  21   2-36.9109 325.345   1
  11 -21  -2 129.729 97.7879   1
 -11  22   2 62.4733  119.34   1
  11 -22  -2 265.765 82.2245   1
 -11  23   2 227.344 342.684   1
  11 -23  -2 228.016 87.7108   1
 -10 -24   2 81.6564 128.477   1
  10  24  -2 132.248 92.4213   1
 -10 -23   2 64.7641 84.8866   1
  10  23  -2  102.85 87.0544   1
 -10 -22   2 149.021 81.6475   1
  10  22  -2  155.38 67.3734   1
 -10 -21   2 173.094 93.6716   1
  10  21  -2  209.38 81.7092   1
 -10 -20   2 218.407 77.1746   1
  10  20  -2-59.6474 109.658   1
 -10 -19   2  262.80 74.1102   1
  10  19  -2 241.925 64.7438   1
 -10 -18   2 1100.23 101.767   1
  10  18  -2 1202.84  101.35   1
 -10 -17   2 1503.98 106.009   1
  10  17  -2 1274.11 148.824   1
 -10 -16   2 1505.39 100.963   1
  10  16  -2 1565.66 111.369   1
 -10 -15   2 1033.79 76.8328   1
  10  15  -2 903.939 70.5687   1
 -10 -14   2  438.88 54.3466   1
  10  14  -2 414.429 88.4376   1
 -10 -13   2 752.773 62.6421   1
  10  13  -2  780.05 64.7566   1
 -10 -12   2 679.897 59.5704   1
  10  12  -2  827.96  65.187   1
 -10 -11   2 768.414 61.7305   1
  10  11  -2 753.532 53.8463   1
 -10 -10   2 1037.83  71.072   1
  10  10  -2 908.543 63.0792   1
 -10  -9   2 2109.92 103.651   1
  10   9  -2 2028.76  103.21   1
 -10  -8   2 3051.24 131.635   1
  10   8  -2 3339.19  229.88   1
 -10  -7   2 4386.00 235.702   1
  10   7  -2 4253.13 164.855   1
 -10  -6   2 6860.56 258.672   1
  10   6  -2 6913.02 258.672   1
 -10  -5   2 2994.40 119.372   1
  10   5  -2 2713.98 172.873   1
 -10  -4   2 3866.00 157.272   1
  10   4  -2 3928.12 218.004   1
 -10  -3   2 2977.70 197.523   1
  10   3  -2 2893.40 172.953   1
 -10  -2   2 327.633 53.3001   1
  10   2  -2 516.674 61.0545   1
 -10  -1   2 1248.65 112.428   1
  10   1  -2 1226.73 79.8519   1
 -10   0   2 2535.70 169.328   1
 -10   1   2 1111.81 69.8122   1
  10  -1  -2 1148.90 105.483   1
 -10   2   2 389.569 66.3091   1
  10  -2  -2 333.002 53.1287   1
 -10   3   2 2706.36 128.232   1
  10  -3  -2 2823.43  139.43   1
 -10   4   2 3539.04 189.351   1
  10  -4  -2 3382.05 211.579   1
 -10   5   2 2468.08 178.287   1
  10  -5  -2 2700.06 118.835   1
  10  -6  -2 6293.38 224.951   1
 -10   7   2 3924.88  161.81   1
  10  -7  -2 3572.17 159.482   1
 -10   8   2 3369.26 124.523   1
  10  -8  -2 2773.52 119.876   1
  10  -9  -2 2008.88 90.3562   1
 -10  10   2 960.386 63.3592   1
  10 -10  -2 1138.80 73.2706   1
 -10  11   2 719.229 73.9242   1
  10 -11  -2 804.202  96.056   1
 -10  12   2 890.587 90.7092   1
  10 -12  -2 821.686 56.2764   1
 -10  13   2 906.758 82.6211   1
  10 -13  -2 750.972 56.3872   1
  10 -14  -2 331.121 56.1919   1
 -10  15   2 950.813 91.2518   1
  10 -15  -2 1145.12 72.6541   1
 -10  16   2 1892.09 183.634   1
  10 -16  -2 1566.07 96.0289   1
 -10  17   2 1323.20 119.656   1
  10 -17  -2 1535.82 98.5099   1
 -10  18   2 1229.83 117.249   1
  10 -18  -2 1320.96 88.1464   1
 -10  19   2 212.004 84.5341   1
  10 -19  -2  208.95 51.2594   1
 -10  20   2 40.0518 128.834   1
 -10  21   2  187.28 109.553   1
  10 -21  -2 129.841 62.2769   1
 -10  22   2 217.963 133.215   1
  10 -22  -2 225.862 71.6058   1
 -10  23   2-49.7171 273.117   1
  10 -23  -2 210.836 77.8754   1
 -10  24   2-91.0735 161.064   1
  10 -24  -2 108.609  92.525   1
   9  25  -2 238.336 135.937   1
  -9 -24   2 50.5612  111.46   1
   9  24  -2 160.304 167.781   1
  -9 -23   2 29.2254 95.9238   1
   9  23  -2-14.3779 143.103   1
  -9 -22   2 27.5673 83.6797   1
   9  22  -2 120.322 145.995   1
  -9 -21   2 378.692   86.41   1
   9  21  -2 353.365 88.2123   1
  -9 -20   2 799.053 96.0537   1
   9  20  -2 673.651 82.0137   1
  -9 -19   2 816.808  83.609   1
   9  19  -2  505.58 82.3212   1
  -9 -18   2 373.673 60.3456   1
   9  18  -2 299.198 66.7673   1
  -9 -17   2 385.099 65.1155   1
   9  17  -2 364.139 61.2483   1
  -9 -16   2 454.964 81.9311   1
   9  16  -2 469.165 101.777   1
  -9 -15   2 2048.09 107.666   1
   9  15  -2 2090.83 118.149   1
  -9 -14   2 1656.29 104.765   1
   9  14  -2 1744.68 102.571   1
  -9 -13   2 2046.79 105.983   1
   9  13  -2 1873.44 97.4568   1
  -9 -12   2  246.13  46.126   1
   9  12  -2  158.91 58.9266   1
  -9 -11   2 393.035   44.62   1
   9  11  -2 471.096 80.8369   1
  -9 -10   2 897.868 60.4677   1
   9  10  -2 830.265 51.4954   1
  -9  -9   2 2979.19 141.218   1
   9   9  -2 3098.78 127.792   1
  -9  -8   2 2260.55 103.888   1
   9   8  -2 2386.40 147.823   1
  -9  -7   2 6242.07 231.562   1
   9   7  -2 5954.58 294.917   1
  -9  -6   2 2377.39 119.298   1
   9   6  -2 2523.25 118.299   1
  -9  -5   2 5550.90 293.075   1
   9   5  -2 5619.35  324.48   1
  -9  -4   2 2934.45 168.991   1
  -9  -3   2 4908.11 320.725   1
   9   3  -2 4784.67 261.357   1
  -9  -2   2 1022.97  70.731   1
   9   2  -2 677.637 78.0238   1
  -9  -1   2 1223.33 75.7897   1
   9   1  -2 1441.89 83.1125   1
  -9   0   2  826.31 60.8701   1
   9   0  -2 888.748 65.0416   1
  -9   1   2 1260.67 73.5636   1
   9  -1  -2 1121.96 73.0402   1
   9  -2  -2 952.364  60.423   1
  -9   3   2 4853.45 204.359   1
   9  -3  -2 4394.47 194.924   1
  -9   4   2 3127.71 132.461   1
   9  -4  -2 2824.75 192.954   1
  -9   5   2 5256.42 184.853   1
   9  -5  -2 4910.54 187.431   1
  -9   6   2 2355.43 104.648   1
   9  -6  -2 2014.83 92.8577   1
  -9   7   2 5383.89 328.578   1
   9  -7  -2 5674.47 230.181   1
   9  -8  -2 2081.08 91.5577   1
  -9   9   2 3082.56 133.539   1
   9  -9  -2 2774.09 131.085   1
  -9  10   2 854.106 55.7574   1
   9 -10  -2 983.988 60.0943   1
  -9  11   2 493.184 61.4872   1
   9 -11  -2 475.081 43.8287   1
  -9  12   2 293.707 61.3733   1
   9 -12  -2 174.722 36.5516   1
  -9  13   2 2066.86  108.28   1
   9 -13  -2 1881.17 86.1595   1
  -9  14   2 1692.49 113.938   1
   9 -14  -2 1757.87 93.9471   1
  -9  15   2 2296.02 147.473   1
   9 -15  -2 2144.04 107.582   1
  -9  16   2 575.934 78.1984   1
   9 -16  -2 513.689 49.7886   1
  -9  17   2 448.152  73.082   1
   9 -17  -2 515.024 65.9972   1
  -9  18   2 362.197 84.4316   1
   9 -18  -2 352.838 51.5598   1
  -9  19   2 642.734 120.192   1
   9 -19  -2 620.227 65.7353   1
  -9  20   2 820.575 114.438   1
   9 -20  -2 843.652 76.1632   1
  -9  21   2 310.744 114.963   1
   9 -21  -2 433.889 67.8155   1
  -9  22   2-47.1554 107.652   1
   9 -22  -2 27.1683 58.9731   1
  -9  23   2 50.1988 149.464   1
   9 -23  -2   90.24 89.6782   1
  -9  24   2 188.842 189.491   1
   9 -24  -2 317.101 121.125   1
  -9  25   2 364.802 227.174   1
   9 -25  -2 359.125 170.982   1
   8  26  -2 547.713 187.632   1
  -8 -25   2 149.795 323.773   1
   8  25  -2 335.526 136.193   1
  -8 -24   2  204.20 291.388   1
   8  24  -2 605.554 129.455   1
  -8 -23   2 44.1539 98.2625   1
   8  23  -2 4.98127 105.667   1
  -8 -22   2 282.582  91.371   1
   8  22  -2 297.118 81.5399   1
  -8 -21   2 429.216 76.4449   1
   8  21  -2 383.532 82.3298   1
  -8 -20   2 901.619 102.425   1
   8  20  -2 797.834 90.9128   1
  -8 -19   2 996.165 113.084   1
   8  19  -2 867.249 135.086   1
  -8 -18   2  72.245 54.1625   1
   8  18  -2 45.3618 59.0227   1
  -8 -17   2 142.012 48.7987   1
   8  17  -2 124.684  47.031   1
  -8 -16   2 788.896 70.9752   1
   8  16  -2 808.684 75.4855   1
  -8 -15   2 3039.90 130.539   1
   8  15  -2 3075.06 144.196   1
  -8 -14   2 2024.28 116.631   1
   8  14  -2 2022.43 118.944   1
  -8 -13   2 2576.54 120.762   1
   8  13  -2 2594.57 115.064   1
  -8 -12   2 1193.11 76.7608   1
   8  12  -2 1234.15 77.2416   1
  -8 -11   2 453.335 48.7349   1
   8  11  -2 468.073 50.2054   1
  -8 -10   2 3877.21 164.449   1
   8  10  -2 4493.41 177.005   1
  -8  -9   2 5983.27 217.336   1
   8   9  -2 6202.13 218.352   1
  -8  -8   2 6276.49 354.088   1
   8   8  -2 6648.72 362.382   1
  -8  -7   2 4519.15 251.445   1
  -8  -6   2 370.431  51.708   1
   8   6  -2 360.792 59.7125   1
   8   5  -2 807.673 66.3072   1
  -8  -4   2 1284.39 68.0699   1
  -8  -3   2 5974.67 222.015   1
   8   3  -2 5667.53 194.538   1
  -8  -2   2 3491.51 142.829   1
   8   2  -2 3434.49 143.371   1
  -8  -1   2 2559.13 119.162   1
   8   1  -2 2649.89 125.863   1
  -8   0   2 4716.31 185.171   1
   8   0  -2 4930.02 201.967   1
  -8   1   2 2330.69 166.065   1
   8  -1  -2 2413.19 117.812   1
  -8   2   2 3388.38 141.549   1
   8  -2  -2 3358.06 149.976   1
  -8   3   2 5587.99 204.213   1
  -8   4   2 1163.62  99.512   1
   8  -4  -2 1076.96 54.2515   1
  -8   5   2 685.525  80.599   1
   8  -5  -2 714.433 47.8146   1
  -8   6   2 456.029 43.5798   1
   8  -6  -2 509.529 39.1421   1
  -8   7   2 4784.37 200.214   1
   8  -7  -2 4556.87  182.80   1
  -8   8   2 6425.56 239.684   1
   8  -8  -2 6205.80 229.986   1
  -8   9   2 6037.39 222.833   1
   8  -9  -2 6046.93 227.104   1
  -8  10   2 3788.28 205.624   1
   8 -10  -2 3999.14 223.362   1
   8 -11  -2 353.728 60.5014   1
  -8  12   2 1212.39 81.5134   1
   8 -12  -2 1157.04 71.4566   1
  -8  13   2 2658.26 131.448   1
   8 -13  -2 2719.52 122.519   1
  -8  14   2 2291.48 116.999   1
   8 -14  -2 2058.94 106.331   1
  -8  15   2 3258.61 209.802   1
   8 -15  -2 2958.49 140.487   1
  -8  16   2 1004.30 91.9736   1
   8 -16  -2 692.977 79.2589   1
  -8  17   2 151.508 64.0628   1
   8 -17  -2 154.768 60.3372   1
  -8  18   2  108.18 81.5807   1
   8 -18  -2  88.575  62.013   1
  -8  19   2 777.091 103.522   1
   8 -19  -2 925.088 72.5989   1
  -8  20   2  700.37  196.84   1
   8 -20  -2 828.283 115.532   1
  -8  21   2  578.32 113.533   1
   8 -21  -2 455.011 80.2572   1
  -8  22   2 172.834 127.711   1
   8 -22  -2 344.087 73.3199   1
  -8  23   2 77.1842 148.877   1
   8 -23  -2 27.0211 73.8896   1
  -8  24   2 788.603 367.238   1
   8 -24  -2 727.085 147.016   1
  -8  25   2 383.141 399.116   1
   8 -25  -2 495.818 172.302   1
  -8  26   2 210.203 365.194   1
   8 -26  -2 509.765 170.207   1
  -7 -26   2 357.641 161.337   1
   7  26  -2 293.132 143.462   1
  -7 -25   2 267.652 307.223   1
   7  25  -2 395.086 124.489   1
  -7 -24   2 251.573 94.1213   1
   7  24  -2 228.544 97.2887   1
  -7 -23   2  737.67 101.053   1
   7  23  -2 624.917 105.468   1
  -7 -22   2 729.091 186.585   1
   7  22  -2 829.617 117.864   1
  -7 -21   2  909.18 95.3821   1
   7  21  -2 707.888 103.146   1
  -7 -20   2 1239.70 95.2795   1
   7  20  -2 1252.81 113.372   1
  -7 -19   2 693.518  78.558   1
   7  19  -2 738.635  117.83   1
  -7 -18   2 683.185 71.4025   1
   7  18  -2 664.511 70.0435   1
  -7 -17   2 280.635 106.922   1
   7  17  -2 422.055 60.3739   1
  -7 -16   2 2746.67  182.78   1
   7  16  -2 2696.54 199.175   1
  -7 -15   2 1952.49 110.362   1
   7  15  -2 2110.69 121.384   1
  -7 -14   2 1945.95 109.786   1
   7  14  -2 1768.80 96.1086   1
  -7 -13   2 2265.23  150.07   1
   7  13  -2 2092.76 93.7208   1
  -7 -12   2 3215.43 128.834   1
   7  12  -2 3378.88 217.419   1
  -7 -11   2 1407.16 81.5739   1
   7  11  -2 1432.64 72.7429   1
  -7 -10   2 2482.39 165.233   1
   7  10  -2 2933.11 120.747   1
  -7  -9   2 3328.31 210.223   1
  -7  -8   2 3683.74 227.796   1
   7   8  -2 4180.97 248.045   1
  -7  -7   2 1381.86 71.6672   1
   7   7  -2 1312.45 106.631   1
  -7  -6   2 1097.86  69.166   1
   7   6  -2 1147.91  101.21   1
  -7  -5   2 619.329 47.2093   1
   7   5  -2 615.319 47.2093   1
  -7  -4   2 1411.60 117.728   1
   7   4  -2 1520.71 95.9205   1
  -7  -3   2 5454.69 308.759   1
   7   3  -2 4919.99 250.248   1
  -7  -2   2 7319.66 272.022   1
   7   2  -2 7787.84 398.712   1
  -7  -1   2 8214.06 289.136   1
   7   1  -2 8043.65 272.664   1
  -7   0   2 8253.11 294.857   1
   7   0  -2 8046.86 287.748   1
  -7   1   2 7674.91 401.111   1
   7  -1  -2 8095.65 286.007   1
   7  -2  -2 6960.23 268.893   1
  -7   3   2 4998.08 308.981   1
   7  -3  -2 4942.69 254.814   1
  -7   4   2 1667.52 118.322   1
   7  -4  -2 1360.73 74.2915   1
  -7   5   2 512.183 49.7459   1
   7  -5  -2 580.886 42.6217   1
  -7   6   2 1064.29 115.292   1
   7  -6  -2 1048.96 62.9379   1
  -7   7   2 1311.73  71.696   1
   7  -7  -2 1385.80 78.1295   1
  -7   8   2 3950.96 171.712   1
   7  -8  -2 3748.09 227.623   1
  -7   9   2 3408.77 155.154   1
   7  -9  -2 3384.31 154.588   1
   7 -10  -2 2461.11 98.9842   1
  -7  11   2 1493.89 127.537   1
   7 -11  -2 1339.96 75.2986   1
  -7  12   2 3432.12 190.452   1
   7 -12  -2 3595.06 200.157   1
  -7  13   2 2368.40 114.335   1
   7 -13  -2 2213.86 100.027   1
  -7  14   2 1614.12 94.0174   1
   7 -14  -2 1805.78 84.1151   1
  -7  15   2 2182.02 111.231   1
   7 -15  -2 1905.53 132.636   1
  -7  16   2 2791.83 150.646   1
   7 -16  -2 2443.31 122.032   1
  -7  17   2 454.325 83.8329   1
   7 -17  -2 494.512  49.111   1
  -7  18   2 746.629 106.328   1
   7 -18  -2 846.063 79.7164   1
  -7  19   2 643.448 90.9465   1
   7 -19  -2 749.642 63.4288   1
  -7  20   2 1259.84 199.595   1
   7 -20  -2 1308.39  88.625   1
  -7  21   2 404.303 139.805   1
  -7  22   2 878.257 136.871   1
   7 -22  -2 943.558 92.9786   1
  -7  23   2 428.663 124.842   1
   7 -23  -2 778.352 82.8789   1
  -7  24   2 221.468 133.024   1
   7 -24  -2  373.76 83.0589   1
  -7  25   2 336.097 168.704   1
   7 -25  -2 465.723 87.0787   1
  -7  26   2 280.064 201.026   1
   7 -26  -2 295.196 107.627   1
  -6 -27   2-58.1947 135.578   1
   6  27  -2-84.5187 165.066   1
  -6 -26   2 98.1517 408.641   1
   6  26  -2 261.109 275.845   1
  -6 -25   2-21.8288 347.148   1
   6  25  -2 115.899 119.802   1
  -6 -24   2 728.239 101.634   1
   6  24  -2 504.972 108.781   1
  -6 -23   2 1382.18 113.211   1
   6  23  -2 1268.49 117.081   1
  -6 -22   2 2136.98  130.79   1
   6  22  -2 1974.66 151.505   1
  -6 -21   2 1278.55 92.2021   1
   6  21  -2 1206.75 109.331   1
  -6 -20   2 689.366 145.889   1
   6  20  -2 736.923 93.2816   1
  -6 -19   2 163.504 120.285   1
   6  19  -2 196.934 63.1679   1
  -6 -18   2  618.96 75.2386   1
   6  18  -2 538.532  111.94   1
  -6 -17   2 722.602 133.983   1
   6  17  -2  690.54 65.0852   1
  -6 -16   2 631.565 113.825   1
   6  16  -2 697.026 70.8121   1
  -6 -15   2 936.571 74.4436   1
   6  15  -2 1032.51 73.4487   1
  -6 -14   2 829.174   66.98   1
   6  14  -2 1022.91 111.962   1
   6  13  -2 1314.51 79.5099   1
  -6 -12   2 3848.22 237.978   1
   6  12  -2 3992.05 231.012   1
   6  11  -2 1736.14 118.488   1
  -6 -10   2 1548.46  110.19   1
   6  10  -2 1621.91 105.713   1
  -6  -9   2 528.564 60.5434   1
   6   9  -2 321.444 56.5981   1
  -6  -8   2 512.437 45.9736   1
   6   8  -2 489.478 43.6389   1
  -6  -7   2 789.275 53.5364   1
   6   7  -2 706.053 72.1611   1
  -6  -6   2 2917.92 189.005   1
   6   6  -2 3034.52 135.391   1
  -6  -5   2 5518.44 228.949   1
   6   5  -2 5536.89 223.026   1
  -6  -4   2 976.983 57.0375   1
   6   4  -2 1105.98 62.4067   1
  -6  -3   2 631.712 50.8324   1
   6   3  -2 749.677 53.8455   1
  -6  -2   214431.20 648.755   1
   6   2  -215535.40 503.028   1
  -6  -1   219461.30 823.496   1
   6   1  -219705.70 609.196   1
  -6   0   221396.50 909.227   1
   6  -1  -219051.20  604.78   1
  -6   2   215045.20 730.337   1
   6  -2  -213834.80 489.408   1
  -6   3   2 811.126 93.2729   1
   6  -3  -2 706.604 72.6137   1
  -6   4   2 1040.71 59.5149   1
   6  -4  -2 871.008  55.723   1
  -6   5   2 5171.27 204.994   1
   6  -5  -2 5108.75 203.749   1
  -6   6   2 3007.75 197.881   1
   6  -6  -2 2629.41 113.877   1
  -6   7   2 582.558 68.5503   1
   6  -7  -2 772.222 56.8209   1
  -6   8   2 491.251 63.0094   1
   6  -8  -2  515.71 44.6431   1
  -6   9   2 381.938 41.6923   1
   6  -9  -2 404.284 51.9722   1
  -6  10   2 1731.53 86.9894   1
   6 -10  -2 1539.14 78.0436   1
  -6  11   2 1831.14 161.725   1
   6 -11  -2 1794.26 91.9878   1
  -6  12   2 3991.37 151.944   1
   6 -12  -2 3721.99 142.735   1
   6 -13  -2 1358.12  99.413   1
  -6  14   2 1093.63 74.2839   1
   6 -14  -2 908.519 62.1035   1
  -6  15   2 1085.51 79.4662   1
   6 -15  -2 1015.34 63.1307   1
  -6  16   2 678.752 87.2057   1
   6 -16  -2 653.604 51.8938   1
  -6  17   2 751.628 77.5038   1
   6 -17  -2 697.331 52.1885   1
  -6  18   2 708.562 88.1233   1
   6 -18  -2 658.538   63.09   1
  -6  19   2 291.429 82.4361   1
   6 -19  -2 271.222 50.3096   1
  -6  20   2 493.542 85.2224   1
   6 -20  -2 666.574 69.1076   1
  -6  21   2 1274.36 135.118   1
   6 -21  -2 1268.60 120.381   1
  -6  22   2 2367.99 164.993   1
   6 -22  -2 2222.41 122.383   1
  -6  23   2 1403.70 157.646   1
   6 -23  -2 1333.90 108.661   1
  -6  24   2 570.505  157.99   1
   6 -24  -2 674.837 89.8788   1
  -6  25   2 138.709 168.892   1
   6 -25  -2 235.911 91.8089   1
  -6  26   2-155.334 358.008   1
   6 -26  -2-28.3888 123.018   1
   6 -27  -2 51.3533 158.151   1
  -5 -27   2 39.8537 123.296   1
   5  27  -2 188.253 160.209   1
  -5 -26   2 226.738  137.01   1
   5  26  -2 125.947 239.627   1
  -5 -25   2 212.974 107.283   1
   5  25  -2 177.922 111.143   1
  -5 -24   2  913.12 119.112   1
   5  24  -2 784.337 121.139   1
  -5 -23   2 1595.51 133.932   1
   5  23  -2 1426.03 128.558   1
  -5 -22   2 2036.87 134.639   1
   5  22  -2 1973.59 130.811   1
  -5 -21   2 1301.24 102.826   1
   5  21  -2 1115.88  100.44   1
  -5 -20   2 273.794 61.9562   1
   5  20  -2  291.75 76.1142   1
  -5 -19   2 80.7885 54.5065   1
   5  19  -2 36.3095 57.3628   1
  -5 -18   2 762.131 70.9874   1
   5  18  -2 742.222 81.6683   1
  -5 -17   2 828.287 72.9739   1
   5  17  -2 990.569  78.897   1
  -5 -16   2 1011.41 103.132   1
   5  16  -2 1065.75 136.155   1
  -5 -15   2 86.4347 47.8836   1
   5  15  -2 285.295 44.7728   1
  -5 -14   2 409.287 70.9787   1
   5  14  -2 381.542 84.2985   1
  -5 -13   2 2355.46 168.875   1
   5  13  -2 2606.33 177.619   1
  -5 -12   2 3197.14 154.263   1
   5  12  -2 3566.01 195.608   1
  -5 -11   2 5490.29 235.062   1
   5  11  -2 5622.68 231.085   1
  -5 -10   2 2181.41 110.403   1
   5  10  -2 2394.07 109.824   1
  -5  -9   2 1520.41 82.6573   1
   5   9  -2 1869.99 90.3398   1
  -5  -8   2 2080.21 143.667   1
   5   8  -2 1902.99 95.7618   1
  -5  -7   2 2992.57 140.542   1
   5   7  -2 3164.60  138.08   1
  -5  -6   2 3951.41 165.798   1
   5   6  -2 4254.84 168.844   1
  -5  -5   2 5947.64 228.369   1
   5   5  -2 6132.81 361.647   1
  -5  -4   2 128.774 28.6309   1
   5   4  -2 131.872 26.7722   1
  -5  -3   2 4526.28 184.302   1
   5   3  -2 4191.52 163.608   1
  -5  -2   2 5698.87 244.478   1
   5   2  -2 5744.35 233.733   1
  -5  -1   220132.80 672.744   1
   5   1  -220381.70 969.322   1
  -5   0   2 9152.76 458.457   1
   5   0  -2 8447.42  303.30   1
  -5   1   218036.90 809.584   1
   5  -1  -219116.40 625.613   1
  -5   2   2 5223.34 230.563   1
   5  -2  -2 5144.12 211.713   1
   5  -3  -2 4110.01 176.129   1
  -5   4   2 123.576 29.4394   1
   5  -4  -2 92.8343  32.044   1
   5  -5  -2 5895.44 285.723   1
  -5   6   2 4140.49 174.172   1
   5  -6  -2 3803.93 161.086   1
   5  -7  -2 2850.64 118.765   1
  -5   8   2 1771.37 92.0638   1
   5  -8  -2 2046.32 158.384   1
  -5   9   2 2064.43 138.326   1
   5  -9  -2 1495.27 80.9211   1
  -5  10   2 2276.74 145.375   1
   5 -10  -2 2343.45 96.9336   1
  -5  11   2 5678.52 192.324   1
   5 -11  -2 6053.23 307.724   1
  -5  12   2 3339.83 134.918   1
   5 -12  -2 3037.03 120.239   1
  -5  13   2 2416.58 110.401   1
   5 -13  -2 2035.62 133.192   1
  -5  14   2 319.367 50.0857   1
   5 -14  -2 385.921 42.4101   1
  -5  15   2 100.105 82.7326   1
   5 -15  -2 172.994 38.7777   1
  -5  16   2 965.681 123.993   1
   5 -16  -2 1107.30 64.8513   1
  -5  17   2 879.689 83.4501   1
   5 -17  -2 966.485 66.0819   1
  -5  18   2 933.357 160.356   1
   5 -18  -2 753.097 56.9515   1
  -5  19   2 57.5824  70.771   1
   5 -19  -2 101.474 62.5424   1
  -5  20   2 186.142 91.9807   1
   5 -20  -2 406.192 88.6655   1
  -5  21   2 1108.87 113.529   1
   5 -21  -2 1389.95 94.7965   1
  -5  22   2 1956.29 156.607   1
   5 -22  -2 2236.96 125.183   1
  -5  23   2 1434.18  163.79   1
   5 -23  -2 1786.76 119.078   1
  -5  24   2  683.81 144.391   1
   5 -24  -2 821.431 93.3886   1
  -5  25   2 283.624 151.521   1
   5 -25  -2 247.437 79.7937   1
  -5  26   2  290.76 198.691   1
   5 -26  -2 259.335 141.178   1
  -5  27   2 233.683  269.85   1
   5 -27  -2 96.9037 118.726   1
  -4 -27   2 97.6597 134.193   1
   4  27  -2 134.893 105.413   1
  -4 -26   2 213.036 129.865   1
   4  26  -2 250.705 127.433   1
  -4 -25   2 215.879 244.553   1
   4  25  -2  295.98 99.0309   1
  -4 -24   2 599.919 103.721   1
   4  24  -2 514.499 92.0352   1
  -4 -23   2 849.938 93.6699   1
   4  23  -2 716.532 96.1121   1
  -4 -22   2 1358.29 117.643   1
   4  22  -2 1019.80 167.786   1
  -4 -21   2 1061.89 180.269   1
   4  21  -2 787.897 96.1571   1
  -4 -20   2 844.938 159.777   1
   4  20  -2 769.891 91.0302   1
  -4 -19   2 514.978 75.1842   1
   4  19  -2 446.196 66.3437   1
  -4 -18   2 93.7568 53.1359   1
   4  18  -2 78.7052 53.6352   1
  -4 -17   2  434.75 75.4761   1
   4  17  -2 574.885 58.5323   1
  -4 -16   2 744.519 96.8942   1
   4  16  -2 1031.50 123.224   1
  -4 -15   2 3402.36 159.434   1
   4  15  -2 3346.16  215.64   1
  -4 -14   2 4308.95 171.915   1
   4  14  -2 4322.28 170.258   1
  -4 -13   2 2907.26 146.617   1
   4  13  -2 3348.27 156.274   1
  -4 -12   2 2260.25 116.836   1
   4  12  -2 2385.76 172.597   1
  -4 -11   2 4308.61 214.066   1
   4  11  -2 4041.77 214.657   1
  -4 -10   2 4059.25 153.884   1
   4  10  -2 4319.32 153.283   1
  -4  -9   210231.40 505.871   1
   4   9  -210425.60 485.044   1
  -4  -8   2 5070.18 195.912   1
   4   8  -2 5553.18 184.756   1
  -4  -7   2 8146.70  380.85   1
   4   7  -2 7772.76 328.898   1
  -4  -6   2 1509.44 78.9609   1
   4   6  -2 1749.53 80.8486   1
  -4  -5   2 4549.26 185.887   1
   4   5  -2 4432.75 175.702   1
  -4  -4   2 467.403 39.1339   1
   4   4  -2  427.63 35.8899   1
  -4  -3   2 2216.01 109.132   1
   4   3  -2 2152.71 154.965   1
  -4  -2   2 4256.52 169.776   1
   4   2  -2 4412.01 173.715   1
  -4  -1   217830.10 575.728   1
   4   1  -218692.40 813.092   1
  -4   0   216366.00  555.36   1
   4   0  -216399.70 545.441   1
  -4   1   216910.10 558.498   1
   4  -1  -215907.70 733.103   1
  -4   2   2 4005.49 164.446   1
   4  -2  -2 3859.79 239.655   1
   4  -3  -2 1896.51 87.7897   1
  -4   4   2 465.599 59.6356   1
   4  -4  -2 391.746 37.2641   1
  -4   5   2 4402.48 272.839   1
   4  -5  -2 4464.29 182.605   1
  -4   6   2 1628.93 115.294   1
   4  -6  -2 1408.52 112.592   1
  -4   7   2 7816.41 293.983   1
  -4   8   2 5062.65  295.69   1
   4  -8  -2 5046.54  209.64   1
  -4   9   211020.50  533.95   1
   4  -9  -211105.90  533.95   1
  -4  10   2 4640.49 170.236   1
   4 -10  -2 4530.94 170.236   1
  -4  11   2 4629.50 166.235   1
   4 -11  -2 4183.62 228.777   1
  -4  12   2 2214.81 165.232   1
   4 -12  -2 2260.46 98.3647   1
  -4  13   2 2994.41 120.304   1
   4 -13  -2 2618.90 110.173   1
  -4  14   2 3703.95 224.295   1
   4 -14  -2 3688.35 142.661   1
  -4  15   2 3516.09  137.26   1
   4 -15  -2 3307.75  137.87   1
  -4  16   2 1012.16 88.6408   1
   4 -16  -2 881.925 62.6896   1
  -4  17   2 497.546 70.0685   1
   4 -17  -2 526.644  74.198   1
  -4  18   2  100.22 68.5799   1
   4 -18  -2 146.536 62.1126   1
  -4  19   2 513.244  79.538   1
   4 -19  -2 672.311 60.9521   1
  -4  20   2 910.612 110.423   1
   4 -20  -2 1080.58 102.315   1
  -4  21   2 907.783 119.488   1
   4 -21  -2 847.461 76.5811   1
  -4  22   2 1308.20 136.432   1
   4 -22  -2 1368.76 98.7869   1
  -4  23   2 766.305 134.168   1
   4 -23  -2 815.872  86.407   1
  -4  24   2 514.234 154.518   1
   4 -24  -2 454.733 91.8112   1
  -4  25   2 138.484 143.228   1
   4 -25  -2 354.006 118.006   1
  -4  26   2 65.0455 160.672   1
   4 -26  -2 95.6262  104.07   1
  -4  27   2 186.961 202.534   1
   4 -27  -2  27.512 115.435   1
   3  28  -2-71.9318 162.904   1
  -3 -27   2-62.7224 308.891   1
   3  27  -2 162.305 150.036   1
  -3 -26   2 442.358 114.995   1
   3  26  -2 310.841 122.081   1
  -3 -25   2 235.456 238.182   1
   3  25  -2 246.803 112.608   1
  -3 -24   2 325.979 90.2816   1
   3  24  -2 358.135 145.924   1
  -3 -23   2  410.44 96.5359   1
   3  23  -2 458.979 88.6065   1
  -3 -22   2 724.022 181.509   1
   3  22  -2  515.12 79.7607   1
  -3 -21   2 813.524 95.4931   1
   3  21  -2 815.963 86.6738   1
  -3 -20   2 780.313  91.111   1
   3  20  -2  704.56 128.721   1
  -3 -19   2  716.75 83.6843   1
   3  19  -2 753.532 108.888   1
  -3 -18   2 139.222 53.6181   1
   3  18  -2 89.1979 93.3389   1
  -3 -17   2 238.568 101.562   1
   3  17  -2 250.243 82.5193   1
  -3 -16   2 2087.86 104.358   1
   3  16  -2 2334.62 113.054   1
  -3 -15   2 4918.80 191.052   1
   3  15  -2 4929.42 278.757   1
  -3 -14   2 6426.65  248.93   1
   3  14  -2 6378.51 230.567   1
  -3 -13   2 5812.52 308.696   1
   3  13  -2 6086.49  216.34   1
  -3 -12   2 1296.28  109.44   1
   3  12  -2 1424.91 85.3637   1
  -3 -11   2 698.931 57.0033   1
   3  11  -2 812.366 82.1663   1
  -3 -10   2 2048.54  137.16   1
   3  10  -2 1924.46 114.719   1
  -3  -9   2 9595.86 516.408   1
   3   9  -210316.40 495.544   1
  -3  -8   2 8705.92 449.325   1
   3   8  -2 9149.53 396.266   1
  -3  -7   2 6630.07 343.105   1
   3   7  -2 7403.31 386.326   1
  -3  -6   2 5258.00 216.356   1
   3   6  -2 5352.84 275.516   1
  -3  -5   2 466.379 43.8327   1
   3   5  -2 552.027 45.7764   1
  -3  -4   2 2315.81 108.636   1
   3   4  -2 2063.05 122.446   1
  -3  -3   2 5860.26 226.667   1
   3   3  -2 5784.68 212.103   1
  -3  -2   2 2785.43 123.554   1
   3   2  -2 2717.30 160.273   1
  -3  -1   2 6814.41 263.996   1
   3   1  -2 7120.17 381.829   1
  -3   0   2 2321.57 108.688   1
   3   0  -2 2121.16 136.584   1
  -3   1   2 7257.65  260.44   1
   3  -1  -2 7364.57 405.776   1
  -3   2   2 3016.18  123.63   1
   3  -2  -2 2606.50 119.513   1
  -3   3   2 5176.92 291.977   1
   3  -3  -2 5568.36 284.372   1
  -3   4   2 2094.38 108.935   1
   3  -4  -2 2090.90 94.2847   1
  -3   5   2 547.366 41.2731   1
   3  -5  -2 508.825 41.9702   1
   3  -6  -2 5753.68 300.281   1
  -3   7   2 7188.32 258.466   1
  -3   8   210140.50 358.951   1
   3  -8  -2 9920.03 326.244   1
  -3   9   211083.40 347.112   1
   3  -9  -211111.70  526.90   1
  -3  10   2 2019.35 87.7977   1
   3 -10  -2 2402.86 163.306   1
  -3  11   2 963.127  61.161   1
   3 -11  -2 795.213 74.0657   1
  -3  12   2 1480.20 109.598   1
   3 -12  -2 1276.56 103.519   1
  -3  13   2 5645.29  209.11   1
   3 -13  -2 5356.51  209.11   1
  -3  14   2 5732.40  209.61   1
   3 -14  -2 6045.48 325.531   1
  -3  15   2 4576.09 185.326   1
   3 -15  -2 4208.05 239.571   1
  -3  16   2 2078.62 110.105   1
   3 -16  -2 2120.63 157.183   1
  -3  17   2 268.027 58.9734   1
   3 -17  -2  193.96 45.1803   1
  -3  18   2 231.278 72.5543   1
   3 -18  -2 189.737 63.2423   1
  -3  19   2 834.024 90.9188   1
   3 -19  -2 808.868 88.4229   1
  -3  20   2 787.013 94.0973   1
   3 -20  -2 939.785 69.6773   1
  -3  21   2 959.326 101.581   1
   3 -21  -2 815.584 77.6793   1
  -3  22   2 642.305 98.2747   1
   3 -22  -2  715.20 70.4912   1
  -3  23   2 497.105  113.18   1
   3 -23  -2 459.761 84.1258   1
  -3  24   2 267.312 154.727   1
   3 -24  -2 350.899 98.7732   1
  -3  25   2 87.0763 144.683   1
   3 -25  -2 321.002 80.0926   1
  -3  26   2 106.425 148.364   1
   3 -26  -2 446.701 83.8773   1
  -3  27   2-48.1775 176.354   1
   3 -27  -2 60.9265  169.11   1
   2  28  -2  217.40 148.552   1
  -2 -27   2 461.378 134.339   1
   2  27  -2 312.951 126.928   1
  -2 -26   2 272.728 111.435   1
   2  26  -2 267.471 121.403   1
  -2 -25   2 319.928 130.011   1
   2  25  -2 367.399 125.713   1
  -2 -24   2 341.941 88.8191   1
   2  24  -2 122.706 84.7287   1
  -2 -23   2 127.107 91.0823   1
   2  23  -2 121.087 93.0756   1
  -2 -22   2 282.315 82.3784   1
   2  22  -2 336.918 72.4636   1
  -2 -21   2 623.857 77.2307   1
   2  21  -2 528.689 125.087   1
  -2 -20   2 598.021 85.8708   1
   2  20  -2 699.558 122.226   1
  -2 -19   2 926.179 81.4224   1
   2  19  -2 1000.38 82.9623   1
  -2 -18   2 1491.34 90.3389   1
   2  18  -2 1612.30 111.978   1
  -2 -17   2 1040.25 80.3721   1
   2  17  -2 1064.11 86.8517   1
  -2 -16   2 3206.34 155.838   1
   2  16  -2 3314.69 139.113   1
  -2 -15   2 4064.86 192.521   1
   2  15  -2 4550.97 194.237   1
  -2 -14   2 6152.74 252.673   1
   2  14  -2 6062.41 213.708   1
  -2 -13   2 3586.85 165.243   1
   2  13  -2 3683.67 161.023   1
  -2 -12   2 1200.03 116.969   1
   2  12  -2 1245.19 64.9762   1
  -2 -11   2 404.384 47.2962   1
   2  11  -2 404.384 42.2798   1
  -2 -10   2 5492.55 205.175   1
   2  10  -2 5708.58 203.898   1
   2   9  -211484.20 541.099   1
   2   8  -214342.60 662.921   1
  -2  -7   2 9013.84 299.774   1
   2   7  -2 9140.24 428.203   1
  -2  -6   210888.90 515.756   1
  -2  -5   2 718.054 51.5981   1
   2   5  -2 623.528 48.9271   1
  -2  -4   2 6396.37 225.311   1
   2   4  -2 6436.82 232.745   1
  -2  -3   2 3734.82 156.887   1
   2   3  -2 3819.71 148.103   1
  -2  -2   2 4878.84  171.87   1
   2   2  -2 4822.69 179.359   1
  -2  -1   2 319.091 28.2902   1
   2   1  -2 428.203 50.4009   1
  -2   0   2 958.415 55.0871   1
   2   0  -2 937.489 75.2634   1
  -2   1   2  391.68  41.469   1
   2  -1  -2 414.193 30.9634   1
   2  -2  -2 4847.83 176.507   1
   2  -3  -2 3715.12 140.451   1
  -2   4   2 6500.64 358.001   1
   2  -4  -2 6267.22 310.018   1
   2  -5  -2 694.546 43.7981   1
  -2   6   211670.10 559.824   1
  -2   7   2 9934.00 450.914   1
  -2   8   214622.70 442.519   1
  -2   9   212467.00 407.264   1
   2  -9  -212682.80 392.326   1
  -2  10   2 6421.83 328.631   1
   2 -10  -2 5675.99 208.219   1
  -2  11   2 398.935 44.3487   1
   2 -11  -2 334.232 39.3872   1
  -2  12   2 1188.07 71.8969   1
   2 -12  -2 1336.80 72.5921   1
  -2  13   2 3562.11 134.858   1
   2 -13  -2 3937.02 218.541   1
  -2  14   2 5661.99 190.981   1
   2 -14  -2 5598.34 282.039   1
  -2  15   2 4060.76 167.849   1
   2 -15  -2 3785.92  155.66   1
  -2  16   2 2846.61 129.105   1
   2 -16  -2 3039.95 198.676   1
  -2  17   2 1224.68 102.492   1
   2 -17  -2  948.94 65.4742   1
  -2  18   2 1548.00 117.087   1
   2 -18  -2 1502.21  132.83   1
  -2  19   2 958.138 99.8985   1
   2 -19  -2  964.64 69.3986   1
  -2  20   2 675.841 91.0073   1
   2 -20  -2 692.659 58.0862   1
  -2  21   2 434.656 94.3262   1
   2 -21  -2 559.992 68.4519   1
  -2  22   2 339.365 101.612   1
   2 -22  -2 299.007 65.1463   1
  -2  23   2 38.5183 124.253   1
  -2  24   2 429.611 139.783   1
   2 -24  -2 375.253 112.941   1
  -2  25   2 221.822 128.391   1
   2 -25  -2 205.731 77.3279   1
  -2  26   2 508.891 167.748   1
   2 -26  -2 230.885 101.429   1
  -2  27   2   9.238 174.827   1
   2 -27  -2 391.085 131.564   1
   2 -28  -2 383.739 127.114   1
  -1 -28   2 354.374 152.718   1
  -1 -27   2 235.586 135.863   1
   1  27  -2 11.3729 117.105   1
   1  26  -2 371.804 149.201   1
  -1 -25   2  177.31 100.322   1
   1  25  -2 213.108 95.9581   1
  -1 -24   2  298.66 97.8213   1
   1  24  -2 184.785 148.553   1
  -1 -23   2 432.924 92.5623   1
   1  23  -2 241.244 143.653   1
  -1 -22   2 660.987 93.9966   1
   1  22  -2 561.945 143.272   1
  -1 -21   2 343.472 69.8027   1
   1  21  -2 279.715 64.7245   1
  -1 -20   2 809.581 166.951   1
   1  20  -2 603.055 149.994   1
  -1 -19   2 977.154 86.1279   1
   1  19  -2 925.681 86.1279   1
  -1 -18   2 1533.92 107.276   1
   1  18  -2 1710.16 104.012   1
  -1 -17   2 4062.57 165.811   1
   1  17  -2 4088.09 152.519   1
  -1 -16   2 4212.19 188.493   1
   1  16  -2 4443.55 183.373   1
  -1 -15   2 2806.86 150.555   1
   1  15  -2 2894.51 135.818   1
  -1 -14   2 4012.22 175.915   1
   1  14  -2 4177.86 171.108   1
  -1 -13   2 1003.73  80.617   1
   1  13  -2 1058.96 73.1678   1
  -1 -12   2 152.791 36.1229   1
   1  12  -2 139.491 36.1229   1
  -1 -11   2 336.685 47.1606   1
   1  11  -2 359.295 38.1084   1
  -1 -10   2 1553.53 131.343   1
   1  10  -2 1583.10 80.7485   1
  -1  -9   2 5689.66 220.123   1
   1   9  -2 6198.46 217.474   1
   1   8  -2 9525.48 340.647   1
  -1  -6   210417.30  358.02   1
   1   6  -210768.50 488.933   1
  -1  -5   2 8814.96 433.657   1
   1   5  -2 8602.25 398.663   1
  -1  -4   2 5883.63 205.767   1
   1   4  -2 5771.72 301.751   1
  -1  -3   2 598.831 59.1234   1
   1   3  -2 871.489 51.4481   1
  -1  -2   2 5055.53 188.636   1
   1   2  -2 4918.82 166.887   1
  -1  -1   213752.10 595.635   1
   1   1  -214296.10 436.471   1
  -1   0   216106.20 500.357   1
   1   0  -215183.30 457.499   1
  -1   1   214981.20 466.352   1
   1  -1  -214471.70 447.613   1
  -1   2   2 4908.82 184.772   1
   1  -2  -2 4924.02 168.129   1
  -1   3   2 923.246 72.0923   1
   1  -3  -2 597.065 36.4087   1
  -1   4   2 5916.33 297.257   1
   1  -4  -2 5676.79 201.566   1
   1  -5  -2 9583.08 433.722   1
  -1   7   221399.20 959.794   1
   1  -7  -222837.00 983.853   1
  -1   8   210156.10 316.767   1
   1  -8  -2 9966.34 468.579   1
  -1   9   2 6328.38 223.628   1
   1  -9  -2 5858.53 217.041   1
  -1  10   2 1682.29 82.1066   1
   1 -10  -2 1662.66 79.1546   1
  -1  11   2 389.364 40.5163   1
   1 -11  -2 296.031 35.4707   1
  -1  12   2 172.913 49.7062   1
   1 -12  -2 140.473 31.7217   1
  -1  13   2 1025.95 68.0932   1
   1 -13  -2 1111.93 80.2687   1
  -1  14   2 4227.03 161.529   1
   1 -14  -2 4063.38 251.936   1
  -1  15   2 2418.54 125.666   1
   1 -15  -2 2523.71 135.568   1
  -1  16   2 3931.48 300.374   1
   1 -16  -2 3850.31 150.564   1
  -1  17   2 3768.26 172.858   1
   1 -17  -2 4100.74 220.744   1
  -1  18   2 1577.13 114.292   1
   1 -18  -2 1413.28 77.8124   1
  -1  19   2 1038.66 98.4434   1
   1 -19  -2 1117.94 71.7869   1
  -1  20   2 736.305  97.387   1
   1 -20  -2 959.034 70.1545   1
  -1  21   2 308.116   98.15   1
  -1  22   2 676.153 126.451   1
   1 -22  -2 605.378  88.668   1
  -1  23   2 345.705 100.053   1
   1 -23  -2 599.708 81.8877   1
  -1  24   2 49.8858 163.409   1
   1 -24  -2 214.735  133.78   1
  -1  25   2 41.1841 236.481   1
   1 -25  -2 175.422 120.514   1
  -1  26   2 145.172 147.638   1
   1 -26  -2  340.97  161.75   1
  -1  27   2 100.185 175.832   1
   1 -27  -2 290.215 165.416   1
   1 -28  -2 383.285 129.278   1
   0  28  -2 362.531 314.935   1
   0 -27   2 229.109 159.699   1
   0  27  -2 176.518 286.375   1
   0 -26   2 595.922  114.20   1
   0  26  -2 349.709 182.269   1
   0 -25   2 -33.918  80.395   1
   0  25  -2 112.082 161.826   1
   0 -24   2 328.065 222.533   1
   0  24  -2 432.514 193.811   1
   0 -23   2 1113.33 110.887   1
   0  23  -2 1070.91 127.244   1
   0 -22   2 649.121 98.0985   1
   0  22  -2 637.444 86.9283   1
   0 -21   2 389.185 82.4321   1
   0  21  -2 387.145 83.4932   1
   0 -20   2-23.4409 56.2148   1
   0  20  -2 1.55548 57.2517   1
   0 -19   2 1002.03 79.3901   1
   0  19  -2 1017.98 87.3821   1
   0 -18   2 1729.13 163.644   1
   0  18  -2 1978.21  121.52   1
   0 -17   2 5690.23 317.973   1
   0  17  -2 6322.77 240.735   1
   0 -16   2 6540.11 252.778   1
   0  16  -2 6322.18 247.569   1
   0 -15   2 1951.79 113.751   1
   0  15  -2 2087.69 103.576   1
   0 -14   2  576.43 64.6534   1
   0  14  -2 470.508 76.3456   1
   0 -13   2 113.706 39.1979   1
   0  13  -2 62.5623 33.4836   1
   0 -12   2 597.258 85.3359   1
   0  12  -2 666.407 53.0144   1
   0 -11   2 639.945 57.3347   1
   0  11  -2 639.945 49.4057   1
   0 -10   2 10.0477 36.1566   1
   0  10  -2 52.9278 32.1547   1
   0  -9   2 1153.37 75.2842   1
   0   9  -2 1247.67 67.8517   1
   0  -8   2 3997.14 172.765   1
   0   8  -2 3793.56 147.406   1
   0  -7   2 7838.29 419.545   1
   0   7  -2 8161.13 275.774   1
   0  -6   2 6874.47 355.704   1
   0   6  -2 7388.86 372.387   1
   0   5  -211193.10 489.047   1
   0  -4   2 3847.47 208.054   1
   0   4  -2 3984.28 207.352   1
   0  -3   2-2.83025 23.4523   1
   0   3  -2 12.7818 19.2069   1
   0  -2   2 2115.52 96.6887   1
   0   2  -2 2240.13 92.4094   1
   0  -1   218679.80 534.381   1
   0   1  -218771.50 531.504   1
   0   0   210657.50 427.273   1
   0   0  -210846.10 462.959   1
   0   1   218036.40 507.151   1
   0  -1  -218424.10 711.681   1
   0   2   2 2224.10 90.5984   1
   0  -2  -2 2308.11 125.247   1
   0   3   2 25.1354 25.8716   1
   0  -3  -2-13.2979 22.1909   1
   0   4   2 4475.44 231.012   1
   0  -4  -2 4131.86 143.636   1
   0  -5  -210605.50 320.107   1
   0   6   2 7370.71 234.173   1
   0  -6  -2 7610.11 269.769   1
   0   7   2 8045.84 257.898   1
   0  -7  -2 7596.73 241.612   1
   0   8   2 3892.46 150.467   1
   0  -8  -2 3968.06  156.36   1
   0  -9  -2 1059.07 60.0491   1
   0  10   2 31.8899 31.0924   1
   0  11   2 606.662 71.8647   1
   0 -11  -2 696.279 45.9506   1
   0  12   2 628.228 50.3229   1
   0  13   2 75.3286 39.1353   1
   0 -13  -2 98.2356 30.2501   1
   0  14   2 519.868 53.0028   1
   0 -14  -2  529.46 69.9883   1
   0  15   2 1917.28 98.2955   1
   0 -15  -2 1901.16 99.7565   1
   0  16   2 5627.78  223.37   1
   0 -16  -2 5913.91 300.731   1
   0  17   2 5740.51 238.123   1
   0 -17  -2 5694.02 209.819   1
   0  18   2 1642.91 118.459   1
   0 -18  -2 1839.34 90.9667   1
   0  19   2 927.551  96.361   1
   0 -19  -2 892.301 97.0771   1
   0  20   2 -25.831  72.479   1
   0 -20  -2-2.85859 50.2212   1
   0  21   2 335.059 105.011   1
   0 -21  -2 523.424  72.625   1
   0  22   2  752.64 108.057   1
   0 -22  -2 1001.33 107.335   1
   0  23   2 1299.72 151.298   1
   0 -23  -2 1467.99 162.382   1
   0  24   2 504.944 115.761   1
   0 -24  -2 705.212 115.003   1
   0  25   2-16.8118 155.451   1
   0 -25  -2 -72.113 142.617   1
   0  26   2 297.683 139.703   1
   0 -26  -2 483.377 92.8472   1
   0  27   2 147.372 248.544   1
   0 -27  -2 107.042 156.161   1
   0  28   2-28.6765 233.294   1
   0 -28  -2 400.894 111.246   1
   1 -28   2 128.437 164.356   1
  -1  28  -2-18.8118  278.23   1
   1 -27   2 246.084 144.612   1
  -1  27  -2 34.2756 228.236   1
   1 -26   2 169.111 304.688   1
  -1  26  -2 384.417 116.338   1
   1 -25   2 226.176  126.62   1
  -1  25  -2 106.715 162.568   1
   1 -24   2 334.572 87.6143   1
  -1  24  -2  204.77 92.8613   1
   1 -23   2 371.927 90.7755   1
  -1  23  -2  418.86 96.9818   1
   1 -22   2  636.26 87.7481   1
  -1  22  -2  672.18 89.2812   1
  -1  21  -2 335.519 83.7304   1
   1 -20   2 657.149 75.1652   1
  -1  20  -2 693.942 76.2124   1
   1 -19   2 910.543 162.535   1
  -1  19  -2 1042.37 94.1688   1
   1 -18   2 1484.92 139.433   1
  -1  18  -2 1554.62 132.777   1
   1 -17   2 4019.08 165.916   1
  -1  17  -2 4368.60 180.148   1
   1 -16   2 4371.89 195.817   1
  -1  16  -2 4290.10 186.398   1
   1 -15   2 2839.74 140.019   1
  -1  15  -2 2757.28 166.118   1
   1 -14   2 4082.13 252.111   1
  -1  14  -2 4005.34 169.731   1
   1 -13   2 1038.50  74.967   1
  -1  13  -2 1112.77 78.7848   1
  -1  12  -2 161.294 44.5974   1
   1 -11   2 351.227 42.1653   1
  -1  11  -2  331.81 38.1142   1
   1 -10   2 1653.47 83.6441   1
  -1  10  -2 1681.33 81.6229   1
   1  -9   2 6224.35 232.341   1
  -1   9  -2 6033.35 199.919   1
   1  -8   2 9956.43 346.333   1
  -1   8  -210510.40 305.936   1
  -1   7  -221536.40 909.561   1
  -1   6  -211298.60 351.932   1
   1  -5   2 8157.07 417.002   1
  -1   5  -2 8788.68  398.51   1
   1  -4   2 5634.32 205.248   1
  -1   4  -2 5843.14 304.973   1
   1  -3   2 862.697 48.4189   1
  -1   3  -2  615.60 37.5676   1
   1  -2   2 5049.43 258.346   1
  -1   2  -2 5147.67 251.765   1
   1  -1   214849.30 425.054   1
  -1   1  -214869.80 419.156   1
   1   0   215673.80 436.619   1
  -1   0  -215727.70 435.825   1
   1   1   215318.20 420.272   1
   1   2   2 4683.81 217.931   1
  -1  -2  -2 5185.94 219.413   1
  -1  -3  -2 740.117 50.6908   1
   1   4   2 6121.82 260.368   1
  -1  -4  -2 5546.58 176.834   1
   1   5   2 8901.33 367.332   1
  -1  -5  -2 8073.42 340.457   1
   1   6   210261.00 442.322   1
  -1  -6  -2 9267.27 407.195   1
   1   7   220863.10 824.299   1
   1   8   2 9879.06 410.664   1
  -1  -8  -2 8898.08 403.887   1
   1   9   2 6111.32 213.358   1
  -1  -9  -2 5793.62 295.212   1
   1  10   2 1655.49 82.8258   1
  -1 -10  -2 1776.79 121.988   1
   1  11   2 327.765 68.7146   1
  -1 -11  -2 386.702 52.8583   1
   1  12   2 146.865 34.8434   1
  -1 -12  -2 137.817 31.7665   1
   1  13   2 1226.52 69.0116   1
  -1 -13  -2 1079.39 63.7237   1
   1  14   2 4057.53  147.28   1
   1  15   2 2721.80 121.454   1
  -1 -15  -2 2903.25 131.344   1
   1  16   2 4002.17 154.729   1
  -1 -16  -2 3915.69 153.974   1
   1  17   2 3592.15 165.805   1
  -1 -17  -2 3816.22 162.789   1
   1  18   2 1482.96 99.7388   1
  -1 -18  -2 1286.54 80.8201   1
   1  19   2 850.181 84.5176   1
  -1 -19  -2 993.503 70.8736   1
   1  20   2 800.643 101.127   1
   1  21   2 363.591 93.9092   1
  -1 -21  -2 287.081 68.1627   1
   1  22   2 816.752 115.486   1
   1  23   2 458.748 236.806   1
  -1 -23  -2 500.862 81.7755   1
   1  24   2 188.063 139.024   1
  -1 -24  -2  253.91 110.897   1
   1  25   2 54.0937 143.635   1
  -1 -25  -2 108.106 98.0228   1
   1  26   2 379.892 159.808   1
  -1 -26  -2 402.762 105.957   1
   1  27   2 496.549 241.092   1
  -1 -27  -2 315.262 118.503   1
   1  28   2  496.54 264.463   1
   2 -28   2  333.03 159.311   1
  -2  28  -2 742.976 223.832   1
   2 -27   2 240.515 118.507   1
  -2  27  -2 197.474 237.014   1
   2 -26   2 270.459 107.071   1
  -2  26  -2 401.983 115.641   1
   2 -25   2 168.951 95.9741   1
  -2  25  -2 106.071 94.2973   1
   2 -24   2 223.106 85.9207   1
  -2  24  -2  194.82 94.4605   1
   2 -23   2  20.806 214.491   1
  -2  23  -2 80.6901 85.3982   1
   2 -22   2 419.842 90.4817   1
  -2  22  -2 235.282 80.6562   1
   2 -21   2 417.398  75.446   1
  -2  21  -2 566.769 88.4787   1
   2 -20   2 750.561 97.3323   1
  -2  20  -2 657.435 77.2473   1
   2 -19   2 1149.70 173.225   1
  -2  19  -2 1119.94 89.3295   1
   2 -18   2 1392.89 179.197   1
  -2  18  -2 1606.56 107.392   1
   2 -17   2 1035.41 117.031   1
  -2  17  -2 1031.98 83.1594   1
   2 -16   2 2825.76 140.289   1
  -2  16  -2 3209.34 150.358   1
   2 -15   2 4065.56 194.779   1
  -2  15  -2 4017.36 169.113   1
   2 -14   2 5819.55 369.089   1
  -2  14  -2 5595.68 224.491   1
   2 -13   2 3399.57 152.479   1
  -2  13  -2 3232.88 148.566   1
   2 -12   2 1105.85 72.1179   1
  -2  12  -2 1337.52 70.1406   1
   2 -11   2 378.398  45.281   1
  -2  11  -2 333.128 36.4788   1
   2 -10   2 5848.79 292.892   1
  -2  10  -2 5817.89 185.646   1
   2  -9   212105.20 375.844   1
  -2   9  -211834.70 361.214   1
  -2   8  -213426.00 415.417   1
  -2   7  -2 9711.29 451.295   1
  -2   6  -211653.10 350.738   1
   2  -5   2 633.827 47.6597   1
  -2   5  -2 838.868 46.9407   1
   2  -4   2 6459.69 334.828   1
  -2   4  -2 6382.71 291.942   1
   2  -3   2 3799.65 147.592   1
  -2   3  -2 3647.70 124.204   1
   2  -2   2 5115.91 238.057   1
  -2   2  -2 4988.07 166.773   1
   2  -1   2 285.868 30.2537   1
  -2   1  -2 386.323  24.381   1
   2   0   2 853.206 57.0965   1
  -2   0  -2 853.944 51.1854   1
   2   1   2 294.048 23.8323   1
   2   3   2 2903.77 113.583   1
   2   6   211465.00 460.856   1
  -2  -6  -210393.90 422.577   1
   2   7   2 8993.74 268.762   1
  -2  -7  -2 8581.20 354.545   1
   2   8   213355.40  581.24   1
  -2  -8  -213152.80 402.091   1
  -2  -9  -213259.70 513.437   1
   2  10   2 6315.47 301.711   1
   2  11   2 416.505 39.1893   1
  -2 -11  -2 348.828  47.669   1
   2  12   2 1369.70 90.4532   1
  -2 -12  -2 1135.53 70.3262   1
   2  13   2 3647.56 141.476   1
   2  14   2 6271.49 310.785   1
  -2 -14  -2 5820.94 298.292   1
   2  15   2 3999.92  145.02   1
  -2 -15  -2 4231.15 173.236   1
   2  16   2 2767.26 220.828   1
  -2 -16  -2 2768.04 125.728   1
   2  17   2 962.108  84.229   1
  -2 -17  -2  951.08 79.5244   1
   2  18   2 1286.60 102.511   1
  -2 -18  -2 1352.05 107.222   1
   2  19   2 905.701 164.228   1
  -2 -19  -2 957.818 195.011   1
   2  20   2 506.073 101.344   1
   2  21   2 399.999 95.6285   1
   2  22   2  314.36 198.254   1
  -2 -22  -2 472.297 116.042   1
   2  23   2 100.276 115.897   1
  -2 -23  -2 318.985 117.535   1
   2  24   2 198.674 123.072   1
  -2 -24  -2 346.387 84.9024   1
   2  25   2 299.199 209.875   1
  -2 -25  -2 338.446 123.234   1
   2  26   2 676.798 180.548   1
  -2 -26  -2 273.272 147.717   1
   2  27   2 115.409 209.059   1
  -2 -27  -2 275.527 119.747   1
   2  28   2 177.952 300.497   1
  -2 -28  -2 201.665 135.756   1
  -3  27  -2 129.519 148.695   1
   3 -26   2 224.069 129.019   1
  -3  26  -2 184.399  148.54   1
   3 -25   2  346.18 125.896   1
  -3  25  -2 177.387 119.582   1
   3 -24   2 -32.442 219.672   1
  -3  24  -2 225.599  109.84   1
   3 -23   2 322.143 86.7252   1
  -3  23  -2 332.652 89.8653   1
   3 -22   2 667.661 96.2782   1
  -3  22  -2 605.212 92.6086   1
   3 -21   2 649.627 91.9704   1
  -3  21  -2 664.798 88.8557   1
   3 -20   2 894.736 92.2833   1
  -3  20  -2 791.326 84.3176   1
   3 -19   2 701.623 77.5264   1
  -3  19  -2 709.226 80.8101   1
   3 -18   2 191.649   71.29   1
  -3  18  -2 248.486 75.2188   1
   3 -17   2 186.612 59.7107   1
  -3  17  -2 233.134 58.5671   1
   3 -16   2 1975.52 129.188   1
  -3  16  -2 2221.47 106.631   1
   3 -15   2 4888.95 302.665   1
  -3  15  -2 4734.29 191.359   1
   3 -14   2 5902.14 333.962   1
  -3  14  -2 6270.73 232.537   1
   3 -13   2 4596.93 213.799   1
  -3  13  -2 5476.14 199.562   1
   3 -12   2 1296.09 84.3427   1
  -3  12  -2 1234.94 71.7297   1
   3 -11   2 856.143  63.786   1
  -3  11  -2 742.749 50.8957   1
   3 -10   2 1965.93 108.554   1
  -3  10  -2 2472.06  105.11   1
  -3   9  -210827.80 327.126   1
   3  -8   2 9114.52 309.786   1
  -3   8  -2 9410.11 281.377   1
   3  -7   2 7273.56 344.376   1
  -3   7  -2 6347.35 199.443   1
   3  -6   2 5640.09 199.543   1
  -3   6  -2 5461.53 176.397   1
  -3   5  -2 432.907 32.7576   1
   3  -4   2 2043.60 89.2212   1
  -3   4  -2 2284.23 136.052   1
   3  -3   2 5676.67 260.887   1
  -3   3  -2 5927.20 294.645   1
   3  -2   2 2570.75 147.599   1
  -3   2  -2 2581.08 95.2111   1
   3  -1   2 7737.51 330.269   1
  -3   1  -2 6708.95 303.613   1
  -3   0  -2 2098.78 110.681   1
   3   5   2 480.166 33.7819   1
   3   6   2 5258.43 253.085   1
   3   7   2 6463.85 192.288   1
  -3  -8  -2 8901.29 377.879   1
   3   9   210416.70  327.78   1
  -3  -9  -2 9634.52 422.195   1
   3  10   2 2262.08  126.22   1
  -3 -10  -2 1985.76 163.327   1
   3  11   2 782.713 71.0725   1
  -3 -11  -2 949.917 99.1802   1
   3  12   2 1454.55 67.8002   1
  -3 -12  -2 1457.69 156.913   1
   3  13   2 6337.62 207.575   1
  -3 -13  -2 5943.90 377.039   1
   3  14   2 6893.42 302.329   1
  -3 -14  -2 5975.25 238.952   1
   3  15   2 4561.54 163.193   1
  -3 -15  -2 4294.99 323.089   1
   3  16   2 1753.26 178.022   1
  -3 -16  -2 1904.45 182.879   1
   3  17   2 126.641  67.015   1
  -3 -17  -2 200.166 65.3876   1
   3  18   2 206.064 72.2304   1
  -3 -18  -2  115.73 70.5954   1
   3  19   2  748.05 97.3316   1
  -3 -19  -2 678.764 91.5158   1
   3  20   2 896.823 109.529   1
   3  21   2 791.689 124.725   1
  -3 -21  -2 687.102 245.202   1
   3  22   2  649.97 119.625   1
  -3 -22  -2 262.188 279.143   1
   3  23   2 195.989 163.043   1
  -3 -23  -2 460.501 284.447   1
   3  24   2 105.012 180.402   1
   3  25   2 436.976 221.344   1
   3  26   2 282.838 185.519   1
  -3 -26  -2 328.979 138.357   1
   3  27   2 98.5365 192.455   1
  -3 -27  -2 8.08104 148.326   1
   3  28   2 47.9366 295.998   1
  -3 -28  -2-108.486 163.555   1
   4 -27   2 122.075 356.885   1
  -4  27  -2 100.139 201.133   1
   4 -26   2 253.982 358.037   1
  -4  26  -2 72.6294 142.704   1
   4 -25   2-212.568 344.678   1
  -4  25  -2 81.6184 123.885   1
   4 -24   2 412.726 271.853   1
  -4  24  -2 449.604  118.88   1
   4 -23   2 470.599 231.029   1
  -4  23  -2 736.164 117.387   1
  -4  22  -2 1245.48 125.645   1
   4 -21   2 693.741 217.446   1
  -4  21  -2  698.48  163.47   1
   4 -20   2 821.523 178.752   1
  -4  20  -2 1072.41 126.758   1
   4 -19   2 565.027  162.34   1
  -4  19  -2 528.758 95.7751   1
   4 -18   2 26.6651   64.99   1
  -4  18  -2 218.272  133.29   1
   4 -17   2 543.902 72.6158   1
  -4  17  -2 507.897 70.3373   1
   4 -16   2 1066.82 155.169   1
  -4  16  -2 1066.82 83.1908   1
   4 -15   2 3212.82 164.427   1
  -4  15  -2 3240.79 138.223   1
   4 -14   2 4005.01 198.373   1
  -4  14  -2 4159.44 172.031   1
   4 -13   2 2880.25 135.019   1
  -4  13  -2 2774.27 116.961   1
   4 -12   2 2299.61 114.055   1
  -4  12  -2 2346.03 149.854   1
   4 -11   2 4436.95 221.845   1
  -4  11  -2 4406.45 150.618   1
   4 -10   2 4352.21  188.87   1
  -4  10  -2 4503.73 148.764   1
   4  -9   210652.90 335.389   1
  -4   9  -211432.60 417.666   1
   4  -8   2 5539.37 271.401   1
  -4   8  -2 5342.05 185.202   1
   4  -7   2 7544.63 271.354   1
  -4   7  -2 7962.83 326.746   1
   4  -6   2 1523.70 78.3451   1
  -4   6  -2 1478.74 71.1189   1
   4  -5   2 4095.15 234.378   1
  -4   5  -2 4631.06  164.27   1
   4  -4   2  360.97 50.6142   1
  -4   4  -2 461.479 41.0688   1
   4  -3   2 1921.34  88.377   1
  -4   3  -2 1858.74 70.7276   1
  -4   2  -2 3884.69  130.72   1
   4  -1   215308.00 611.633   1
  -4   1  -215619.00 633.863   1
   4   7   2 8901.69 374.893   1
  -4  -7  -2 7880.71 412.234   1
   4   8   2 5568.76 256.697   1
   4   9   210605.70 334.621   1
   4  10   2 4303.01 142.122   1
  -4 -10  -2 4126.38 175.856   1
   4  11   2 4342.84 166.008   1
  -4 -11  -2 4657.40 318.515   1
   4  12   2 2425.62 108.545   1
  -4 -12  -2 2288.93 118.218   1
   4  13   2 3098.06 129.337   1
   4  14   2 4425.05 230.367   1
  -4 -14  -2 4269.55 289.657   1
   4  15   2 3163.55 200.366   1
  -4 -15  -2 2990.63 146.305   1
   4  16   2 819.122 73.0134   1
   4  17   2 406.241 113.422   1
  -4 -17  -2 475.657 135.391   1
   4  18   2-8.56287 126.265   1
  -4 -18  -2 40.1016 70.8047   1
   4  19   2  553.59 92.8127   1
  -4 -19  -2 348.151 198.521   1
   4  20   2 884.526 117.947   1
  -4 -20  -2 981.689 108.377   1
   4  21   2 958.932 122.815   1
  -4 -21  -2 868.571 257.045   1
   4  22   2 1296.05 146.314   1
  -4 -22  -2 1680.48 159.624   1
   4  23   2 852.961 131.626   1
  -4 -23  -2 1012.09 159.984   1
   4  24   2 507.611 157.534   1
  -4 -24  -2 691.741 158.479   1
   4  25   2 246.821 168.599   1
   4  26   2  250.02 178.022   1
   5 -27   2-21.3344 157.276   1
  -5  27  -2 2.55354 160.681   1
   5 -26   2 268.265 404.424   1
  -5  26  -2 112.716 141.723   1
   5 -25   2 242.098 114.366   1
  -5  25  -2 232.366 128.339   1
   5 -24   2 850.488 129.437   1
  -5  24  -2 824.584 127.203   1
   5 -23   2 1467.21 158.288   1
  -5  23  -2 1416.57 130.293   1
   5 -22   2 1765.04 160.806   1
  -5  22  -2 2067.68 147.078   1
   5 -21   2 1048.43 114.465   1
  -5  21  -2 1211.75 117.602   1
   5 -20   2 299.627 76.7434   1
  -5  20  -2 349.372 83.6312   1
   5 -19   2 103.411  64.104   1
  -5  19  -2-6.48048 63.5676   1
   5 -18   2 810.295 92.1277   1
  -5  18  -2 657.511 134.577   1
   5 -17   2 791.283 158.249   1
  -5  17  -2 865.041 90.1769   1
   5 -16   2 967.127 95.3348   1
  -5  16  -2 953.113 83.6035   1
   5 -15   2 290.173 107.962   1
  -5  15  -2 201.476 54.2864   1
   5 -14   2 298.624 57.2225   1
  -5  14  -2 368.328 52.8853   1
   5 -13   2 2253.70 115.972   1
  -5  13  -2 2302.41 102.481   1
   5 -12   2 3040.50 134.913   1
  -5  12  -2 3278.79 113.199   1
   5 -11   2 5310.95 200.877   1
  -5  11  -2 5809.20 187.406   1
   5 -10   2 2359.71 108.747   1
  -5  10  -2 2396.87 91.5644   1
   5  -9   2 1834.06 136.588   1
  -5   9  -2 1653.32 109.277   1
   5  -8   2 1694.95 85.9936   1
  -5   8  -2 1950.09 82.4548   1
   5  -7   2 3008.29 189.744   1
  -5   7  -2 3056.46 110.697   1
   5  -6   2 3957.43  163.89   1
  -5   6  -2 4124.26 149.387   1
   5  -5   2 5630.32 223.414   1
  -5   5  -2 5846.42 188.362   1
   5  -4   2  124.74 33.0354   1
  -5   4  -2 91.6929 23.4889   1
   5  -3   2 4014.30 220.167   1
  -5   3  -2 4234.46 145.844   1
   5  -2   2 5072.66 177.234   1
   5  -1   218782.20 747.534   1
  -5   1  -217372.20 737.156   1
   5   0   2 8626.31 356.705   1
  -5   0  -2 8356.39  358.92   1
   5   7   2 3442.29 182.918   1
  -5  -7  -2 2743.69 143.722   1
   5   8   2 2058.09 81.5692   1
   5   9   2 1451.94  88.905   1
  -5  -9  -2 1949.82 141.538   1
   5  10   2 2515.67 145.094   1
   5  11   2 5839.32  306.39   1
  -5 -11  -2 5784.35 308.806   1
   5  12   2 3450.57 204.264   1
  -5 -12  -2 3368.61 202.565   1
   5  13   2 2569.41 109.023   1
   5  14   2 533.232 53.1795   1
   5  15   2  122.22 49.5553   1
  -5 -15  -2 121.369 55.5832   1
   5  16   2 858.358  76.999   1
   5  17   2 823.401 101.523   1
  -5 -17  -2 709.622 91.8669   1
   5  18   2 764.934 115.874   1
  -5 -18  -2 553.643 81.3403   1
   5  19   2-16.0807 74.2008   1
  -5 -19  -2 40.2447  75.091   1
   5  20   2 359.958 101.336   1
  -5 -20  -2 244.224 208.891   1
   5  21   2 1043.51 208.328   1
  -5 -21  -2 1382.22 137.696   1
   5  22   2 1685.03 276.139   1
  -5 -22  -2 2391.80 176.925   1
   5  23   2 1374.96 179.105   1
  -5 -23  -2 1665.78 172.315   1
   5  24   2 731.489 166.586   1
  -5 -24  -2 943.171 420.381   1
   5  25   2 323.149 182.361   1
  -5 -25  -2 341.272 171.655   1
   5  26   2-51.4328 269.792   1
   5  27   2  34.966 194.675   1
   6 -26   2  68.712 133.692   1
  -6  26  -2   -7.50 172.536   1
   6 -25   2 118.239 115.006   1
  -6  25  -2 185.972 128.474   1
   6 -24   2 679.006 163.783   1
  -6  24  -2 309.586 223.029   1
   6 -23   2 1640.25 179.444   1
  -6  23  -2 1448.74 139.944   1
   6 -22   2 2196.37 162.408   1
  -6  22  -2 1950.90 144.302   1
   6 -21   2 997.337 246.957   1
  -6  21  -2 1165.34 119.004   1
   6 -20   2 741.511 89.2637   1
  -6  20  -2 628.468 97.1873   1
   6 -19   2 255.281 155.201   1
  -6  19  -2  268.64 70.6544   1
   6 -18   2 598.238 83.0443   1
  -6  18  -2 699.317 133.838   1
   6 -17   2  639.02 86.3246   1
  -6  17  -2 741.057 82.9839   1
   6 -16   2 672.195  71.532   1
  -6  16  -2 522.189 68.6681   1
   6 -15   2 883.311 88.6464   1
  -6  15  -2 935.058 81.4901   1
   6 -14   2 1022.34 82.7997   1
  -6  14  -2 939.543 73.5987   1
   6 -13   2 1386.01 97.2838   1
  -6  13  -2 1437.83 84.6603   1
   6 -12   2 3602.89 192.889   1
  -6  12  -2 3596.37 145.491   1
  -6  11  -2 1812.54 81.2554   1
   6 -10   2 1511.42 83.0872   1
  -6  10  -2 1595.25 80.3847   1
   6  -9   2 342.303 64.5505   1
  -6   9  -2 444.326 69.4353   1
  -6   8  -2  535.43 45.8713   1
   6  -7   2 663.189  45.757   1
  -6   7  -2 893.317 54.2862   1
   6  -6   2 3019.35 186.983   1
  -6   6  -2 2836.67 109.026   1
   6  -5   2 5079.96 206.694   1
  -6   5  -2 5492.56 189.908   1
   6  -4   2 1013.87 60.7683   1
  -6   4  -2 965.555 52.6901   1
   6  -3   2 722.068 45.6157   1
  -6   3  -2 789.027 63.2384   1
   6  -2   215152.40 447.138   1
  -6   2  -213779.90 608.747   1
   6  -1   219015.90 846.613   1
   6   0   222907.70 916.488   1
  -6  -2  -216910.20 625.397   1
  -6  -3  -2 961.013 64.5676   1
  -6  -6  -2 3244.98 183.651   1
  -6  -7  -2 669.724 46.5894   1
  -6  -8  -2 486.284 42.4818   1
   6   9   2 304.834 54.2753   1
   6  10   2 1583.28 76.1274   1
   6  11   2 1967.75 92.2464   1
   6  12   2 3898.47 160.679   1
  -6 -12  -2 3358.62 284.576   1
   6  13   2 1448.79 153.094   1
   6  14   2 856.677 66.5252   1
  -6 -14  -2 966.428  143.52   1
   6  15   2 1016.46 95.6496   1
   6  16   2 658.087 69.4907   1
  -6 -16  -2 561.933 144.231   1
   6  17   2 671.629 138.122   1
  -6 -17  -2 686.971 162.455   1
   6  18   2  529.66 93.3044   1
   6  19   2 274.405 117.708   1
  -6 -19  -2 189.147 90.8726   1
  -6 -20  -2 785.713 111.983   1
   6  21   2 1298.99 136.967   1
  -6 -21  -2 1670.72 141.814   1
   6  22   2 2406.70 192.192   1
  -6 -22  -2 1486.75 359.888   1
   6  23   2 1512.61 282.649   1
  -6 -23  -2 1822.65 409.342   1
   6  24   2 597.552 221.802   1
  -6 -24  -2 821.484 167.672   1
   6  25   2 27.2209 187.445   1
   6  26   2-10.0087 194.705   1
  -6 -26  -2 17.6161  188.47   1
   7 -26   2 368.756 164.689   1
  -7  26  -2 229.935 159.692   1
   7 -25   2 669.286 141.257   1
  -7  25  -2 253.743 164.576   1
   7 -24   2 350.616 88.0859   1
  -7  24  -2 138.527 144.012   1
   7 -23   2 576.194 90.2747   1
  -7  23  -2 589.156 117.931   1
   7 -22   2 1146.01 91.9446   1
  -7  22  -2 988.092 128.179   1
   7 -21   2 802.789 77.3899   1
  -7  21  -2 709.541 111.267   1
   7 -20   2 1571.88 132.984   1
  -7  20  -2 1060.57 109.218   1
   7 -19   2 739.562 69.6638   1
  -7  19  -2 724.129  98.368   1
   7 -18   2 635.531 94.0268   1
  -7  18  -2 796.554 92.4122   1
   7 -17   2 399.557 90.6547   1
  -7  17  -2 487.416 93.9571   1
   7 -16   2 2310.84 166.272   1
  -7  16  -2 2523.09 148.104   1
   7 -15   2 2050.31 103.371   1
  -7  15  -2 1973.78 110.981   1
   7 -14   2 1979.94 89.0892   1
  -7  14  -2 1728.36  98.118   1
   7 -13   2 2124.82 94.2183   1
  -7  13  -2 2103.12 115.913   1
   7 -12   2 3261.37 130.083   1
  -7  12  -2 3386.37 140.919   1
   7 -11   2 1247.61 67.4185   1
  -7  11  -2 1277.08 103.409   1
   7 -10   2 2675.07 120.618   1
  -7  10  -2 2671.68 123.342   1
   7  -9   2 3277.49 143.704   1
  -7   9  -2 3913.27 188.886   1
   7  -8   2 4224.09 169.981   1
  -7   8  -2 3698.09 140.056   1
   7  -7   2 1441.88 77.7633   1
  -7   7  -2 1545.80 78.4676   1
   7  -6   2 1196.84 64.4107   1
  -7   6  -2 1183.90 98.0648   1
   7  -5   2 518.977 42.6211   1
  -7   5  -2 716.304 60.0016   1
   7  -4   2 1600.97 124.559   1
  -7   4  -2 1539.06 100.515   1
   7  -3   2 4763.62 182.513   1
  -7   3  -2 4937.31 242.562   1
   7  -2   2 7657.35 391.848   1
  -7   2  -2 7513.01 365.345   1
   7  -1   2 7791.25 263.398   1
   7   0   2 7985.32 338.101   1
  -7   0  -2 8578.21 398.243   1
   7   1   2 7927.40 350.073   1
  -7  -1  -2 7045.83 348.586   1
   7   2   2 7394.28  339.18   1
  -7  -2  -2 8329.31 328.729   1
  -7  -4  -2 1799.44 119.493   1
  -7  -6  -2 1089.84 78.4588   1
  -7  -7  -2 1332.61 70.7874   1
  -7  -8  -2 3981.50 162.783   1
   7   9   2 3859.15 179.915   1
   7  10   2 2421.75 176.305   1
   7  11   2 1248.54 113.206   1
  -7 -11  -2 1230.11  109.03   1
   7  12   2 3184.80 219.381   1
   7  13   2 2288.95 104.285   1
  -7 -13  -2 2107.28 163.372   1
   7  14   2 1835.14 102.611   1
   7  15   2 2146.38 125.035   1
  -7 -15  -2 1988.08 159.195   1
   7  16   2 2544.76 209.378   1
  -7 -16  -2 2720.39  226.74   1
   7  17   2 462.611  82.665   1
  -7 -17  -2 333.495 158.854   1
   7  18   2 751.951 94.3595   1
  -7 -18  -2  679.34  109.47   1
   7  19   2 794.869 118.875   1
  -7 -19  -2 765.219 109.341   1
   7  20   2 1250.58 138.606   1
  -7 -20  -2 1354.04 168.887   1
   7  21   2 779.107 137.657   1
  -7 -21  -2 903.785 136.664   1
   7  22   2 1090.36 156.938   1
  -7 -22  -2 1279.11 365.184   1
   7  23   2  982.31 179.006   1
  -7 -23  -2 789.442 135.264   1
  -7 -24  -2 276.439 438.334   1
   7  25   2 440.669 250.073   1
   7  26   2 132.044 289.841   1
  -7 -26  -2 42.2148  496.74   1
   8 -26   2 582.199  147.82   1
  -8  26  -2 738.909 280.743   1
   8 -25   2 551.274 107.206   1
  -8  25  -2 634.197 194.673   1
   8 -24   2 758.107 105.125   1
  -8  24  -2  673.76 181.725   1
   8 -23   2 77.6978 77.1117   1
  -8  23  -2-30.0147 229.539   1
   8 -22   2 310.589 70.4134   1
  -8  22  -2 221.823 107.028   1
   8 -21   2 663.326 77.2661   1
  -8  21  -2  528.07 112.154   1
   8 -20   2 884.419 106.402   1
  -8  20  -2 893.992 114.343   1
   8 -19   2 926.343 92.6292   1
  -8  19  -2 810.935 179.987   1
   8 -18   2 31.5389 54.0224   1
  -8  18  -2-43.8675 155.108   1
   8 -17   2 117.081 49.5365   1
  -8  17  -2 28.8526 121.961   1
   8 -16   2 966.107 75.7768   1
  -8  16  -2 953.309 89.1297   1
   8 -15   2 3303.70 135.585   1
  -8  15  -2 2700.71 203.098   1
   8 -14   2 2006.03 100.043   1
  -8  14  -2 2396.13 193.005   1
   8 -13   2 2623.58 108.381   1
  -8  13  -2 2377.08 124.151   1
   8 -12   2 1089.59  117.12   1
  -8  12  -2 1045.98 78.4739   1
   8 -11   2 434.548 72.3373   1
  -8  11  -2 403.185 69.7365   1
   8 -10   2 3706.87 155.497   1
  -8  10  -2 3834.13 153.537   1
   8  -9   2 5727.50 215.398   1
  -8   9  -2 5788.55  209.33   1
   8  -8   2 6210.91 312.788   1
  -8   8  -2 6876.18 227.203   1
   8  -7   2 4918.63 182.384   1
  -8   7  -2 4798.20 239.484   1
   8  -6   2  538.92 65.6715   1
  -8   6  -2 571.426 45.2258   1
   8  -5   2 867.257 59.3515   1
  -8   5  -2 833.642 51.4617   1
   8  -4   2 1448.74 105.474   1
   8  -3   2 6007.36 215.572   1
  -8   3  -2 6269.56 355.403   1
   8  -1   2 2503.69 108.596   1
  -8   1  -2 2847.10 175.778   1
   8   0   2 4940.67 269.808   1
   8   1   2 2439.99 92.7623   1
   8   2   2 3571.77 128.137   1
  -8  -2  -2 3473.08 132.629   1
  -8  -3  -2 6335.68 297.914   1
  -8  -4  -2 1449.25 102.816   1
  -8  -5  -2 993.625 82.9786   1
  -8  -7  -2 4879.09  263.61   1
  -8  -8  -2 7361.42  426.29   1
  -8  -9  -2 6134.20 319.976   1
   8  10   2 4245.64 165.807   1
   8  11   2 545.806 73.3476   1
  -8 -11  -2 439.223 54.6066   1
  -8 -12  -2 1051.71 86.0565   1
   8  13   2 2720.35  168.30   1
  -8 -13  -2 2518.40 142.588   1
   8  14   2 2022.83 185.936   1
  -8 -14  -2 2229.50 166.101   1
   8  15   2 3079.07 159.972   1
  -8 -15  -2 3210.60 189.391   1
   8  16   2 911.755 97.3449   1
  -8 -16  -2 861.218 208.749   1
   8  17   2 125.791 75.3002   1
  -8 -17  -2 145.779 87.6359   1
   8  18   2 83.4237 86.3219   1
  -8 -18  -2-2.89817 97.9769   1
   8  19   2 607.021 181.924   1
  -8 -19  -2 967.851 144.383   1
   8  20   2  870.62 134.352   1
  -8 -20  -2 937.301 290.899   1
   8  21   2 524.518  134.78   1
  -8 -21  -2 741.148 143.038   1
   8  22   2  321.44 231.501   1
  -8 -22  -2 334.315 130.717   1
   8  23   2 67.2048  161.36   1
  -8 -23  -2-192.775 409.062   1
   8  24   2 544.117  177.82   1
  -8 -24  -2 799.406 174.255   1
   8  25   2 468.652 201.028   1
  -8 -25  -2 365.486 185.343   1
   8  26   2 571.291 290.845   1
  -8 -26  -2 519.079 235.662   1
   9 -25   2 519.905 186.043   1
   9 -24   2 78.0816 83.8479   1
  -9  24  -2 96.0252 152.595   1
   9 -23   2 176.267  82.823   1
  -9  23  -2 499.347  334.99   1
   9 -22   2  68.726 71.5923   1
  -9  22  -2-13.2647 231.548   1
   9 -21   2 369.754 68.6625   1
  -9  21  -2 270.334  108.81   1
   9 -20   2  905.21 90.9533   1
  -9  20  -2 645.181 145.522   1
   9 -19   2 799.372 86.8951   1
  -9  19  -2 686.022 108.593   1
   9 -18   2 361.135 67.9532   1
  -9  18  -2 435.477 90.2858   1
   9 -17   2 409.907 61.2642   1
  -9  17  -2 530.295 87.5943   1
   9 -16   2 506.631 57.4407   1
  -9  16  -2  451.37  88.613   1
   9 -15   2 2167.73 156.146   1
  -9  15  -2 2277.96  219.97   1
   9 -14   2 1845.54 97.0528   1
  -9  14  -2 1583.73 118.286   1
   9 -13   2 1713.38 90.2721   1
  -9  13  -2 1864.43 110.923   1
   9 -12   2 215.304  44.859   1
  -9  12  -2 214.096 62.4617   1
   9 -11   2 463.481 47.3228   1
  -9  11  -2 422.403 57.2997   1
   9 -10   2 687.713 56.8757   1
  -9  10  -2 744.589 72.2444   1
   9  -9   2 2678.89 116.476   1
  -9   9  -2 3006.13 193.066   1
   9  -8   2 2168.21 126.399   1
   9  -7   2 4986.70 328.618   1
  -9   7  -2 6017.57 218.192   1
   9  -6   2 2315.42 126.915   1
  -9   6  -2 2185.74 149.806   1
   9  -5   2 5565.20 202.685   1
  -9   5  -2 5575.77 272.376   1
   9  -4   2 3259.01 220.263   1
  -9   4  -2 3166.33  179.65   1
   9  -3   2 4965.25 295.555   1
  -9   3  -2 4991.90 252.273   1
   9  -2   2  918.90 74.9922   1
  -9   2  -2 849.697 98.3015   1
   9  -1   2 1431.55  71.298   1
  -9   1  -2 1377.87 106.534   1
   9   0   2 846.035 75.6292   1
  -9  -1  -2 1425.28 105.482   1
   9   2   2 950.919 58.1274   1
  -9  -3  -2 5154.20 288.459   1
  -9  -5  -2 5439.34 311.848   1
  -9  -6  -2 2818.42 195.745   1
  -9  -7  -2 6544.55  358.14   1
  -9  -8  -2 2410.52 116.173   1
  -9  -9  -2 3412.97 153.257   1
  -9 -10  -2  842.56 121.316   1
  -9 -11  -2 533.731 63.9877   1
   9  12   2 282.351 51.1472   1
  -9 -12  -2 263.772 107.623   1
   9  13   2 2026.77 122.405   1
  -9 -13  -2 2017.82 132.337   1
   9  14   2 1683.65 123.027   1
  -9 -14  -2 1898.49 141.371   1
   9  15   2 1898.67 159.171   1
  -9 -15  -2 2024.13 209.716   1
   9  16   2 459.208 78.3033   1
  -9 -16  -2 505.061 96.4299   1
   9  17   2 442.023 90.5286   1
  -9 -17  -2 244.433 186.938   1
   9  18   2 327.953 95.4502   1
  -9 -18  -2 338.905  96.424   1
   9  19   2 783.513 119.929   1
  -9 -19  -2 886.155 146.308   1
   9  20   2  844.46 129.252   1
  -9 -20  -2 961.269 173.095   1
   9  21   2 586.254 130.158   1
   9  22   2-108.641 213.865   1
  -9 -22  -2  64.915  132.15   1
   9  23   2-17.7312 151.228   1
  -9 -23  -2 16.5732 139.477   1
   9  24   2 127.399 145.263   1
   9  25   2 514.977 357.553   1
  10 -24   2 123.661 145.344   1
 -10  24  -2 170.422 213.025   1
  10 -23   2 121.829 83.7734   1
 -10  23  -2 14.5238 135.674   1
  10 -22   2 193.355 86.2115   1
 -10  22  -2 108.984 293.159   1
  10 -21   2 124.766 81.2499   1
 -10  21  -2 149.346 118.451   1
  10 -20   2 94.1928 55.8577   1
 -10  20  -2 125.394 107.317   1
  10 -19   2 136.456  59.375   1
 -10  19  -2  168.00 105.393   1
  10 -18   2 1227.34 100.859   1
 -10  18  -2 1145.59 121.025   1
  10 -17   2 1684.64 95.3155   1
 -10  17  -2 1472.13 176.284   1
  10 -16   2 1593.87 108.856   1
 -10  16  -2 1522.73 122.306   1
  10 -15   2 990.907 71.3063   1
 -10  15  -2  966.26 127.788   1
  10 -14   2 332.346 48.1968   1
 -10  14  -2 560.403 151.882   1
  10 -13   2 737.303 62.0014   1
 -10  13  -2 717.776 137.811   1
  10 -12   2 802.412 59.5074   1
  10 -11   2 530.309  88.312   1
 -10  11  -2  680.30 74.3639   1
  10 -10   2 1032.86 80.0449   1
 -10  10  -2 1061.41 130.874   1
  10  -9   2 1659.78 92.8396   1
 -10   9  -2 1781.19 164.634   1
  10  -8   2 2842.36 151.566   1
 -10   8  -2 2562.68 116.399   1
  10  -7   2 3275.00 130.181   1
 -10   7  -2 3487.54 195.954   1
  10  -6   2 6239.35 229.575   1
  10  -5   2 2463.81 108.844   1
 -10   5  -2 2939.19 180.492   1
  10  -4   2 3368.77 190.349   1
 -10   4  -2 3427.56 224.644   1
  10  -3   2 2456.30 189.513   1
  10  -2   2 385.325  41.677   1
 -10   2  -2 373.107 66.1243   1
  10   0   2 2689.38 113.374   1
 -10   0  -2 2662.88  145.80   1
  10   1   2 1121.69 103.523   1
  10   2   2 266.836 36.1876   1
 -10  -2  -2 529.859  59.566   1
 -10  -3  -2 2705.47  169.43   1
  10   4   2 3422.25  208.06   1
 -10  -4  -2 3487.22 232.819   1
  10   5   2 2948.25 167.857   1
 -10  -6  -2 7278.69  399.92   1
 -10  -7  -2 4231.36 332.099   1
 -10  -8  -2 3565.40 183.837   1
 -10  -9  -2 2045.01 120.915   1
 -10 -10  -2 953.076 107.866   1
 -10 -11  -2 778.418 90.8521   1
 -10 -12  -2 876.538 88.2912   1
 -10 -13  -2  916.79 120.192   1
 -10 -14  -2  492.70 97.5964   1
 -10 -15  -2 936.089  193.68   1
  10  16   2 1448.89  131.90   1
 -10 -16  -2 1470.20 143.568   1
 -10 -17  -2 1922.46 283.595   1
  10  18   2 1012.10 178.639   1
 -10 -18  -2 1026.34 184.786   1
  10  19   2 306.417 160.508   1
 -10 -19  -2 165.698 136.567   1
  10  20   2 157.007  116.08   1
 -10 -20  -2 106.444 144.073   1
  10  21   2 136.248 120.603   1
 -10 -21  -2 60.3015 111.704   1
 -10 -22  -2 258.184 129.045   1
 -10 -23  -2 3.74637 124.154   1
  11 -23   2 54.2628 79.3652   1
  11 -22   2 311.855  105.76   1
 -11  22  -2 170.615 170.615   1
  11 -21   2 149.417 79.6321   1
 -11  21  -2 50.2287 122.503   1
  11 -20   2 14.8917  77.784   1
 -11  20  -2 71.4728 161.264   1
  11 -19   2 138.306 70.2195   1
 -11  19  -2  261.23 116.868   1
  11 -18   2 481.541 71.9452   1
 -11  18  -2 395.125 137.975   1
  11 -17   2 1062.19 85.7468   1
 -11  17  -2 1182.56 226.933   1
  11 -16   2 1000.49 84.3877   1
 -11  16  -2 854.122 129.263   1
  11 -15   2 365.438 55.5996   1
 -11  15  -2 350.888 86.3563   1
  11 -14   2 316.571 53.7737   1
 -11  14  -2 302.832 81.7621   1
  11 -13   2 406.916  54.307   1
 -11  13  -2 406.916 100.729   1
  11 -12   2 697.928 60.1104   1
 -11  12  -2 616.067  76.729   1
  11 -11   2 202.317 43.9639   1
 -11  11  -2 106.749 114.926   1
  11 -10   2 1763.86 91.3512   1
 -11  10  -2 1573.98  107.55   1
  11  -9   2-3.06596 35.0805   1
 -11   9  -2 72.6632 82.5139   1
  11  -8   2 866.035 63.0363   1
 -11   8  -2 1078.47 128.594   1
  11  -7   2 3580.23 128.922   1
 -11   7  -2 3732.35 221.061   1
  11  -6   2 5728.23 209.956   1
  11  -5   2 2467.34 195.267   1
 -11   5  -2 2646.52 184.531   1
  11  -4   2 2157.60 191.287   1
 -11   4  -2 2726.06 226.131   1
  11  -3   2 702.396 54.2142   1
  11  -2   2 212.449 35.2892   1
 -11   2  -2 217.369 58.5848   1
  11  -1   2 716.288 69.4968   1
  11   0   2 3860.23  279.03   1
  11   1   2 1012.77 63.3918   1
 -11  -1  -2 925.054 92.1159   1
  11   2   2 219.825 36.6455   1
 -11  -2  -2 210.096 35.1561   1
  11   3   2 685.234 48.5849   1
 -11  -3  -2 871.127 88.0403   1
  11   4   2 3002.68 176.431   1
 -11  -4  -2 2582.73 117.121   1
  11   5   2 3258.01 190.253   1
 -11  -5  -2 3221.20 250.573   1
  11   6   2 8109.14 448.346   1
 -11  -6  -2 8139.38 537.504   1
 -11  -7  -2 4774.82 342.131   1
  11   8   2 1565.25 111.515   1
 -11  -8  -2 1581.77 142.893   1
 -11  -9  -2 32.8363 52.2513   1
 -11 -10  -2 2207.31 128.955   1
  11  11   2 203.663 71.1114   1
 -11 -11  -2  155.32 109.684   1
  11  12   2 988.984 114.734   1
 -11 -12  -2 797.135 96.8171   1
 -11 -13  -2  364.72 85.2033   1
 -11 -14  -2 342.009 98.3791   1
  11  16   2 499.719 158.026   1
 -11 -16  -2 1093.64  125.62   1
  11  17   2 1383.42 190.295   1
 -11 -17  -2 1285.73 148.051   1
  11  18   2 638.763 165.615   1
 -11 -18  -2 637.732 132.472   1
  11  19   2 164.594 187.034   1
 -11 -19  -2 244.737 117.536   1
  11  20   2-19.9769 126.621   1
 -11 -20  -2-37.7599 132.151   1
  11  21   2 2.31978 128.074   1
 -11 -21  -2 166.519 143.228   1
  11  23   2 68.7097 173.841   1
 -11 -23  -2-134.736  188.60   1
  11  24   2 154.503 183.286   1
  12 -22   2 330.819 110.541   1
 -12  22  -2 145.197 297.769   1
  12 -21   2 724.495 158.897   1
 -12  21  -2 629.318  222.55   1
  12 -20   2 393.356 104.207   1
 -12  20  -2 285.465 138.722   1
  12 -19   2 878.555 99.1553   1
 -12  19  -2  889.50 155.085   1
  12 -18   2 838.518 88.4844   1
 -12  18  -2 673.153 130.545   1
  12 -17   2 618.525 78.9603   1
 -12  17  -2 386.047 108.688   1
  12 -16   2 1305.56 108.764   1
 -12  16  -2 1159.31 136.086   1
 -12  15  -2 831.719 134.085   1
  12 -14   2 847.489 76.7901   1
 -12  14  -2 1150.92 102.219   1
  12 -13   2 1222.58 90.5176   1
 -12  13  -2 1226.40 105.848   1
  12 -12   2 423.816 54.1768   1
 -12  12  -2 497.538 129.576   1
 -12  11  -2 170.972 82.0619   1
  12 -10   2 342.613 47.7921   1
  12  -9   2 696.289   91.21   1
 -12   9  -2 589.011 92.3974   1
  12  -8   2 644.721  53.063   1
  12  -7   2 1578.24 88.5679   1
 -12   7  -2 1860.18 119.139   1
  12  -6   2 2365.16 222.473   1
 -12   6  -2 2118.47 133.863   1
  12  -5   2 1061.66 67.6914   1
  12  -4   2 1805.35 90.9646   1
 -12   4  -2 1859.09 152.034   1
  12  -3   2 2289.65 112.337   1
 -12   3  -2 2489.30 180.004   1
 -12   2  -2  330.68 85.4088   1
  12  -1   2 197.655 60.2852   1
  12   0   2 1057.22 62.7319   1
 -12   0  -2 908.949 64.8619   1
  12   1   2 255.189 41.3011   1
 -12  -1  -2 228.315 36.9696   1
  12   2   2 356.726 49.3947   1
 -12  -2  -2  353.79 65.5912   1
 -12  -3  -2 3170.90 141.675   1
 -12  -4  -2 2402.48 132.703   1
  12   5   2 1483.71 126.587   1
 -12  -5  -2 1365.74 159.162   1
  12   6   2 2185.29 216.714   1
 -12  -6  -2 3132.82 264.991   1
 -12  -7  -2 2503.49 199.125   1
  12   8   2  775.66 98.7114   1
 -12  -8  -2 587.327 120.948   1
  12   9   2 704.567 104.946   1
 -12  -9  -2 668.429 137.751   1
  12  10   2 337.185 78.0567   1
 -12 -10  -2 453.015 106.363   1
 -12 -11  -2 188.609 73.6852   1
 -12 -12  -2 296.982 131.937   1
 -12 -13  -2 1369.60 118.528   1
  12  14   2 905.431 163.763   1
 -12 -14  -2 1033.44 212.702   1
  12  15   2 862.197 150.609   1
 -12 -15  -2 1031.15 133.239   1
  12  16   2 1519.01 217.306   1
 -12 -16  -2 1346.37 149.827   1
 -12 -17  -2  533.57 135.974   1
  12  18   2 742.237 181.861   1
 -12 -18  -2 871.228 134.239   1
  12  20   2 402.838 185.816   1
  13 -21   2 293.428 113.232   1
 -13  21  -2 278.559 198.358   1
  13 -20   2 897.132 120.458   1
 -13  20  -2 563.759  299.04   1
  13 -19   2 1002.39 132.126   1
 -13  19  -2 1392.52  194.44   1
  13 -18   2 368.021 84.5008   1
 -13  18  -2 336.872 241.812   1
  13 -17   2  946.39 98.8361   1
 -13  17  -2 718.945 153.897   1
  13 -16   2 782.313  89.259   1
 -13  16  -2 722.655 123.177   1
  13 -15   2 1503.19 131.433   1
 -13  15  -2 1567.55 147.672   1
  13 -14   2 2006.66 114.432   1
 -13  14  -2 1671.95 177.068   1
  13 -13   2 962.531 105.308   1
 -13  13  -2 1095.03 116.157   1
  13 -12   2 292.612 54.3582   1
 -13  12  -2  183.94 122.976   1
  13 -11   2 10.0286 39.0131   1
 -13  11  -2-22.2778 71.3284   1
  13 -10   2 87.4076 68.1154   1
 -13  10  -2  167.43 85.1557   1
  13  -9   2 1133.69 131.427   1
 -13   9  -2 1185.79 109.431   1
  13  -8   2 882.182 62.6657   1
  13  -7   2 1112.71 137.121   1
 -13   7  -2 991.933 82.1598   1
  13  -6   2 331.421 74.6834   1
 -13   6  -2  475.87 67.8724   1
  13  -5   2 1545.19  93.955   1
  13  -4   2 1270.56 81.7195   1
 -13   4  -2 1697.97 155.757   1
  13  -3   2 1930.32 184.545   1
  13  -2   2 1156.88 66.3254   1
  13  -1   2 1255.13 103.122   1
  13   1   2 1131.01 137.549   1
 -13  -1  -2 1230.98 65.9268   1
  13   2   2 1450.07 126.432   1
 -13  -2  -2 1216.69 79.4522   1
  13   3   2 2087.35  219.39   1
 -13  -3  -2 2657.22 145.814   1
 -13  -4  -2 1852.38 161.397   1
  13   5   2 1998.57 153.877   1
 -13  -5  -2 1694.70 174.509   1
 -13  -6  -2 497.535 74.2363   1
 -13  -7  -2 1350.99 108.465   1
 -13  -8  -2 930.595 94.5425   1
 -13  -9  -2 1108.19 122.515   1
 -13 -10  -2 157.748 121.906   1
 -13 -11  -2 118.767 125.724   1
 -13 -12  -2 198.747 85.0871   1
 -13 -13  -2 1029.99 127.712   1
  13  14   2 1737.82 218.132   1
 -13 -14  -2 1236.31 286.206   1
  13  15   2 1518.58 217.911   1
 -13 -15  -2 1694.69  150.78   1
  13  16   2  875.26 174.842   1
 -13 -16  -2 763.675 137.669   1
  13  17   2 360.578 113.569   1
 -13 -17  -2 761.868 134.478   1
 -13 -18  -2  373.98 128.304   1
  13  19   2  462.07  196.71   1
 -13 -19  -2  777.71 165.793   1
 -13 -20  -2 1337.02 437.159   1
  14 -20   2 874.419 257.074   1
 -14  20  -2 1190.09 292.035   1
  14 -19   2 436.784 107.027   1
 -14  19  -2 497.619 359.115   1
  14 -18   2 90.8032 109.115   1
 -14  18  -2  175.10 160.042   1
  14 -17   2 163.499 85.9708   1
 -14  17  -2 230.689 323.332   1
  14 -16   2 559.608 79.5288   1
 -14  16  -2 1010.25 262.812   1
  14 -15   2  856.94 87.1981   1
  14 -14   2 1163.98  91.288   1
 -14  14  -2 1291.57 266.657   1
  14 -13   2  410.42 96.7105   1
 -14  13  -2 309.856 103.285   1
  14 -12   2 479.016 68.4146   1
 -14  12  -2 664.606 182.283   1
  14 -11   2 552.728 86.0501   1
 -14  11  -2 450.161 111.995   1
  14 -10   2 677.242 101.628   1
 -14  10  -2 572.278  102.74   1
  14  -9   2 1472.11 147.372   1
 -14   9  -2 1207.97 123.024   1
  14  -8   2 948.303  76.153   1
  14  -7   2 762.436 117.001   1
 -14   7  -2 905.271 104.027   1
  14  -6   2 26.9974 41.3678   1
 -14   6  -2 43.7564 64.7437   1
  14  -5   2 392.839 81.3986   1
 -14   5  -2 478.552 137.683   1
  14  -4   2 269.214  51.232   1
  14  -3   2 1439.78 128.182   1
 -14   3  -2 1400.86 169.632   1
  14  -2   2 1136.37 94.3505   1
 -14   2  -2 1040.67 147.082   1
  14  -1   2 1576.23 85.7102   1
  14   0   2 458.225 84.0402   1
 -14   0  -2 363.328 68.4691   1
  14   1   2 1572.50 134.195   1
 -14  -1  -2 1649.95 95.4676   1
  14   2   2 1359.21 126.361   1
 -14  -2  -2 1228.57 117.934   1
  14   3   2 1079.07 148.486   1
  14   4   2 370.981 87.6076   1
 -14  -4  -2  279.72 57.4433   1
 -14  -5  -2 331.696 104.537   1
  14   6   2 136.062 83.0179   1
 -14  -6  -2 67.6542 50.7592   1
 -14  -7  -2 585.934 139.187   1
  14   9   2 1453.01 165.046   1
 -14  -9  -2 1248.35 112.217   1
 -14 -10  -2 709.236 82.1121   1
 -14 -12  -2 685.694 186.821   1
 -14 -13  -2 460.582 100.382   1
 -14 -14  -2 1510.11  260.72   1
 -14 -15  -2 673.501 142.949   1
 -14 -16  -2 323.282 134.486   1
 -14 -17  -2  115.00 104.294   1
  14  18   2 28.3449 183.914   1
 -14 -18  -2-99.9185 344.097   1
 -14 -19  -2 352.117 180.954   1
  14  20   2 469.118 218.067   1
 -14 -20  -2 524.558  511.42   1
  15 -19   2 70.5476 173.007   1
  15 -18   2 97.2946 120.258   1
  15 -17   2 15.9534 79.1981   1
 -15  17  -2 42.3937 165.302   1
  15 -16   2 150.235 78.2824   1
 -15  16  -2 237.444 178.855   1
  15 -15   2 277.438  76.242   1
 -15  15  -2 342.279 138.092   1
  15 -14   2 338.814 72.8339   1
 -15  14  -2 83.2453 222.588   1
  15 -13   2 1042.66 107.932   1
 -15  13  -2 1143.80 262.776   1
  15 -12   2 941.707 96.0728   1
 -15  12  -2 1054.55 136.833   1
  15 -11   2 1009.43 138.658   1
 -15  11  -2 886.378 124.161   1
  15 -10   2 741.772 77.6387   1
 -15  10  -2 1119.40 239.071   1
  15  -9   2  896.53 88.4047   1
 -15   9  -2 767.546 114.891   1
  15  -8   2 374.942 63.2318   1
 -15   8  -2 575.548 188.038   1
  15  -7   2 738.345 67.0851   1
 -15   7  -2 759.781 178.668   1
  15  -6   2 514.968 57.6205   1
 -15   6  -2 591.993 173.409   1
  15  -5   2 397.454 54.4566   1
 -15   5  -2 409.415 157.995   1
  15  -4   2 431.901 56.1104   1
 -15   4  -2 391.019 70.7799   1
  15  -3   2 890.366 69.0432   1
 -15   3  -2 970.663 176.736   1
  15  -2   2  945.45 114.945   1
  15  -1   2 1136.28 112.138   1
  15   0   2 674.503 73.4527   1
 -15   0  -2 659.957  59.566   1
  15   1   2 1382.20 141.318   1
 -15  -1  -2 1222.59  121.69   1
  15   2   2 1148.56 114.048   1
 -15  -2  -2 872.843 143.043   1
 -15  -3  -2 835.153 137.055   1
 -15  -4  -2 538.443  100.46   1
  15   5   2 368.442 87.3123   1
 -15  -5  -2 191.607 96.9384   1
  15   6   2 295.599 102.323   1
 -15  -6  -2  450.21 142.485   1
  15   7   2 721.138 80.8116   1
 -15  -7  -2 946.496 128.245   1
  15   8   2 123.626 110.865   1
 -15  -8  -2 139.578 141.948   1
  15   9   2 532.839 92.6602   1
 -15  -9  -2 651.676 169.677   1
  15  10   2 496.941 141.766   1
 -15 -10  -2 702.868 94.5334   1
 -15 -11  -2 951.005 189.695   1
 -15 -12  -2 853.388 232.017   1
  15  13   2  627.35 175.255   1
 -15 -13  -2 846.449 147.269   1
  15  14   2 214.387  143.60   1
 -15 -14  -2 236.669 104.739   1
 -15 -15  -2 283.029 107.521   1
  15  16   2 114.283 151.674   1
 -15 -16  -2 171.957 276.665   1
  15  17   2 28.3424 175.982   1
 -15 -17  -2  20.427 123.729   1
  15  18   2 88.0016 136.981   1
  16 -17   2  78.791 140.567   1
  16 -16   2 128.552 91.8179   1
 -16  16  -2 106.345 436.095   1
  16 -15   2-26.1535 134.229   1
 -16  15  -2 106.018 154.212   1
  16 -14   2 155.666 132.605   1
 -16  14  -2 169.106 172.985   1
  16 -13   2 536.985 82.3861   1
 -16  13  -2 687.132 158.038   1
  16 -12   2 1464.29  196.84   1
 -16  12  -2 1434.14 278.419   1
  16 -11   2 990.015 89.8896   1
  16 -10   2 1245.37 94.8012   1
  16  -9   2 187.424 64.2178   1
  16  -8   2 17.8399 56.9473   1
 -16   8  -2-7.49258 226.616   1
  16  -7   2 348.965 99.7069   1
 -16   7  -2 660.237 209.265   1
  16  -6   2 1092.77  114.30   1
 -16   6  -2 874.081 107.878   1
  16  -5   2 326.937 58.2642   1
 -16   5  -2 380.417  104.02   1
  16  -4   2 67.0198 74.8783   1
 -16   4  -2  86.957 77.2843   1
  16  -3   2 262.468 58.4217   1
 -16   3  -2 343.629 175.818   1
  16  -2   2 704.686 97.7057   1
 -16   2  -2 481.063 105.242   1
  16  -1   2 959.112 130.359   1
 -16   1  -2 817.894 132.258   1
  16   0   2 1792.84  101.77   1
 -16   0  -2 1503.81 103.719   1
  16   1   2 1078.75 136.678   1
 -16  -1  -2  910.78 133.369   1
  16   2   2  711.95 81.8368   1
 -16  -2  -2  723.54 113.899   1
  16   3   2 300.867 87.2403   1
 -16  -3  -2 208.009 60.7318   1
  16   4   2  32.206 64.3661   1
 -16  -4  -2 111.578 57.2424   1
 -16  -5  -2 221.602 107.153   1
 -16  -6  -2 883.058 96.4137   1
  16   7   2 437.797 99.9836   1
 -16  -7  -2 315.385 78.2643   1
  16   8   2 68.6417 109.347   1
 -16  -8  -2 17.5386 68.6417   1
 -16  -9  -2   25.55  150.76   1
 -16 -11  -2 819.503 101.689   1
 -16 -12  -2 956.418 291.753   1
  16  13   2 658.615 157.945   1
  16  14   2 181.333 139.829   1
 -16 -14  -2 59.7498 104.363   1
 -16 -15  -2-15.0721 103.225   1
 -16 -16  -2-99.1064 99.1064   1
  17 -15   2 100.987 98.2456   1
 -17  15  -2 64.3059 225.164   1
  17 -14   2 203.369 130.155   1
  17 -13   2 675.553 114.927   1
 -17  13  -2 488.898 205.074   1
  17 -12   2  634.46 103.074   1
 -17  12  -2 1226.34 399.682   1
  17 -11   2 454.227 132.941   1
 -17  11  -2 1067.45 151.406   1
  17 -10   2 664.692 96.3594   1
 -17  10  -2 440.469 146.409   1
  17  -9   2 282.123  76.427   1
 -17   9  -2 226.318 128.606   1
  17  -8   2 49.9044 113.019   1
 -17   8  -2-24.6239 98.0127   1
  17  -7   2 121.161 62.9647   1
 -17   7  -2 56.3465 247.687   1
  17  -6   2 419.295 107.652   1
 -17   6  -2 401.834 215.962   1
  17  -5   2 286.652 107.238   1
 -17   5  -2 147.244 92.1115   1
  17  -4   2 154.383 60.6513   1
 -17   4  -2 116.383 105.363   1
  17  -3   2 95.6279 90.0221   1
 -17   3  -2 62.1028 96.2463   1
  17  -2   2 281.426 82.6763   1
 -17   2  -2  316.12 197.483   1
  17  -1   2 651.451 106.666   1
 -17   1  -2 576.271 122.703   1
  17   0   2 1089.77 94.9981   1
 -17   0  -2 994.064 89.7771   1
  17   1   2 478.701 84.9992   1
 -17  -1  -2 408.413 133.919   1
  17   2   2 188.386 67.1454   1
 -17  -2  -2 175.379 61.6435   1
  17   3   2 118.657 84.2509   1
 -17  -3  -2 25.2719 122.852   1
  17   4   2 273.119 69.9178   1
 -17  -4  -2 152.036 60.5414   1
  17   5   2 168.204 123.031   1
 -17  -5  -2 225.292 125.245   1
  17   6   2 426.051 122.894   1
 -17  -6  -2 332.848 81.6759   1
 -17  -7  -2 13.3975 132.455   1
 -17  -8  -2 87.3074 75.8761   1
  17   9   2 236.429 114.416   1
 -17  -9  -2 400.886 174.572   1
 -17 -10  -2 454.906 101.606   1
 -17 -11  -2 533.719 242.308   1
  17  12   2 539.666 192.923   1
 -17 -13  -2  470.36 119.931   1
 -17 -14  -2-58.6957 121.804   1
 -17 -15  -2 132.248 129.853   1
  18 -13   2 440.686 146.256   1
  18 -12   2 423.168 113.977   1
 -18  12  -2  757.60  524.64   1
  18 -11   2 461.213 104.028   1
 -18  11  -2 842.873 377.863   1
  18 -10   2  706.66 104.007   1
  18  -9   2 268.339 83.0381   1
  18  -8   2 237.124  79.266   1
 -18   8  -2 395.645 331.689   1
  18  -7   2 295.437 74.5392   1
 -18   7  -2 213.748 235.976   1
  18  -6   2 104.816 87.3726   1
 -18   6  -2-135.887 265.985   1
 -18   5  -2  141.95  107.76   1
  18  -4   2 178.529 74.4061   1
 -18   4  -2 353.192 214.095   1
  18  -3   2  518.63 91.8615   1
 -18   3  -2  538.84 106.232   1
  18  -2   2 292.564  108.74   1
 -18   2  -2 299.824 106.719   1
  18  -1   2 387.801 70.8607   1
 -18   1  -2 296.202  219.96   1
  18   0   2 14.2756 72.7989   1
 -18   0  -2 14.9533 124.545   1
  18   1   2 488.253 74.3005   1
 -18  -1  -2 213.921 77.0673   1
 -18  -2  -2 159.913 135.036   1
  18   3   2 306.247 135.647   1
 -18  -3  -2 699.353 78.0144   1
  18   4   2  195.80 116.284   1
 -18  -4  -2 174.095 72.0556   1
  18   5   2 111.452 104.513   1
 -18  -5  -2 140.138 131.608   1
  18   6   2 11.2363  72.901   1
 -18  -6  -2  64.123  67.315   1
  18   7   2 282.205 129.844   1
 -18  -7  -2 184.799 88.2209   1
  18   9   2 50.0631 126.554   1
 -18  -9  -2  510.81 202.139   1
 -18 -11  -2 245.094 115.436   1
 -18 -12  -2 205.053 131.588   1
 -18 -13  -2-40.5595 150.244   1
  19 -10   2 20.4063 109.953   1
  19  -9   2 346.172 120.673   1
 -19   9  -2  768.08 352.298   1
  19  -8   2  201.21 87.0489   1
 -19   8  -2 16.4124 305.555   1
  19  -7   2 76.6617 123.561   1
  19  -6   2-1.50693 83.9506   1
  19  -5   2 120.773 87.4203   1
 -19   5  -2 158.492  118.50   1
  19  -4   2 806.988 106.951   1
 -19   4  -2 415.216 283.433   1
  19  -3   2 604.178 92.6439   1
 -19   3  -2 789.524 326.176   1
  19  -2   2 423.797 87.8351   1
 -19   2  -2 926.612 299.363   1
  19  -1   2  188.29 72.3701   1
 -19   1  -2 163.918 131.398   1
  19   0   2-46.4409 121.249   1
 -19   0  -2-63.6368 148.257   1
  19   1   2 298.189 84.6194   1
 -19  -1  -2 263.842 81.5816   1
  19   2   2 355.833 95.9583   1
 -19  -2  -2 283.237 74.1621   1
  19   3   2 481.155 93.8402   1
 -19  -3  -2 318.348 99.4178   1
  19   4   2  772.42 150.702   1
 -19  -4  -2 297.228 157.298   1
 -19  -5  -2 92.7414 185.552   1
 -19  -6  -2 109.282 202.461   1
  19   9   2 18.0182  174.97   1
 -19  -9  -2 240.657 97.5161   1
 -19 -10  -2 65.1541 112.086   1
  20  -5   2 144.474 122.641   1
  20  -4   2 509.028 131.059   1
  20  -3   2 487.051 194.416   1
 -20   3  -2 655.515 176.836   1
  20  -2   2 363.728 202.901   1
 -20   2  -2 668.117 456.055   1
  20  -1   2-45.5835 154.981   1
 -20   1  -2 84.7534 426.608   1
 -20   0  -2-55.0207 248.676   1
  20   2   2 322.033 142.929   1
 -20  -2  -2 362.004 208.654   1
  20   3   2 528.405 199.412   1
 -20  -3  -2 384.072 229.863   1
  20   4   2 196.013 116.424   1
 -20  -4  -2 198.046 103.123   1
  20   5   2 294.441 170.215   1
 -19  -4   3 1257.95 284.755   1
  19   4  -3 1149.66 156.614   1
 -19  -3   3 21.1161 104.501   1
  19   3  -3-9.80533 106.006   1
 -19  -2   3 294.791 97.7913   1
  19   2  -3  443.86 101.125   1
 -19  -1   3 74.3093 87.5774   1
  19   1  -3 53.9774  96.101   1
 -19   0   3 6.15259 79.8243   1
  19   0  -3-48.1738 83.1092   1
 -19   1   3 3.31891 85.6723   1
  19  -1  -3 12.3962 84.2499   1
 -19   2   3 469.054  97.515   1
 -19   3   3-16.5097 163.546   1
  19  -3  -3  36.498 101.541   1
 -19   4   3 557.335 198.149   1
  19  -4  -3 121.322 98.8142   1
 -18  -9   3 231.547 116.788   1
  18   9  -3 197.961 196.971   1
 -18  -8   3 261.194 87.0646   1
  18   8  -3 205.625 86.6034   1
 -18  -7   3 262.235 94.9733   1
  18   7  -3 448.676 100.172   1
 -18  -6   3 321.099 79.3356   1
  18   6  -3 449.864 81.8178   1
 -18  -5   3 427.272 88.5034   1
  18   5  -3 379.216 138.548   1
 -18  -4   3 428.456  87.637   1
 -18  -3   3 1182.67 118.723   1
  18   3  -3 981.106 108.813   1
 -18  -2   3 364.582 76.4678   1
  18   2  -3 357.806 96.4273   1
 -18  -1   3 204.893 68.4299   1
  18   1  -3 334.252 68.0575   1
 -18   0   3 147.452 59.7182   1
  18   0  -3 313.576 67.9512   1
 -18   1   3 232.419 65.2268   1
  18  -1  -3 410.871 67.8643   1
 -18   2   3 241.994 68.1529   1
  18  -2  -3 115.896 60.9623   1
 -18   3   3 959.684  103.22   1
  18  -3  -3 201.813 70.1002   1
 -18   4   3 346.757 118.334   1
  18  -4  -3 377.148 123.859   1
 -18   5   3 496.871 105.564   1
  18  -5  -3 525.404 163.031   1
 -18   6   3 471.541 109.374   1
  18  -7  -3 285.394  138.20   1
 -18   8   3-66.8214 77.9441   1
  18  -8  -3 34.8536 131.232   1
 -18   9   3   19.71 79.4048   1
  18  -9  -3 118.286 149.173   1
 -17 -12   3 33.7275 100.673   1
  17  12  -3 6.55633 95.6205   1
 -17 -11   3 539.379 106.701   1
  17  11  -3 567.663 98.9524   1
 -17 -10   3  26.639 97.1875   1
 -17  -9   3 92.8347 73.3104   1
  17   9  -3 145.405 70.5011   1
 -17  -8   3 11.7975 73.7789   1
  17   8  -3 17.8826   77.97   1
 -17  -7   3 584.596 91.7007   1
  17   7  -3 563.341 126.523   1
 -17  -6   3 416.677 69.4967   1
  17   6  -3 356.078 74.8444   1
 -17  -5   3 1538.30 122.743   1
  17   5  -3 1598.27 137.719   1
 -17  -4   3 666.561 79.5658   1
  17   4  -3  496.86 104.246   1
 -17  -3   3 582.984 79.2754   1
  17   3  -3 473.226 127.709   1
 -17  -2   3 551.074 71.5586   1
  17   2  -3 539.647 119.628   1
 -17  -1   3 559.667 68.2476   1
  17   1  -3 553.976 66.5818   1
 -17   0   3  99.912 60.8319   1
  17   0  -3 146.722 52.7958   1
 -17   1   3 552.779 75.3782   1
  17  -1  -3 471.707 63.9856   1
 -17   2   3 400.085 93.0275   1
  17  -2  -3 401.428 58.9827   1
 -17   3   3 408.192 83.0613   1
  17  -3  -3 413.639  59.574   1
 -17   4   3 427.563 70.4616   1
  17  -4  -3 667.957 107.065   1
 -17   5   3 1138.60 144.395   1
  17  -5  -3 1455.55 203.217   1
 -17   6   3 303.153 71.5572   1
  17  -6  -3 261.591 115.633   1
 -17   7   3  497.52 77.3114   1
  17  -7  -3 554.301  127.00   1
 -17   8   3 143.407 79.5136   1
  17  -8  -3 54.1714 61.5712   1
 -17   9   3 34.5777 55.9789   1
  17  -9  -3 36.6273 51.8467   1
 -17  10   3 72.4322 100.669   1
  17 -10  -3-42.8408 70.6377   1
 -17  11   3  487.80 93.8692   1
  17 -11  -3 605.385 100.166   1
 -17  12   3-71.6125 188.008   1
  17 -12  -3 76.5114 89.1096   1
 -16 -15   3 107.273 206.075   1
  16  15  -3-18.6377 112.379   1
 -16 -14   3 287.639 93.4207   1
 -16 -13   3 140.233  80.789   1
  16  13  -3 126.509 88.3389   1
 -16 -12   3  902.54 110.058   1
  16  12  -3 937.854 104.306   1
 -16 -11   3 303.202 82.3587   1
 -16 -10   3 562.889  84.879   1
  16  10  -3 574.706 80.8413   1
 -16  -9   3 135.237 73.3125   1
  16   9  -3 146.276 62.9822   1
 -16  -8   3 124.527 63.3082   1
  16   8  -3 112.076 83.7053   1
 -16  -7   3 230.735 57.1796   1
  16   7  -3 252.396 51.7616   1
 -16  -6   3 1436.29 113.075   1
  16   6  -3 1361.47 171.925   1
 -16  -5   3 984.022 83.0488   1
  16   5  -3 861.257 125.048   1
 -16  -4   3 1205.56 152.758   1
  16   4  -3 1299.82 84.8269   1
 -16  -3   3 109.432 55.1982   1
  16   3  -3 72.6246 48.7431   1
 -16  -2   3 20.8931 51.4017   1
  16   2  -3 1.92001  85.802   1
 -16  -1   3 78.5263 77.2494   1
  16   1  -3 101.944  49.682   1
  16   0  -3-16.6605 46.1316   1
 -16   1   3 69.6504  56.474   1
  16  -1  -3 72.8465 40.7458   1
 -16   2   3 20.9446 41.8841   1
  16  -2  -3 27.3812 77.6266   1
 -16   3   3 94.6179 51.5146   1
  16  -3  -3 107.573 93.6497   1
 -16   4   3 960.919 133.359   1
  16  -4  -3 837.372 119.294   1
 -16   5   3 549.652 81.0177   1
  16  -5  -3 792.732 82.3617   1
 -16   6   3 1283.52 105.131   1
  16  -6  -3 1114.90 93.0441   1
 -16   7   3 168.325 61.3467   1
  16  -7  -3 185.097 57.5969   1
 -16   8   3 94.3179 66.5075   1
  16  -8  -3 132.314 47.8598   1
 -16   9   3 109.166 55.3196   1
  16  -9  -3 151.753 53.8757   1
 -16  10   3 983.799 152.742   1
  16 -10  -3 729.203 128.448   1
 -16  11   3 138.585 68.2954   1
  16 -11  -3 312.117 61.8621   1
 -16  12   3 1035.34 108.813   1
  16 -12  -3 966.698 105.768   1
 -16  13   3  122.93 164.224   1
 -16  14   3 154.194 352.549   1
  16 -14  -3 209.179 88.4273   1
 -15 -16   3 24.8486 106.464   1
  15  16  -3-71.9885 144.523   1
 -15 -15   3 122.998 84.5604   1
  15  15  -3 67.3898 71.4355   1
 -15 -14   3 591.762   98.01   1
  15  14  -3 424.832 82.2409   1
 -15 -13   3 401.815 84.1143   1
  15  13  -3 532.655 139.396   1
 -15 -12   3 583.802 81.5519   1
  15  12  -3 411.076 79.7062   1
 -15 -11   3 901.616  101.03   1
  15  11  -3 865.919  97.802   1
 -15 -10   3  234.05 62.7737   1
  15  10  -3 272.901 62.7737   1
 -15  -9   3 358.858 65.7927   1
  15   9  -3 296.781 60.3608   1
 -15  -8   3  889.56  90.394   1
 -15  -7   3 536.539 71.4817   1
  15   7  -3 464.401 78.0633   1
 -15  -6   3 167.077 51.2265   1
  15   6  -3 107.029 81.2662   1
 -15  -5   3 1552.88 115.396   1
  15   5  -3 1601.83 94.9657   1
 -15  -4   3 905.873 75.1747   1
  15   4  -3 991.029 76.4598   1
 -15  -3   3 512.625 69.7954   1
  15   3  -3 534.497  52.087   1
 -15  -2   3 620.838 78.6399   1
  15   2  -3 651.317  84.415   1
 -15  -1   3  55.173 42.3484   1
 -15   0   3 51.3248  42.038   1
  15   0  -3 86.9517 58.4007   1
 -15   1   3 49.7848  36.308   1
  15  -1  -3-8.36369 61.0276   1
 -15   2   3 680.504 70.5039   1
  15  -2  -3 591.338 84.0101   1
 -15   3   3 537.452 62.0089   1
  15  -3  -3 478.016 61.3655   1
 -15   4   3  943.10 70.7573   1
  15  -4  -3 950.258 110.027   1
 -15   5   3 1557.68 94.0912   1
  15  -5  -3 1529.58 93.7659   1
 -15   6   3  214.59 68.5578   1
  15  -6  -3 124.927 40.2092   1
 -15   7   3 354.273 54.7203   1
  15  -7  -3 461.694 58.3748   1
 -15   8   3 673.717 71.1589   1
  15  -8  -3 706.934 72.1714   1
 -15   9   3 320.373 101.022   1
  15  -9  -3 346.654 56.0352   1
 -15  10   3  112.66 50.1123   1
  15 -10  -3 154.254 47.2804   1
 -15  11   3  868.50  120.02   1
  15 -11  -3 872.166 76.2046   1
 -15  12   3 223.537 66.6728   1
  15 -12  -3 531.061 68.5857   1
 -15  13   3 325.656 80.5842   1
  15 -13  -3 333.864 60.1589   1
 -15  14   3 594.009 149.183   1
  15 -14  -3  706.44 84.0976   1
 -15  15   3-87.5128 267.523   1
  15 -15  -3 94.4086 75.7275   1
  15 -16  -3 40.8894 64.2131   1
 -14 -18   3 108.455 87.5371   1
  14  18  -3  99.681 138.227   1
 -14 -17   3-31.6447 92.0238   1
  14  17  -3 29.2579 77.6335   1
 -14 -16   3 199.902 83.6801   1
  14  16  -3 152.183  73.288   1
 -14 -15   3 692.994  103.09   1
  14  15  -3  522.68 137.313   1
 -14 -14   3 223.268 65.9153   1
  14  14  -3  208.42 64.3975   1
 -14 -13   3 358.245 126.477   1
  14  13  -3 391.504 73.8522   1
 -14 -12   3 350.192 59.5514   1
  14  12  -3 300.928 80.0984   1
 -14 -11   3 28.7576 51.6278   1
  14  11  -3 63.0574 50.9378   1
 -14 -10   3 157.743 53.1446   1
 -14  -9   3 1497.19 100.319   1
  14   9  -3 1333.91 95.6306   1
 -14  -8   3 580.696 62.7797   1
  14   8  -3  635.14 94.8507   1
 -14  -7   3 168.733 47.8184   1
  14   7  -3 164.742 42.8567   1
 -14  -6   3  265.17  62.565   1
  14   6  -3 301.244 73.1626   1
 -14  -5   3  793.72 99.1194   1
  14   5  -3 866.751 64.4271   1
 -14  -4   3 746.583 88.5022   1
  14   4  -3 627.052 96.4157   1
 -14  -3   3 2830.73 158.819   1
  14   3  -3 3542.62 193.813   1
 -14  -2   3 998.256  71.362   1
  14   2  -3 914.674 97.1126   1
 -14  -1   3 740.143 71.7412   1
  14   1  -3 824.766 67.7641   1
 -14   0   3 54.2713 41.3465   1
  14   0  -3 1.64748 51.9382   1
 -14   1   3 722.646 62.2637   1
  14  -1  -3 686.226 86.7617   1
 -14   2   3 929.793 76.9443   1
  14  -2  -3 950.006 73.6154   1
 -14   3   3 3272.23 185.985   1
  14  -3  -3 3200.49 222.836   1
 -14   4   3 691.556 83.5437   1
  14  -4  -3  737.15 55.5853   1
 -14   5   3 769.689 90.1278   1
  14  -5  -3  846.81 69.4214   1
 -14   6   3 187.052 65.3533   1
  14  -6  -3  219.88   38.89   1
 -14   7   3 200.312 65.7469   1
  14  -7  -3 217.174 45.1908   1
 -14   8   3 663.829 68.3648   1
 -14   9   3 1156.84 91.8837   1
  14  -9  -3 1377.39 97.0239   1
  14 -10  -3 166.104 43.6983   1
 -14  11   3  41.817 46.8224   1
  14 -11  -3 80.4024 70.0299   1
  14 -12  -3 306.838  50.403   1
 -14  13   3 252.794 62.3492   1
  14 -13  -3 380.883 64.6343   1
 -14  14   3  165.46 125.593   1
  14 -14  -3 279.368 113.514   1
 -14  15   3 515.127 123.298   1
  14 -15  -3 704.342 81.4692   1
 -14  16   3 288.735 259.892   1
  14 -16  -3 121.916 67.0907   1
 -14  17   3-13.3762 163.984   1
  14 -17  -3 33.2426 88.4347   1
 -14  18   3 40.3638 408.555   1
  14 -18  -3 120.392 91.5591   1
 -13 -19   3 182.524 118.141   1
 -13 -18   3 217.261 208.837   1
  13  18  -3 478.092 94.5956   1
 -13 -17   3 60.6527 64.9346   1
  13  17  -3 30.3229 70.0742   1
 -13 -16   3-7.98412 66.7355   1
  13  16  -3 39.9591  118.26   1
 -13 -15   3 160.196 66.5792   1
  13  15  -3 279.273  63.169   1
 -13 -14   3 1090.81 148.709   1
  13  14  -3 922.678 95.4531   1
 -13 -13   3 177.519 63.6915   1
  13  13  -3 199.721 80.5241   1
 -13 -12   3 237.995 57.6692   1
  13  12  -3 241.525 54.1397   1
 -13 -11   3 99.0217 56.6396   1
 -13 -10   3 768.295 77.9296   1
  13  10  -3 678.645 72.7505   1
 -13  -9   3 277.512  48.765   1
  13   9  -3 325.935 63.8872   1
 -13  -8   3 1466.81 117.973   1
  13   8  -3 1410.58 134.445   1
 -13  -7   3 43.2144 59.6913   1
  13   7  -3-2.39162 35.6759   1
 -13  -6   3 68.7282 43.9644   1
  13   6  -3 45.7029 73.8829   1
 -13  -5   3 319.215 48.5488   1
 -13  -4   3 3215.55 151.572   1
  13   4  -3 3418.92 167.432   1
 -13  -3   3 998.253 74.0591   1
  13   3  -3 819.649 85.8296   1
 -13  -2   3 3174.41  139.84   1
  13   2  -3 3306.59 204.351   1
 -13  -1   3 1053.11 73.3488   1
  13   1  -3 1165.76 69.1994   1
 -13   0   3 111.092 57.1204   1
  13   0  -3 107.254 45.6258   1
 -13   1   3 1310.04 120.956   1
  13  -1  -3 1227.07 71.1201   1
 -13   2   3 2890.01  147.56   1
  13  -2  -3 3108.39 160.812   1
 -13   3   3  956.43 66.9901   1
  13  -3  -3 906.165 86.5233   1
 -13   4   3 2736.06 197.526   1
  13  -4  -3 2996.07  141.35   1
 -13   5   3 189.906 41.5441   1
  13  -5  -3 321.856 40.8488   1
 -13   6   3-1.73948 60.4328   1
  13  -6  -3    0.00 32.4777   1
 -13   7   3 54.5779 40.5948   1
  13  -7  -3 9.80727 32.1813   1
 -13   8   3 1275.36 92.9883   1
  13  -8  -3 1463.82 95.1136   1
  13  -9  -3 210.963  41.984   1
 -13  10   3 627.741 62.9398   1
  13 -10  -3  775.69 64.0024   1
 -13  11   3 117.721 54.3645   1
  13 -11  -3 47.8877 39.9479   1
 -13  12   3  214.31 75.1011   1
  13 -12  -3 275.135 52.3801   1
 -13  13   3 141.531 46.1678   1
  13 -13  -3  195.58 48.4412   1
 -13  14   3 1012.10 126.947   1
  13 -14  -3 857.206 117.643   1
 -13  15   3 46.7385  110.93   1
  13 -15  -3 229.169 56.0718   1
 -13  16   3-28.5313 111.924   1
  13 -16  -3 38.0278 60.4988   1
 -13  17   3 92.0893 109.503   1
  13 -17  -3-31.4915 64.8475   1
 -13  18   3 695.058 326.424   1
  13 -18  -3 497.289 93.3232   1
 -13  19   3 31.6658 484.272   1
  13 -19  -3 211.727 98.0891   1
 -12 -21   3 639.135 415.294   1
 -12 -20   3 8.47264 100.617   1
  12  20  -3-76.7727 146.689   1
 -12 -19   3 358.948 104.826   1
  12  19  -3 258.317  81.425   1
 -12 -18   3 689.417 106.773   1
  12  18  -3 769.166 88.7433   1
 -12 -17   3  121.22 63.6144   1
  12  17  -3 43.8801 142.157   1
 -12 -16   3 623.359 81.2318   1
  12  16  -3 582.551   83.18   1
 -12 -15   3  91.774 57.4569   1
  12  15  -3 113.805 55.9766   1
 -12 -14   3 116.147 64.9927   1
 -12 -13   3 202.813 61.2432   1
  12  13  -3 174.344   63.39   1
 -12 -12   3 1066.18 89.3677   1
  12  12  -3 1056.16  115.45   1
 -12 -11   3 589.541 73.0217   1
  12  11  -3 536.814 81.2096   1
 -12 -10   3 696.344 74.0811   1
  12  10  -3 787.533 59.1368   1
 -12  -9   3 92.8179 51.7567   1
  12   9  -3 97.1133  57.113   1
 -12  -8   3 102.527 37.9892   1
  12   8  -3 95.7158 54.8419   1
 -12  -7   3 146.267 39.9737   1
  12   7  -3 161.029 56.1935   1
 -12  -6   3 441.563 45.6296   1
  12   6  -3 426.726 44.9081   1
 -12  -5   3 1018.15 66.6708   1
  12   5  -3 1174.79 67.0335   1
 -12  -4   3 936.107 62.6295   1
  12   4  -3 872.018 81.6725   1
 -12  -3   3 1424.26 81.7038   1
  12   3  -3 1391.51 73.9833   1
 -12  -2   3 959.708 65.3981   1
  12   2  -3 988.184 78.7009   1
 -12  -1   3 1265.05 78.2208   1
  12   1  -3 1263.94 67.8581   1
 -12   0   3 2988.63 134.158   1
  12   0  -3 3045.13 129.317   1
 -12   1   3 1210.54 106.806   1
  12  -1  -3 1291.64 93.0455   1
 -12   2   3 959.332 60.2942   1
  12  -2  -3 904.999 59.5527   1
 -12   3   3 1264.73 72.5476   1
  12  -3  -3 1140.46 94.8892   1
 -12   4   3 790.117 58.7123   1
  12  -4  -3 715.036 57.2318   1
 -12   5   3 952.776 66.7656   1
  12  -5  -3 1029.57 69.7514   1
 -12   6   3 321.075 44.4402   1
  12  -6  -3 416.618 71.8325   1
 -12   7   3 142.714 39.1806   1
  12  -7  -3 140.475 36.9715   1
 -12   8   3 103.764 54.3023   1
  12  -8  -3 112.277 49.1236   1
 -12   9   3 113.772 46.8972   1
  12  -9  -3 145.901 70.1797   1
 -12  10   3 581.937 70.7011   1
  12 -10  -3 612.667 52.1903   1
 -12  11   3 512.657 56.9221   1
  12 -11  -3 625.767 58.7747   1
 -12  12   3 1099.81 114.119   1
  12 -12  -3  948.15 64.1892   1
 -12  13   3 145.413 46.4368   1
  12 -13  -3 170.166  42.242   1
 -12  14   3 89.0127 173.767   1
  12 -14  -3  71.922 46.6513   1
 -12  15   3 78.4957 97.3282   1
  12 -15  -3  98.525 64.8748   1
 -12  16   3 338.705 106.924   1
  12 -16  -3 598.924 71.0055   1
 -12  17   3 17.2489 292.918   1
  12 -17  -3  48.655 68.1355   1
 -12  18   3 1050.98 147.544   1
  12 -18  -3 745.852 85.7254   1
 -12  19   3  325.23 163.702   1
  12 -19  -3 399.627 80.2571   1
 -12  20   3 32.5534 175.288   1
  12 -20  -3    0.00  106.44   1
 -12  21   3 393.819 215.537   1
  12 -21  -3 565.787 135.503   1
 -11 -22   3 101.195 264.696   1
  11  22  -3  158.28 162.854   1
 -11 -21   3 309.023 120.811   1
 -11 -20   3 99.4637 93.2711   1
  11  20  -3 96.6274 146.596   1
 -11 -19   3 232.497 81.5746   1
  11  19  -3  247.33 87.6916   1
 -11 -18   3 354.482  85.335   1
  11  18  -3 212.527 84.5178   1
 -11 -17   3 2250.91 140.761   1
  11  17  -3 1980.03 132.513   1
 -11 -16   3 152.408 56.9305   1
  11  16  -3 92.0595   61.87   1
 -11 -15   3 137.995 55.5186   1
  11  15  -3 138.772 55.1451   1
 -11 -14   3 158.102  67.924   1
  11  14  -3 133.237 97.9634   1
 -11 -13   3 1454.67 125.995   1
  11  13  -3 1387.41 100.504   1
 -11 -12   3 606.412 84.6146   1
  11  12  -3  591.24 92.7645   1
 -11 -11   3 4216.30 198.385   1
 -11 -10   3 1027.32 114.894   1
  11  10  -3 942.991 106.326   1
 -11  -9   3 986.572 73.2784   1
  11   9  -3 1037.69 98.4592   1
 -11  -8   3 257.378 43.5996   1
  11   8  -3 315.371 50.0412   1
 -11  -7   3 1573.66 86.0426   1
  11   7  -3 1283.80 72.2765   1
 -11  -6   3 1360.80  77.561   1
  11   6  -3 1419.06 119.604   1
 -11  -5   3 4771.06 178.988   1
  11   5  -3 4479.24 173.151   1
 -11  -4   3 1042.64 62.3376   1
  11   4  -3 922.649 57.6577   1
 -11  -3   3 480.471 50.1247   1
  11   3  -3 426.383 60.7977   1
 -11  -2   3 785.756 58.7787   1
  11   2  -3 838.967 84.9535   1
 -11  -1   3 6446.59 332.628   1
  11   1  -3 6259.92 210.985   1
 -11   0   3 1880.71 93.6243   1
  11   0  -3 2200.77 135.633   1
 -11   1   3 6035.11 216.396   1
  11  -1  -3 5908.88 218.823   1
 -11   2   3 888.039 64.1361   1
  11  -2  -3 772.164 50.9018   1
 -11   3   3 380.123 42.4532   1
  11  -3  -3  405.77   43.65   1
 -11   4   3 761.107 53.1728   1
  11  -4  -3 820.682 57.9501   1
 -11   5   3 3799.63 207.228   1
  11  -5  -3 3986.93 157.814   1
 -11   6   3 1359.50  99.672   1
  11  -6  -3 1131.58 96.8722   1
 -11   7   3 1366.97 75.1266   1
  11  -7  -3 1427.47 79.0964   1
 -11   8   3 257.155 44.9066   1
  11  -8  -3 211.464 36.2213   1
 -11   9   3  895.90 64.3715   1
  11  -9  -3 924.537 57.7024   1
 -11  10   3 929.418 61.0699   1
  11 -10  -3 1047.67 71.6538   1
 -11  11   3 3840.96 225.034   1
  11 -11  -3 4492.96 185.898   1
 -11  12   3 433.058  60.409   1
  11 -12  -3 688.431 52.1797   1
  11 -13  -3 1295.59  88.426   1
  11 -14  -3  69.089 45.9374   1
 -11  15   3 179.833 89.5111   1
  11 -15  -3 187.152 47.2029   1
 -11  16   3-25.5315 233.418   1
  11 -16  -3 130.909  66.496   1
 -11  17   3 1754.60 155.401   1
  11 -17  -3 2170.30 131.034   1
 -11  18   3 399.159 121.522   1
  11 -18  -3 373.809 84.7169   1
 -11  19   3 66.7228 139.396   1
  11 -19  -3 232.998 114.492   1
 -11  20   3 8.33926 151.196   1
  11 -20  -3  13.875 71.1248   1
 -11  21   3 295.663 476.121   1
  11 -21  -3 204.488 182.351   1
 -11  22   3 76.9649  167.24   1
  11 -22  -3 95.2221 96.0466   1
 -10 -22   3 446.994 124.517   1
  10  22  -3 339.315 105.444   1
 -10 -21   3 57.9895 105.663   1
  10  21  -3-4.44373 79.5847   1
 -10 -20   3  28.734 84.3709   1
  10  20  -3 52.9625 70.0039   1
 -10 -19   3 31.1832 72.0904   1
  10  19  -3-5.07193 110.858   1
 -10 -18   3 370.469 73.5421   1
  10  18  -3 368.859 82.0242   1
 -10 -17   3  344.63 73.8787   1
  10  17  -3 308.486 60.1242   1
 -10 -16   3 415.491 74.9703   1
  10  16  -3 308.436  100.48   1
 -10 -15   3  291.33 67.4568   1
  10  15  -3 307.826 52.5184   1
 -10 -14   3 786.377 85.7163   1
  10  14  -3 780.636 110.973   1
 -10 -13   3 644.077 61.4026   1
  10  13  -3 604.926 86.3607   1
 -10 -12   3 3094.88 146.049   1
  10  12  -3 2733.64 180.048   1
 -10 -11   3 1116.73 81.4854   1
  10  11  -3 1109.32 115.407   1
 -10 -10   3 2625.03 113.912   1
  10  10  -3 2453.58 161.605   1
 -10  -9   3 1881.58 94.9193   1
  10   9  -3 2082.18 138.378   1
 -10  -8   3 424.258 67.0223   1
  10   8  -3 452.517 74.2847   1
 -10  -7   3 1492.12 80.0678   1
  10   7  -3 1374.44 98.0569   1
 -10  -6   3 2464.67 120.688   1
  10   6  -3 2719.28 124.838   1
 -10  -5   3 61.8494 33.4346   1
  10   5  -3 75.6339 32.6025   1
 -10  -4   3 647.593 53.5617   1
  10   4  -3 469.126 41.7706   1
 -10  -3   3 188.483 34.8946   1
  10   3  -3 164.666 44.2436   1
 -10  -2   3  128.52 37.2747   1
  10   2  -3 186.793 48.0042   1
 -10  -1   3 196.041 40.9479   1
  10   1  -3 251.605 34.9064   1
 -10   0   3 1655.67   87.81   1
  10   0  -3 1644.87 77.8334   1
 -10   1   3  281.78 52.4552   1
  10  -1  -3 205.065 42.9223   1
 -10   2   3 147.496 36.4419   1
  10  -2  -3  128.39 30.3589   1
 -10   3   3  104.44 32.9197   1
  10  -3  -3 219.732 32.4881   1
 -10   4   3 436.642  62.672   1
  10  -4  -3 679.607 68.2968   1
 -10   5   3 9.89282 57.7173   1
  10  -5  -3 52.9646 52.5357   1
 -10   6   3 2511.47 107.587   1
  10  -6  -3 2170.30 108.867   1
 -10   7   3 1243.43 112.057   1
  10  -7  -3 1155.65 59.2286   1
 -10   8   3 347.271 44.8834   1
  10  -8  -3 340.489 38.5298   1
 -10   9   3 1714.22 125.826   1
  10  -9  -3 1776.91  88.792   1
 -10  10   3 2411.35 113.418   1
  10 -10  -3 2407.60 145.624   1
 -10  11   3 1022.40 74.5584   1
  10 -11  -3 1152.37 69.1711   1
 -10  12   3 2267.04 156.264   1
  10 -12  -3 2735.01 175.803   1
  10 -13  -3 590.827 57.3763   1
 -10  14   3  839.92 169.167   1
  10 -14  -3  706.29  57.637   1
 -10  15   3  294.06 93.2401   1
  10 -15  -3 258.618  51.462   1
 -10  16   3 233.094 97.8615   1
  10 -16  -3 321.523 74.2598   1
 -10  17   3 354.975 205.484   1
  10 -17  -3 418.901 92.5916   1
 -10  18   3 337.218 119.734   1
  10 -18  -3 372.069 116.543   1
 -10  19   3-40.7926 115.569   1
  10 -19  -3 11.1536 59.7148   1
 -10  20   3 9.46634 119.961   1
  10 -20  -3 1.04806 77.8945   1
 -10  21   3 57.2336 287.267   1
  10 -21  -3-84.9313 162.225   1
 -10  22   3 147.726 360.304   1
  10 -22  -3 385.392   92.01   1
  10 -23  -3  45.954 83.7738   1
  -9 -23   3  214.07 130.597   1
   9  23  -3 116.259 91.2311   1
  -9 -22   3 113.288 117.903   1
   9  22  -3 5.16938 178.149   1
  -9 -21   3 334.953  97.024   1
   9  21  -3 309.303 89.0961   1
  -9 -20   3 692.373 108.179   1
   9  20  -3 665.744 81.1498   1
  -9 -19   3  77.188 88.0177   1
   9  19  -3 49.6515 62.5921   1
  -9 -18   3  392.13 95.3065   1
   9  18  -3 306.979 77.0477   1
  -9 -17   3 119.293  73.824   1
   9  17  -3 113.338  86.598   1
  -9 -16   3  622.13 79.6583   1
   9  16  -3 492.952 106.601   1
  -9 -15   3 460.865 63.7864   1
   9  15  -3 329.708 87.1852   1
  -9 -14   3 2352.77 125.076   1
   9  14  -3 2171.93 118.702   1
  -9 -13   3 1532.95 87.2527   1
  -9 -12   3 1122.08  90.322   1
   9  12  -3 1019.14 80.5716   1
  -9 -11   3 3003.07 124.985   1
   9  11  -3 2850.05  169.93   1
  -9 -10   3 3463.29 199.252   1
   9  10  -3 3252.72 180.816   1
  -9  -9   3 1673.08 85.8521   1
   9   9  -3 1875.76 87.9614   1
  -9  -8   3 4973.99 186.786   1
   9   8  -3 4810.92 173.869   1
  -9  -7   3 936.255  65.668   1
   9   7  -3 1001.45  87.555   1
  -9  -6   3 965.989 66.5713   1
   9   6  -3 997.044 58.1394   1
  -9  -5   3 1017.27 62.0058   1
  -9  -4   3 3527.06 140.864   1
   9   4  -3 3608.83 136.302   1
  -9  -3   3 815.397 53.2375   1
   9   3  -3 763.074 51.4096   1
  -9  -2   3 4778.29 184.569   1
   9   2  -3 4670.06 171.639   1
  -9  -1   3 351.998 42.8256   1
   9   1  -3  394.36 53.5581   1
  -9   0   3  447.24 46.7852   1
   9   0  -3 485.608 39.7666   1
  -9   1   3 292.754 39.4157   1
   9  -1  -3 261.312 49.7256   1
  -9   2   3 4732.75 215.602   1
   9  -2  -3 4417.07 248.014   1
  -9   3   3 803.131 56.3298   1
   9  -3  -3 821.898 54.4599   1
  -9   4   3 3583.18 199.486   1
   9  -4  -3 3534.48 139.529   1
  -9   5   3 1013.04 68.1159   1
   9  -5  -3 1176.73 83.9312   1
  -9   6   3 949.559 64.4768   1
   9  -6  -3 824.339 52.8973   1
  -9   7   3 815.667 58.5083   1
   9  -7  -3 807.376 51.1356   1
  -9   8   3 4617.98 170.619   1
   9  -8  -3 4379.19 252.939   1
  -9   9   3 2020.74  137.06   1
   9  -9  -3 1708.09 80.3058   1
  -9  10   3 3019.59 153.973   1
   9 -10  -3 3186.63 133.702   1
  -9  11   3 2325.88 163.125   1
   9 -11  -3 3168.77 127.394   1
  -9  12   3 971.144 65.7672   1
   9 -12  -3 1170.64 72.8749   1
  -9  13   3 1557.33 212.863   1
   9 -13  -3 1469.29 78.7574   1
  -9  14   3 2415.51 151.244   1
   9 -14  -3 2453.54 115.853   1
  -9  15   3  399.93 78.9893   1
   9 -15  -3 377.736 50.1713   1
  -9  16   3 875.151  200.75   1
   9 -16  -3 617.027 99.4824   1
  -9  17   3 25.9771 190.115   1
   9 -17  -3 76.6057 44.6891   1
  -9  18   3 215.142 183.739   1
   9 -18  -3  410.58 95.1559   1
  -9  19   3  62.017 105.525   1
   9 -19  -3 49.3374 56.1872   1
   9 -20  -3 700.107 79.8611   1
  -9  21   3 -64.989 285.295   1
   9 -21  -3 306.241 71.1694   1
  -9  22   3 68.3869 195.622   1
   9 -22  -3 124.637 112.489   1
  -9  23   3 195.786 207.304   1
  -8 -24   3-16.2607 113.344   1
   8  24  -3 1.94627  190.86   1
  -8 -23   3-20.3074 88.3631   1
   8  23  -3 80.7181 93.3275   1
  -8 -22   3 106.925 116.725   1
   8  22  -3 82.4012 81.9128   1
  -8 -21   3 739.096 109.157   1
   8  21  -3 619.003 100.521   1
  -8 -20   3 44.5764 72.2872   1
   8  20  -3 3.01718 69.6663   1
  -8 -19   3 926.369 101.108   1
   8  19  -3 995.156 145.991   1
  -8 -18   3 102.689 118.757   1
   8  18  -3 127.003 126.592   1
  -8 -17   3 120.378 56.5056   1
   8  17  -3 146.187 94.1606   1
  -8 -16   3 208.605 59.4106   1
   8  16  -3 309.817  57.778   1
  -8 -15   3 2221.76 121.704   1
   8  15  -3 2167.29 114.281   1
  -8 -14   3 637.428 67.1503   1
   8  14  -3 620.334 64.2421   1
  -8 -13   3 1853.60 98.5925   1
   8  13  -3 1956.83 102.385   1
  -8 -12   3 1227.15 81.2656   1
   8  12  -3 1232.33 78.6963   1
  -8 -11   3 508.378 56.8878   1
   8  11  -3 546.439  59.502   1
  -8 -10   3 937.044 71.2444   1
   8  10  -3 1030.11 64.1193   1
  -8  -9   3 3255.75 138.272   1
   8   9  -3 3481.05 134.624   1
  -8  -8   3 1554.65 82.0722   1
   8   8  -3 1385.83 79.7831   1
  -8  -7   3 1793.92 94.7001   1
   8   7  -3 1888.15  134.08   1
  -8  -6   3 57.1122 32.8332   1
   8   6  -3 45.2326 30.4711   1
  -8  -5   3 1690.73 85.8698   1
   8   5  -3 1703.77 91.1945   1
  -8  -4   3 1321.86  73.287   1
   8   4  -3 1324.77 65.4639   1
  -8  -3   3 6981.50  261.69   1
   8   3  -3 7248.09 263.649   1
  -8  -2   3 904.259 61.2693   1
   8   2  -3  827.04 52.3062   1
  -8  -1   3 2639.74 113.413   1
   8   1  -3 2482.13 168.141   1
  -8   0   3 1062.71 68.6293   1
   8   0  -3 1095.52 59.0486   1
  -8   1   3 2417.76 104.829   1
   8  -1  -3 2650.73 110.922   1
  -8   2   3 682.868 63.4036   1
   8  -2  -3 793.482 54.7813   1
  -8   3   3 6731.43 236.398   1
   8  -3  -3 6103.40 282.545   1
  -8   4   3 1275.95 123.031   1
   8  -4  -3 1119.50 63.7804   1
  -8   5   3 1445.80  129.15   1
   8  -5  -3 1500.82 73.1322   1
  -8   6   3 27.0909  53.682   1
   8  -6  -3 6.53696 28.5901   1
  -8   7   3 1685.17 127.106   1
   8  -7  -3 1728.02   80.23   1
  -8   8   3 1422.18 80.0902   1
   8  -8  -3 1527.00 77.1354   1
  -8   9   3 3259.31 173.055   1
   8  -9  -3 3056.86 129.393   1
  -8  10   3  983.13 86.4425   1
   8 -10  -3 975.835 63.6439   1
  -8  11   3  423.60 65.9489   1
   8 -11  -3 481.839 43.3164   1
  -8  12   3 1124.27 69.2088   1
   8 -12  -3 1153.41 68.2579   1
  -8  13   3 1870.61 119.505   1
   8 -13  -3 1664.36 113.328   1
  -8  14   3 509.845 139.725   1
   8 -14  -3 629.763 54.3021   1
  -8  15   3 1923.74 120.741   1
   8 -15  -3 2281.22 175.452   1
  -8  16   3 376.819 153.859   1
   8 -16  -3 269.362 45.9304   1
  -8  17   3-29.6688 195.613   1
   8 -17  -3 102.327 48.7821   1
  -8  18   3 142.767 175.422   1
   8 -18  -3 168.589 47.2759   1
  -8  19   3 986.649 122.503   1
   8 -19  -3 1055.44 130.036   1
  -8  20   3 63.5576 124.491   1
   8 -20  -3 42.0342 63.5576   1
  -8  21   3  596.30  313.04   1
   8 -21  -3 403.336 100.388   1
  -8  22   3 165.957 261.569   1
   8 -22  -3 108.554 74.0306   1
  -8  23   3-141.782 154.533   1
   8 -23  -3 4.94124 128.313   1
  -8  24   3-124.236 211.744   1
   8 -24  -3 45.4973 121.621   1
   7  24  -3 249.068 196.979   1
   7  23  -3 330.559 155.845   1
  -7 -22   3 330.142 117.692   1
   7  22  -3 117.692 87.5716   1
  -7 -21   3  150.31 84.4186   1
   7  21  -3 86.2169 130.014   1
  -7 -20   3 1116.94 130.567   1
   7  20  -3 763.467 145.369   1
  -7 -19   3 514.734 95.1031   1
   7  19  -3 498.957 116.428   1
  -7 -18   3 931.966 93.0322   1
   7  18  -3 838.934 81.1799   1
  -7 -17   3 1779.29 122.682   1
   7  17  -3 1719.23 117.178   1
  -7 -16   3 833.017 74.5628   1
   7  16  -3 900.756 76.2534   1
  -7 -15   3 1053.69 75.8986   1
   7  15  -3 1192.57 122.512   1
  -7 -14   3 1346.42 90.2548   1
   7  14  -3 1158.46 84.1177   1
  -7 -13   3 41.4792 39.2576   1
   7  13  -3 70.4816 44.6181   1
  -7 -12   3 357.123 52.7818   1
   7  12  -3 307.513 46.8555   1
  -7 -11   3 1081.97 77.9884   1
   7  11  -3 1056.44 71.0172   1
  -7 -10   3 721.737 54.9459   1
   7  10  -3 739.256 54.9459   1
  -7  -9   3 1548.73  86.423   1
   7   9  -3 1541.01  86.904   1
  -7  -8   3 3147.33 141.211   1
   7   8  -3 3105.51 141.211   1
  -7  -7   3 3872.99 167.199   1
   7   7  -3 4198.42 165.703   1
  -7  -6   3  944.20 59.0248   1
   7   6  -3 809.905 53.4108   1
  -7  -5   3 3122.30 133.173   1
   7   5  -3 3233.76 137.318   1
  -7  -4   3 2391.63 107.708   1
   7   4  -3 2096.21 146.914   1
  -7  -3   3  740.34 54.4644   1
   7   3  -3 754.585 50.7864   1
  -7  -2   3 4541.93 185.785   1
   7   2  -3 4918.86 261.632   1
  -7  -1   3 3432.84 219.573   1
   7   1  -3 3368.27 139.908   1
  -7   0   3 546.904 48.7254   1
   7   0  -3  617.27 47.1076   1
  -7   1   3 3320.36 136.531   1
   7  -1  -3 3663.01 143.022   1
  -7   2   3 4697.63 178.306   1
   7  -2  -3 4264.14 163.022   1
  -7   3   3 731.772 57.8349   1
   7  -3  -3 639.541 62.2264   1
   7  -4  -3 2044.12 84.4856   1
  -7   5   3 2763.19 178.267   1
   7  -5  -3 2635.50 124.985   1
   7  -6  -3 783.928 51.4189   1
  -7   7   3 3875.31 189.805   1
   7  -7  -3 3453.30 140.312   1
  -7   8   3 2797.03  197.97   1
   7  -8  -3 3226.04 192.622   1
  -7   9   3 1573.15 78.3073   1
   7  -9  -3 1548.84 76.1575   1
  -7  10   3 618.885 55.0165   1
   7 -10  -3 753.035 50.8415   1
  -7  11   3  979.85 84.6157   1
   7 -11  -3 1065.50 61.2485   1
  -7  12   3 213.362 61.1882   1
   7 -12  -3 386.124 43.7047   1
  -7  13   3 86.1656 58.1343   1
   7 -13  -3 30.5699 63.7111   1
  -7  14   3 1226.46 176.209   1
   7 -14  -3 1385.49  71.393   1
  -7  15   3 1008.18 97.3267   1
   7 -15  -3 1181.67 109.454   1
  -7  16   3 849.593 112.944   1
   7 -16  -3 759.861 64.5184   1
  -7  17   3 1908.49 136.836   1
   7 -17  -3 1882.13 154.573   1
  -7  18   3 832.527 103.628   1
   7 -18  -3 904.846 81.5463   1
  -7  19   3 400.464 220.114   1
   7 -19  -3 514.175 103.237   1
  -7  20   3 1375.51 150.237   1
   7 -20  -3 1126.00 84.6065   1
  -7  21   3  114.78 122.777   1
   7 -21  -3 113.074 71.9221   1
  -7  22   3 90.5036 147.718   1
   7 -22  -3 57.2247 80.0335   1
  -7  23   3 402.423 185.437   1
   7 -23  -3 525.389  148.36   1
  -7  24   3 375.826 195.586   1
   7 -24  -3 341.902 90.5549   1
  -7  25   3 79.2562 209.747   1
   7 -25  -3 208.707  134.63   1
  -6 -25   3 424.889 180.372   1
   6  25  -3 172.256 280.312   1
  -6 -24   3  890.25 166.209   1
   6  24  -3 615.892 244.193   1
  -6 -23   3 275.785 108.048   1
   6  23  -3 197.288 188.617   1
  -6 -22   3 859.255 303.637   1
   6  22  -3 586.895 157.035   1
  -6 -21   3 220.836 84.3542   1
   6  21  -3 167.805 134.224   1
  -6 -20   3 27.8476 64.5235   1
   6  20  -3 181.144 118.856   1
  -6 -19   3  690.59 86.8865   1
   6  19  -3 433.051 129.639   1
  -6 -18   3 2507.81 216.216   1
   6  18  -3 2438.04 131.225   1
  -6 -17   3 585.303  69.751   1
   6  17  -3 485.275 61.8575   1
  -6 -16   3 2900.70 144.812   1
   6  16  -3 3008.20 159.033   1
  -6 -15   3 1015.27 125.549   1
   6  15  -3 805.714 97.5676   1
  -6 -14   3 176.819  53.429   1
   6  14  -3 285.963  49.723   1
  -6 -13   3   67.72  47.509   1
   6  13  -3 66.7831 67.2516   1
  -6 -12   3 1618.98 100.486   1
   6  12  -3 1838.26 103.398   1
  -6 -11   3 59.9662 44.7259   1
   6  11  -3 130.782 42.7676   1
  -6 -10   3 1264.89  71.823   1
   6  10  -3 1257.86 66.3199   1
  -6  -9   3 240.506 46.1472   1
   6   9  -3  401.56 47.1687   1
  -6  -8   3 661.459 56.4584   1
   6   8  -3 654.647 47.5722   1
  -6  -7   3 504.649 45.2521   1
   6   7  -3 595.683 47.3728   1
  -6  -6   3 5069.74 204.541   1
   6   6  -3 5325.71 204.002   1
  -6  -5   3 2818.76 123.555   1
   6   5  -3 3022.52 177.928   1
  -6  -4   3 3669.44 187.524   1
   6   4  -3 3533.08 189.731   1
  -6  -3   3 2877.21 128.317   1
   6   3  -3 2907.04 130.604   1
  -6  -2   3 1891.26 121.627   1
   6   2  -3 1860.57 130.722   1
  -6  -1   3 2085.44 121.508   1
   6   1  -3 2080.31 95.1734   1
  -6   0   3 5908.25 211.789   1
   6   0  -3 6586.42 344.565   1
  -6   1   3 2112.27 99.7854   1
   6  -1  -3 2196.42 106.178   1
  -6   2   3 1919.40 89.0719   1
   6  -2  -3 1949.67 93.7101   1
  -6   3   3 2853.56 127.731   1
   6  -3  -3 2652.36 141.708   1
  -6   4   3 3607.65 151.038   1
   6  -4  -3 3516.09 132.377   1
  -6   5   3 2787.38  121.08   1
   6  -5  -3 2617.98  121.08   1
  -6   6   3 4794.23 255.277   1
   6  -6  -3 4530.83  250.03   1
  -6   7   3 678.207 78.4992   1
   6  -7  -3  459.99 60.0217   1
   6  -8  -3 504.578 41.2722   1
  -6   9   3 340.799 40.9514   1
   6  -9  -3 209.345  48.363   1
  -6  10   3 1047.32  61.459   1
   6 -10  -3 1168.60 94.1997   1
  -6  11   3 92.2152 35.7767   1
   6 -11  -3  98.884 29.6105   1
  -6  12   3 1701.61 167.191   1
   6 -12  -3 1401.61  115.13   1
  -6  13   3 14.8319 58.1468   1
   6 -13  -3 205.197 60.8787   1
  -6  14   3 165.512 63.1632   1
   6 -14  -3 238.469  45.735   1
  -6  15   3 836.275 154.286   1
   6 -15  -3 915.865 67.1051   1
  -6  16   3 2961.97 175.442   1
   6 -16  -3 2803.27  138.20   1
  -6  17   3 876.464 185.989   1
   6 -17  -3 649.898 59.4575   1
  -6  18   3 2885.63 236.415   1
   6 -18  -3 2472.71 125.274   1
  -6  19   3 614.158 113.973   1
   6 -19  -3  623.57 73.0459   1
  -6  20   3  89.167 102.825   1
   6 -20  -3 160.771 81.7767   1
  -6  21   3 126.583 112.993   1
   6 -21  -3 245.516 69.2309   1
  -6  22   3 638.052 148.991   1
   6 -22  -3 729.224 89.2533   1
  -6  23   3-178.637 289.992   1
   6 -23  -3 270.732 76.9846   1
  -6  24   3 339.244 152.764   1
   6 -24  -3 614.289 128.524   1
  -6  25   3 362.755  193.37   1
   6 -25  -3 255.592 146.446   1
  -5 -25   3 247.392 129.769   1
   5  25  -3 68.3805 190.459   1
  -5 -24   3 204.798 107.911   1
   5  24  -3 208.656 183.185   1
  -5 -23   3 628.661 97.8679   1
   5  23  -3 486.365 170.548   1
  -5 -22   3 154.611 78.9827   1
   5  22  -3 76.1018 83.7128   1
  -5 -21   3 221.821  81.276   1
   5  21  -3  107.48 77.6242   1
  -5 -20   3 109.156  66.776   1
   5  20  -3 56.8204  66.776   1
  -5 -19   3 1037.43  91.545   1
   5  19  -3 1155.88 114.429   1
  -5 -18   3 802.156 80.1975   1
   5  18  -3 843.148 88.7608   1
  -5 -17   3 4323.71 162.728   1
   5  17  -3 4366.13 266.635   1
  -5 -16   3 1139.48  89.888   1
   5  16  -3 1196.04 83.3898   1
  -5 -15   3 2755.96 149.857   1
   5  15  -3 2933.73 144.214   1
  -5 -14   3 477.225 60.9035   1
   5  14  -3 479.633 51.7237   1
  -5 -13   3 1432.09 91.5842   1
   5  13  -3 1561.27 98.0328   1
  -5 -12   3 620.007 59.8297   1
   5  12  -3 710.277 56.8003   1
  -5 -11   3 3204.33 148.453   1
   5  11  -3 3387.04 150.512   1
  -5 -10   3 489.964 50.9815   1
   5  10  -3  426.79 44.0663   1
  -5  -9   3 344.306 41.1874   1
   5   9  -3 418.049 41.7274   1
  -5  -8   3 2029.39 96.7639   1
   5   8  -3 2266.05 103.408   1
  -5  -7   3 5751.98 236.425   1
   5   7  -3 6045.83 290.494   1
  -5  -6   3 2492.46 105.863   1
   5   6  -3 2677.86 158.491   1
  -5  -5   3 7568.98 272.855   1
   5   5  -3 7676.40  356.48   1
  -5  -4   3 799.871 55.9007   1
   5   4  -3 793.427 52.9248   1
  -5  -3   3 42.2298 29.7491   1
   5   3  -3 26.7866 23.7763   1
  -5  -2   3 1329.28 77.5417   1
   5   2  -3 1498.72 122.601   1
  -5  -1   3 6663.04 247.328   1
   5   1  -3 6702.44  242.45   1
  -5   0   3 435.388 44.5588   1
   5   0  -3 539.139 58.0353   1
  -5   1   3 6494.69  262.27   1
   5  -1  -3 6683.87 233.392   1
  -5   2   3 1376.35 92.5559   1
   5  -2  -3 1357.21 68.4557   1
  -5   3   3 32.7853 29.7046   1
   5  -3  -3 42.6836 24.7257   1
  -5   4   3 940.363 87.3347   1
   5  -4  -3 766.878 45.2047   1
  -5   5   3 7252.37 397.517   1
   5  -5  -3 7197.90 246.438   1
  -5   6   3 2513.98 109.979   1
   5  -6  -3 2465.19 101.373   1
  -5   7   3 5646.36 286.346   1
   5  -7  -3 5537.32 198.913   1
  -5   8   3 2041.67 94.3613   1
   5  -8  -3 1992.08 91.3199   1
  -5   9   3 381.221 42.6177   1
   5  -9  -3 345.265 56.6149   1
  -5  10   3 524.148 73.7422   1
   5 -10  -3 528.965 58.0596   1
  -5  11   3 2826.45 139.161   1
   5 -11  -3 2641.74 164.323   1
  -5  12   3 425.834 119.556   1
   5 -12  -3 585.187 48.7775   1
  -5  13   3 1429.16 92.5945   1
   5 -13  -3 1546.56 101.453   1
  -5  14   3 521.008 70.8349   1
   5 -14  -3 491.152 73.7405   1
  -5  15   3 2971.98 155.366   1
   5 -15  -3 2891.69 190.255   1
   5 -16  -3 1101.31 67.2507   1
  -5  17   3 4475.10 197.595   1
   5 -17  -3 4027.76 162.812   1
   5 -18  -3 923.237 73.3286   1
  -5  19   3 1259.42 126.609   1
   5 -19  -3 1154.00 80.6642   1
  -5  20   3 66.6896 107.555   1
   5 -20  -3 58.9085  108.80   1
  -5  21   3  198.79 203.739   1
   5 -21  -3 267.718 70.2147   1
  -5  22   3 286.727  145.64   1
   5 -22  -3 81.6161 95.3797   1
  -5  23   3 410.035 121.672   1
   5 -23  -3 423.388 80.1994   1
  -5  24   3 47.8829  116.91   1
   5 -24  -3 84.7024 97.2527   1
  -5  25   3 55.4295 151.633   1
   5 -25  -3 209.824 100.732   1
   5 -26  -3 38.4055 137.994   1
   4  26  -3 62.7899 142.954   1
  -4 -25   3 515.448 133.833   1
   4  25  -3 624.472 118.936   1
  -4 -24   3 169.453 109.342   1
   4  24  -3 122.443 110.975   1
  -4 -23   3 98.9215 82.2995   1
   4  23  -3 92.3862 96.9107   1
  -4 -22   3 141.287 79.7915   1
   4  22  -3 183.576 76.4025   1
  -4 -21   3 70.1478 59.8284   1
   4  21  -3-7.94608 65.9194   1
  -4 -20   3 29.5896 64.6949   1
   4  20  -3 136.323 61.4731   1
  -4 -19   3 396.094  160.83   1
   4  19  -3 553.709 84.5909   1
  -4 -18   3 1606.88 196.798   1
   4  18  -3 1382.13 96.0548   1
  -4 -17   3 702.157 71.0363   1
   4  17  -3 662.425 80.0261   1
  -4 -16   3 1935.76 116.874   1
   4  16  -3 1736.78 111.544   1
  -4 -15   3 1708.73 100.811   1
   4  15  -3 1706.23 108.225   1
  -4 -14   3 831.077 65.3476   1
   4  14  -3 790.045 100.295   1
  -4 -13   3  770.25 72.7108   1
   4  13  -3  792.61 63.8754   1
  -4 -12   3 1329.42 84.1421   1
   4  12  -3 1463.61  80.429   1
  -4 -11   3 924.434 62.2273   1
   4  11  -3 972.443 64.9447   1
  -4 -10   3 1840.40 93.8176   1
   4  10  -3 2057.61 94.3737   1
  -4  -9   3 8400.22 275.491   1
   4   9  -3 8350.04 286.889   1
  -4  -8   3 3021.47 123.862   1
   4   8  -3 3291.91 127.384   1
  -4  -7   3 3143.79 135.541   1
   4   7  -3 3544.51 139.705   1
  -4  -6   3 4549.23 191.848   1
   4   6  -3 4522.79 241.122   1
  -4  -5   3  670.27 51.8441   1
   4   5  -3 744.666 51.8441   1
  -4  -4   3 1828.76 84.6134   1
   4   4  -3 2117.78 95.7245   1
  -4  -3   3 2202.88  104.94   1
   4   3  -3 2194.13 102.452   1
  -4  -2   3 1584.64 85.1689   1
   4   2  -3 1505.16 102.172   1
  -4  -1   3 508.525 44.5409   1
   4   1  -3 483.663  41.382   1
  -4   0   3 2485.12 114.131   1
   4   0  -3 2570.43 111.586   1
  -4   1   3 519.623 47.7475   1
   4  -1  -3 495.112 41.3293   1
  -4   2   3 1536.57 73.3476   1
   4  -2  -3 1532.04  120.70   1
  -4   3   3 2277.44  112.05   1
   4  -3  -3 2121.09  97.086   1
  -4   4   3 2134.35 108.432   1
   4  -4  -3 1836.52 82.9186   1
  -4   5   3 853.897 94.7852   1
   4  -5  -3 683.262 47.0618   1
  -4   6   3 4486.61 171.236   1
   4  -6  -3 4555.23 168.643   1
  -4   7   3 3292.82 215.984   1
   4  -7  -3 3166.24 182.054   1
  -4   8   3 3214.19 128.855   1
   4  -9  -3 8465.87  277.98   1
  -4  10   3 1905.00 117.348   1
   4 -10  -3 2023.00 97.3518   1
  -4  11   3 921.603 78.1772   1
   4 -11  -3 947.865 58.3086   1
  -4  12   3 1261.52 82.1686   1
   4 -12  -3 1192.07 104.457   1
  -4  13   3 597.838 117.047   1
   4 -13  -3 652.876 51.2578   1
  -4  14   3 774.593 81.1263   1
   4 -14  -3 823.604 79.1973   1
  -4  15   3 1562.91 188.894   1
   4 -15  -3 1646.72 78.1573   1
  -4  16   3 2037.83 112.145   1
   4 -16  -3 1969.87 97.8301   1
  -4  17   3 718.547  94.028   1
   4 -17  -3 668.148 100.849   1
  -4  18   3 1432.97 122.413   1
   4 -18  -3 1057.55 125.573   1
  -4  19   3 596.174 102.072   1
   4 -19  -3 446.179 64.9098   1
  -4  20   3 125.586 93.5928   1
   4 -20  -3 110.866 83.9679   1
  -4  21   3 134.393 142.308   1
   4 -21  -3  42.833 68.5032   1
  -4  22   3 111.312 131.945   1
   4 -22  -3-70.1011 114.789   1
  -4  23   3 16.8167 126.655   1
   4 -23  -3 91.4924 82.0257   1
  -4  24   3-36.1866 118.178   1
   4 -24  -3 134.238   85.18   1
  -4  25   3 173.669 147.776   1
   4 -25  -3 803.692 149.616   1
  -4  26   3-83.6729 314.174   1
   4 -26  -3 61.9028 161.655   1
  -3 -26   3 1325.00 260.046   1
   3  26  -3 889.651 184.088   1
  -3 -25   3 415.322 155.141   1
   3  25  -3 183.199 141.054   1
  -3 -24   3 1186.35 151.222   1
   3  24  -3 866.438 136.506   1
  -3 -23   3 145.043 84.9907   1
   3  23  -3 18.8242 84.9907   1
  -3 -22   3 75.1426 79.5554   1
   3  22  -3 63.4483  83.443   1
  -3 -21   3 30.5725 78.3256   1
   3  21  -3 -3.8043  108.86   1
  -3 -20   3 1198.93 117.129   1
   3  20  -3 1214.58  115.24   1
  -3 -19   3 5.73043 56.6846   1
   3  19  -3 99.0623 59.9974   1
  -3 -18   3 365.547 72.3532   1
   3  18  -3 281.643 62.2284   1
  -3 -17   3 183.713  59.436   1
   3  17  -3 181.275 52.5479   1
  -3 -16   3 1131.74  86.903   1
   3  16  -3 1199.56 88.3958   1
  -3 -15   3 918.307  83.417   1
   3  15  -3 867.825 76.7572   1
  -3 -14   3 3813.83  187.19   1
   3  14  -3 4177.59 180.302   1
  -3 -13   3 382.772 55.3807   1
   3  13  -3 273.083 72.2216   1
  -3 -12   3 367.738 49.5855   1
   3  12  -3 370.558 46.8109   1
  -3 -11   3  306.12 47.9818   1
   3  11  -3 218.735 68.5415   1
  -3 -10   3 3346.02 150.792   1
   3  10  -3 3873.18 146.718   1
  -3  -9   3 1716.75 84.7513   1
   3   9  -3 1697.64 82.9679   1
  -3  -8   312593.30 548.195   1
   3   8  -312928.60 498.295   1
  -3  -7   3 2703.20  122.56   1
   3   7  -3 2826.32 121.894   1
  -3  -6   3 2464.29 111.192   1
   3   6  -3 2459.86 97.3847   1
  -3  -5   3 438.158 45.2061   1
   3   5  -3 513.307 42.6793   1
  -3  -4   3 3970.68 171.485   1
   3   4  -3 4158.90 158.552   1
  -3  -3   3 3692.06 158.983   1
  -3  -2   3 8973.53 309.911   1
   3   2  -3 8508.31 357.327   1
  -3  -1   3 1386.83 81.6413   1
   3   1  -3 1585.96 110.881   1
  -3   0   3 49.4962 28.0747   1
   3   0  -3 30.7941 24.7535   1
  -3   1   3 1555.17 79.5195   1
   3  -1  -3 1445.98 73.4259   1
  -3   2   3 8725.71 447.343   1
   3  -2  -3 8466.74 428.398   1
   3  -3  -3 3744.27 149.862   1
   3  -4  -3 4091.32 151.107   1
   3  -5  -3 445.584 50.7071   1
  -3   6   3 2400.15 148.998   1
   3  -6  -3 2433.12 105.724   1
  -3   7   3 3242.51  203.97   1
   3  -7  -3 2735.63 110.557   1
  -3   8   312389.20 580.694   1
   3  -8  -313112.70 561.509   1
  -3   9   3 1810.72 121.968   1
   3  -9  -3 1893.64  93.213   1
  -3  10   3 3914.34 149.749   1
  -3  11   3 330.562 50.4186   1
   3 -11  -3 301.964 51.7763   1
  -3  12   3 221.395 77.4418   1
   3 -12  -3 330.036 36.6646   1
  -3  13   3 233.368 110.289   1
   3 -13  -3  271.91 41.2906   1
  -3  14   3 3791.00 227.777   1
   3 -14  -3 3203.40 141.489   1
  -3  15   3 756.894 85.9345   1
   3 -15  -3 805.903 64.4994   1
  -3  16   3 1135.89 92.4765   1
   3 -16  -3 973.054 97.8695   1
  -3  17   3 253.947 75.0734   1
   3 -17  -3 164.817 69.0137   1
  -3  18   3 358.242 90.0761   1
   3 -18  -3 282.267 89.4067   1
  -3  19   3 114.493 100.957   1
   3 -19  -3 94.1557 77.2462   1
  -3  20   3 1198.70 243.331   1
   3 -20  -3 1362.29 92.1102   1
  -3  21   3 178.816  121.08   1
   3 -21  -3 115.472 68.9981   1
  -3  22   3-76.6884 129.265   1
   3 -22  -3-45.3137 68.6277   1
  -3  23   3-0.76883 131.247   1
   3 -23  -3 150.518 88.0315   1
  -3  24   3 1022.85 284.847   1
   3 -24  -3 1445.95 134.013   1
  -3  25   3-18.9013 164.581   1
   3 -25  -3 395.362 115.383   1
  -3  26   3 600.381 224.379   1
   3 -26  -3 1221.26 169.776   1
  -2 -26   3 217.467 148.316   1
   2  26  -3 139.665 129.569   1
  -2 -25   3 698.305 137.823   1
   2  25  -3 634.884 137.216   1
  -2 -24   3 313.388 117.092   1
   2  24  -3 243.581 107.748   1
  -2 -23   3 185.659 265.591   1
   2  23  -3 221.752 155.249   1
  -2 -22   3 289.273 90.9662   1
   2  22  -3 267.382 87.9564   1
  -2 -21   3 784.414 104.502   1
   2  21  -3 874.252 93.2826   1
  -2 -20   3 303.307  80.349   1
   2  20  -3 343.724 118.302   1
  -2 -19   3 1098.23 102.503   1
   2  19  -3 1010.40 103.968   1
  -2 -18   3 303.297 138.434   1
   2  18  -3 345.085 60.2579   1
  -2 -17   3 383.333 70.6642   1
   2  17  -3 356.898 65.0539   1
  -2 -16   3 1026.81 91.6724   1
   2  16  -3 1080.46 84.9361   1
  -2 -15   3 3627.17 155.146   1
   2  15  -3 3706.36 160.474   1
  -2 -14   3 604.881 57.7322   1
   2  14  -3 651.616 62.7052   1
  -2 -13   3 2066.21 104.562   1
   2  13  -3 2017.60 103.436   1
  -2 -12   3 182.773 47.5948   1
   2  12  -3 218.772 43.5027   1
  -2 -11   3 1918.04  122.55   1
   2  11  -3 1863.92  130.30   1
  -2 -10   3 2180.47 112.623   1
   2  10  -3 2636.43  118.08   1
  -2  -9   3 6403.96  225.60   1
   2   9  -3 6795.52 223.743   1
  -2  -8   3 744.594 52.5591   1
   2   8  -3 754.042 51.9285   1
  -2  -7   3 5181.87 205.976   1
   2   7  -3 5263.59 180.843   1
  -2  -6   3 216.793 36.5571   1
   2   6  -3 110.374 35.2563   1
  -2  -5   3 1041.23 64.1801   1
   2   5  -3 1077.60 62.1505   1
  -2  -4   3 1852.26 99.0628   1
   2   4  -3 1903.81 83.6273   1
  -2  -3   310430.30 346.215   1
   2   3  -311005.70 470.646   1
  -2  -2   3 3728.72 148.156   1
   2   2  -3 3658.40 199.332   1
  -2  -1   3 4222.85 174.932   1
   2   1  -3 4486.58 168.704   1
  -2   0   3 2695.51 117.328   1
   2   0  -3 2652.51 108.976   1
  -2   1   3 5015.00  203.48   1
   2  -1  -3 4326.27 153.845   1
  -2   2   3 3972.23 171.714   1
   2  -2  -3 3668.20  211.87   1
  -2   3   311053.10 365.928   1
   2  -3  -310339.70  437.42   1
  -2   4   3 1884.87 90.3029   1
   2  -4  -3 1899.79 88.8863   1
  -2   5   3 983.375 64.9748   1
   2  -5  -3 1009.08   56.44   1
   2  -6  -3 241.495 30.8343   1
  -2   7   3 5391.64 272.984   1
   2  -7  -3 5263.01 189.632   1
   2  -8  -3  923.53 66.2059   1
  -2   9   3 7472.35  410.83   1
   2  -9  -3 7052.13 220.571   1
  -2  10   3 2546.32 117.606   1
   2 -10  -3 2402.04 111.083   1
  -2  11   3 2059.93 104.596   1
   2 -11  -3 1770.57 89.4482   1
  -2  12   3 235.157 91.5834   1
   2 -12  -3 182.518  53.358   1
  -2  13   3 1875.18 133.384   1
   2 -13  -3 1728.83 85.0818   1
  -2  14   3 400.539 59.8072   1
   2 -14  -3 516.578 48.9984   1
  -2  15   3 3070.60 208.118   1
   2 -15  -3 2641.39 185.793   1
  -2  16   3 832.648 92.9446   1
   2 -16  -3 885.282 66.9691   1
  -2  17   3 419.952 86.5912   1
   2 -17  -3 248.207 77.1915   1
  -2  18   3 156.533 173.898   1
   2 -18  -3 338.368 62.3151   1
  -2  19   3 1111.71 124.179   1
   2 -19  -3 1185.48 92.0077   1
  -2  20   3 428.754 110.355   1
   2 -20  -3  329.52 93.2751   1
  -2  21   3 760.616 144.542   1
  -2  22   3 273.059 122.056   1
   2 -22  -3 348.208 107.979   1
  -2  23   3 234.403 262.354   1
   2 -23  -3 373.315 113.483   1
  -2  24   3 40.7242 281.431   1
   2 -24  -3 393.795 128.285   1
  -2  25   3 218.007 136.121   1
   2 -25  -3  808.87 170.647   1
  -2  26   3 169.864 198.897   1
   2 -26  -3 258.215 129.061   1
  -1 -26   3  191.17 139.237   1
   1  26  -3 114.702 153.655   1
  -1 -25   3 156.288 327.925   1
   1  25  -3 281.801  124.91   1
  -1 -24   3 326.581 112.038   1
   1  24  -3 208.446 102.003   1
  -1 -23   3 1011.62  130.11   1
   1  23  -3 895.132 115.444   1
  -1 -22   3 100.463 197.349   1
   1  22  -3 240.977 74.5917   1
  -1 -21   3  473.37 86.9753   1
   1  21  -3 441.911 81.4992   1
  -1 -20   3  209.77 83.9273   1
   1  20  -3 343.163 127.383   1
  -1 -19   3 169.975 63.5281   1
   1  19  -3 138.187 59.5181   1
  -1 -18   3 434.523  70.797   1
   1  18  -3 401.716 70.2861   1
  -1 -17   3 2439.09 186.264   1
   1  17  -3 2457.46 123.302   1
  -1 -16   3 707.453 76.9763   1
   1  16  -3 753.219 76.9763   1
  -1 -15   3 1038.41 84.6905   1
   1  15  -3 953.717 79.1423   1
  -1 -14   3 727.807 108.763   1
   1  14  -3 765.357 68.9077   1
  -1 -13   3 1282.57 118.897   1
   1  13  -3 1142.59 110.684   1
  -1 -12   3 780.803 105.263   1
   1  12  -3 851.793  64.951   1
  -1 -11   3 5334.84 218.346   1
   1  11  -3 6078.68 217.732   1
  -1 -10   3 1790.71 95.9096   1
   1  10  -3 2111.84 99.0515   1
  -1  -9   3 891.941 97.8897   1
   1   9  -3 824.971 74.0767   1
  -1  -8   3  664.92 54.4357   1
   1   8  -3 725.275 59.0071   1
  -1  -7   3 3440.46 147.247   1
   1   7  -3 3752.25 149.237   1
  -1  -6   3 1847.05 92.5575   1
   1   6  -3 1722.78 83.0836   1
  -1  -5   3 3646.24  148.44   1
   1   5  -3 3849.36 214.063   1
  -1  -4   3 2163.13 158.349   1
   1   4  -3 2385.81 105.118   1
  -1  -3   3 952.776 55.8978   1
   1   3  -3 891.953 56.5935   1
  -1  -2   3 2729.62 129.725   1
   1   2  -3 2903.71 175.564   1
  -1  -1   312731.50 420.184   1
   1   1  -312543.90 390.352   1
  -1   0   3 7397.26 374.876   1
  -1   1   312719.80 427.485   1
  -1   2   3 2828.21 145.433   1
   1  -2  -3 3044.12 188.293   1
  -1   3   3 1004.58 57.0958   1
   1  -3  -3 1003.14 57.0958   1
  -1   4   3 2465.54 169.246   1
   1  -4  -3 2004.11 85.3915   1
  -1   5   3 3502.52 219.029   1
   1  -5  -3 3602.43 132.433   1
  -1   6   3 2107.28 153.965   1
   1  -6  -3 2084.94 93.6981   1
   1  -7  -3 3880.93 199.601   1
  -1   8   3 775.752 83.3317   1
   1  -8  -3 687.873 58.6024   1
  -1   9   3 869.013 67.1295   1
   1  -9  -3 911.241 55.0487   1
  -1  10   3 2180.32 172.715   1
   1 -10  -3 2135.59 148.462   1
  -1  11   3 6410.55 285.996   1
   1 -11  -3 5859.06 225.884   1
  -1  12   3 897.854   69.46   1
   1 -12  -3 845.931 57.2334   1
  -1  13   3 1091.67 95.7378   1
   1 -13  -3 1129.98 83.4814   1
  -1  14   3 639.469 85.2822   1
   1 -14  -3 603.333 72.2084   1
  -1  15   3 762.582 81.7176   1
   1 -15  -3 706.242 63.2389   1
  -1  16   3 695.615 87.4661   1
  -1  17   3 2229.22 144.582   1
   1 -17  -3 2120.42 149.226   1
  -1  18   3 524.832 93.0882   1
   1 -18  -3 421.567 62.5949   1
  -1  19   3 187.117 154.716   1
   1 -19  -3 212.392 86.0321   1
  -1  20   3 393.131 115.268   1
  -1  21   3 457.889 132.426   1
   1 -21  -3 538.792 111.202   1
  -1  22   3 -25.325 182.234   1
   1 -22  -3 280.038 83.5224   1
  -1  23   3 668.572 247.278   1
   1 -23  -3 962.723  105.99   1
  -1  24   3 427.916 345.729   1
   1 -24  -3  415.70 107.726   1
  -1  25   3 187.748  171.14   1
   1 -25  -3  353.71  153.41   1
  -1  26   3 295.656 289.622   1
   0 -26   3 30.0456 344.735   1
   0  26  -3 25.6743 199.526   1
   0 -25   3 183.489 124.026   1
   0  25  -3 185.984 124.026   1
   0 -24   3 2447.06 254.476   1
   0  24  -3 1948.91 193.699   1
   0 -23   3 658.681 112.442   1
   0  23  -3 558.539 111.376   1
   0 -22   3 1887.05 159.163   1
   0  22  -3 1891.23 235.342   1
   0 -21   3 130.453 79.2857   1
   0  21  -3 167.783 80.3046   1
   0 -20   3 -15.367 52.7197   1
   0  20  -3 51.1904 65.4968   1
   0 -19   3 188.352 64.1527   1
   0  19  -3 229.247 63.6373   1
   0 -18   3 2204.62 133.355   1
   0  18  -3 2306.33 128.064   1
   0 -17   3 1501.11  106.86   1
   0  17  -3 1474.66 103.055   1
   0 -16   3 3286.74 150.211   1
   0  16  -3 3173.66 129.708   1
   0 -15   3 38.7883 55.3333   1
   0  15  -3 113.516 53.0247   1
   0 -14   3-22.8894 45.8165   1
   0  14  -3 60.4725 49.3249   1
   0 -13   3 1080.09  83.362   1
   0  13  -3 1147.77 70.6893   1
   0 -12   3 5810.53  219.11   1
   0  12  -3 5660.34 309.085   1
   0 -11   3 1025.25 71.3023   1
   0  11  -3 1071.69 71.3023   1
   0 -10   3 4624.86 257.148   1
   0  10  -3 4682.79 175.789   1
   0  -9   3 22.5904 67.0988   1
   0   9  -3 11.2898 33.2186   1
   0  -8   3 353.689 47.3259   1
   0   8  -3 455.749 41.2757   1
   0  -7   3 166.872 50.1158   1
   0   7  -3 186.122 33.6569   1
   0  -6   310604.20 524.156   1
   0   6  -310955.70 486.576   1
   0  -5   3 607.168 47.9063   1
   0   5  -3 700.163 65.4893   1
   0  -4   3 328.893 38.4329   1
   0   4  -3 340.991 32.0522   1
   0  -3   3 754.674 53.1664   1
   0   3  -3 785.615 61.8138   1
   0  -2   3 4802.04 285.723   1
   0   2  -3 4664.98 221.913   1
   0  -1   3 2388.96 109.705   1
   0   1  -3 2317.28 101.636   1
   0   0   318061.30 795.975   1
   0   0  -318807.90 793.039   1
   0   1   3 2041.31 129.203   1
   0  -1  -3 2745.31 175.996   1
   0   2   3 4578.13 246.061   1
   0  -2  -3 4765.88 239.357   1
   0   3   3 674.831  62.524   1
   0  -3  -3 872.203 72.3357   1
   0   4   3 285.906  43.964   1
   0  -4  -3 337.484 26.5441   1
   0   5   3  558.23 61.8702   1
   0  -5  -3  666.65 60.3492   1
   0  -6  -310004.20 315.304   1
   0   7   3 80.5559 51.9122   1
   0  -7  -3 243.211 27.8848   1
   0   8   3 551.808  83.499   1
   0  -8  -3 389.474 45.2474   1
   0   9   3 27.5335 63.7351   1
   0  -9  -3 33.0048 33.0048   1
   0  10   3 5219.35  309.28   1
   0 -10  -3 5394.61 310.069   1
   0  11   3 969.708 118.343   1
   0 -11  -3 1064.85 89.5666   1
   0  12   3 6360.81 394.107   1
   0  13   3 1082.77 89.3229   1
   0 -13  -3 1306.95 125.086   1
   0  14   3-29.4647 51.5928   1
   0 -14  -3 16.3561 39.2994   1
   0  15   3-84.9406 114.627   1
   0  16   3 2565.96 226.028   1
   0 -16  -3 2748.78 123.011   1
   0  17   3 1176.05 191.802   1
   0 -17  -3 1425.64 92.1132   1
   0 -18  -3 2178.53 166.511   1
   0  19   3 105.162 105.162   1
   0 -19  -3 204.377 70.1357   1
   0  20   3-54.7294 119.822   1
   0 -20  -3-49.4712 66.8217   1
   0  21   3 51.4175 136.586   1
   0 -21  -3 161.447 98.4184   1
   0  22   3 2165.74 214.855   1
   0 -22  -3 2075.21 170.051   1
   0  23   3 855.589 179.527   1
   0 -23  -3 1064.74 118.386   1
   0  24   3 2489.12 436.374   1
   0 -24  -3 2428.04 228.865   1
   0  25   3 41.2819 213.132   1
   0 -25  -3  383.87 161.776   1
   0  26   3 49.9906 348.801   1
   0 -26  -3-52.5241 139.735   1
   1 -26   3 116.476 125.576   1
  -1  26  -3-55.9481 153.556   1
   1 -25   3 412.137 147.862   1
  -1  25  -3 340.157 144.671   1
   1 -24   3  462.05 114.622   1
  -1  24  -3 322.965 116.407   1
   1 -23   3 1037.41 124.396   1
  -1  23  -3 722.318 132.618   1
   1 -22   3 136.828 84.3097   1
  -1  22  -3 107.668  94.907   1
   1 -21   3 523.791 100.463   1
  -1  21  -3 374.164 82.1474   1
   1 -20   3 433.645 160.793   1
  -1  20  -3  351.94 80.1317   1
   1 -19   3 219.816 66.1958   1
  -1  19  -3 210.278 63.0392   1
   1 -18   3 531.124 89.0799   1
  -1  18  -3  519.80 77.1754   1
   1 -17   3 2406.37 142.659   1
  -1  17  -3 2250.42 126.059   1
   1 -16   3 668.332 86.9487   1
  -1  16  -3 626.241 67.6329   1
   1 -15   3 929.137 86.0314   1
  -1  15  -3 886.384 74.8663   1
   1 -14   3 829.183 66.8682   1
  -1  14  -3 756.275 65.0678   1
   1 -13   3 1060.03 84.9756   1
  -1  13  -3 1186.57 76.8955   1
   1 -12   3 847.189 66.9241   1
  -1  12  -3  749.66 58.6302   1
   1 -11   3 5815.03 334.069   1
  -1  11  -3 5867.29 208.561   1
   1 -10   3 1873.30 94.2911   1
  -1  10  -3 1873.30 84.2464   1
  -1   9  -3 835.276 57.3308   1
   1  -8   3 711.936 56.2748   1
  -1   8  -3 654.278 46.5461   1
   1  -7   3 3882.40 236.991   1
  -1   7  -3 4083.41 157.272   1
   1  -6   3 1986.69 99.3299   1
  -1   6  -3 2051.70 92.9245   1
   1  -5   3 3928.46 209.654   1
  -1   5  -3 3758.56  190.11   1
   1  -4   3 2273.72 103.701   1
  -1   4  -3 2150.28 89.0943   1
   1  -3   3 1025.43 61.1972   1
  -1   3  -3 1084.43 57.5263   1
   1  -2   3 2890.95 130.115   1
  -1   2  -3 2803.19 153.906   1
   1  -1   312740.30 419.061   1
  -1   1  -312585.90 590.692   1
   1   0   3 8328.34 286.317   1
  -1   0  -3 8739.33 407.171   1
   1   1   311999.50 530.607   1
   1   2   3 2522.04 144.205   1
   1   4   3 2144.24 130.139   1
  -1  -4  -3 2208.92 121.541   1
  -1  -5  -3 3987.88 198.824   1
   1   6   3 1731.03 118.968   1
  -1  -6  -3 1968.95  85.621   1
  -1  -7  -3 3967.16 203.419   1
  -1  -8  -3 710.585 46.1122   1
  -1  -9  -3 879.981 70.3975   1
   1  10   3 2056.96 146.601   1
   1  11   3 6632.86 353.988   1
   1  12   3  914.84 101.937   1
  -1 -12  -3  911.47 115.527   1
   1  13   3 1143.30 123.852   1
  -1 -13  -3 997.904 86.8884   1
   1  14   3 580.142 114.131   1
  -1 -14  -3 766.512 80.9845   1
   1  15   3 1058.13 87.3068   1
  -1 -15  -3 954.071 76.7121   1
   1  16   3 636.347 91.0296   1
  -1 -16  -3 862.072 101.767   1
   1  17   3 2213.11 140.005   1
  -1 -17  -3 2551.86  183.39   1
   1  18   3 470.244 99.6949   1
  -1 -18  -3  509.54 98.7837   1
  -1 -19  -3  241.27 102.053   1
   1  20   3 566.519 137.895   1
  -1 -20  -3 496.677 79.3215   1
   1  21   3  464.39 138.042   1
  -1 -21  -3 511.722  112.98   1
   1  22   3 16.9118 158.201   1
  -1 -22  -3 203.022 90.5373   1
   1  23   3 1022.53 184.748   1
  -1 -23  -3 900.096 152.648   1
   1  24   3 485.277 226.075   1
  -1 -24  -3 443.293 115.783   1
   1  25   3 133.629  189.05   1
   1  26   3 78.2484 376.307   1
  -1 -26  -3 15.1555 137.348   1
   2 -26   3 51.5055 160.026   1
  -2  26  -3 200.424 175.854   1
   2 -25   3 768.333 142.579   1
  -2  25  -3 573.742 135.953   1
   2 -24   3 400.491 124.695   1
  -2  24  -3 451.456 119.331   1
   2 -23   3 303.194  114.77   1
  -2  23  -3 207.608 99.5526   1
   2 -22   3 274.836 101.566   1
  -2  22  -3 330.784 96.1138   1
   2 -21   3 634.636  113.96   1
  -2  21  -3 806.427 104.333   1
   2 -20   3 446.281 88.8401   1
  -2  20  -3 255.244 90.4389   1
   2 -19   3 967.136 93.0383   1
  -2  19  -3 1070.98 99.5374   1
   2 -18   3 341.123 71.6592   1
  -2  18  -3 286.557 69.9684   1
   2 -17   3 248.413 68.8636   1
  -2  17  -3 272.099 66.0616   1
   2 -16   3 936.045  89.366   1
  -2  16  -3 869.871 82.9714   1
   2 -15   3 3449.48 174.501   1
  -2  15  -3 3692.08 164.345   1
   2 -14   3 418.097 127.448   1
  -2  14  -3 581.853 88.6478   1
   2 -13   3 2043.28 113.454   1
  -2  13  -3 1886.08  107.15   1
   2 -12   3 230.094 53.4562   1
  -2  12  -3  257.44  47.562   1
   2 -11   3 1642.16 97.6506   1
  -2  11  -3 1856.14 89.6061   1
   2 -10   3 2604.15 133.404   1
  -2  10  -3 2154.63 101.971   1
   2  -9   3 6609.47  256.25   1
  -2   9  -3 6817.54 231.124   1
   2  -8   3 736.377 83.1784   1
  -2   8  -3 771.921 49.7472   1
   2  -7   3 5501.47 217.284   1
  -2   7  -3 5396.06 192.739   1
  -2   6  -3 197.485 32.9299   1
   2  -5   3 978.744 64.3607   1
  -2   5  -3 1043.10  63.624   1
   2  -4   3 1795.03 86.7051   1
  -2   4  -3 1881.73 82.9238   1
   2  -3   310971.20 375.564   1
  -2   3  -311236.00 329.531   1
   2  -2   3 3951.68 155.159   1
  -2   2  -3 3834.57 140.707   1
   2  -1   3 4908.07  180.94   1
  -2   1  -3 4209.66 205.483   1
   2   0   3 2896.84 168.465   1
   2   1   3 4663.51 221.215   1
   2   2   3 3201.97 157.843   1
   2   3   3 9773.78 400.766   1
  -2  -3  -3 9145.69 361.952   1
   2   4   3 1621.95  67.953   1
   2   5   3 903.723 58.9362   1
  -2  -5  -3 805.998 51.7103   1
  -2  -6  -3 206.683 30.2177   1
   2   8   3 585.412 71.2921   1
   2   9   3 7561.68 372.008   1
  -2  -9  -3 6462.62 322.654   1
   2  10   3 2546.91 163.504   1
   2  11   3 2151.15 176.866   1
  -2 -11  -3 1778.98 86.2355   1
   2  12   3 311.512 68.0026   1
  -2 -13  -3 2326.03 157.618   1
   2  14   3 538.703 116.793   1
  -2 -14  -3 775.133 61.2112   1
   2  15   3 3987.16 211.287   1
  -2 -15  -3 3700.39 253.756   1
   2  16   3 1240.23 103.572   1
  -2 -16  -3 1126.09 87.2707   1
   2  17   3 491.455 98.4977   1
  -2 -17  -3 290.575 61.4671   1
   2  18   3 382.774 162.647   1
   2  19   3 1357.16 130.205   1
  -2 -19  -3 1038.33 144.274   1
   2  20   3 477.541 158.491   1
  -2 -20  -3 508.439 87.4868   1
   2  21   3 984.462 159.173   1
   2  22   3 473.926 152.178   1
  -2 -22  -3  169.57 120.625   1
   2  23   3  179.07  167.80   1
  -2 -23  -3 382.029 104.256   1
   2  24   3 200.777 280.119   1
  -2 -24  -3 443.629 151.423   1
   2  25   3 917.263 311.429   1
   2  26   3 193.024  403.79   1
  -2 -26  -3 201.895 133.579   1
   3 -26   3 1013.68 193.586   1
  -3  26  -3 846.253 209.638   1
   3 -25   3 299.637  139.02   1
  -3  25  -3 199.089 135.486   1
   3 -24   3 475.773 243.795   1
  -3  24  -3 649.272 129.345   1
   3 -23   3 38.2703 112.446   1
  -3  23  -3 150.129 111.291   1
   3 -22   3   67.42 80.2184   1
  -3  22  -3 -7.8133 83.0376   1
   3 -21   3  165.84 94.6777   1
  -3  21  -3 128.619 105.069   1
   3 -20   3 1157.69 127.793   1
  -3  20  -3 1168.06 120.144   1
   3 -19   3 116.286 76.6117   1
  -3  19  -3 23.1261 69.4313   1
   3 -18   3 334.377 65.6498   1
  -3  18  -3 361.871 69.5518   1
   3 -17   3 202.768 59.1569   1
  -3  17  -3 184.953 58.5849   1
   3 -16   3 1144.49 103.866   1
  -3  16  -3 1195.25 97.9972   1
   3 -15   3 801.134 79.6418   1
  -3  15  -3 894.133 82.6686   1
   3 -14   3 3791.92 174.117   1
  -3  14  -3 3819.51 182.266   1
   3 -13   3 376.745 59.9774   1
  -3  13  -3 273.536  67.086   1
  -3  12  -3 222.958 86.2738   1
   3 -11   3 233.574 46.9818   1
  -3  11  -3 219.967 44.9581   1
   3 -10   3 3678.50 211.969   1
  -3  10  -3 3815.82 145.703   1
   3  -9   3 1621.02 121.741   1
  -3   9  -3 1668.02 80.4708   1
   3  -8   312953.20 436.432   1
  -3   8  -313238.80 602.425   1
   3  -7   3 2593.01 129.593   1
  -3   7  -3 2514.23 109.022   1
   3  -6   3 2619.34 115.695   1
  -3   6  -3 2735.78  109.76   1
   3  -5   3 499.232 67.9585   1
  -3   5  -3 453.134 62.6936   1
   3  -4   3 4422.32  163.25   1
  -3   4  -3 4361.26 156.411   1
   3  -3   3 3359.71 201.732   1
  -3   3  -3 3751.70 152.502   1
   3  -2   3 9441.89 407.002   1
  -3   2  -3 9253.17 402.299   1
   3  -1   3 1403.29 96.3006   1
  -3   1  -3 1519.15 65.7853   1
   3   0   3 38.6925 24.4888   1
   3   8   315103.10 618.503   1
   3  11   3 246.722 73.0194   1
   3  12   3 381.649 52.8782   1
   3  13   3 392.264 94.6945   1
  -3 -13  -3 490.807 71.4632   1
   3  14   3 4451.50 253.955   1
  -3 -14  -3 4704.47 277.636   1
   3  15   3 1187.14 123.238   1
   3  16   3 1269.86 122.865   1
  -3 -16  -3 1015.84 124.921   1
   3  17   3 165.511 90.6731   1
  -3 -17  -3 118.126 79.0384   1
   3  18   3 435.951 100.071   1
  -3 -18  -3 367.036 72.1313   1
   3  19   3-69.2812 189.058   1
  -3 -19  -3 115.398 103.269   1
   3  20   3 940.877 233.793   1
  -3 -20  -3 1607.41 171.986   1
   3  21   3 20.7502 229.568   1
  -3 -21  -3 87.6141 129.226   1
   3  22   3 34.5591 146.422   1
  -3 -22  -3  -92.91 132.117   1
   3  23   3-13.6999 160.191   1
  -3 -23  -3 67.0239 101.822   1
   3  24   3 715.512 205.159   1
  -3 -24  -3 1374.43 147.357   1
   3  25   3 152.828 210.058   1
  -3 -25  -3 334.317 192.871   1
  -3 -26  -3 1379.23 253.526   1
   4 -26   3 99.9438 199.962   1
  -4  26  -3-124.045 181.392   1
   4 -25   3 448.763 135.986   1
  -4  25  -3 306.117 127.799   1
   4 -24   3  147.11 111.318   1
  -4  24  -3 98.3001 96.3657   1
   4 -23   3  50.455 113.509   1
  -4  23  -3 332.116 139.952   1
   4 -22   3 126.694 240.737   1
  -4  22  -3 97.4587 87.7073   1
   4 -21   3-21.8422 75.6423   1
  -4  21  -3 71.1335 89.6278   1
   4 -20   3 108.607 89.1096   1
  -4  20  -3 12.7951 122.556   1
   4 -19   3 343.767 83.0164   1
  -4  19  -3 459.292 83.5749   1
   4 -18   3 1338.26 214.781   1
  -4  18  -3 1323.41 118.491   1
   4 -17   3 588.347 83.8664   1
  -4  17  -3 667.572 80.9658   1
   4 -16   3 1877.61 123.811   1
  -4  16  -3 2139.02 131.603   1
   4 -15   3 1733.90 131.129   1
  -4  15  -3 1741.92 105.295   1
   4 -14   3 822.285 83.7633   1
  -4  14  -3 728.371 77.3937   1
   4 -13   3 582.375  75.835   1
  -4  13  -3 689.592 69.2731   1
   4 -12   3 1342.40 151.991   1
  -4  12  -3 1320.20  88.792   1
   4 -11   3 900.013 72.5176   1
  -4  11  -3 991.204 69.7661   1
   4 -10   3 1918.57  90.556   1
  -4  10  -3 2000.68 137.278   1
  -4   9  -3 9182.42 302.279   1
   4  -8   3 2921.00 143.709   1
  -4   8  -3 3083.90  128.98   1
   4  -7   3 3262.52 188.849   1
  -4   7  -3 3249.78 134.096   1
   4  -6   3 4302.59 265.231   1
  -4   6  -3 4958.48 167.977   1
   4  -5   3 744.036 59.2159   1
  -4   5  -3 620.945 46.9673   1
   4  -4   3 2125.00 149.332   1
  -4   4  -3 1985.80 94.8815   1
   4  -3   3 2209.47 131.188   1
  -4   3  -3 2374.40 102.914   1
   4  -2   3 1255.50 87.1629   1
  -4   2  -3 1421.99 62.6412   1
  -4   1  -3 445.374 39.1901   1
   4   8   3 3771.12 155.587   1
   4   9   310027.00 444.999   1
   4  10   3 1788.69 140.324   1
   4  11   3 1045.56 104.046   1
   4  12   3 1611.30 151.844   1
   4  13   3 864.408 74.9171   1
   4  14   3 1002.38 88.6444   1
   4  15   3 2072.88 143.127   1
   4  16   3 2308.47 164.772   1
   4  17   3 763.794 162.101   1
   4  18   3 1331.61  145.07   1
  -4 -18  -3 1396.04 106.463   1
   4  19   3 688.164 135.526   1
  -4 -19  -3 561.093 128.265   1
   4  20   3 210.236 146.312   1
  -4 -20  -3 79.9395 78.7152   1
   4  21   3 26.5118 227.421   1
  -4 -21  -3-31.5462 114.979   1
   4  22   3 236.402 220.712   1
   4  23   3 145.686 254.666   1
  -4 -23  -3 152.577  102.09   1
  -4 -24  -3 259.442 154.234   1
  -4 -25  -3 572.217 134.471   1
   4  26   3-243.355 384.479   1
   5 -26   3 31.5799 174.644   1
  -5  26  -3-28.4371 189.294   1
   5 -25   3 53.2752 138.801   1
  -5  25  -3 69.4004 213.814   1
   5 -24   3-10.3534 119.385   1
  -5  24  -3 11.7279  122.81   1
   5 -23   3 219.497 373.821   1
  -5  23  -3 420.839 99.0844   1
   5 -22   3 66.3934 103.697   1
  -5  22  -3 167.092  143.40   1
   5 -21   3 139.141 80.4919   1
  -5  21  -3 63.2298 100.045   1
   5 -20   3 79.6006 76.2029   1
  -5  20  -3 27.3008 93.8401   1
   5 -19   3 1203.64  118.02   1
   5 -18   3 386.958 173.867   1
  -5  18  -3  771.05 101.067   1
   5 -17   3 4108.58 212.148   1
  -5  17  -3 4202.85 323.523   1
   5 -16   3 1183.71 99.7199   1
  -5  16  -3 1069.51 88.8491   1
   5 -15   3 2849.47 152.249   1
  -5  15  -3 2786.74 210.698   1
   5 -14   3  581.91 133.143   1
  -5  14  -3 489.107 71.0344   1
   5 -13   3 1317.79 89.0442   1
  -5  13  -3 1542.64 92.9852   1
   5 -12   3 508.552 65.8716   1
  -5  12  -3 572.341 59.7424   1
   5 -11   3 2798.17 128.407   1
  -5  11  -3 2775.84 123.486   1
   5 -10   3 493.775 55.8435   1
  -5  10  -3 454.427 52.2225   1
   5  -9   3 348.504 51.9669   1
  -5   9  -3 364.591 45.4166   1
   5  -8   3 2109.67 161.385   1
  -5   8  -3 1978.15 109.102   1
   5  -7   3 5946.17 245.612   1
  -5   7  -3 6495.17 219.755   1
   5  -6   3 2752.14 208.509   1
  -5   6  -3 2399.22 101.948   1
   5  -5   3 7808.87 280.991   1
  -5   5  -3 8082.78 250.478   1
   5  -4   3 899.012 76.8495   1
  -5   4  -3 750.886 45.9189   1
  -5   3  -3 24.8371 36.8505   1
  -5   2  -3 1370.39 61.4501   1
  -5   1  -3 6737.05  201.80   1
   5  10   3 548.156 61.8276   1
   5  11   3 3562.45 151.003   1
   5  13   3 2014.73 174.977   1
   5  15   3 3152.00 256.464   1
  -5 -15  -3 3276.70 259.947   1
   5  16   3 1311.42 123.801   1
  -5 -16  -3 1424.35 150.215   1
   5  17   3 4096.36 355.307   1
  -5 -17  -3 5071.86 310.765   1
   5  18   3 281.423 231.782   1
   5  19   3  906.80 278.682   1
   5  20   3 154.698  133.16   1
  -5 -20  -3 2.67876 123.698   1
   5  21   3 224.254 168.897   1
  -5 -21  -3 224.254 105.177   1
   5  22   3-138.913 266.327   1
  -5 -22  -3 156.024 146.043   1
   5  23   3 928.686 344.842   1
  -5 -23  -3 494.191 137.333   1
  -5 -25  -3 118.051 119.755   1
  -5 -26  -3 132.932 202.291   1
   6 -25   3 330.836  159.98   1
  -6  25  -3 211.559 226.036   1
   6 -24   3 582.107 133.378   1
  -6  24  -3  596.27  240.00   1
   6 -23   3-15.8842 353.253   1
  -6  23  -3 245.247 155.105   1
   6 -22   3 842.542  137.03   1
  -6  22  -3 622.181 158.634   1
   6 -21   3  289.27  112.04   1
  -6  21  -3 207.464 119.763   1
   6 -20   3 205.996 81.4544   1
  -6  20  -3 86.7164 88.4455   1
   6 -19   3 561.587 101.526   1
  -6  19  -3 726.382 101.526   1
   6 -18   3 2373.59 315.983   1
  -6  18  -3 2226.69 170.874   1
   6 -17   3 306.532 204.747   1
  -6  17  -3 534.483  95.217   1
   6 -16   3 2860.84 175.383   1
  -6  16  -3 2988.71 239.932   1
   6 -15   3 757.991 172.606   1
  -6  15  -3 807.989  111.92   1
   6 -14   3  98.483 117.166   1
  -6  14  -3 139.696 61.1784   1
   6 -13   3 28.5318  108.76   1
  -6  13  -3  49.044 57.6813   1
   6 -12   3 1714.33 192.511   1
  -6  12  -3 1369.57 109.218   1
   6 -11   3 76.5207 54.0405   1
  -6  11  -3-14.7311 96.2036   1
   6 -10   3 1055.43 104.513   1
  -6  10  -3 1167.17 109.586   1
   6  -9   3 281.371 50.2287   1
  -6   9  -3 299.866 59.8379   1
   6  -8   3 619.679 54.3274   1
  -6   8  -3 602.342 52.0724   1
   6  -7   3 647.175 84.6237   1
  -6   7  -3 485.591  46.972   1
  -6   6  -3 5357.04 244.231   1
  -6   5  -3 2703.34 127.948   1
   6  -4   3 3494.12 186.991   1
  -6   3  -3 2804.76 179.544   1
  -6   2  -3 2036.64 87.5305   1
  -6   1  -3 1993.17 115.327   1
  -6   0  -3 5613.67 207.236   1
   6  12   3 1910.12 141.952   1
   6  13   3 81.7635 54.9281   1
   6  14   3 265.301 67.8088   1
  -6 -14  -3 288.299 55.7453   1
   6  15   3 897.546 106.704   1
  -6 -15  -3 1539.00 148.139   1
   6  16   3 3686.10 277.999   1
  -6 -16  -3 3975.82 252.036   1
   6  17   3  841.96 150.442   1
   6  18   3 3359.15 210.561   1
  -6 -18  -3 2806.45 193.918   1
   6  19   3 640.652 146.966   1
   6  20   3 8.77746 274.697   1
   6  21   3 202.859 169.596   1
  -6 -21  -3 198.336  111.97   1
   6  22   3 482.241  360.04   1
  -6 -22  -3 1127.30 212.941   1
   6  23   3 182.859 233.352   1
  -6 -23  -3 293.702 163.223   1
   6  24   3 495.146 212.158   1
  -6 -24  -3 224.323 198.441   1
  -6 -25  -3 266.873 231.404   1
   7 -25   3 388.459 212.899   1
   7 -24   3 490.235 121.757   1
  -7  24  -3 48.8279 259.981   1
   7 -23   3 466.317 101.237   1
  -7  23  -3 386.486 162.559   1
   7 -22   3 105.363 139.888   1
  -7  21  -3 7.41089 110.233   1
  -7  20  -3 1239.22 125.045   1
   7 -19   3 513.291 117.831   1
  -7  19  -3 518.597 166.929   1
   7 -18   3 756.252 106.824   1
  -7  18  -3 918.314 109.236   1
   7 -17   3 2004.58 242.259   1
  -7  17  -3 1870.54 140.667   1
   7 -16   3 831.741 93.7787   1
  -7  16  -3 855.636  128.09   1
   7 -15   3 1060.10 171.458   1
  -7  15  -3 817.704 95.4641   1
   7 -14   3 1078.54 98.7559   1
  -7  14  -3 1384.51 105.236   1
   7 -13   3 128.218 63.1484   1
  -7  13  -3  81.046 65.7845   1
  -7  12  -3 294.179 65.0251   1
   7 -11   3 718.886 96.4585   1
  -7  11  -3 917.402 80.2859   1
  -7  10  -3 559.361 59.3499   1
   7  -9   3 1334.83 72.7667   1
  -7   9  -3 1446.94 129.912   1
   7  -8   3 3042.58 121.591   1
  -7   8  -3 3056.31 174.787   1
   7  -7   3 3922.26 205.748   1
  -7   7  -3 3642.72 155.331   1
   7  -5   3 2751.48 209.468   1
  -7   5  -3 3295.38 137.782   1
  -7   4  -3 2396.49 121.205   1
   7  -3   3 907.601 78.9932   1
  -7   2  -3 5120.52  226.83   1
  -7   0  -3 394.936 34.6865   1
   7  11   3 1370.09 97.0512   1
   7  13   3 91.1997 57.5142   1
  -7 -13  -3  68.716 64.9821   1
   7  15   3 1187.05 174.456   1
   7  16   3 1131.35 202.091   1
  -7 -16  -3 1063.96 133.412   1
   7  17   3 2511.74  190.56   1
   7  18   3 950.205 237.515   1
  -7 -18  -3 1321.51 150.358   1
   7  20   3  992.22 226.861   1
  -7 -20  -3 1171.24 201.272   1
   7  21   3-1.64002 245.421   1
  -7 -21  -3 31.2661  174.53   1
  -7 -22  -3-42.4973 170.263   1
   7  23   3 540.816 306.735   1
   7  24   3 409.979 320.106   1
  -7 -24  -3 366.832 189.069   1
   7  25   3 48.4805 277.138   1
  -7 -25  -3 119.284 186.058   1
   8 -24   3 23.0779  115.56   1
  -8  24  -3  -3.836 178.157   1
   8 -23   3 93.0815  145.14   1
  -8  23  -3 2.35649 199.567   1
   8 -22   3 40.4826 104.768   1
  -8  22  -3  91.498 148.716   1
   8 -21   3  378.49 113.411   1
  -8  21  -3 539.882 167.211   1
   8 -20   3 39.1186 105.513   1
  -8  20  -3 100.518 137.164   1
   8 -19   3 1105.10 104.498   1
  -8  19  -3 975.116  247.28   1
   8 -18   3 190.327 57.4341   1
  -8  18  -3 152.297  94.261   1
   8 -17   3 143.523 55.3268   1
  -8  17  -3 128.901 85.7351   1
   8 -16   3 272.821 58.6627   1
  -8  16  -3 203.054 73.4548   1
   8 -15   3 2078.57 107.778   1
  -8  15  -3 2077.95 143.688   1
   8 -14   3 750.925 67.2024   1
  -8  14  -3 653.983 106.004   1
   8 -13   3 1859.92 102.294   1
  -8  13  -3 1455.41 178.041   1
  -8  12  -3 1136.19 88.2108   1
   8 -11   3 387.012 51.3491   1
  -8  11  -3 436.259 67.5801   1
   8 -10   3 864.258 56.4825   1
  -8  10  -3 743.364 74.5503   1
   8  -9   3 2868.21 153.184   1
  -8   9  -3 2648.85 148.011   1
   8  -8   3 1443.92 80.0828   1
  -8   8  -3 1492.76 135.746   1
   8  -7   3 1866.64 129.673   1
  -8   7  -3 1658.92 92.1736   1
   8  -6   3 18.3372 36.7385   1
  -8   6  -3 40.7137 41.5087   1
   8  -5   3 1472.02 114.852   1
  -8   5  -3 1466.36 92.8945   1
   8  -4   3 1338.27 102.096   1
  -8   4  -3 1031.06 127.846   1
   8  -3   3 7008.52 340.652   1
   8  -1   3 2570.00 147.897   1
  -8   0  -3 1004.73 80.1491   1
  -8  -1  -3 3583.39 148.849   1
   8  12   3 1317.81 129.354   1
  -8 -13  -3 2694.34 203.147   1
   8  14   3 955.149 121.306   1
  -8 -14  -3 917.453 128.249   1
   8  15   3 3105.62 170.057   1
  -8 -15  -3 2671.03 252.857   1
   8  16   3 278.198 160.226   1
  -8 -16  -3 408.215 130.017   1
   8  17   3 100.444 109.793   1
   8  18   3 150.919  176.89   1
  -8 -18  -3 204.477 337.613   1
   8  19   3  857.67 174.198   1
  -8 -19  -3 1269.70 214.343   1
   8  20   3-96.5843 175.986   1
  -8 -20  -3 251.978 193.307   1
   8  21   3  653.78 204.379   1
   8  22   3 75.1513 199.932   1
  -8 -23  -3-72.4839 187.018   1
  -8 -24  -3 70.4068 201.171   1
   9 -23   3 200.839 105.911   1
  -9  23  -3 129.606 155.193   1
   9 -22   3-23.1651 134.256   1
  -9  22  -3 30.0812 175.914   1
   9 -21   3 385.987 94.5919   1
  -9  21  -3 395.036 150.943   1
   9 -20   3 888.364 106.423   1
  -9  20  -3 646.234 208.893   1
   9 -19   3 150.494 66.1083   1
  -9  19  -3 52.8988  89.402   1
   9 -18   3  360.51  72.484   1
  -9  18  -3 225.462  100.99   1
   9 -17   3 58.0712 65.5076   1
  -9  17  -3 152.034 100.108   1
   9 -16   3 578.391  74.176   1
  -9  16  -3 650.704 105.963   1
   9 -15   3 434.463 59.5026   1
  -9  15  -3 254.572 81.0391   1
   9 -14   3 2174.74 112.584   1
  -9  14  -3 2157.89 151.425   1
   9 -13   3 1383.43 92.2229   1
  -9  13  -3 1471.63 183.785   1
   9 -12   3 949.872 70.2327   1
   9 -11   3 2676.40  115.08   1
   9 -10   3 2837.77 138.594   1
  -9  10  -3 3068.08 137.875   1
   9  -9   3 1544.28 88.3602   1
  -9   9  -3 1305.26 93.5242   1
   9  -8   3 4216.99 250.206   1
  -9   8  -3 4282.58 173.915   1
   9  -7   3 809.405  54.786   1
   9  -6   3  885.60 68.1914   1
  -9   6  -3 802.177 73.7839   1
   9  -5   3 1044.30 73.8779   1
  -9   5  -3 884.227 107.573   1
  -9   4  -3 3560.33 271.106   1
   9  -3   3 909.628 84.0318   1
  -9   3  -3 729.611 88.3008   1
   9  -2   3 4788.06 185.542   1
  -9   2  -3 5160.96  281.87   1
   9   0   3 505.698 58.4467   1
  -9  -1  -3 399.417 52.2413   1
  -9 -13  -3 2300.83 132.455   1
  -9 -14  -3 3076.23 348.461   1
  -9 -15  -3 490.987 108.756   1
   9  16   3 682.834 173.086   1
   9  17   3  41.922 164.613   1
  -9 -17  -3-94.0143  317.41   1
   9  18   3 189.322 187.592   1
   9  19   3  109.35 154.068   1
   9  20   3 733.442 257.989   1
  -9 -20  -3 853.274  206.48   1
   9  21   3 219.855 265.269   1
  -9 -21  -3  195.17 197.057   1
   9  22   3 78.0665 226.638   1
  -9 -22  -3 101.568 191.464   1
   9  23   3-184.527 326.473   1
  10 -23   3 469.496 191.257   1
  10 -22   3 388.074 111.753   1
 -10  22  -3 24.1747 156.482   1
  10 -21   3 26.9622 88.6078   1
 -10  21  -3-26.9622 146.356   1
  10 -20   3 54.7761 80.0443   1
 -10  20  -3-32.3041 138.259   1
  10 -19   3  10.611 71.6136   1
 -10  19  -3 78.2721 122.708   1
  10 -18   3 480.626  81.575   1
 -10  18  -3 154.842  190.81   1
  10 -17   3 346.644 91.2366   1
 -10  17  -3 304.808 108.999   1
  10 -16   3 441.428   67.12   1
 -10  16  -3 378.723 104.515   1
  10 -15   3 334.907 59.4176   1
 -10  15  -3 318.266 97.7803   1
  10 -14   3 681.989 74.7135   1
 -10  14  -3 671.597 170.805   1
  10 -13   3  607.75 67.0174   1
 -10  13  -3 528.796 85.6155   1
  10 -12   3 2743.72 144.847   1
 -10  12  -3 3141.60 289.749   1
  10 -11   3 1167.55 83.1565   1
 -10  11  -3 1027.15 108.994   1
  10 -10   3 2366.50 122.893   1
 -10  10  -3 2378.71 229.983   1
  10  -9   3 1610.40 110.194   1
 -10   9  -3 1926.86 198.914   1
  10  -8   3  406.89 69.1976   1
 -10   8  -3 230.476  63.138   1
  10  -7   3 1333.86 106.341   1
 -10   7  -3 1185.31 102.448   1
  10  -6   3 2460.85 173.505   1
 -10   6  -3 2138.75 156.591   1
  10  -4   3 649.207 70.1713   1
 -10   4  -3 622.146 110.756   1
 -10   3  -3 251.248 84.0555   1
 -10   1  -3 115.492 76.4199   1
 -10  -1  -3  282.27 55.4733   1
 -10  -2  -3 302.809  58.951   1
  10  11   3 1155.97 100.424   1
  10  13   3 890.028 122.231   1
  10  14   3 1003.50 143.553   1
 -10 -14  -3 842.537 258.821   1
  10  15   3 266.747 144.921   1
  10  19   3 162.607 264.684   1
  10  20   3-40.7273 192.223   1
 -10 -20  -3-46.5277 180.498   1
  10  21   3-18.0185  247.01   1
  11 -21   3 12.6144 143.903   1
 -11  21  -3 390.383 213.203   1
  11 -20   3 3.89659 133.816   1
 -11  20  -3 75.1539 118.947   1
  11 -19   3 231.578  82.467   1
 -11  19  -3  203.64 131.929   1
  11 -18   3  503.47 120.918   1
 -11  18  -3 116.192 281.967   1
  11 -17   3 2105.74 157.569   1
 -11  17  -3 2110.37 203.721   1
  11 -16   3 163.989 68.9612   1
  11 -15   3 165.187 61.0965   1
 -11  15  -3 169.063 123.551   1
  11 -14   3 60.9889 104.286   1
 -11  14  -3 103.633 98.4168   1
  11 -13   3 1356.60 164.556   1
 -11  13  -3 1410.53 117.913   1
  11 -12   3 555.036 72.0862   1
 -11  12  -3 270.689 181.625   1
  11 -11   3 4365.10 260.591   1
 -11  11  -3 4507.93 222.975   1
  11 -10   3 1078.81 82.2892   1
 -11  10  -3 801.932 100.859   1
  11  -9   3 784.827  71.364   1
 -11   9  -3 814.283  97.842   1
  11  -8   3 257.334 83.2251   1
 -11   8  -3 180.127 125.652   1
  11  -7   3 1330.29 133.187   1
  11  -6   3 1586.75 133.854   1
 -11   6  -3 825.444 114.583   1
  11  -5   3 4379.15 288.506   1
 -11   5  -3 4035.33 260.472   1
  11  -4   3 607.858 106.789   1
  11  -3   3 343.418 51.3958   1
 -11   3  -3 475.037 113.334   1
 -11   2  -3 818.105 126.335   1
 -11  -1  -3 7186.20  392.47   1
 -11  -2  -3 1054.03 102.686   1
 -11  -3  -3 451.156 76.8988   1
  11  12   3 449.953 98.1893   1
  11  13   3 1906.97 158.139   1
  11  15   3 156.868 115.546   1
 -11 -15  -3 151.716 117.263   1
 -11 -16  -3 77.1218 112.962   1
  11  17   3 2269.22 324.693   1
 -11 -17  -3 2462.17 462.093   1
 -11 -18  -3 235.278  162.63   1
 -11 -19  -3 -39.274 326.315   1
  11  20   3 179.254  247.72   1
 -11 -20  -3 142.983 426.974   1
 -11 -22  -3 129.603 138.062   1
  12 -21   3  529.66  151.85   1
  12 -20   3 43.6213 160.506   1
  12 -19   3 494.167 192.484   1
 -12  19  -3 314.622 195.705   1
  12 -18   3 1092.01 183.089   1
 -12  18  -3 452.988  177.92   1
 -12  17  -3 80.7913 136.243   1
  12 -16   3  507.28 77.6485   1
 -12  16  -3 489.605 226.733   1
  12 -15   3 75.2097 65.7963   1
 -12  15  -3 76.5467 232.918   1
  12 -14   3 62.9468 65.6696   1
 -12  14  -3-2.66897 230.468   1
  12 -13   3 186.943 63.4092   1
 -12  13  -3 314.498 213.915   1
  12 -12   3 1108.31 156.072   1
 -12  12  -3 968.706 136.256   1
  12 -11   3 528.339 69.1059   1
 -12  11  -3 527.644 191.241   1
  12 -10   3 792.811 84.2901   1
 -12  10  -3 843.521 184.275   1
  12  -9   3 93.0388 52.0165   1
 -12   9  -3  133.39 77.6658   1
  12  -8   3 60.2755 51.9638   1
  12  -6   3 374.274 55.0591   1
 -12   6  -3 470.034 85.3769   1
  12  -5   3 1007.94 73.1588   1
 -12   5  -3 893.607 99.4775   1
  12  -3   3 1196.11 123.959   1
  12  -2   3 1053.12 131.457   1
 -12   2  -3 1193.53  153.03   1
  12  -1   3 1587.67 135.596   1
 -12   0  -3 3353.24 245.348   1
  12   1   3 1385.23 103.951   1
  12   2   3 1106.12 99.3672   1
 -12  -2  -3 1173.73 137.255   1
 -12  -3  -3 1534.09 150.633   1
  12   5   3 1286.14 111.012   1
  12  14   3 78.6416 117.894   1
  12  15   3 14.1769  144.17   1
  12  16   3 295.329 175.465   1
 -12 -16  -3 428.388 160.609   1
 -12 -17  -3 19.1509 377.779   1
  12  19   3 310.103 239.653   1
 -12 -19  -3 559.783 545.745   1
  13 -19   3 385.627 136.727   1
  13 -18   3 542.206 133.833   1
 -13  18  -3  229.35 191.814   1
  13 -17   3-10.9099 81.6807   1
 -13  17  -3 58.3237  147.04   1
  13 -16   3-25.7022  63.884   1
  13 -15   3 310.044  81.617   1
 -13  15  -3 256.146 271.031   1
  13 -14   3 1040.46 105.307   1
  13 -13   3 184.655 71.4895   1
 -13  13  -3 251.953 108.271   1
  13 -12   3 314.534  89.246   1
 -13  12  -3  304.07 221.815   1
  13 -11   3 65.6308 97.4144   1
 -13  11  -3 115.795 202.607   1
  13 -10   3 796.696 133.625   1
  13  -9   3 259.148 73.4123   1
 -13   9  -3 312.716 184.274   1
  13  -8   3 1211.35 133.896   1
 -13   8  -3 1744.02 244.527   1
  13  -7   3 28.5921 81.9151   1
 -13   7  -3-12.3655 181.646   1
  13  -6   3 46.8966 51.7127   1
  13  -5   3 182.719 75.3618   1
 -13   5  -3 115.517 122.927   1
  13  -4   3 3129.73 229.838   1
  13  -3   3 928.755 108.115   1
 -13   3  -3 795.313 179.641   1
  13  -1   3 1258.01 129.425   1
 -13   1  -3 1451.69  171.35   1
  13   0   3  28.925 87.6571   1
 -13   0  -3 43.3798 88.6167   1
  13   1   3 1350.24 100.798   1
 -13  -1  -3 1173.64 152.688   1
 -13  -2  -3 3025.10 237.994   1
  13   3   3 753.427 113.909   1
 -13  -3  -3 715.826 99.9253   1
 -13  -4  -3 3447.38 290.611   1
  13   5   3 344.641  89.611   1
  13   7   3 31.6868 81.2763   1
 -13  -7  -3 20.3089 123.158   1
  13  14   3 651.828 146.412   1
 -13 -17  -3-3.85749 338.899   1
 -13 -18  -3 304.703  483.91   1
  14 -18   3 44.2656 192.321   1
 -14  18  -3 245.301 269.135   1
  14 -17   3-5.51063 94.0659   1
  14 -16   3 174.871  129.08   1
  14 -15   3 783.824 104.517   1
  14 -14   3 327.228 91.3491   1
  14 -13   3 191.083 68.7909   1
 -14  13  -3 363.901 284.114   1
  14 -12   3 287.311 94.3445   1
 -14  12  -3 204.586 269.922   1
  14 -11   3 113.301 66.8069   1
  14 -10   3 120.209 63.7537   1
 -14  10  -3 165.611 211.061   1
  14  -9   3 1122.43  139.84   1
 -14   9  -3 1292.00 130.891   1
  14  -8   3 686.466 81.1448   1
 -14   8  -3 436.172 204.812   1
  14  -7   3 237.555 76.0886   1
 -14   7  -3 225.897 171.567   1
  14  -6   3 309.949 62.1716   1
 -14   6  -3 13.5401 165.706   1
  14  -5   3 673.663  104.05   1
  14  -4   3 637.611 74.3124   1
 -14   4  -3 675.649 195.969   1
  14  -1   3 878.977 78.3063   1
 -14   1  -3 646.843 160.326   1
  14   0   3 37.6494 55.0237   1
 -14   0  -3-32.8405 108.201   1
 -14  -1  -3 634.195 133.267   1
  14   2   3 885.703  117.64   1
 -14  -2  -3 487.044 133.171   1
 -14  -3  -3 3265.17  280.38   1
  14   4   3 624.771 112.788   1
 -14  -4  -3 556.022  107.19   1
  14   5   3 807.088 122.347   1
  14   7   3 212.131 97.6413   1
  14  10   3 180.163 131.433   1
  15 -16   3 7.22164 106.694   1
  15 -15   3  95.435 111.945   1
 -15  15  -3 180.758 357.933   1
  15 -14   3 580.796 111.937   1
 -15  14  -3 441.715 214.531   1
  15 -13   3 267.524 90.2877   1
 -15  13  -3 268.326 305.412   1
 -15  12  -3 374.369 138.311   1
  15 -11   3 1141.86 107.711   1
  15 -10   3 206.862 75.0906   1
 -15  10  -3 32.9675 132.535   1
  15  -9   3 325.514 116.201   1
 -15   9  -3 392.458 252.389   1
  15  -8   3 707.405 85.5786   1
 -15   8  -3 661.516 242.023   1
  15  -7   3  324.44 78.3486   1
 -15   7  -3 584.768 204.159   1
  15  -6   3 159.164 69.4965   1
 -15   6  -3 252.908 202.856   1
  15  -5   3 1262.05 104.314   1
  15  -4   3 771.092 136.148   1
 -15   4  -3 725.992 245.119   1
  15  -3   3 345.466 74.5325   1
  15  -2   3 492.439 111.318   1
 -15   2  -3 423.607 122.208   1
  15  -1   3-10.3316 104.895   1
 -15   1  -3-54.2748 91.7663   1
  15   0   3  85.355 65.9717   1
 -15   0  -3 22.2814 113.511   1
 -15  -1  -3 12.1114 123.798   1
 -15  -2  -3 553.532 121.399   1
  15   3   3 388.875 106.763   1
 -15  -3  -3 529.337 150.312   1
 -15  -4  -3 572.282 141.912   1
  15   5   3 1485.45 152.972   1
 -15  -5  -3 1280.36 222.879   1
 -15  -6  -3 73.0741  164.84   1
  15   7   3 199.696 103.774   1
 -15  -9  -3  273.17 192.101   1
  16 -15   3 207.879 142.315   1
  16 -14   3 260.481 153.519   1
 -16  14  -3 242.484 202.254   1
  16 -13   3 162.587  108.10   1
  16 -12   3 844.097 199.404   1
 -16  12  -3 633.058 211.929   1
  16 -11   3 280.078 95.0424   1
 -16  11  -3 114.786 160.174   1
  16 -10   3  698.10 103.523   1
 -16  10  -3 381.631 150.267   1
  16  -9   3 91.5404 130.327   1
 -16   9  -3 123.768  278.04   1
  16  -8   3 83.9871 66.7135   1
 -16   8  -3-37.8934 256.075   1
  16  -7   3 167.376 70.4266   1
  16  -6   3 1016.89 114.109   1
 -16   6  -3 1599.13 269.337   1
  16  -5   3 594.475 150.296   1
  16  -4   3 845.237 91.6772   1
 -16   4  -3 1358.75 281.189   1
  16  -2   3-87.6506 123.588   1
 -16   2  -3 7.34742 112.493   1
  16  -1   3-1.89568 111.371   1
 -16   1  -3   86.59 129.442   1
  16   0   3 76.8306 107.291   1
 -16   0  -3-68.9071 142.733   1
  16   1   3-104.118 128.582   1
 -16  -1  -3 72.4566 116.399   1
  16   2   3 72.1193 125.144   1
 -16  -2  -3 32.8915 101.843   1
  16   3   3 182.135 116.968   1
 -16  -3  -3 61.7813  124.75   1
 -16  -4  -3 1212.69 242.745   1
  16   5   3 431.331 133.317   1
 -16  -5  -3 29.9905 227.071   1
  16   6   3 1114.34 165.857   1
 -16  -6  -3 1434.72 177.117   1
  16   7   3  19.731 114.414   1
  16   8   3 57.8164  124.00   1
 -16 -10  -3 237.815 90.8384   1
  17 -12   3 135.578 142.424   1
 -17  12  -3 73.5558 559.437   1
  17 -11   3 733.312 146.233   1
  17 -10   3-51.9683 127.518   1
 -17  10  -3-65.7204 316.772   1
  17  -9   3 77.2352 150.643   1
 -17   9  -3-106.444 312.617   1
  17  -8   3 132.374 82.7358   1
  17  -7   3 151.859 146.353   1
 -17   7  -3 -32.729 321.887   1
  17  -6   3 320.589 138.035   1
  17  -5   3 791.775 105.164   1
 -17   5  -3  565.00 163.612   1
  17  -4   3 515.066 144.515   1
 -17   4  -3 315.013 329.835   1
  17  -3   3   65.12 136.835   1
  17  -2   3 592.212 129.466   1
 -17   2  -3 208.701 156.468   1
  17  -1   3 382.136 86.3578   1
 -17   1  -3 439.761 167.773   1
  17   0   3  93.116 128.922   1
 -17   0  -3 107.452 145.313   1
  17   1   3  460.40 154.583   1
 -17  -1  -3 313.281 121.752   1
 -17  -2  -3 378.678 126.261   1
 -17  -3  -3 332.073 200.809   1
  17   4   3 280.636 166.456   1
  17   5   3 1103.74 203.658   1
  17   6   3 277.879 162.305   1
  18  -9   3 69.2588 117.937   1
  18  -8   3 46.5688 162.553   1
  18  -7   3 101.208 115.372   1
  18  -6   3 178.197 99.6436   1
  18  -5   3 307.855 118.368   1
 -18   5  -3 422.052  381.16   1
  18  -4   3 230.942 98.1742   1
  18  -3   3 151.411 148.269   1
  18  -2   3 401.874 121.555   1
  18  -1   3 102.127 154.333   1
  18   0   3  101.37 162.722   1
 -18   0  -3 56.8237 215.017   1
 -18  -1  -3-63.0805 180.101   1
  18   2   3-53.4039 166.042   1
 -18  -2  -3 -2.3625 175.587   1
  18   3   3 589.537 180.973   1
 -18  -3  -3 514.432 273.239   1
  18   4   3 252.393 171.727   1
 -18  -4  -3 215.302 201.161   1
  18   5   3-6.66408 186.014   1
  18   6   3 126.138 175.179   1
 -18  -7  -3  136.88 362.136   1
  19  -5   3-28.8746 257.395   1
  19  -4   3 363.382 145.045   1
 -19   4  -3 165.014  246.26   1
  19  -2   3 157.477 118.405   1
  19  -1   3 47.1018 145.194   1
  19   0   3 62.3936 108.842   1
  19   1   3-151.928 215.575   1
 -19  -1  -3-71.8582 202.092   1
  19   2   3 71.1366 191.094   1
 -19  -3  -3 18.8033 382.442   1
 -17  -6   4-12.9751 192.369   1
 -17  -5   4 102.154 84.6233   1
  17   5  -4  215.17 116.312   1
 -17  -4   4 1217.88 119.182   1
  17   4  -4  875.30 121.484   1
 -17  -3   4 184.604 91.6369   1
[truncated: 132,231 more chars]
