# Supplementary material for: Cu(I)-thioether coordination complexes based on a chiral cyclic β-amino acid ligand
Source: Commun Chem. 2023 Nov 16;6:252. doi: 10.1038/s42004-023-01055-5 (PMC10654774; doi:10.1038/s42004-023-01055-5)
Supplement: Supplementary file 7 — Supplementary Data 5 [file 42004_2023_1055_MOESM7_ESM.xlsx]

## Sheet: FT-IR
1			ent-1			CuCl-1			CuCl-ent-1			CuBr-1			CuBr-ent-1			CuI-1
wavenumber	transmittance		wavenumber	transmittance		wavenumber	transmittance		wavenumber	transmittance		wavenumber	transmittance		wavenumber	transmittance		wavenumber	transmittance
399.199	0.0394189		399.199	0.0433155		399.199	-0.0278478		399.199	-0.0258186		399.199	-0.0238065		399.199	-0.0126179		399.199	-0.0367581
401.128	0.0282192		401.128	0.0299927		401.128	-0.0296874		401.128	-0.02746		401.128	-0.0273878		401.128	-0.0186033		401.128	-0.034576
403.056	0.0263623		403.056	0.0271519		403.056	-0.0263176		403.056	-0.0252682		403.056	-0.0192669		403.056	-0.0138178		403.056	-0.0367316
404.985	0.0209537		404.985	0.0294229		404.985	-0.0237513		404.985	-0.0195979		404.985	-0.0182064		404.985	-0.00824423		404.985	-0.0407342
406.913	0.0338806		406.913	0.0412316		406.913	-0.0240803		406.913	-0.0153997		406.913	-0.0207108		406.913	-0.0094632		406.913	-0.032214
408.842	0.0573389		408.842	0.0596689		408.842	-0.027804		408.842	-0.0194039		408.842	-0.0213148		408.842	-0.012288		408.842	-0.0299158
410.77	0.0721774		410.77	0.0708416		410.77	-0.0273731		410.77	-0.0249844		410.77	-0.0255615		410.77	-0.0133922		410.77	-0.0285447
412.699	0.071509		412.699	0.0733849		412.699	-0.0273186		412.699	-0.0274589		412.699	-0.0298956		412.699	-0.0187109		412.699	-0.0264527
414.627	0.0675537		414.627	0.07595		414.627	-0.0273945		414.627	-0.0243158		414.627	-0.0248399		414.627	-0.0196008		414.627	-0.0298725
416.556	0.0581458		416.556	0.0710779		416.556	-0.0256753		416.556	-0.0216512		416.556	-0.0206461		416.556	-0.0156516		416.556	-0.0320893
418.484	0.0559502		418.484	0.0698774		418.484	-0.0227305		418.484	-0.0195221		418.484	-0.0202639		418.484	-0.0139142		418.484	-0.0359117
420.413	0.0459992		420.413	0.0477971		420.413	-0.0234242		420.413	-0.0136515		420.413	-0.0180709		420.413	-0.00855118		420.413	-0.0409934
422.341	0.0437743		422.341	0.042057		422.341	-0.0224351		422.341	-0.0100415		422.341	-0.0137011		422.341	0.00234352		422.341	-0.0400486
424.27	0.0418246		424.27	0.0454185		424.27	-0.0155833		424.27	-0.00918271		424.27	-0.00641671		424.27	0.0126533		424.27	-0.0406442
426.198	0.0389242		426.198	0.0426995		426.198	-0.00578291		426.198	-0.00146847		426.198	0.00259221		426.198	0.029898		426.198	-0.0387112
428.127	0.0372503		428.127	0.0387257		428.127	-0.000957247		428.127	0.00697577		428.127	0.0116809		428.127	0.0444806		428.127	-0.0403775
430.055	0.0384407		430.055	0.0378616		430.055	0.00453851		430.055	0.0131655		430.055	0.0154888		430.055	0.0514335		430.055	-0.0423679
431.984	0.0370014		431.984	0.0370893		431.984	0.00204227		431.984	0.0119017		431.984	0.00784605		431.984	0.0426136		431.984	-0.04027
433.912	0.0404834		433.912	0.0441153		433.912	-0.00939534		433.912	-0.000318136		433.912	-0.005243		433.912	0.0227646		433.912	-0.0373902
435.841	0.0478722		435.841	0.0530304		435.841	-0.0185074		435.841	-0.0105993		435.841	-0.0129197		435.841	0.00785158		435.841	-0.0376267
437.769	0.0551026		437.769	0.0588357		437.769	-0.0237954		437.769	-0.0166341		437.769	-0.0164193		437.769	-0.0018826		437.769	-0.0346362
439.698	0.055898		439.698	0.0606934		439.698	-0.0270802		439.698	-0.021073		439.698	-0.0178437		439.698	-0.00640695		439.698	-0.0309525
441.626	0.0539327		441.626	0.0577507		441.626	-0.0271607		441.626	-0.0199135		441.626	-0.0190525		441.626	-0.00212247		441.626	-0.028304
443.555	0.0506868		443.555	0.0501004		443.555	-0.025696		443.555	-0.0177105		443.555	-0.0184766		443.555	0.005174		443.555	-0.031497
445.483	0.0507607		445.483	0.0511044		445.483	-0.0229032		445.483	-0.0161719		445.483	-0.0144355		445.483	0.0107979		445.483	-0.0330472
447.412	0.0473494		447.412	0.052927		447.412	-0.0189357		447.412	-0.0114394		447.412	-0.0100401		447.412	0.0167892		447.412	-0.0321601
449.34	0.0492701		449.34	0.054816		449.34	-0.0132928		449.34	-0.00320161		449.34	-0.0017915		449.34	0.0272179		449.34	-0.0323843
451.269	0.0597696		451.269	0.0593978		451.269	-0.00542998		451.269	0.00520344		451.269	0.00776704		451.269	0.0411388		451.269	-0.0323764
453.197	0.0680804		453.197	0.0675687		453.197	0.00363861		453.197	0.0139417		453.197	0.0173653		453.197	0.0534196		453.197	-0.0299258
455.126	0.0727966		455.126	0.0782605		455.126	0.00595766		455.126	0.0167895		455.126	0.0188087		455.126	0.0595723		455.126	-0.0286943
457.054	0.0802996		457.054	0.0904507		457.054	0.00685669		457.054	0.0157281		457.054	0.0187711		457.054	0.063262		457.054	-0.0230767
458.983	0.0874222		458.983	0.096495		458.983	0.00506332		458.983	0.0147307		458.983	0.0170117		458.983	0.0602748		458.983	-0.013847
460.911	0.10004		460.911	0.105945		460.911	0.00160962		460.911	0.0120022		460.911	0.0119407		460.911	0.0529582		460.911	-0.0023349
462.84	0.114953		462.84	0.119752		462.84	-0.00425103		462.84	0.00664478		462.84	0.0069219		462.84	0.0444651		462.84	0.00373394
464.768	0.127337		464.768	0.129861		464.768	-0.00846212		464.768	0.000561521		464.768	0.00231804		464.768	0.0350204		464.768	0.00281549
466.697	0.118338		466.697	0.119672		466.697	-0.0118527		466.697	-0.00439882		466.697	-0.00208878		466.697	0.0276674		466.697	-0.00391899
468.625	0.094335		468.625	0.0941585		468.625	-0.0160083		468.625	-0.00779248		468.625	-0.00464256		468.625	0.0231357		468.625	-0.0115865
470.554	0.0771831		470.554	0.0791356		470.554	-0.0193263		470.554	-0.0122011		470.554	-0.00720689		470.554	0.019167		470.554	-0.0190494
472.482	0.073045		472.482	0.0740036		472.482	-0.0213094		472.482	-0.0160748		472.482	-0.00988523		472.482	0.0164621		472.482	-0.0255631
474.411	0.0730264		474.411	0.0720018		474.411	-0.0227085		474.411	-0.0160706		474.411	-0.0118415		474.411	0.0145739		474.411	-0.0310859
476.339	0.0748878		476.339	0.0769273		476.339	-0.0228116		476.339	-0.0142019		476.339	-0.0106625		476.339	0.0148472		476.339	-0.0314618
478.268	0.0784354		478.268	0.0805715		478.268	-0.0235157		478.268	-0.0156586		478.268	-0.0104751		478.268	0.0141165		478.268	-0.0318648
480.196	0.0815607		480.196	0.0830473		480.196	-0.0246528		480.196	-0.0163387		480.196	-0.0106503		480.196	0.0134892		480.196	-0.0325786
482.125	0.0839144		482.125	0.086363		482.125	-0.0250934		482.125	-0.01763		482.125	-0.0108484		482.125	0.0136956		482.125	-0.0316359
484.053	0.0920969		484.053	0.0936482		484.053	-0.0247387		484.053	-0.0180218		484.053	-0.0102605		484.053	0.0142089		484.053	-0.0287513
485.982	0.0997009		485.982	0.0986313		485.982	-0.0243718		485.982	-0.0158027		485.982	-0.0102708		485.982	0.0146666		485.982	-0.0286792
487.91	0.10468		487.91	0.101876		487.91	-0.0227639		487.91	-0.0133851		487.91	-0.00964404		487.91	0.0172856		487.91	-0.0288481
489.839	0.108461		489.839	0.10431		489.839	-0.0209131		489.839	-0.0128781		489.839	-0.00835082		489.839	0.0189974		489.839	-0.0284949
491.767	0.115131		491.767	0.108405		491.767	-0.0193106		491.767	-0.0116274		491.767	-0.00590923		491.767	0.0210946		491.767	-0.0265195
493.696	0.121006		493.696	0.112001		493.696	-0.0175389		493.696	-0.00927137		493.696	-0.00186211		493.696	0.0259184		493.696	-0.0250921
495.624	0.126954		495.624	0.114725		495.624	-0.01584		495.624	-0.00596558		495.624	0.000701517		495.624	0.0299833		495.624	-0.0246872
497.553	0.130683		497.553	0.118689		497.553	-0.0146414		497.553	-0.00349023		497.553	0.00123756		497.553	0.0321512		497.553	-0.0247104
499.481	0.132714		499.481	0.122706		499.481	-0.0126963		499.481	-0.00147527		499.481	0.00408222		499.481	0.0365889		499.481	-0.0241302
501.41	0.132733		501.41	0.124824		501.41	-0.0116718		501.41	-0.000454527		501.41	0.00765506		501.41	0.0422488		501.41	-0.0239028
503.338	0.133061		503.338	0.127885		503.338	-0.00968613		503.338	0.00128269		503.338	0.010833		503.338	0.0488968		503.338	-0.0237456
505.267	0.132895		505.267	0.129891		505.267	-0.00730703		505.267	0.00329038		505.267	0.0145089		505.267	0.0545778		505.267	-0.024112
507.195	0.132634		507.195	0.130199		507.195	-0.00436038		507.195	0.00633573		507.195	0.019748		507.195	0.0601105		507.195	-0.0226406
509.124	0.131268		509.124	0.127341		509.124	-0.0025345		509.124	0.0086313		509.124	0.024202		509.124	0.0666208		509.124	-0.022497
511.052	0.130976		511.052	0.127299		511.052	-0.000396798		511.052	0.0112084		511.052	0.0277868		511.052	0.07269		511.052	-0.0220452
512.981	0.13054		512.981	0.129178		512.981	0.000195104		512.981	0.0128661		512.981	0.0297686		512.981	0.0759676		512.981	-0.0218295
514.909	0.129007		514.909	0.128939		514.909	2.68063e-05		514.909	0.0124844		514.909	0.0296026		514.909	0.0760409		514.909	-0.0209971
516.838	0.124407		516.838	0.125213		516.838	0.000680775		516.838	0.0124568		516.838	0.0294179		516.838	0.0738541		516.838	-0.0198065
518.766	0.124299		518.766	0.126635		518.766	0.00104292		518.766	0.0128185		518.766	0.028981		518.766	0.0709611		518.766	-0.020063
520.695	0.121629		520.695	0.123479		520.695	-0.000930334		520.695	0.0116575		520.695	0.0269659		520.695	0.0681754		520.695	-0.0227757
522.623	0.116478		522.623	0.116469		522.623	-0.00286445		522.623	0.00898779		522.623	0.0252372		522.623	0.0653739		522.623	-0.0239452
524.552	0.113211		524.552	0.112449		524.552	-0.0023985		524.552	0.00865121		524.552	0.024556		524.552	0.063811		524.552	-0.0245941
526.48	0.112166		526.48	0.1107		526.48	-0.0016926		526.48	0.0109783		526.48	0.0249115		526.48	0.0634801		526.48	-0.0243293
528.409	0.110298		528.409	0.109216		528.409	-0.000339392		528.409	0.0136356		528.409	0.0262412		528.409	0.0646586		528.409	-0.0242245
530.337	0.108915		530.337	0.107793		530.337	0.00378555		530.337	0.0182986		530.337	0.0285082		530.337	0.0675303		530.337	-0.0248329
532.266	0.106382		532.266	0.105685		532.266	0.0095506		532.266	0.0243077		532.266	0.0301077		532.266	0.0707894		532.266	-0.0253431
534.194	0.105032		534.194	0.104272		534.194	0.0171694		534.194	0.0320272		534.194	0.0324119		534.194	0.0754197		534.194	-0.0251121
536.123	0.103734		536.123	0.101623		536.123	0.0255094		536.123	0.0403662		536.123	0.0350729		536.123	0.0800902		536.123	-0.0263607
538.051	0.102341		538.051	0.0995434		538.051	0.0327252		538.051	0.0474337		538.051	0.0348998		538.051	0.0800281		538.051	-0.0270181
539.98	0.100564		539.98	0.0979951		539.98	0.0351394		539.98	0.050201		539.98	0.0290568		539.98	0.0716807		539.98	-0.0284571
541.908	0.0991169		541.908	0.0976575		541.908	0.0337425		541.908	0.0494782		541.908	0.0217726		541.908	0.0597295		541.908	-0.0285893
543.837	0.0963278		543.837	0.0962337		543.837	0.0327485		543.837	0.0472114		543.837	0.0156794		543.837	0.0490813		543.837	-0.0287665
545.765	0.0940313		545.765	0.0948081		545.765	0.0312079		545.765	0.0444252		545.765	0.00953424		545.765	0.0401311		545.765	-0.0286871
547.693	0.0912788		547.693	0.0931732		547.693	0.0280273		547.693	0.0416675		547.693	0.00512152		547.693	0.0338278		547.693	-0.0293601
549.622	0.091234		549.622	0.0930135		549.622	0.0249423		549.622	0.0386005		549.622	0.0021937		549.622	0.0290963		549.622	-0.0292188
551.551	0.0910346		551.551	0.0932711		551.551	0.0222601		551.551	0.0344468		551.551	-0.00113941		551.551	0.0239465		551.551	-0.0297198
553.479	0.0889537		553.479	0.0924414		553.479	0.0191696		553.479	0.0310728		553.479	-0.00374153		553.479	0.0197319		553.479	-0.0298822
555.408	0.0858633		555.408	0.089666		555.408	0.0148212		555.408	0.0274129		555.408	-0.00610942		555.408	0.016131		555.408	-0.0294785
557.336	0.0851468		557.336	0.0890977		557.336	0.0112043		557.336	0.0227747		557.336	-0.00838952		557.336	0.0131158		557.336	-0.0292648
559.264	0.0847702		559.264	0.0891221		559.264	0.00814743		559.264	0.0189179		559.264	-0.0104363		559.264	0.00922664		559.264	-0.0294055
561.193	0.0845836		561.193	0.0889692		561.193	0.00457581		561.193	0.0156508		561.193	-0.012503		561.193	0.00497966		561.193	-0.0291135
563.121	0.0828433		563.121	0.0880109		563.121	0.00136644		563.121	0.0122013		563.121	-0.0148716		563.121	0.00171399		563.121	-0.0298023
565.05	0.0817809		565.05	0.0878285		565.05	-0.00149406		565.05	0.00913101		565.05	-0.017037		565.05	-0.000289164		565.05	-0.0294065
566.979	0.0816498		566.979	0.0876662		566.979	-0.00418275		566.979	0.00588527		566.979	-0.0191387		566.979	-0.00242236		566.979	-0.0290331
568.907	0.0816837		568.907	0.0885778		568.907	-0.00570885		568.907	0.00384217		568.907	-0.0205937		568.907	-0.00467979		568.907	-0.0291885
570.836	0.0817432		570.836	0.0890251		570.836	-0.00766443		570.836	0.00154018		570.836	-0.0219442		570.836	-0.00727943		570.836	-0.0298321
572.764	0.0835006		572.764	0.0906207		572.764	-0.0101477		572.764	-0.000948982		572.764	-0.0235584		572.764	-0.00991471		572.764	-0.0295787
574.693	0.0839138		574.693	0.0913219		574.693	-0.0131582		574.693	-0.00349506		574.693	-0.0256095		574.693	-0.0123856		574.693	-0.0289641
576.621	0.0843184		576.621	0.0915543		576.621	-0.0153146		576.621	-0.00646526		576.621	-0.0274807		576.621	-0.0144351		576.621	-0.0281373
578.55	0.0865723		578.55	0.093771		578.55	-0.0162032		578.55	-0.00776722		578.55	-0.0277573		578.55	-0.0165082		578.55	-0.0274468
580.478	0.0931914		580.478	0.0989027		580.478	-0.0168319		580.478	-0.00896504		580.478	-0.0283436		580.478	-0.018054		580.478	-0.0268932
582.407	0.0982279		582.407	0.101002		582.407	-0.0184119		582.407	-0.011144		582.407	-0.0297495		582.407	-0.0195739		582.407	-0.0266921
584.335	0.0976664		584.335	0.0973608		584.335	-0.0198131		584.335	-0.0129899		584.335	-0.0307695		584.335	-0.0208201		584.335	-0.0268441
586.264	0.095919		586.264	0.0940269		586.264	-0.021816		586.264	-0.0147077		586.264	-0.0320067		586.264	-0.021995		586.264	-0.0282689
588.192	0.0975896		588.192	0.0972981		588.192	-0.0231661		588.192	-0.0157392		588.192	-0.0327896		588.192	-0.0226304		588.192	-0.0279647
590.12	0.0957829		590.12	0.0989897		590.12	-0.0242583		590.12	-0.0170785		590.12	-0.0335281		590.12	-0.0239353		590.12	-0.0272921
592.049	0.0899552		592.049	0.097757		592.049	-0.0258725		592.049	-0.0183831		592.049	-0.0341801		592.049	-0.0255037		592.049	-0.0263741
593.977	0.0851812		593.977	0.0959464		593.977	-0.0272093		593.977	-0.0201135		593.977	-0.0349451		593.977	-0.0266837		593.977	-0.0258654
595.906	0.083071		595.906	0.094993		595.906	-0.0275048		595.906	-0.0210781		595.906	-0.0346685		595.906	-0.026696		595.906	-0.0263702
597.835	0.0809112		597.835	0.0939203		597.835	-0.0289804		597.835	-0.0223666		597.835	-0.0352793		597.835	-0.0271578		597.835	-0.0275765
599.763	0.0815521		599.763	0.0940099		599.763	-0.0296273		599.763	-0.0227667		599.763	-0.0349237		599.763	-0.0266814		599.763	-0.0271527
601.692	0.0841069		601.692	0.0947538		601.692	-0.0295732		601.692	-0.0228803		601.692	-0.0345941		601.692	-0.0262787		601.692	-0.0268046
603.62	0.0859161		603.62	0.0950062		603.62	-0.0294666		603.62	-0.0235123		603.62	-0.0342625		603.62	-0.026004		603.62	-0.0262102
605.548	0.0875539		605.548	0.095522		605.548	-0.0297651		605.548	-0.0236572		605.548	-0.0337773		605.548	-0.0253792		605.548	-0.0258541
607.477	0.0897808		607.477	0.0958113		607.477	-0.0299664		607.477	-0.02368		607.477	-0.034056		607.477	-0.025255		607.477	-0.0246563
609.405	0.0918368		609.405	0.095103		609.405	-0.0305563		609.405	-0.0248066		609.405	-0.0346871		609.405	-0.0261512		609.405	-0.0236649
611.334	0.0950183		611.334	0.0951682		611.334	-0.0315094		611.334	-0.0259335		611.334	-0.0354327		611.334	-0.0275467		611.334	-0.0228805
613.263	0.0988065		613.263	0.0951664		613.263	-0.0329863		613.263	-0.0272757		613.263	-0.0365252		613.263	-0.0292131		613.263	-0.0221847
615.191	0.103438		615.191	0.0962019		615.191	-0.033926		615.191	-0.0285278		615.191	-0.037398		615.191	-0.0310585		615.191	-0.0204676
617.12	0.107283		617.12	0.096779		617.12	-0.0354751		617.12	-0.0303115		617.12	-0.0387471		617.12	-0.0334011		617.12	-0.019592
619.048	0.1113		619.048	0.0974822		619.048	-0.0374934		619.048	-0.03251		619.048	-0.0401999		619.048	-0.0348058		619.048	-0.0182906
620.976	0.114373		620.976	0.0985854		620.976	-0.0383795		620.976	-0.0336958		620.976	-0.0407447		620.976	-0.0355458		620.976	-0.0170096
622.905	0.119118		622.905	0.10042		622.905	-0.0385365		622.905	-0.0344102		622.905	-0.0411798		622.905	-0.0364717		622.905	-0.0150009
624.833	0.123697		624.833	0.102237		624.833	-0.0394422		624.833	-0.0351846		624.833	-0.0418957		624.833	-0.0373723		624.833	-0.013267
626.762	0.125934		626.762	0.103587		626.762	-0.0400515		626.762	-0.0355904		626.762	-0.0419208		626.762	-0.0376453		626.762	-0.0115942
628.691	0.127105		628.691	0.105374		628.691	-0.0405199		628.691	-0.0366716		628.691	-0.0422782		628.691	-0.0384776		628.691	-0.00996743
630.619	0.128926		630.619	0.108479		630.619	-0.0414009		630.619	-0.0374944		630.619	-0.0431287		630.619	-0.0396452		630.619	-0.00806115
632.548	0.129699		632.548	0.11032		632.548	-0.0423293		632.548	-0.0383503		632.548	-0.0440694		632.548	-0.0406943		632.548	-0.00670105
634.476	0.13013		634.476	0.111805		634.476	-0.0427587		634.476	-0.0388463		634.476	-0.0442064		634.476	-0.0407204		634.476	-0.00466734
636.404	0.130697		636.404	0.113937		636.404	-0.0429193		636.404	-0.0385372		636.404	-0.0439291		636.404	-0.0403444		636.404	-0.00197572
638.333	0.13019		638.333	0.115189		638.333	-0.0433472		638.333	-0.0384531		638.333	-0.0436971		638.333	-0.0400757		638.333	0.000604587
640.261	0.128635		640.261	0.11449		640.261	-0.0441783		640.261	-0.0394849		640.261	-0.044169		640.261	-0.0408105		640.261	0.00224323
642.19	0.127001		642.19	0.113042		642.19	-0.0444549		642.19	-0.0398258		642.19	-0.0443063		642.19	-0.0416012		642.19	0.00418184
644.119	0.123299		644.119	0.109972		644.119	-0.0444377		644.119	-0.0401402		644.119	-0.0441025		644.119	-0.0417424		644.119	0.00516347
646.047	0.117827		646.047	0.105755		646.047	-0.0445978		646.047	-0.0407786		646.047	-0.0441682		646.047	-0.0412152		646.047	0.00689631
647.976	0.111491		647.976	0.100748		647.976	-0.0454918		647.976	-0.0411656		647.976	-0.044596		647.976	-0.0412344		647.976	0.00817954
649.904	0.105857		649.904	0.0954402		649.904	-0.0457953		649.904	-0.0411382		649.904	-0.0443074		649.904	-0.0415079		649.904	0.00953725
651.832	0.0996592		651.832	0.0901036		651.832	-0.0452415		651.832	-0.0408264		651.832	-0.0434735		651.832	-0.0407515		651.832	0.0105765
653.761	0.0938218		653.761	0.0851989		653.761	-0.0443389		653.761	-0.0397574		653.761	-0.0426721		653.761	-0.0388135		653.761	0.0113817
655.689	0.0886964		655.689	0.0802138		655.689	-0.0436981		655.689	-0.0388718		655.689	-0.0413237		655.689	-0.0367363		655.689	0.0119522
657.618	0.0844624		657.618	0.0763928		657.618	-0.0424394		657.618	-0.0374748		657.618	-0.0390225		657.618	-0.0333075		657.618	0.012977
659.546	0.0807622		659.546	0.0732018		659.546	-0.0400901		659.546	-0.0347839		659.546	-0.036429		659.546	-0.0288791		659.546	0.0133407
661.475	0.0788535		661.475	0.0708232		661.475	-0.0370562		661.475	-0.0313652		661.475	-0.0339908		661.475	-0.0254665		661.475	0.0135484
663.403	0.0768111		663.403	0.0687732		663.403	-0.035073		663.403	-0.0291388		663.403	-0.0333779		663.403	-0.024529		663.403	0.0120521
665.332	0.0744479		665.332	0.0673244		665.332	-0.0348013		665.332	-0.02861		665.332	-0.0342734		665.332	-0.0256744		665.332	0.0105609
667.26	0.0717236		667.26	0.0651921		667.26	-0.0356013		667.26	-0.0298005		667.26	-0.0353597		667.26	-0.0286334		667.26	0.00902551
669.189	0.0711181		669.189	0.0669014		669.189	-0.0380885		669.189	-0.0336828		669.189	-0.0377398		669.189	-0.0329052		669.189	0.00680937
671.117	0.0734832		671.117	0.0708232		671.117	-0.0404531		671.117	-0.0361239		671.117	-0.0400756		671.117	-0.0348051		671.117	0.00560394
673.046	0.0790051		673.046	0.076702		673.046	-0.0418955		673.046	-0.03761		673.046	-0.0417239		673.046	-0.0361606		673.046	0.00436558
674.975	0.0861224		674.975	0.0848679		674.975	-0.0430997		674.975	-0.0385878		674.975	-0.0421315		674.975	-0.0371399		674.975	0.00157656
676.903	0.0924101		676.903	0.09268		676.903	-0.0436025		676.903	-0.0391106		676.903	-0.0417359		676.903	-0.0375486		676.903	-0.00162734
678.832	0.0934402		678.832	0.0947379		678.832	-0.0437632		678.832	-0.039348		678.832	-0.0414966		678.832	-0.0370153		678.832	-0.00558879
680.76	0.0877247		680.76	0.0895025		680.76	-0.0438029		680.76	-0.0387613		680.76	-0.0407125		680.76	-0.0351168		680.76	-0.0102033
682.688	0.0746664		682.688	0.0759933		682.688	-0.0433319		682.688	-0.0381379		682.688	-0.0383342		682.688	-0.0320638		682.688	-0.0152082
684.617	0.0621394		684.617	0.062059		684.617	-0.0413938		684.617	-0.0366341		684.617	-0.0336906		684.617	-0.0256243		684.617	-0.0193472
686.545	0.0536506		686.545	0.0522623		686.545	-0.0378649		686.545	-0.0330709		686.545	-0.0300638		686.545	-0.0189516		686.545	-0.0224742
688.474	0.0488055		688.474	0.0469609		688.474	-0.0339138		688.474	-0.0281451		688.474	-0.0319527		688.474	-0.021025		688.474	-0.0250189
690.403	0.0460537		690.403	0.0444095		690.403	-0.0338887		690.403	-0.0269855		690.403	-0.037724		690.403	-0.0302799		690.403	-0.027188
692.331	0.044097		692.331	0.0426704		692.331	-0.0380146		692.331	-0.0309768		692.331	-0.0419856		692.331	-0.0374388		692.331	-0.0287917
694.26	0.0419225		694.26	0.0410466		694.26	-0.0421684		694.26	-0.0362475		694.26	-0.0442609		694.26	-0.0409627		694.26	-0.030038
696.188	0.0404872		696.188	0.0400739		696.188	-0.0446806		696.188	-0.0397914		696.188	-0.0452386		696.188	-0.042338		696.188	-0.0306471
698.116	0.0398385		698.116	0.0392446		698.116	-0.0460058		698.116	-0.0416435		698.116	-0.0456105		698.116	-0.043244		698.116	-0.0309944
700.045	0.0393792		700.045	0.03866		700.045	-0.0465896		700.045	-0.0424078		700.045	-0.0458683		700.045	-0.0436974		700.045	-0.0302461
701.973	0.0383147		701.973	0.0378685		701.973	-0.0469441		701.973	-0.0425541		701.973	-0.0460303		701.973	-0.0440088		701.973	-0.0281015
703.902	0.0384438		703.902	0.0381886		703.902	-0.0472681		703.902	-0.0430519		703.902	-0.0462889		703.902	-0.0441639		703.902	-0.0262185
705.83	0.0384465		705.83	0.0379862		705.83	-0.0475444		705.83	-0.0435685		705.83	-0.0465852		705.83	-0.0444202		705.83	-0.0274243
707.759	0.0384532		707.759	0.0379945		707.759	-0.0474357		707.759	-0.0435265		707.759	-0.0463508		707.759	-0.0443337		707.759	-0.0303714
709.687	0.0392222		709.687	0.0391174		709.687	-0.0475085		709.687	-0.0436181		709.687	-0.0460821		709.687	-0.0447648		709.687	-0.0322345
711.616	0.0407214		711.616	0.0401936		711.616	-0.0474889		711.616	-0.0434904		711.616	-0.0460066		711.616	-0.0448012		711.616	-0.0319321
713.544	0.0424322		713.544	0.0413456		713.544	-0.0476258		713.544	-0.043361		713.544	-0.0464101		713.544	-0.0445162		713.544	-0.030145
715.473	0.0451817		715.473	0.0439105		715.473	-0.0479543		715.473	-0.0435066		715.473	-0.0465453		715.473	-0.0446246		715.473	-0.026777
717.401	0.0492119		717.401	0.0483734		717.401	-0.0477677		717.401	-0.0435387		717.401	-0.0463381		717.401	-0.0449212		717.401	-0.0222178
719.33	0.0552702		719.33	0.0552351		719.33	-0.0474822		719.33	-0.0434452		719.33	-0.0458762		719.33	-0.044755		719.33	-0.0175314
721.258	0.064739		721.258	0.0654306		721.258	-0.0473209		721.258	-0.0435604		721.258	-0.0456219		721.258	-0.0442122		721.258	-0.0154784
723.187	0.0797246		723.187	0.0803899		723.187	-0.0470711		723.187	-0.0432181		723.187	-0.0450143		723.187	-0.0431749		723.187	-0.0156442
725.115	0.0976251		725.115	0.099039		725.115	-0.0467318		725.115	-0.0425126		725.115	-0.0443363		725.115	-0.0417738		725.115	-0.0161361
727.044	0.111298		727.044	0.112919		727.044	-0.0458673		727.044	-0.0414777		727.044	-0.0435641		727.044	-0.0402646		727.044	-0.0166749
728.972	0.108455		728.972	0.108907		728.972	-0.045443		728.972	-0.0408674		728.972	-0.0433789		728.972	-0.0401264		728.972	-0.0189476
730.901	0.0916908		730.901	0.0899415		730.901	-0.045587		730.901	-0.0410063		730.901	-0.0438518		730.901	-0.0408943		730.901	-0.0215593
732.829	0.0759649		732.829	0.071888		732.829	-0.0459061		732.829	-0.041098		732.829	-0.0440715		732.829	-0.0412928		732.829	-0.0212811
734.758	0.0679831		734.758	0.0612791		734.758	-0.0458932		734.758	-0.0412687		734.758	-0.0440187		734.758	-0.0410884		734.758	-0.0177169
736.686	0.0640466		736.686	0.0555797		736.686	-0.0459125		736.686	-0.0413714		736.686	-0.0438285		736.686	-0.0409807		736.686	-0.0152053
738.615	0.0620078		738.615	0.0538864		738.615	-0.0460069		738.615	-0.0408643		738.615	-0.0435468		738.615	-0.0404844		738.615	-0.0166069
740.543	0.0617089		740.543	0.055439		740.543	-0.0459195		740.543	-0.0403619		740.543	-0.0433272		740.543	-0.0392617		740.543	-0.0181054
742.472	0.0648124		742.472	0.0604743		742.472	-0.0451824		742.472	-0.0394532		742.472	-0.0425591		742.472	-0.0376705		742.472	-0.014515
744.4	0.072576		744.4	0.0698761		744.4	-0.0439275		744.4	-0.0381666		744.4	-0.041167		744.4	-0.035614		744.4	-0.00647296
746.329	0.0871289		746.329	0.0859299		746.329	-0.0422245		746.329	-0.03591		746.329	-0.0386164		746.329	-0.0323558		746.329	0.00278181
748.257	0.10341		748.257	0.104139		748.257	-0.0391785		748.257	-0.0321796		748.257	-0.0350799		748.257	-0.0269818		748.257	0.00700136
750.186	0.10969		750.186	0.112135		750.186	-0.034396		750.186	-0.026568		750.186	-0.0307345		750.186	-0.0197734		750.186	0.00499746
752.114	0.103473		752.114	0.105427		752.114	-0.0300481		752.114	-0.021502		752.114	-0.0274176		752.114	-0.0141586		752.114	0.00200845
754.043	0.10602		754.043	0.10577		754.043	-0.0292905		754.043	-0.0203029		754.043	-0.0268608		754.043	-0.0129706		754.043	0.00208529
755.971	0.119195		755.971	0.118779		755.971	-0.0314114		755.971	-0.0224717		755.971	-0.0274542		755.971	-0.0141345		755.971	0.000292805
757.9	0.122374		757.9	0.124473		757.9	-0.0312733		757.9	-0.0224596		757.9	-0.0257505		757.9	-0.0116931		757.9	-0.00663475
759.828	0.122441		759.828	0.12418		759.828	-0.0264246		759.828	-0.0171498		759.828	-0.019615		759.828	-0.000716562		759.828	-0.0127764
761.757	0.122761		761.757	0.118056		761.757	-0.0129899		761.757	-0.0022463		761.757	-0.00277362		761.757	0.0278161		761.757	-0.0145942
763.685	0.104784		763.685	0.0951294		763.685	0.0139673		763.685	0.0267859		763.685	0.0270789		763.685	0.0767384		763.685	-0.0145622
765.614	0.0815861		765.614	0.0732982		765.614	0.0370567		765.614	0.0527039		765.614	0.0448717		765.614	0.104244		765.614	-0.0140676
767.542	0.0681175		767.542	0.0612478		767.542	0.0257299		767.542	0.0419664		767.542	0.0254149		767.542	0.0703075		767.542	-0.0148725
769.471	0.0661487		769.471	0.0572946		769.471	-0.00227359		769.471	0.0107582		769.471	-0.00295634		769.471	0.0246893		769.471	-0.0154131
771.399	0.0727762		771.399	0.0623075		771.399	-0.0193713		771.399	-0.00956184		771.399	-0.0169544		771.399	0.00193965		771.399	-0.0154873
773.328	0.0849649		773.328	0.0768006		773.328	-0.0252798		773.328	-0.0167372		773.328	-0.0202058		773.328	-0.00383291		773.328	-0.0170327
775.256	0.0968843		775.256	0.0932913		775.256	-0.0247114		775.256	-0.0159674		775.256	-0.0172493		775.256	0.00116702		775.256	-0.0192306
777.185	0.10058		777.185	0.100017		777.185	-0.0180074		777.185	-0.00752354		777.185	-0.00663462		777.185	0.0184382		777.185	-0.0200796
779.113	0.100734		779.113	0.101011		779.113	-0.00378913		779.113	0.00958494		779.113	0.0114281		779.113	0.0467745		779.113	-0.0188023
781.042	0.102398		781.042	0.102668		781.042	0.0112587		781.042	0.0260722		781.042	0.0233619		781.042	0.0648885		781.042	-0.0145212
782.97	0.0935622		782.97	0.0928883		782.97	0.00938368		782.97	0.0224711		782.97	0.0123935		782.97	0.0467183		782.97	-0.0122483
784.899	0.0744677		784.899	0.0722621		784.899	-0.00843889		784.899	0.00173997		784.899	-0.00914641		784.899	0.0129551		784.899	-0.0162023
786.827	0.0594131		786.827	0.0554357		786.827	-0.0241272		786.827	-0.0161589		786.827	-0.0239497		786.827	-0.010118		786.827	-0.0244432
788.756	0.0528539		788.756	0.0462345		788.756	-0.0323102		788.756	-0.0254525		788.756	-0.0312691		788.756	-0.0215852		788.756	-0.0315006
790.684	0.0477703		790.684	0.040684		790.684	-0.0365762		790.684	-0.0303136		790.684	-0.0352462		790.684	-0.0275375		790.684	-0.0358728
792.613	0.0423715		792.613	0.0384858		792.613	-0.0391158		792.613	-0.0332176		792.613	-0.0374866		792.613	-0.0307143		792.613	-0.0379007
794.541	0.037811		794.541	0.0374137		794.541	-0.0404913		794.541	-0.0348996		794.541	-0.0386363		794.541	-0.032246		794.541	-0.039327
796.47	0.0356573		796.47	0.037131		796.47	-0.0411736		796.47	-0.0359075		796.47	-0.039283		796.47	-0.0336349		796.47	-0.0402564
798.398	0.0346477		798.398	0.0371727		798.398	-0.0416081		798.398	-0.0363172		798.398	-0.0397435		798.398	-0.0347762		798.398	-0.0408607
800.327	0.0334098		800.327	0.0368617		800.327	-0.0418172		800.327	-0.0360006		800.327	-0.0396669		800.327	-0.0345506		800.327	-0.0409068
802.255	0.0324074		802.255	0.0367025		802.255	-0.0412884		802.255	-0.0353924		802.255	-0.0390174		802.255	-0.0334326		802.255	-0.0410484
804.184	0.0326264		804.184	0.0371925		804.184	-0.039853		804.184	-0.0336808		804.184	-0.0375551		804.184	-0.031352		804.184	-0.0410996
806.112	0.0330107		806.112	0.0371381		806.112	-0.0371458		806.112	-0.0302284		806.112	-0.0347659		806.112	-0.0270769		806.112	-0.0411793
808.041	0.0330908		808.041	0.0372694		808.041	-0.0320947		808.041	-0.0245448		808.041	-0.0293985		808.041	-0.0183861		808.041	-0.0407534
809.969	0.0342834		809.969	0.0385526		809.969	-0.0258865		809.969	-0.0176929		809.969	-0.0222727		809.969	-0.00662878		809.969	-0.0406595
811.898	0.0363758		811.898	0.0398867		811.898	-0.0242133		811.898	-0.0152628		811.898	-0.0193139		811.898	-0.00183113		811.898	-0.0405967
813.826	0.0372609		813.826	0.0401428		813.826	-0.0286175		813.826	-0.0201934		813.826	-0.0243274		813.826	-0.00991506		813.826	-0.0401172
815.755	0.038824		815.755	0.0412249		815.755	-0.0336189		815.755	-0.0260751		815.755	-0.0306138		815.755	-0.0203522		815.755	-0.039537
817.683	0.0401703		817.683	0.0421103		817.683	-0.0364996		817.683	-0.0296735		817.683	-0.0342982		817.683	-0.0258733		817.683	-0.0392734
819.612	0.0417052		819.612	0.0430717		819.612	-0.0376106		819.612	-0.0313748		819.612	-0.0359695		819.612	-0.0275295		819.612	-0.0386671
821.54	0.0438348		821.54	0.0449829		821.54	-0.0379423		821.54	-0.0316045		821.54	-0.0362857		821.54	-0.027641		821.54	-0.0379242
823.469	0.0470037		823.469	0.0488752		823.469	-0.0378519		823.469	-0.0309847		823.469	-0.0358292		823.469	-0.02749		823.469	-0.0367804
825.397	0.0527074		825.397	0.0554408		825.397	-0.0367881		825.397	-0.0297132		825.397	-0.0345203		825.397	-0.026279		825.397	-0.0347944
827.326	0.0626707		827.326	0.0659424		827.326	-0.0349108		827.326	-0.0272839		827.326	-0.0324219		827.326	-0.0226068		827.326	-0.0322002
829.254	0.0729238		829.254	0.076544		829.254	-0.0325139		829.254	-0.0242252		829.254	-0.0297951		829.254	-0.0170773		829.254	-0.029919
831.183	0.0767749		831.183	0.0793187		831.183	-0.02791		831.183	-0.0188058		831.183	-0.0247172		831.183	-0.00797154		831.183	-0.0286427
833.111	0.0726395		833.111	0.072401		833.111	-0.0194012		833.111	-0.00942793		833.111	-0.0147076		833.111	0.00910918		833.111	-0.0288684
835.04	0.0662424		835.04	0.0632028		835.04	-0.00272894		835.04	0.00796735		835.04	0.00534682		835.04	0.0431083		835.04	-0.0309536
836.968	0.0608135		836.968	0.0570589		836.968	0.0223429		836.968	0.0338522		836.968	0.0333661		836.968	0.0899158		836.968	-0.033921
838.897	0.0575225		838.897	0.0549155		838.897	0.033595		838.897	0.0468681		838.897	0.0405398		838.897	0.100148		838.897	-0.0351591
840.825	0.0553541		840.825	0.0545088		840.825	0.0137459		840.825	0.027248		840.825	0.0138152		840.825	0.0544456		840.825	-0.0349929
842.754	0.056516		842.754	0.0561562		842.754	-0.0091989		842.754	0.00196105		842.754	-0.0102202		842.754	0.0147059		842.754	-0.0337743
844.682	0.0588713		844.682	0.0586937		844.682	-0.0171809		844.682	-0.007823		844.682	-0.0173419		844.682	0.00304336		844.682	-0.0327628
846.611	0.062687		846.611	0.0625256		846.611	-0.0139392		846.611	-0.00458876		846.611	-0.0134917		846.611	0.0094919		846.611	-0.0309261
848.539	0.0689747		848.539	0.0677818		848.539	-0.00262729		848.539	0.00776809		848.539	-0.00218146		848.539	0.0287725		848.539	-0.0282792
850.468	0.0770735		850.468	0.073421		850.468	0.0149735		850.468	0.0267243		850.468	0.0166853		850.468	0.0596427		850.468	-0.0241906
852.396	0.0866724		852.396	0.0793249		852.396	0.0289116		852.396	0.0416317		852.396	0.0352117		852.396	0.0890961		852.396	-0.0194626
854.325	0.100648		854.325	0.0884168		854.325	0.0248653		854.325	0.0376258		854.325	0.0359264		854.325	0.0898154		854.325	-0.0133133
856.253	0.117864		856.253	0.10044		856.253	0.00423467		856.253	0.015441		856.253	0.0145855		856.253	0.0548395		856.253	-0.00516685
858.182	0.134782		858.182	0.116433		858.182	-0.0166981		858.182	-0.00773292		858.182	-0.00970233		858.182	0.0150676		858.182	0.00629666
860.11	0.149588		860.11	0.136741		860.11	-0.030011		860.11	-0.022961		860.11	-0.0249223		860.11	-0.00999829		860.11	0.0188041
862.039	0.167419		862.039	0.159867		862.039	-0.0366479		862.039	-0.0306539		862.039	-0.0322538		862.039	-0.0220558		862.039	0.027524
863.967	0.182719		863.967	0.1781		863.967	-0.0397981		863.967	-0.0345487		863.967	-0.0357533		863.967	-0.0275895		863.967	0.0251251
865.896	0.18089		865.896	0.179911		865.896	-0.0413152		865.896	-0.0364463		865.896	-0.0374047		865.896	-0.0300059		865.896	0.0123329
867.824	0.150604		867.824	0.155769		867.824	-0.0423547		867.824	-0.0375172		867.824	-0.0387579		867.824	-0.0320356		867.824	-0.00402405
869.753	0.107738		869.753	0.116946		869.753	-0.0432316		869.753	-0.0384833		869.753	-0.0399662		869.753	-0.0339011		869.753	-0.0186408
871.681	0.0734054		871.681	0.080985		871.681	-0.0436835		871.681	-0.0389035		871.681	-0.0407288		871.681	-0.0348946		871.681	-0.0290658
873.61	0.0535966		873.61	0.0565253		873.61	-0.0435923		873.61	-0.0389371		873.61	-0.0410524		873.61	-0.0354496		873.61	-0.0347646
875.538	0.0429433		875.538	0.0421962		875.538	-0.0434403		875.538	-0.0393068		875.538	-0.041174		875.538	-0.0357722		875.538	-0.0379981
877.467	0.0385059		877.467	0.0344345		877.467	-0.0433425		877.467	-0.0394275		877.467	-0.0411621		877.467	-0.0358367		877.467	-0.0397067
879.395	0.0386357		879.395	0.0302944		879.395	-0.0429822		879.395	-0.038992		879.395	-0.040934		879.395	-0.0356777		879.395	-0.0403097
881.324	0.0408001		881.324	0.0289612		881.324	-0.0421057		881.324	-0.038006		881.324	-0.0401422		881.324	-0.0345307		881.324	-0.0398007
883.252	0.0389186		883.252	0.0289477		883.252	-0.0412012		883.252	-0.0367469		883.252	-0.0387791		883.252	-0.0328015		883.252	-0.0384395
885.181	0.0355463		885.181	0.0306539		885.181	-0.0398754		885.181	-0.0346833		885.181	-0.0371491		885.181	-0.0304116		885.181	-0.0355548
887.109	0.0359803		887.109	0.0347708		887.109	-0.0378106		887.109	-0.0319862		887.109	-0.0349737		887.109	-0.0269693		887.109	-0.0306108
889.038	0.0432011		889.038	0.0435172		889.038	-0.0348991		889.038	-0.0284403		889.038	-0.0319039		889.038	-0.0216407		889.038	-0.0200993
890.966	0.059782		890.966	0.0613721		890.966	-0.0297028		890.966	-0.0225179		890.966	-0.0267657		890.966	-0.0125636		890.966	-0.00538793
892.895	0.0901323		892.895	0.0934302		892.895	-0.020733		892.895	-0.012162		892.895	-0.0177607		892.895	0.00273319		892.895	0.00173169
894.823	0.113735		894.823	0.118514		894.823	-0.00541751		894.823	0.00494159		894.823	-0.00282439		894.823	0.0284006		894.823	-0.00141896
896.752	0.0977145		896.752	0.103622		896.752	0.0193192		896.752	0.031211		896.752	0.0220038		896.752	0.0703978		896.752	-0.00607224
898.68	0.0640634		898.68	0.0694431		898.68	0.0432673		898.68	0.0565012		898.68	0.0512295		898.68	0.117675		898.68	-0.0151552
900.609	0.0443163		900.609	0.0477492		900.609	0.0422478		900.609	0.0572643		900.609	0.0593671		900.609	0.128858		900.609	-0.0272772
902.537	0.0367265		902.537	0.0379517		902.537	0.0214553		902.537	0.0368578		902.537	0.0415069		902.537	0.0985994		902.537	-0.0350634
904.466	0.0345109		904.466	0.0345071		904.466	0.00921155		904.466	0.0233206		904.466	0.0277007		904.466	0.0760327		904.466	-0.0375556
906.394	0.0350179		906.394	0.0340975		906.394	0.00524945		906.394	0.0185665		906.394	0.0200101		906.394	0.063798		906.394	-0.0381483
908.323	0.0366618		908.323	0.0345913		908.323	-0.0078315		908.323	0.00489913		908.323	0.000934955		908.323	0.0332269		908.323	-0.0383604
910.251	0.0376869		910.251	0.0355766		910.251	-0.025213		910.251	-0.0145221		910.251	-0.019973		910.251	-0.000785758		910.251	-0.0382697
912.18	0.0391819		912.18	0.0375755		912.18	-0.0351878		912.18	-0.0272341		912.18	-0.031117		912.18	-0.0190104		912.18	-0.0373591
914.108	0.0397455		914.108	0.0389288		914.108	-0.0394509		914.108	-0.0332076		914.108	-0.0358362		914.108	-0.0267451		914.108	-0.0361817
916.037	0.0403286		916.037	0.0402789		916.037	-0.0415368		916.037	-0.0357055		916.037	-0.0379928		916.037	-0.0300697		916.037	-0.0338682
917.965	0.0433512		917.965	0.0434151		917.965	-0.0423556		917.965	-0.0370522		917.965	-0.0390484		917.965	-0.0317676		917.965	-0.0301538
919.894	0.0488596		919.894	0.0486327		919.894	-0.0424343		919.894	-0.0380353		919.894	-0.0394877		919.894	-0.032639		919.894	-0.0233706
921.822	0.05651		921.822	0.0560086		921.822	-0.0422917		921.822	-0.0379525		921.822	-0.0393281		921.822	-0.0329802		921.822	-0.0141583
923.751	0.068393		923.751	0.0675504		923.751	-0.0417582		923.751	-0.0369381		923.751	-0.0385202		923.751	-0.0320304		923.751	-0.00709999
925.679	0.0845776		925.679	0.0831139		925.679	-0.0414158		925.679	-0.0363912		925.679	-0.0376859		925.679	-0.0308134		925.679	-0.00694477
927.608	0.103519		927.608	0.102048		927.608	-0.041265		927.608	-0.0362264		927.608	-0.0369838		927.608	-0.0299611		927.608	-0.0103802
929.536	0.113762		929.536	0.114763		929.536	-0.0411561		929.536	-0.0359638		929.536	-0.0365366		929.536	-0.0292657		929.536	-0.0136274
931.465	0.111339		931.465	0.116335		931.465	-0.0404548		931.465	-0.0348248		931.465	-0.0351248		931.465	-0.0271753		931.465	-0.0153461
933.393	0.105015		933.393	0.111919		933.393	-0.0387468		933.393	-0.0325497		933.393	-0.0319501		933.393	-0.022068		933.393	-0.0140236
935.322	0.0950456		935.322	0.100514		935.322	-0.0351533		935.322	-0.028391		935.322	-0.0272312		935.322	-0.0146959		935.322	-0.0101141
937.25	0.0785842		937.25	0.0816789		937.25	-0.0318818		937.25	-0.0249534		937.25	-0.0260837		937.25	-0.0127547		937.25	-0.0111517
939.179	0.0638923		939.179	0.0653559		939.179	-0.0326345		939.179	-0.0260105		939.179	-0.0301633		939.179	-0.0192068		939.179	-0.0201662
941.107	0.0558705		941.107	0.0566627		941.107	-0.0365863		941.107	-0.0306248		941.107	-0.0347725		941.107	-0.0265459		941.107	-0.0294274
943.036	0.0534027		943.036	0.053391		943.036	-0.0398301		943.036	-0.0345959		943.036	-0.0373963		943.036	-0.0304165		943.036	-0.0341211
944.964	0.0530977		944.964	0.0522888		944.964	-0.0415568		944.964	-0.0366907		944.964	-0.03867		944.964	-0.0322117		944.964	-0.0360674
946.893	0.0538276		946.893	0.0524921		946.893	-0.0421052		946.893	-0.0373047		946.893	-0.0387908		946.893	-0.0327957		946.893	-0.0363595
948.821	0.0548435		948.821	0.0528903		948.821	-0.0420719		948.821	-0.0372455		948.821	-0.0385164		948.821	-0.032624		948.821	-0.0363117
950.75	0.0571967		950.75	0.0544598		950.75	-0.041843		950.75	-0.0369848		950.75	-0.0381436		950.75	-0.0320388		950.75	-0.0356035
952.678	0.0605871		952.678	0.0571383		952.678	-0.0414857		952.678	-0.0365725		952.678	-0.0375218		952.678	-0.0312198		952.678	-0.03471
954.607	0.064884		954.607	0.0600285		954.607	-0.0411016		954.607	-0.0360498		954.607	-0.0369155		954.607	-0.0304049		954.607	-0.0335553
956.535	0.0697575		956.535	0.0623288		956.535	-0.0407689		956.535	-0.0352305		956.535	-0.0362244		956.535	-0.0292632		956.535	-0.0324974
958.464	0.0757544		958.464	0.0644598		958.464	-0.0400865		958.464	-0.0342706		958.464	-0.0353668		958.464	-0.0276438		958.464	-0.0307444
960.392	0.0814816		960.392	0.0669551		960.392	-0.0394231		960.392	-0.0336082		960.392	-0.0345951		960.392	-0.0262499		960.392	-0.0280611
962.321	0.0837014		962.321	0.0702575		962.321	-0.038881		962.321	-0.032881		962.321	-0.0336941		962.321	-0.0244844		962.321	-0.0244992
964.249	0.0826061		964.249	0.0737116		964.249	-0.0379557		964.249	-0.0314921		964.249	-0.0321408		964.249	-0.0219887		964.249	-0.0230536
966.178	0.0834813		966.178	0.0782616		966.178	-0.0367197		966.178	-0.0295512		966.178	-0.0300787		966.178	-0.0188025		966.178	-0.024418
968.106	0.0868126		968.106	0.0834874		968.106	-0.0347762		968.106	-0.0271087		968.106	-0.0273205		968.106	-0.013951		968.106	-0.0251313
970.035	0.0927325		970.035	0.0903276		970.035	-0.0318948		970.035	-0.0237374		970.035	-0.0228628		970.035	-0.00620598		970.035	-0.0237143
971.963	0.101425		971.963	0.0993458		971.963	-0.0279634		971.963	-0.0190749		971.963	-0.0159052		971.963	0.00563999		971.963	-0.021131
973.892	0.113937		973.892	0.111301		973.892	-0.0213373		973.892	-0.0114437		973.892	-0.00423751		973.892	0.0248967		973.892	-0.0171061
975.82	0.130085		975.82	0.12666		975.82	-0.0104976		975.82	0.000268833		975.82	0.00991056		975.82	0.0482897		975.82	-0.0114064
977.749	0.151942		977.749	0.147064		977.749	0.00124923		977.749	0.012962		977.749	0.0121843		977.749	0.0520325		977.749	-0.00292205
979.677	0.177808		979.677	0.169317		979.677	0.000703674		979.677	0.0136573		979.677	-0.00168108		979.677	0.0285338		979.677	0.00693742
981.606	0.199013		981.606	0.185913		981.606	-0.0121412		981.606	0.00060462		981.606	-0.0147296		981.606	0.00633223		981.606	0.0118343
983.534	0.203472		983.534	0.1896		983.534	-0.0226502		983.534	-0.0117544		983.534	-0.020072		983.534	-0.00289318		983.534	0.00811776
985.463	0.195576		985.463	0.186513		985.463	-0.0265835		985.463	-0.0167958		985.463	-0.0205453		985.463	-0.00415292		985.463	0.00355989
987.391	0.191803		987.391	0.187012		987.391	-0.0270974		987.391	-0.0172172		987.391	-0.0192259		987.391	-0.00188243		987.391	0.00421737
989.32	0.200439		989.32	0.19647		989.32	-0.0257071		989.32	-0.0150677		989.32	-0.0162819		989.32	0.00315202		989.32	0.0106007
991.248	0.215861		991.248	0.211067		991.248	-0.0227425		991.248	-0.0111453		991.248	-0.0120365		991.248	0.0104549		991.248	0.0217644
993.177	0.232078		993.177	0.226466		993.177	-0.0184741		993.177	-0.00570607		993.177	-0.00651458		993.177	0.0201418		993.177	0.0369415
995.105	0.241841		995.105	0.236888		995.105	-0.0126213		995.105	0.00151737		995.105	0.000843218		995.105	0.033322		995.105	0.0496229
997.034	0.239364		997.034	0.237455		997.034	-0.00430041		997.034	0.0113794		997.034	0.0110717		997.034	0.0517672		997.034	0.0490467
998.962	0.219988		998.962	0.222671		998.962	0.00734795		998.962	0.0246708		998.962	0.0250554		998.962	0.0771514		998.962	0.03248
1000.89	0.187879		1000.89	0.193214		1000.89	0.0240539		1000.89	0.0433146		1000.89	0.0450562		1000.89	0.113027		1000.89	0.0114115
1002.82	0.149557		1002.82	0.154487		1002.82	0.048149		1002.82	0.0688022		1002.82	0.0734354		1002.82	0.163214		1002.82	-0.00573812
1004.75	0.116226		1004.75	0.11919		1004.75	0.0820738		1004.75	0.102811		1004.75	0.111801		1004.75	0.228121		1004.75	-0.017071
1006.68	0.0947268		1006.68	0.0955813		1006.68	0.118066		1006.68	0.13798		1006.68	0.144956		1006.68	0.279425		1006.68	-0.0236472
1008.61	0.0848495		1008.61	0.0837723		1008.61	0.127684		1008.61	0.147507		1008.61	0.138797		1008.61	0.26058		1008.61	-0.0265232
1010.53	0.0828192		1010.53	0.0801173		1010.53	0.0938255		1010.53	0.113763		1010.53	0.0915764		1010.53	0.17756		1010.53	-0.027186
1012.46	0.0874729		1012.46	0.0825206		1012.46	0.0463648		1012.46	0.0646769		1012.46	0.0431846		1012.46	0.0985169		1012.46	-0.0263619
1014.39	0.0976533		1014.39	0.0896033		1014.39	0.0129145		1014.39	0.0279848		1014.39	0.0130809		1014.39	0.0496224		1014.39	-0.0245852
1016.32	0.112698		1016.32	0.100608		1016.32	-0.0047186		1016.32	0.00723012		1016.32	-0.00212455		1016.32	0.0243295		1016.32	-0.0212645
1018.25	0.131013		1018.25	0.11398		1018.25	-0.0130462		1018.25	-0.00302916		1018.25	-0.00926549		1018.25	0.0123006		1018.25	-0.0162533
1020.18	0.151886		1020.18	0.129361		1020.18	-0.0158646		1020.18	-0.00665818		1020.18	-0.0117695		1020.18	0.00833867		1020.18	-0.00932929
1022.1	0.169991		1022.1	0.146253		1022.1	-0.0142606		1022.1	-0.00514193		1022.1	-0.0104467		1022.1	0.010869		1022.1	-0.00264935
1024.03	0.180153		1024.03	0.162426		1024.03	-0.0086945		1024.03	0.000915895		1024.03	-0.00517179		1024.03	0.0195651		1024.03	0.0023786
1025.96	0.175498		1025.96	0.167074		1025.96	-0.0012123		1025.96	0.00923534		1025.96	0.00243547		1025.96	0.0322833		1025.96	0.00585662
1027.89	0.154483		1027.89	0.153328		1027.89	0.00336554		1027.89	0.0144281		1027.89	0.00857983		1027.89	0.0430266		1027.89	0.00547095
1029.82	0.12987		1029.82	0.130991		1029.82	0.000459315		1029.82	0.0114574		1029.82	0.00822533		1029.82	0.043251		1029.82	-0.00060904
1031.75	0.113657		1031.75	0.11401		1031.75	-0.00654229		1031.75	0.00380818		1031.75	0.00269715		1031.75	0.0346357		1031.75	-0.00775407
1033.67	0.102579		1033.67	0.10261		1033.67	-0.0119722		1033.67	-0.00230138		1033.67	-0.00281089		1033.67	0.0255257		1033.67	-0.0134446
1035.6	0.0982187		1035.6	0.097934		1035.6	-0.0144872		1035.6	-0.00499665		1035.6	-0.00570352		1035.6	0.0207511		1035.6	-0.016053
1037.53	0.103374		1037.53	0.102231		1037.53	-0.014106		1037.53	-0.00409594		1037.53	-0.00553272		1037.53	0.0211003		1037.53	-0.0149365
1039.46	0.118389		1039.46	0.115353		1039.46	-0.00980937		1039.46	0.000925956		1039.46	-0.00128324		1039.46	0.0282698		1039.46	-0.0103181
1041.39	0.141592		1041.39	0.135333		1041.39	-0.000214424		1041.39	0.0114962		1041.39	0.00848241		1041.39	0.0453048		1041.39	-0.00309957
1043.32	0.166853		1043.32	0.156022		1043.32	0.0169392		1043.32	0.0294282		1043.32	0.0259377		1043.32	0.0752006		1043.32	0.00684764
1045.25	0.181138		1045.25	0.166052		1045.25	0.0386415		1045.25	0.0514493		1045.25	0.0474448		1045.25	0.111793		1045.25	0.0173879
1047.17	0.175408		1047.17	0.159796		1047.17	0.0508402		1047.17	0.0637988		1047.17	0.0597058		1047.17	0.13243		1047.17	0.0264324
1049.1	0.153012		1049.1	0.141568		1049.1	0.040899		1049.1	0.0542467		1049.1	0.0507907		1049.1	0.116674		1049.1	0.0297246
1051.03	0.13399		1051.03	0.128206		1051.03	0.0183596		1051.03	0.0310063		1051.03	0.0292564		1051.03	0.0801984		1051.03	0.0254936
1052.96	0.122523		1052.96	0.121298		1052.96	-0.000506721		1052.96	0.0102769		1052.96	0.0103831		1052.96	0.0487574		1052.96	0.0156157
1054.89	0.111234		1054.89	0.112651		1054.89	-0.0113674		1054.89	-0.00232181		1054.89	-0.00108197		1054.89	0.0294401		1054.89	0.00680082
1056.82	0.0984347		1056.82	0.100816		1056.82	-0.016955		1056.82	-0.00882994		1056.82	-0.00732573		1056.82	0.0190117		1056.82	0.00228593
1058.75	0.0880353		1058.75	0.0907262		1058.75	-0.0196548		1058.75	-0.0117366		1058.75	-0.0103475		1058.75	0.0140601		1058.75	0.000332893
1060.67	0.0817032		1060.67	0.0849065		1060.67	-0.0207902		1060.67	-0.0128555		1060.67	-0.0116219		1060.67	0.0120605		1060.67	-0.000966967
1062.6	0.0805719		1062.6	0.084123		1062.6	-0.0201993		1062.6	-0.0119841		1062.6	-0.0110433		1062.6	0.0133765		1062.6	-0.00255229
1064.53	0.0834163		1064.53	0.0872937		1064.53	-0.0177936		1064.53	-0.00909774		1064.53	-0.00847727		1064.53	0.0184212		1064.53	-0.00598672
1066.46	0.0912446		1066.46	0.0950914		1066.46	-0.0131334		1066.46	-0.0037509		1066.46	-0.00315714		1066.46	0.0283163		1066.46	-0.00741685
1068.39	0.103492		1068.39	0.106857		1068.39	-0.0049144		1068.39	0.00534594		1068.39	0.00583013		1068.39	0.0441086		1068.39	-0.00634172
1070.32	0.116602		1070.32	0.11865		1070.32	0.00460022		1070.32	0.0157393		1070.32	0.0138763		1070.32	0.0577747		1070.32	-0.00733726
1072.24	0.120829		1072.24	0.121324		1072.24	0.00476598		1072.24	0.0164902		1072.24	0.00906215		1072.24	0.0494495		1072.24	-0.012664
1074.17	0.111497		1074.17	0.112062		1074.17	-0.00738202		1074.17	0.00403446		1074.17	-0.00566571		1074.17	0.0242822		1074.17	-0.0185831
1076.1	0.0963259		1076.1	0.0984049		1076.1	-0.0195422		1076.1	-0.00945928		1076.1	-0.0168173		1076.1	0.00493271		1076.1	-0.0232797
1078.03	0.0854114		1078.03	0.0886161		1078.03	-0.0252971		1078.03	-0.0166668		1078.03	-0.0215851		1078.03	-0.00370964		1078.03	-0.0257547
1079.96	0.0790645		1079.96	0.0827747		1079.96	-0.0274105		1079.96	-0.0195091		1079.96	-0.0232269		1079.96	-0.00672849		1079.96	-0.0268873
1081.89	0.0761889		1081.89	0.080016		1081.89	-0.0278027		1081.89	-0.01974		1081.89	-0.0234386		1081.89	-0.0070435		1081.89	-0.0269845
1083.82	0.0755852		1083.82	0.0796985		1083.82	-0.0270479		1083.82	-0.0185127		1083.82	-0.0225552		1083.82	-0.00567235		1083.82	-0.0267017
1085.74	0.0769598		1085.74	0.0810532		1085.74	-0.0254592		1085.74	-0.016516		1085.74	-0.020778		1085.74	-0.00286804		1085.74	-0.0257667
1087.67	0.0791199		1087.67	0.0829186		1087.67	-0.0235588		1087.67	-0.0139948		1087.67	-0.0185676		1087.67	0.00101588		1087.67	-0.0247007
1089.6	0.0819482		1089.6	0.0855702		1089.6	-0.0210511		1089.6	-0.0107058		1089.6	-0.0156782		1089.6	0.00642614		1089.6	-0.0232011
1091.53	0.0851303		1091.53	0.0888371		1091.53	-0.0176718		1091.53	-0.00656605		1091.53	-0.011942		1091.53	0.0135276		1091.53	-0.0216214
1093.46	0.0893427		1093.46	0.0929895		1093.46	-0.0129334		1093.46	-0.000713154		1093.46	-0.00649591		1093.46	0.0237873		1093.46	-0.019638
1095.39	0.093515		1095.39	0.097289		1095.39	-0.00621454		1095.39	0.0072093		1095.39	0.00173641		1095.39	0.0387439		1095.39	-0.017647
1097.32	0.0981396		1097.32	0.102009		1097.32	0.00432247		1097.32	0.0188814		1097.32	0.0154426		1097.32	0.0628394		1097.32	-0.0153457
1099.24	0.103025		1099.24	0.106869		1099.24	0.0209421		1099.24	0.0362899		1099.24	0.0372165		1099.24	0.100663		1099.24	-0.0129594
1101.17	0.109068		1101.17	0.112634		1101.17	0.0394531		1101.17	0.0550266		1101.17	0.0597172		1101.17	0.138183		1101.17	-0.00997481
1103.1	0.116036		1103.1	0.119354		1103.1	0.0426312		1103.1	0.0575928		1103.1	0.0585811		1103.1	0.133292		1103.1	-0.00658289
1105.03	0.124562		1105.03	0.127758		1105.03	0.024542		1105.03	0.0385101		1105.03	0.0324314		1105.03	0.08682		1105.03	-0.00167025
1106.96	0.13485		1106.96	0.138138		1106.96	0.00355899		1106.96	0.0160547		1106.96	0.0077463		1106.96	0.0445084		1106.96	0.00494387
1108.89	0.1486		1108.89	0.152176		1108.89	-0.00839079		1108.89	0.00296736		1108.89	-0.00481374		1108.89	0.0230583		1108.89	0.0145284
1110.82	0.166232		1110.82	0.169945		1110.82	-0.0132148		1110.82	-0.00204462		1110.82	-0.00950113		1110.82	0.0153866		1110.82	0.0272594
1112.74	0.186775		1112.74	0.190822		1112.74	-0.0142611		1112.74	-0.00274751		1112.74	-0.0101878		1112.74	0.0146186		1112.74	0.0412116
1114.67	0.201589		1114.67	0.204959		1114.67	-0.013308		1114.67	-0.00126923		1114.67	-0.00878127		1114.67	0.0172966		1114.67	0.0461447
1116.6	0.20014		1116.6	0.200266		1116.6	-0.0112247		1116.6	0.00162358		1116.6	-0.00605218		1116.6	0.0224968		1116.6	0.034974
1118.53	0.182096		1118.53	0.178256		1118.53	-0.00770688		1118.53	0.00604779		1118.53	-0.00169672		1118.53	0.0308178		1118.53	0.0166524
1120.46	0.163909		1120.46	0.157656		1120.46	-0.00197747		1120.46	0.0127758		1120.46	0.00574591		1120.46	0.0445878		1120.46	0.00373548
1122.39	0.154273		1122.39	0.148326		1122.39	0.00581978		1122.39	0.0218365		1122.39	0.0168088		1122.39	0.0645556		1122.39	-0.0021508
1124.32	0.154041		1124.32	0.148872		1124.32	0.0144495		1124.32	0.0315435		1124.32	0.0277709		1124.32	0.0839629		1124.32	-0.00323963
1126.24	0.159296		1126.24	0.154125		1126.24	0.0184318		1126.24	0.0362866		1126.24	0.0294268		1126.24	0.0864686		1126.24	-0.00209923
1128.17	0.167591		1128.17	0.162193		1128.17	0.0163096		1128.17	0.0345093		1128.17	0.0226036		1128.17	0.0743156		1128.17	0.000343736
1130.1	0.176852		1130.1	0.171377		1130.1	0.0138138		1130.1	0.0320344		1130.1	0.0176439		1130.1	0.0660659		1130.1	0.00324118
1132.03	0.188026		1132.03	0.182317		1132.03	0.0149848		1132.03	0.0338795		1132.03	0.0184241		1132.03	0.0682768		1132.03	0.0071361
1133.96	0.200946		1133.96	0.194442		1133.96	0.0194926		1133.96	0.0395488		1133.96	0.0230725		1133.96	0.0778376		1133.96	0.011617
1135.89	0.216105		1135.89	0.208109		1135.89	0.0269588		1135.89	0.0485018		1135.89	0.0311149		1135.89	0.0935851		1135.89	0.0169308
1137.81	0.232164		1137.81	0.222404		1137.81	0.0373094		1137.81	0.0603932		1137.81	0.0424642		1137.81	0.1157		1137.81	0.0231083
1139.74	0.25035		1139.74	0.238171		1139.74	0.0513945		1139.74	0.076089		1139.74	0.0581189		1139.74	0.145741		1139.74	0.0310837
1141.67	0.270884		1141.67	0.255259		1141.67	0.0700935		1141.67	0.0960142		1141.67	0.0792401		1141.67	0.185445		1141.67	0.0406899
1143.6	0.296061		1143.6	0.275205		1143.6	0.094993		1143.6	0.121443		1143.6	0.107592		1143.6	0.238577		1143.6	0.0526163
1145.53	0.325246		1145.53	0.297383		1145.53	0.126471		1145.53	0.152101		1145.53	0.144156		1145.53	0.306762		1145.53	0.0657032
1147.46	0.358595		1147.46	0.322534		1147.46	0.164257		1147.46	0.187609		1147.46	0.189216		1147.46	0.388663		1147.46	0.0772373
1149.38	0.389363		1149.38	0.345548		1149.38	0.20477		1149.38	0.224468		1149.38	0.23817		1149.38	0.472605		1149.38	0.0829647
1151.31	0.410089		1151.31	0.361584		1151.31	0.236191		1151.31	0.252753		1151.31	0.276118		1151.31	0.526354		1151.31	0.0833136
1153.24	0.416954		1153.24	0.368077		1153.24	0.236972		1153.24	0.253024		1153.24	0.275745		1153.24	0.502264		1153.24	0.0808409
1155.17	0.419353		1155.17	0.370655		1155.17	0.203615		1155.17	0.220708		1155.17	0.234398		1155.17	0.415762		1155.17	0.0801194
1157.1	0.42089		1157.1	0.371665		1157.1	0.159894		1157.1	0.177013		1157.1	0.183965		1157.1	0.328533		1157.1	0.0831851
1159.03	0.423599		1159.03	0.374664		1159.03	0.13126		1159.03	0.147223		1159.03	0.153909		1159.03	0.280928		1159.03	0.0903453
1160.96	0.4226		1160.96	0.376278		1160.96	0.122543		1160.96	0.136958		1160.96	0.146848		1160.96	0.271384		1160.96	0.0989732
1162.88	0.417022		1162.88	0.373503		1162.88	0.124575		1162.88	0.137998		1162.88	0.150428		1162.88	0.277915		1162.88	0.106641
1164.81	0.40495		1164.81	0.36386		1164.81	0.124907		1164.81	0.13817		1164.81	0.150701		1164.81	0.276656		1164.81	0.110658
1166.74	0.392717		1166.74	0.35307		1166.74	0.119093		1166.74	0.132473		1166.74	0.143352		1166.74	0.262051		1166.74	0.112461
1168.67	0.384534		1168.67	0.346444		1168.67	0.109237		1168.67	0.122624		1168.67	0.131946		1168.67	0.241134		1168.67	0.111548
1170.6	0.378908		1170.6	0.343646		1170.6	0.0999404		1170.6	0.112933		1170.6	0.12164		1170.6	0.223022		1170.6	0.10722
1172.53	0.35607		1172.53	0.326097		1172.53	0.0926246		1172.53	0.105078		1172.53	0.113457		1172.53	0.208853		1172.53	0.0978812
1174.46	0.312544		1174.46	0.286254		1174.46	0.0868898		1174.46	0.0988731		1174.46	0.106919		1174.46	0.197215		1174.46	0.0854312
1176.38	0.26991		1176.38	0.243634		1176.38	0.0813255		1176.38	0.0927577		1176.38	0.100509		1176.38	0.185648		1176.38	0.0709036
1178.31	0.244294		1178.31	0.216589		1178.31	0.0751875		1178.31	0.0859536		1178.31	0.0929271		1178.31	0.172239		1178.31	0.0564797
1180.24	0.232125		1180.24	0.204605		1180.24	0.0663158		1180.24	0.0768815		1180.24	0.0822374		1180.24	0.154273		1180.24	0.0442291
1182.17	0.22799		1182.17	0.202393		1182.17	0.054875		1182.17	0.0656579		1182.17	0.0686061		1182.17	0.132688		1182.17	0.0367494
1184.1	0.225126		1184.1	0.202192		1184.1	0.0426334		1184.1	0.0535421		1184.1	0.0540884		1184.1	0.110528		1184.1	0.0334743
1186.03	0.220198		1186.03	0.198073		1186.03	0.0316997		1186.03	0.042651		1186.03	0.0415352		1186.03	0.0913801		1186.03	0.0335759
1187.95	0.212291		1187.95	0.188174		1187.95	0.0234083		1187.95	0.0343031		1187.95	0.0319332		1187.95	0.0768346		1187.95	0.0367931
1189.88	0.203072		1189.88	0.174998		1189.88	0.0182438		1189.88	0.0290122		1189.88	0.0256426		1189.88	0.0674016		1189.88	0.0442365
1191.81	0.195088		1191.81	0.163303		1191.81	0.0151923		1191.81	0.0258775		1191.81	0.0218828		1191.81	0.0615788		1191.81	0.0559075
1193.74	0.193502		1193.74	0.159778		1193.74	0.0134224		1193.74	0.0243717		1193.74	0.0198176		1193.74	0.0583212		1193.74	0.0699817
1195.67	0.198938		1195.67	0.165804		1195.67	0.0126382		1195.67	0.0242193		1195.67	0.0190891		1195.67	0.0571484		1195.67	0.080441
1197.6	0.211854		1197.6	0.181608		1197.6	0.0132242		1197.6	0.0253238		1197.6	0.019873		1197.6	0.0582778		1197.6	0.0853912
1199.53	0.230169		1199.53	0.206079		1199.53	0.0150575		1199.53	0.0279333		1199.53	0.0221549		1199.53	0.0621379		1199.53	0.0810863
1201.45	0.251094		1201.45	0.236687		1201.45	0.0184575		1201.45	0.032592		1201.45	0.026455		1201.45	0.0693378		1201.45	0.0657295
1203.38	0.267595		1203.38	0.264661		1203.38	0.0240884		1203.38	0.0393523		1203.38	0.0328513		1203.38	0.0800628		1203.38	0.0497155
1205.31	0.275646		1205.31	0.28203		1205.31	0.032694		1205.31	0.0490966		1205.31	0.0422517		1205.31	0.0956662		1205.31	0.0449651
1207.24	0.276163		1207.24	0.286288		1207.24	0.0441815		1207.24	0.0616654		1207.24	0.054706		1207.24	0.115955		1207.24	0.0507853
1209.17	0.272531		1209.17	0.280867		1209.17	0.0567996		1209.17	0.0750626		1209.17	0.0679947		1209.17	0.136769		1209.17	0.0581163
1211.1	0.261659		1211.1	0.267002		1211.1	0.0649959		1211.1	0.0835251		1211.1	0.0758355		1211.1	0.148597		1211.1	0.0549933
1213.03	0.239547		1213.03	0.242712		1213.03	0.064792		1213.03	0.0834999		1213.03	0.0775866		1213.03	0.151938		1213.03	0.0400542
1214.95	0.207573		1214.95	0.206172		1214.95	0.0643836		1214.95	0.0834224		1214.95	0.0855871		1214.95	0.166194		1214.95	0.0207377
1216.88	0.176976		1216.88	0.165367		1216.88	0.0776103		1216.88	0.0969975		1216.88	0.109802		1216.88	0.205424		1216.88	0.005181
1218.81	0.149227		1218.81	0.126636		1218.81	0.104298		1218.81	0.123713		1218.81	0.143116		1218.81	0.256952		1218.81	-0.00524604
1220.74	0.130562		1220.74	0.10017		1220.74	0.131159		1220.74	0.150366		1220.74	0.169471		1220.74	0.2951		1220.74	-0.0105773
1222.67	0.122434		1222.67	0.0869073		1222.67	0.142766		1222.67	0.161551		1222.67	0.174399		1222.67	0.300264		1222.67	-0.0121209
1224.6	0.11933		1224.6	0.0823606		1224.6	0.135915		1224.6	0.154388		1224.6	0.160394		1224.6	0.279086		1224.6	-0.0110211
1226.53	0.115589		1226.53	0.0833994		1226.53	0.12064		1226.53	0.138951		1226.53	0.143161		1226.53	0.253657		1226.53	-0.00768415
1228.45	0.112923		1228.45	0.0895856		1228.45	0.108987		1228.45	0.126935		1228.45	0.129007		1228.45	0.230563		1228.45	-0.00171101
1230.38	0.115237		1230.38	0.100493		1230.38	0.0942634		1230.38	0.111615		1230.38	0.103468		1230.38	0.188666		1230.38	0.00691459
1232.31	0.126067		1232.31	0.117085		1232.31	0.0681277		1232.31	0.0849801		1232.31	0.069895		1232.31	0.136002		1232.31	0.0191598
1234.24	0.144265		1234.24	0.138945		1234.24	0.0420787		1234.24	0.0580069		1234.24	0.0448965		1234.24	0.0974806		1234.24	0.0351811
1236.17	0.164495		1236.17	0.161712		1236.17	0.0269796		1236.17	0.0416576		1236.17	0.0335104		1236.17	0.0798368		1236.17	0.0542468
1238.1	0.175652		1238.1	0.175322		1238.1	0.0227898		1238.1	0.0369168		1238.1	0.0334245		1238.1	0.0798474		1238.1	0.0717292
1240.03	0.174553		1240.03	0.176082		1240.03	0.0282014		1240.03	0.0426694		1240.03	0.0434843		1240.03	0.0962667		1240.03	0.0804624
1241.95	0.169971		1241.95	0.171691		1241.95	0.0423207		1241.95	0.0575485		1241.95	0.0625882		1241.95	0.127069		1241.95	0.0737022
1243.88	0.172865		1243.88	0.172665		1243.88	0.0631982		1243.88	0.0795205		1243.88	0.0867905		1243.88	0.165396		1243.88	0.0586458
1245.81	0.182848		1245.81	0.179928		1245.81	0.0833054		1245.81	0.100258		1245.81	0.104756		1245.81	0.192421		1245.81	0.0488686
1247.74	0.195969		1247.74	0.190384		1247.74	0.0915516		1247.74	0.108154		1247.74	0.104585		1247.74	0.189191		1247.74	0.0482045
1249.67	0.212038		1249.67	0.203505		1249.67	0.0820817		1249.67	0.0973581		1249.67	0.0863967		1249.67	0.158265		1249.67	0.0545477
1251.6	0.237793		1251.6	0.225927		1251.6	0.0619751		1251.6	0.0753517		1251.6	0.0624134		1251.6	0.120309		1251.6	0.0675585
1253.52	0.268854		1253.52	0.254701		1253.52	0.0413938		1253.52	0.0531828		1253.52	0.0418477		1253.52	0.0891347		1253.52	0.0801884
1255.45	0.288285		1255.45	0.273706		1255.45	0.0263232		1255.45	0.037114		1255.45	0.0282299		1255.45	0.0689161		1255.45	0.0857044
1257.38	0.284763		1257.38	0.272431		1257.38	0.0173224		1257.38	0.0276378		1257.38	0.0208814		1257.38	0.0579644		1257.38	0.0822188
1259.31	0.269162		1259.31	0.260386		1259.31	0.0132709		1259.31	0.0234092		1259.31	0.0180721		1259.31	0.0539319		1259.31	0.0711195
1261.24	0.253684		1261.24	0.249199		1261.24	0.0112082		1261.24	0.0213942		1261.24	0.0172039		1261.24	0.0526277		1261.24	0.0517625
1263.17	0.246804		1263.17	0.245492		1263.17	0.00847798		1263.17	0.0188621		1263.17	0.0167718		1263.17	0.0516952		1263.17	0.0317085
1265.1	0.247348		1265.1	0.246557		1265.1	0.00607618		1265.1	0.0165384		1265.1	0.0191978		1265.1	0.055209		1265.1	0.0188767
1267.02	0.252494		1267.02	0.249044		1267.02	0.00850562		1267.02	0.0189477		1267.02	0.0274743		1267.02	0.0674034		1267.02	0.0146233
1268.95	0.25375		1268.95	0.245926		1268.95	0.0151547		1268.95	0.0257007		1268.95	0.0335295		1268.95	0.0756209		1268.95	0.0144148
1270.88	0.245273		1270.88	0.232955		1270.88	0.0165979		1270.88	0.0268629		1270.88	0.0243507		1270.88	0.0610641		1270.88	0.0147989
1272.81	0.22731		1272.81	0.210659		1272.81	0.00521112		1272.81	0.014266		1272.81	0.00427207		1272.81	0.0314443		1272.81	0.0143262
1274.74	0.209782		1274.74	0.189709		1274.74	-0.0104201		1274.74	-0.00281184		1274.74	-0.0114776		1274.74	0.00843102		1274.74	0.0153522
1276.67	0.198083		1276.67	0.17821		1276.67	-0.0211195		1276.67	-0.0146476		1276.67	-0.0197678		1276.67	-0.00389334		1276.67	0.019557
1278.59	0.195033		1278.59	0.178892		1278.59	-0.0263881		1278.59	-0.0205225		1278.59	-0.0233274		1278.59	-0.0094787		1278.59	0.0278594
1280.52	0.198512		1280.52	0.187584		1280.52	-0.0286927		1280.52	-0.0229167		1280.52	-0.0244274		1280.52	-0.0113206		1280.52	0.0393305
1282.45	0.20578		1282.45	0.199171		1282.45	-0.0292425		1282.45	-0.0231446		1282.45	-0.0239696		1282.45	-0.0105223		1282.45	0.0527408
1284.38	0.210904		1284.38	0.20796		1284.38	-0.0284261		1284.38	-0.0219635		1284.38	-0.0222472		1284.38	-0.00746518		1284.38	0.0663484
1286.31	0.211199		1286.31	0.211898		1286.31	-0.0259368		1286.31	-0.0190096		1286.31	-0.0185258		1286.31	-0.00101004		1286.31	0.0787492
1288.24	0.20248		1288.24	0.20749		1288.24	-0.0210589		1288.24	-0.0134041		1288.24	-0.0118352		1288.24	0.0104479		1288.24	0.08559
1290.16	0.183651		1290.16	0.193064		1290.16	-0.0127791		1290.16	-0.00380257		1290.16	-0.000632863		1290.16	0.0292019		1290.16	0.0824036
1292.09	0.155698		1292.09	0.167448		1292.09	0.000304542		1292.09	0.0107787		1292.09	0.015963		1292.09	0.05642		1292.09	0.0664666
1294.02	0.126732		1294.02	0.137254		1294.02	0.0177299		1294.02	0.0293331		1294.02	0.0337961		1294.02	0.0848677		1294.02	0.0427846
1295.95	0.102773		1295.95	0.1099		1295.95	0.0328348		1295.95	0.0447851		1295.95	0.0422262		1295.95	0.0976032		1295.95	0.0193161
1297.88	0.0864018		1297.88	0.089685		1297.88	0.0373891		1297.88	0.0496119		1297.88	0.039072		1297.88	0.092062		1297.88	0.00200186
1299.81	0.0759271		1299.81	0.076269		1299.81	0.0333561		1299.81	0.0460896		1299.81	0.0347529		1299.81	0.0852648		1299.81	-0.00917081
1301.74	0.0705261		1301.74	0.0683397		1301.74	0.0317058		1301.74	0.0453036		1301.74	0.0390555		1301.74	0.0928962		1301.74	-0.0156402
1303.66	0.0693024		1303.66	0.0643547		1303.66	0.0396947		1303.66	0.0547573		1303.66	0.0557383		1303.66	0.120876		1303.66	-0.0189735
1305.59	0.0742676		1305.59	0.0650184		1305.59	0.0598853		1305.59	0.0767522		1305.59	0.0856278		1305.59	0.170099		1305.59	-0.0191757
1307.52	0.0862481		1307.52	0.0707734		1307.52	0.0897339		1307.52	0.107614		1307.52	0.121657		1307.52	0.22736		1307.52	-0.0159345
1309.45	0.104669		1309.45	0.0845968		1309.45	0.115475		1309.45	0.13286		1309.45	0.141849		1309.45	0.254378		1309.45	-0.00794782
1311.38	0.122688		1311.38	0.105954		1311.38	0.114174		1311.38	0.130484		1311.38	0.124469		1311.38	0.219287		1311.38	0.00393551
1313.31	0.136086		1313.31	0.127799		1313.31	0.0825249		1313.31	0.097685		1313.31	0.0807226		1313.31	0.147873		1313.31	0.0150709
1315.24	0.137455		1315.24	0.134252		1315.24	0.0435014		1315.24	0.0568027		1315.24	0.0395862		1315.24	0.0852497		1315.24	0.0156689
1317.16	0.122534		1317.16	0.119646		1317.16	0.0143141		1317.16	0.0252644		1317.16	0.0123312		1317.16	0.0447226		1317.16	0.00592185
1319.09	0.0948379		1319.09	0.090865		1319.09	-0.00411264		1319.09	0.00466395		1319.09	-0.00422334		1319.09	0.0199559		1319.09	-0.00758232
1321.02	0.0705735		1321.02	0.0658688		1321.02	-0.0148061		1321.02	-0.00758053		1321.02	-0.014		1321.02	0.00520283		1321.02	-0.0183757
1322.95	0.0565089		1322.95	0.0510882		1322.95	-0.0209701		1322.95	-0.0146799		1322.95	-0.0198687		1322.95	-0.00346403		1322.95	-0.0249835
1324.88	0.0500613		1324.88	0.0432859		1324.88	-0.0249019		1324.88	-0.0192324		1324.88	-0.0237073		1324.88	-0.00919929		1324.88	-0.0281524
1326.81	0.0480606		1326.81	0.0390475		1326.81	-0.0273993		1326.81	-0.0221792		1326.81	-0.026217		1326.81	-0.0130367		1326.81	-0.0296124
1328.73	0.0497003		1328.73	0.0372294		1328.73	-0.0291977		1328.73	-0.0243581		1328.73	-0.028136		1328.73	-0.0159373		1328.73	-0.029899
1330.66	0.053864		1330.66	0.0363029		1330.66	-0.0303728		1330.66	-0.0258527		1330.66	-0.0294513		1330.66	-0.0179958		1330.66	-0.0293995
1332.59	0.0607156		1332.59	0.036302		1332.59	-0.0310419		1332.59	-0.0268639		1332.59	-0.0303508		1332.59	-0.0195292		1332.59	-0.0278946
1334.52	0.0684875		1334.52	0.0363677		1334.52	-0.0315797		1334.52	-0.0276727		1334.52	-0.0312179		1334.52	-0.020888		1334.52	-0.0258134
1336.45	0.0748913		1336.45	0.0369803		1336.45	-0.032254		1336.45	-0.0284262		1336.45	-0.03215		1336.45	-0.0223476		1336.45	-0.0221428
1338.38	0.0747181		1338.38	0.037954		1338.38	-0.0330653		1338.38	-0.0292743		1338.38	-0.0330875		1338.38	-0.0238574		1338.38	-0.0161838
1340.31	0.0684292		1340.31	0.0399712		1340.31	-0.0340956		1340.31	-0.0302444		1340.31	-0.0340012		1340.31	-0.0252766		1340.31	-0.00604463
1342.23	0.0614056		1342.23	0.0422463		1342.23	-0.0349654		1342.23	-0.0308605		1342.23	-0.034587		1342.23	-0.0261852		1342.23	0.00597455
1344.16	0.0581409		1344.16	0.0459973		1344.16	-0.0354417		1344.16	-0.0312318		1344.16	-0.0348361		1344.16	-0.0267967		1344.16	0.0189293
1346.09	0.0581814		1346.09	0.0511631		1346.09	-0.0355791		1346.09	-0.0312915		1346.09	-0.034584		1346.09	-0.0266993		1346.09	0.0274855
1348.02	0.0620302		1348.02	0.0580595		1348.02	-0.0353522		1348.02	-0.0308402		1348.02	-0.033723		1348.02	-0.0254416		1348.02	0.0246605
1349.95	0.068452		1349.95	0.0659913		1349.95	-0.0344364		1349.95	-0.0296283		1349.95	-0.0319066		1349.95	-0.0225219		1349.95	0.0123264
1351.88	0.0761846		1351.88	0.0742257		1351.88	-0.0323982		1351.88	-0.0271365		1351.88	-0.0284142		1351.88	-0.0171083		1351.88	0.00117905
1353.81	0.0828062		1353.81	0.0812219		1353.81	-0.0284239		1353.81	-0.0223581		1353.81	-0.0223734		1353.81	-0.00806863		1353.81	-0.00441086
1355.73	0.0904041		1355.73	0.0889236		1355.73	-0.0218661		1355.73	-0.0143154		1355.73	-0.0145004		1355.73	0.0039308		1355.73	-0.00338714
1357.66	0.0997317		1357.66	0.0983437		1357.66	-0.0104966		1357.66	-6.18568e-05		1357.66	-0.00369607		1357.66	0.0210111		1357.66	0.00344035
1359.59	0.117159		1359.59	0.115647		1359.59	0.0136147		1359.59	0.028013		1359.59	0.0213106		1359.59	0.060379		1359.59	0.016111
1361.52	0.152724		1361.52	0.149466		1361.52	0.0436588		1361.52	0.0585191		1361.52	0.0546845		1361.52	0.112272		1361.52	0.0325176
1363.45	0.208153		1363.45	0.197686		1363.45	0.0323873		1363.45	0.0428525		1363.45	0.0421295		1363.45	0.0907169		1363.45	0.0465028
1365.38	0.231209		1365.38	0.221135		1365.38	0.00167986		1365.38	0.00952851		1365.38	0.00775577		1365.38	0.0375217		1365.38	0.0484113
1367.31	0.231343		1367.31	0.229567		1367.31	-0.0126826		1367.31	-0.00566101		1367.31	-0.00857798		1367.31	0.0127919		1367.31	0.0499959
1369.23	0.210285		1369.23	0.212984		1369.23	-0.0230098		1369.23	-0.0166243		1369.23	-0.0203963		1369.23	-0.00518266		1369.23	0.0460532
1371.16	0.175601		1371.16	0.180809		1371.16	-0.0309459		1371.16	-0.0254114		1371.16	-0.0290478		1371.16	-0.0183688		1371.16	0.0290343
1373.09	0.153269		1373.09	0.159991		1373.09	-0.0344588		1373.09	-0.0296189		1373.09	-0.0328164		1373.09	-0.024093		1373.09	0.0193423
1375.02	0.137738		1375.02	0.145268		1375.02	-0.0363045		1375.02	-0.0317694		1375.02	-0.0348255		1375.02	-0.0271136		1375.02	0.0117385
1376.95	0.118978		1376.95	0.124781		1376.95	-0.0368928		1376.95	-0.0325044		1376.95	-0.0356871		1376.95	-0.0281348		1376.95	-0.0048508
1378.88	0.0957134		1378.88	0.0982609		1378.88	-0.0368393		1378.88	-0.0326251		1378.88	-0.036014		1378.88	-0.0283281		1378.88	-0.0187115
1380.81	0.0761776		1380.81	0.0748234		1380.81	-0.0357252		1380.81	-0.031404		1380.81	-0.0351448		1380.81	-0.0267812		1380.81	-0.0266015
1382.73	0.0671422		1382.73	0.0611761		1382.73	-0.0334338		1382.73	-0.0287514		1382.73	-0.0328643		1382.73	-0.0231428		1382.73	-0.0301323
1384.66	0.067515		1384.66	0.0560612		1384.66	-0.0295923		1384.66	-0.0244235		1384.66	-0.028978		1384.66	-0.0168266		1384.66	-0.03097
1386.59	0.0767236		1386.59	0.0609425		1386.59	-0.0247169		1386.59	-0.0192066		1386.59	-0.0242932		1386.59	-0.00921648		1386.59	-0.0287834
1388.52	0.0935218		1388.52	0.0781764		1388.52	-0.0216624		1388.52	-0.0159367		1388.52	-0.021244		1388.52	-0.00441434		1388.52	-0.0219551
1390.45	0.0961897		1390.45	0.0839379		1390.45	-0.0233375		1390.45	-0.0177578		1390.45	-0.0225112		1390.45	-0.00661445		1390.45	-0.0139034
1392.38	0.0777409		1392.38	0.0682338		1392.38	-0.0271499		1392.38	-0.0218809		1392.38	-0.0259123		1392.38	-0.0121485		1392.38	-0.00926102
1394.3	0.0557813		1394.3	0.0486691		1394.3	-0.031737		1394.3	-0.0269267		1394.3	-0.0303793		1394.3	-0.0193505		1394.3	-0.0138082
1396.23	0.0414714		1396.23	0.036233		1396.23	-0.035883		1396.23	-0.0316032		1396.23	-0.0347109		1396.23	-0.025998		1396.23	-0.026038
1398.16	0.0349545		1398.16	0.0306172		1398.16	-0.0380591		1398.16	-0.0342173		1398.16	-0.0371552		1398.16	-0.0298391		1398.16	-0.0335622
1400.09	0.0314962		1400.09	0.027959		1400.09	-0.0396342		1400.09	-0.035956		1400.09	-0.0387827		1400.09	-0.0323817		1400.09	-0.0378609
1402.02	0.0303713		1402.02	0.0270347		1402.02	-0.0405303		1402.02	-0.0367983		1402.02	-0.03971		1402.02	-0.0336689		1402.02	-0.039276
1403.95	0.0299634		1403.95	0.0265096		1403.95	-0.0407603		1403.95	-0.0371419		1403.95	-0.0399733		1403.95	-0.0340683		1403.95	-0.0398285
1405.88	0.0298396		1405.88	0.0263261		1405.88	-0.0406921		1405.88	-0.0371986		1405.88	-0.0398998		1405.88	-0.0340528		1405.88	-0.0397052
1407.8	0.0300841		1407.8	0.0264072		1407.8	-0.0405288		1407.8	-0.0369284		1407.8	-0.0397459		1407.8	-0.0337159		1407.8	-0.0395648
1409.73	0.0308973		1409.73	0.0269111		1409.73	-0.040199		1409.73	-0.0365043		1409.73	-0.039474		1409.73	-0.0332375		1409.73	-0.0389043
1411.66	0.032034		1411.66	0.0280438		1411.66	-0.0395456		1411.66	-0.0358553		1411.66	-0.0387936		1411.66	-0.0323102		1411.66	-0.0383037
1413.59	0.0334788		1413.59	0.0295026		1413.59	-0.0387272		1413.59	-0.0349378		1413.59	-0.037975		1413.59	-0.031187		1413.59	-0.037412
1415.52	0.0342353		1415.52	0.0302458		1415.52	-0.0376123		1415.52	-0.0335169		1415.52	-0.0368046		1415.52	-0.0293739		1415.52	-0.0363788
1417.45	0.0348631		1417.45	0.0308096		1417.45	-0.0361138		1417.45	-0.031612		1417.45	-0.0354222		1417.45	-0.0270894		1417.45	-0.0345422
1419.38	0.0368383		1419.38	0.0325893		1419.38	-0.0321483		1419.38	-0.0268753		1419.38	-0.0317499		1419.38	-0.0212447		1419.38	-0.030021
1421.3	0.0394401		1421.3	0.0348784		1421.3	-0.0272484		1421.3	-0.0206327		1421.3	-0.0269962		1421.3	-0.0136711		1421.3	-0.0226983
1423.23	0.0435464		1423.23	0.0387755		1423.23	-0.0182301		1423.23	-0.00970175		1423.23	-0.018501		1423.23	0.0003507		1423.23	-0.00976885
1425.16	0.0525681		1425.16	0.0472684		1425.16	0.00139426		1425.16	0.0126292		1425.16	-2.56119e-05		1425.16	0.0314574		1425.16	0.0121679
1427.09	0.0673244		1427.09	0.061261		1427.09	0.0223322		1427.09	0.0349449		1427.09	0.0225115		1427.09	0.069		1427.09	0.0244404
1429.02	0.0964326		1429.02	0.0890682		1429.02	0.029133		1429.02	0.0408278		1429.02	0.0354563		1429.02	0.0888799		1429.02	0.0243401
1430.95	0.135273		1430.95	0.126548		1430.95	0.015477		1430.95	0.025498		1430.95	0.0267894		1430.95	0.07236		1430.95	0.0154535
1432.87	0.1532		1432.87	0.144676		1432.87	0.00515113		1432.87	0.014814		1432.87	0.0170654		1432.87	0.055539		1432.87	0.00563298
1434.8	0.150475		1434.8	0.142131		1434.8	0.00327186		1434.8	0.013193		1434.8	0.0125062		1434.8	0.0479658		1434.8	-0.00143594
1436.73	0.133957		1436.73	0.122166		1436.73	0.00101183		1436.73	0.0108198		1436.73	0.00590774		1436.73	0.0381385		1436.73	-0.0052629
1438.66	0.121648		1438.66	0.107202		1438.66	-0.00209755		1438.66	0.00712469		1438.66	0.00554179		1438.66	0.038598		1438.66	-0.00579857
1440.59	0.128845		1440.59	0.113474		1440.59	0.00322242		1440.59	0.0123676		1440.59	0.0155958		1440.59	0.055049		1440.59	-0.00302067
1442.52	0.146901		1442.52	0.131558		1442.52	0.0128392		1442.52	0.0223861		1442.52	0.0247754		1442.52	0.0696555		1442.52	0.00122846
1444.44	0.165676		1444.44	0.150718		1444.44	0.0152302		1444.44	0.025275		1444.44	0.0224155		1444.44	0.0659366		1444.44	0.00652852
1446.37	0.173892		1446.37	0.159448		1446.37	0.00967811		1446.37	0.0199365		1446.37	0.0142363		1446.37	0.0526695		1446.37	0.00830999
1448.3	0.162933		1448.3	0.152967		1448.3	0.00363132		1448.3	0.0137058		1448.3	0.00807232		1448.3	0.0422248		1448.3	0.00371105
1450.23	0.138299		1450.23	0.134517		1450.23	0.000747285		1450.23	0.0105145		1450.23	0.00561962		1450.23	0.0379726		1450.23	-0.0030469
1452.16	0.122233		1452.16	0.12232		1452.16	0.000327985		1452.16	0.0100906		1452.16	0.00564446		1452.16	0.0378295		1452.16	-0.00559991
1454.09	0.118687		1454.09	0.120612		1454.09	0.00120284		1454.09	0.0110869		1454.09	0.00705049		1454.09	0.0400208		1454.09	-0.00473293
1456.02	0.121142		1456.02	0.122401		1456.02	0.00368762		1456.02	0.0137199		1456.02	0.0103784		1456.02	0.0452426		1456.02	-0.0022437
1457.94	0.117982		1457.94	0.115731		1457.94	0.00425394		1457.94	0.014236		1457.94	0.0119346		1457.94	0.0471534		1457.94	-0.00259155
1459.87	0.109452		1459.87	0.105858		1459.87	-0.000206045		1459.87	0.00932585		1459.87	0.00725708		1459.87	0.0394788		1459.87	-0.00513322
1461.8	0.092911		1461.8	0.0891517		1461.8	-0.00598519		1461.8	0.00281009		1461.8	0.000805141		1461.8	0.0293063		1461.8	-0.00934323
1463.73	0.0755817		1463.73	0.0718637		1463.73	-0.0114009		1463.73	-0.00342531		1463.73	-0.00536401		1463.73	0.0195592		1463.73	-0.0133831
1465.66	0.0603242		1465.66	0.0569425		1465.66	-0.0163512		1465.66	-0.00890717		1465.66	-0.0111812		1465.66	0.0103341		1465.66	-0.0194564
1467.59	0.0542027		1467.59	0.0509213		1467.59	-0.0186817		1467.59	-0.0114382		1467.59	-0.014193		1467.59	0.00575699		1467.59	-0.0239482
1469.52	0.0514577		1469.52	0.0482117		1469.52	-0.0193746		1469.52	-0.012179		1469.52	-0.0155049		1469.52	0.00403884		1469.52	-0.0267705
1471.44	0.0507533		1471.44	0.0474067		1471.44	-0.018515		1471.44	-0.0111851		1471.44	-0.0151823		1471.44	0.00487242		1471.44	-0.0275733
1473.37	0.0518373		1473.37	0.0482595		1473.37	-0.0151191		1473.37	-0.0071937		1473.37	-0.0118962		1473.37	0.0103933		1473.37	-0.0275082
1475.3	0.0544811		1475.3	0.0502296		1475.3	-0.0119917		1475.3	-0.00334657		1475.3	-0.00833895		1475.3	0.0164741		1475.3	-0.0263745
1477.23	0.0566368		1477.23	0.0519971		1477.23	-0.007779		1477.23	0.00169942		1477.23	-0.0033125		1477.23	0.025045		1477.23	-0.0254986
1479.16	0.0582048		1479.16	0.0527122		1479.16	-0.00325324		1479.16	0.00690386		1479.16	0.00189682		1479.16	0.0341422		1479.16	-0.0249243
1481.09	0.0598695		1481.09	0.052876		1481.09	0.00324291		1481.09	0.0143988		1481.09	0.00949035		1481.09	0.0474976		1481.09	-0.0247892
1483.02	0.0634025		1483.02	0.0546398		1483.02	0.0116255		1483.02	0.0240814		1483.02	0.0195589		1483.02	0.0651507		1483.02	-0.0235813
1484.94	0.0677462		1484.94	0.0574711		1484.94	0.0216967		1484.94	0.0355635		1484.94	0.0318787		1484.94	0.0866561		1484.94	-0.021969
1486.87	0.0743758		1486.87	0.0623641		1486.87	0.0346509		1486.87	0.0500799		1486.87	0.0480826		1486.87	0.115154		1486.87	-0.0189401
1488.8	0.0822155		1488.8	0.068369		1488.8	0.0523416		1488.8	0.0694144		1488.8	0.0707481		1488.8	0.155206		1488.8	-0.0156785
1490.73	0.0937407		1490.73	0.0771898		1490.73	0.076736		1490.73	0.0950828		1490.73	0.102864		1490.73	0.210609		1490.73	-0.0104627
1492.66	0.103718		1492.66	0.0844961		1492.66	0.0989478		1492.66	0.117641		1492.66	0.132344		1492.66	0.261183		1492.66	-0.00627614
1494.59	0.113284		1494.59	0.0916349		1494.59	0.117212		1494.59	0.13518		1494.59	0.155774		1494.59	0.299097		1494.59	-0.00200795
1496.52	0.126545		1496.52	0.10147		1496.52	0.142212		1496.52	0.158529		1496.52	0.184376		1496.52	0.340407		1496.52	0.00389834
1498.44	0.141819		1498.44	0.11261		1498.44	0.158908		1498.44	0.173568		1498.44	0.196039		1498.44	0.346696		1498.44	0.0114239
1500.37	0.155509		1500.37	0.122369		1500.37	0.160027		1500.37	0.173614		1500.37	0.184067		1500.37	0.315446		1500.37	0.0184107
1502.3	0.169693		1502.3	0.132217		1502.3	0.143106		1502.3	0.156043		1502.3	0.152856		1502.3	0.259167		1502.3	0.0261033
1504.23	0.181421		1504.23	0.140035		1504.23	0.120776		1504.23	0.133647		1504.23	0.121802		1504.23	0.208548		1504.23	0.0322822
1506.16	0.200379		1506.16	0.153138		1506.16	0.083692		1506.16	0.0957674		1506.16	0.0814778		1506.16	0.146407		1506.16	0.0418236
1508.09	0.230763		1508.09	0.173247		1508.09	0.035215		1508.09	0.0454552		1508.09	0.033245		1508.09	0.0741258		1508.09	0.0558273
1510.01	0.249906		1510.01	0.185202		1510.01	0.0172416		1510.01	0.0263548		1510.01	0.0161771		1510.01	0.0489585		1510.01	0.0642853
1511.94	0.269196		1511.94	0.1979		1511.94	0.00259858		1511.94	0.0105567		1511.94	0.00210383		1511.94	0.0284401		1511.94	0.072062
1513.87	0.288017		1513.87	0.211845		1513.87	-0.00835403		1513.87	-0.00149584		1513.87	-0.00816125		1513.87	0.013217		1513.87	0.0799514
1515.8	0.299702		1515.8	0.224357		1515.8	-0.0155908		1515.8	-0.00968662		1515.8	-0.0150538		1515.8	0.00290591		1515.8	0.0859824
1517.73	0.308621		1517.73	0.242653		1517.73	-0.0222213		1517.73	-0.0172343		1517.73	-0.0211949		1517.73	-0.00635458		1517.73	0.0942862
1519.66	0.308888		1519.66	0.253045		1519.66	-0.0255646		1519.66	-0.0210112		1519.66	-0.0243559		1519.66	-0.0111812		1519.66	0.0987257
1521.59	0.305991		1521.59	0.267916		1521.59	-0.02887		1521.59	-0.024571		1521.59	-0.0269527		1521.59	-0.0153665		1521.59	0.105449
1523.51	0.295922		1523.51	0.273236		1523.51	-0.0318588		1523.51	-0.0274677		1523.51	-0.0293225		1523.51	-0.0186021		1523.51	0.10691
1525.44	0.281056		1525.44	0.26956		1525.44	-0.0333623		1525.44	-0.0289905		1525.44	-0.0304575		1525.44	-0.0198449		1525.44	0.103621
1527.37	0.250854		1527.37	0.250788		1527.37	-0.0348559		1527.37	-0.030521		1527.37	-0.031923		1527.37	-0.0213877		1527.37	0.0886123
1529.3	0.21785		1529.3	0.22559		1529.3	-0.0359517		1529.3	-0.0314534		1529.3	-0.0329703		1529.3	-0.0222668		1529.3	0.0676322
1531.23	0.187482		1531.23	0.198646		1531.23	-0.0367505		1531.23	-0.0322106		1531.23	-0.0340689		1531.23	-0.02345		1531.23	0.0466301
1533.16	0.149409		1533.16	0.162405		1533.16	-0.0376693		1533.16	-0.0333103		1533.16	-0.0354763		1533.16	-0.0255814		1533.16	0.0214257
1535.09	0.112243		1535.09	0.124057		1535.09	-0.0391657		1535.09	-0.0348855		1535.09	-0.037424		1535.09	-0.0287524		1535.09	-0.00123999
1537.01	0.0951553		1537.01	0.105398		1537.01	-0.0400951		1537.01	-0.0358366		1537.01	-0.0385264		1537.01	-0.0305877		1537.01	-0.0103592
1538.94	0.0798726		1538.94	0.0869912		1538.94	-0.0409482		1538.94	-0.0369626		1538.94	-0.0397371		1538.94	-0.0327751		1538.94	-0.0183117
1540.87	0.0602847		1540.87	0.0640324		1540.87	-0.042005		1540.87	-0.0386848		1540.87	-0.0409501		1540.87	-0.0352088		1540.87	-0.0284952
1542.8	0.0532656		1542.8	0.0557349		1542.8	-0.0429911		1542.8	-0.0399127		1542.8	-0.0419619		1542.8	-0.0367074		1542.8	-0.0317776
1544.73	0.0474498		1544.73	0.0489033		1544.73	-0.0438095		1544.73	-0.0407938		1544.73	-0.04276		1544.73	-0.0378619		1544.73	-0.0349322
1546.66	0.0437331		1546.66	0.0440236		1546.66	-0.0444767		1546.66	-0.0413683		1546.66	-0.0433145		1546.66	-0.0387487		1546.66	-0.0367899
1548.58	0.0404207		1548.58	0.0402408		1548.58	-0.0448197		1548.58	-0.0417998		1548.58	-0.0436904		1548.58	-0.0393392		1548.58	-0.0381863
1550.51	0.0374283		1550.51	0.0368512		1550.51	-0.0450824		1550.51	-0.042368		1550.51	-0.0441032		1550.51	-0.0400006		1550.51	-0.0391626
1552.44	0.03492		1552.44	0.0341779		1552.44	-0.0452371		1552.44	-0.0425931		1552.44	-0.0442695		1552.44	-0.0402122		1552.44	-0.0397904
1554.37	0.0334383		1554.37	0.032505		1554.37	-0.0450662		1554.37	-0.0424203		1554.37	-0.0440956		1554.37	-0.0401083		1554.37	-0.0396344
1556.3	0.0316999		1556.3	0.0309671		1556.3	-0.0449346		1556.3	-0.042282		1556.3	-0.0438061		1556.3	-0.0400165		1556.3	-0.0398583
1558.23	0.0312517		1558.23	0.0306833		1558.23	-0.04437		1558.23	-0.0419978		1558.23	-0.043099		1558.23	-0.0394079		1558.23	-0.0398059
1560.15	0.0295397		1560.15	0.0293348		1560.15	-0.0440683		1560.15	-0.0413078		1560.15	-0.042429		1560.15	-0.0380102		1560.15	-0.0415239
1562.08	0.0298499		1562.08	0.029491		1562.08	-0.0440592		1562.08	-0.0410811		1562.08	-0.0425588		1562.08	-0.0378098		1562.08	-0.0418646
1564.01	0.0291161		1564.01	0.0288158		1564.01	-0.0437932		1564.01	-0.0407869		1564.01	-0.0425053		1564.01	-0.0377292		1564.01	-0.0424993
1565.94	0.0283851		1565.94	0.0280905		1565.94	-0.043602		1565.94	-0.04067		1565.94	-0.0427973		1565.94	-0.0379736		1565.94	-0.0432033
1567.87	0.0270543		1567.87	0.0267832		1567.87	-0.0437901		1567.87	-0.0409764		1567.87	-0.0432041		1567.87	-0.0386027		1567.87	-0.043982
1569.8	0.0253792		1569.8	0.0249939		1569.8	-0.0444813		1569.8	-0.0417591		1569.8	-0.0439562		1569.8	-0.0400166		1569.8	-0.0448814
1571.73	0.023061		1571.73	0.0225075		1571.73	-0.0451619		1571.73	-0.0424892		1571.73	-0.0446951		1571.73	-0.0410928		1571.73	-0.0458362
1573.65	0.021816		1573.65	0.0210016		1573.65	-0.0454304		1573.65	-0.0429004		1573.65	-0.0451121		1573.65	-0.0415387		1573.65	-0.0461456
1575.58	0.0200726		1575.58	0.0190122		1575.58	-0.0456726		1575.58	-0.0432848		1575.58	-0.0452223		1575.58	-0.0419619		1575.58	-0.0465187
1577.51	0.0189419		1577.51	0.0177968		1577.51	-0.045848		1577.51	-0.043557		1577.51	-0.0453689		1577.51	-0.0423167		1577.51	-0.0470727
1579.44	0.0179018		1579.44	0.017001		1579.44	-0.0460536		1579.44	-0.0438241		1579.44	-0.0457267		1579.44	-0.0426265		1579.44	-0.0474907
1581.37	0.0174105		1581.37	0.0164984		1581.37	-0.0463526		1581.37	-0.0440441		1581.37	-0.0460602		1581.37	-0.0429247		1581.37	-0.0475462
1583.3	0.0168034		1583.3	0.0158423		1583.3	-0.0465758		1583.3	-0.0442402		1583.3	-0.0462049		1583.3	-0.0430852		1583.3	-0.0477486
1585.23	0.0165084		1585.23	0.0156638		1585.23	-0.0466624		1585.23	-0.0443625		1585.23	-0.0462708		1585.23	-0.0432778		1585.23	-0.0479051
1587.15	0.0159765		1587.15	0.0151225		1587.15	-0.0467711		1587.15	-0.0443973		1587.15	-0.046372		1587.15	-0.0434447		1587.15	-0.0481504
1589.08	0.0158201		1589.08	0.014841		1589.08	-0.0467162		1589.08	-0.0443563		1589.08	-0.0464333		1589.08	-0.0434816		1589.08	-0.0481143
1591.01	0.0152799		1591.01	0.0142694		1591.01	-0.0467926		1591.01	-0.0445159		1591.01	-0.0465109		1591.01	-0.0436367		1591.01	-0.0482018
1592.94	0.0151929		1592.94	0.0140863		1592.94	-0.0469866		1592.94	-0.044665		1592.94	-0.0465921		1592.94	-0.0438797		1592.94	-0.0481943
1594.87	0.014779		1594.87	0.0137452		1594.87	-0.0470832		1594.87	-0.0447571		1594.87	-0.0466405		1594.87	-0.0440571		1594.87	-0.0481963
1596.8	0.0147967		1596.8	0.0138425		1596.8	-0.0470259		1596.8	-0.044769		1596.8	-0.0466713		1596.8	-0.0441095		1596.8	-0.0481127
1598.72	0.0145676		1598.72	0.0136636		1598.72	-0.0470046		1598.72	-0.0447959		1598.72	-0.046753		1598.72	-0.0442489		1598.72	-0.0481197
1600.65	0.0146889		1600.65	0.0138202		1600.65	-0.0469671		1600.65	-0.0447266		1600.65	-0.0467261		1600.65	-0.0442484		1600.65	-0.0480257
1602.58	0.0144652		1602.58	0.013686		1602.58	-0.0470185		1602.58	-0.0447395		1602.58	-0.0467293		1602.58	-0.0442572		1602.58	-0.0480103
1604.51	0.014661		1604.51	0.0140083		1604.51	-0.0470468		1604.51	-0.0446933		1604.51	-0.0467908		1604.51	-0.0443278		1604.51	-0.0479165
1606.44	0.0144553		1606.44	0.0139875		1606.44	-0.0470046		1606.44	-0.0446448		1606.44	-0.0467856		1606.44	-0.0443992		1606.44	-0.0478814
1608.37	0.0146999		1608.37	0.0143625		1608.37	-0.0469134		1608.37	-0.0446369		1608.37	-0.0467677		1608.37	-0.0443506		1608.37	-0.0475661
1610.3	0.0145407		1610.3	0.0142331		1610.3	-0.0469563		1610.3	-0.0447865		1610.3	-0.04681		1610.3	-0.0444447		1610.3	-0.0474988
1612.22	0.0148428		1612.22	0.0145077		1612.22	-0.0469316		1612.22	-0.0447351		1612.22	-0.0468009		1612.22	-0.0444541		1612.22	-0.047459
1614.15	0.014686		1614.15	0.0141928		1614.15	-0.0468994		1614.15	-0.0447165		1614.15	-0.046791		1614.15	-0.044448		1614.15	-0.047535
1616.08	0.0148462		1616.08	0.0140178		1616.08	-0.0466404		1616.08	-0.0445066		1616.08	-0.0465229		1616.08	-0.0441562		1616.08	-0.047443
1618.01	0.0146506		1618.01	0.0135523		1618.01	-0.0466282		1618.01	-0.044506		1618.01	-0.0464901		1618.01	-0.0441518		1618.01	-0.0473607
1619.94	0.0151948		1619.94	0.0139306		1619.94	-0.0465679		1619.94	-0.0444028		1619.94	-0.0464418		1619.94	-0.0440407		1619.94	-0.0469991
1621.87	0.0151289		1621.87	0.013743		1621.87	-0.0465365		1621.87	-0.0443854		1621.87	-0.0463387		1621.87	-0.0440074		1621.87	-0.0468389
1623.8	0.0158649		1623.8	0.0142551		1623.8	-0.0463244		1623.8	-0.0441974		1623.8	-0.0459989		1623.8	-0.0437734		1623.8	-0.0466298
1625.72	0.0161861		1625.72	0.0142974		1625.72	-0.0463145		1625.72	-0.0441691		1625.72	-0.0459862		1625.72	-0.0437065		1625.72	-0.0464675
1627.65	0.0170731		1627.65	0.0150462		1627.65	-0.0460612		1627.65	-0.0438742		1627.65	-0.0457765		1627.65	-0.0431594		1627.65	-0.0459606
1629.58	0.0172166		1629.58	0.0153559		1629.58	-0.0459288		1629.58	-0.0435958		1629.58	-0.0455775		1629.58	-0.0427662		1629.58	-0.0456613
1631.51	0.0177301		1631.51	0.0159846		1631.51	-0.0456954		1631.51	-0.0432693		1631.51	-0.0452692		1631.51	-0.0422932		1631.51	-0.0452397
1633.44	0.017595		1633.44	0.0158044		1633.44	-0.0453112		1633.44	-0.043006		1633.44	-0.0449362		1633.44	-0.041911		1633.44	-0.0448981
1635.37	0.0184228		1635.37	0.0163483		1635.37	-0.0443782		1635.37	-0.0421956		1635.37	-0.0442586		1635.37	-0.0410475		1635.37	-0.0441734
1637.3	0.019016		1637.3	0.0163481		1637.3	-0.0443354		1637.3	-0.0420013		1637.3	-0.0440729		1637.3	-0.0409764		1637.3	-0.0435229
1639.22	0.0203866		1639.22	0.0172448		1639.22	-0.044417		1639.22	-0.0418808		1639.22	-0.0440101		1639.22	-0.0407996		1639.22	-0.0425693
1641.15	0.0212278		1641.15	0.017537		1641.15	-0.044443		1641.15	-0.0417712		1641.15	-0.0439851		1641.15	-0.0406424		1641.15	-0.0413244
1643.08	0.0228846		1643.08	0.0186215		1643.08	-0.0441048		1643.08	-0.0412899		1643.08	-0.043699		1643.08	-0.040022		1643.08	-0.0400755
1645.01	0.0235353		1645.01	0.0189768		1645.01	-0.0437523		1645.01	-0.0409989		1645.01	-0.0434291		1645.01	-0.0396338		1645.01	-0.0396695
1646.94	0.0250115		1646.94	0.0208419		1646.94	-0.0426957		1646.94	-0.039952		1646.94	-0.0425329		1646.94	-0.0383153		1646.94	-0.0391872
1648.87	0.0253014		1648.87	0.0217126		1648.87	-0.0423657		1648.87	-0.0394021		1648.87	-0.0419984		1648.87	-0.0374973		1648.87	-0.0389213
1650.8	0.0264156		1650.8	0.023236		1650.8	-0.0418637		1650.8	-0.0387841		1650.8	-0.0413758		1650.8	-0.0366235		1650.8	-0.0385593
1652.72	0.0271921		1652.72	0.0244694		1652.72	-0.0408493		1652.72	-0.0376936		1652.72	-0.0402715		1652.72	-0.0356249		1652.72	-0.037667
1654.65	0.0327172		1654.65	0.0308245		1654.65	-0.0391768		1654.65	-0.0355232		1654.65	-0.0386234		1654.65	-0.0329747		1654.65	-0.0357042
1656.58	0.0348685		1656.58	0.03323		1656.58	-0.0389698		1656.58	-0.0351124		1656.58	-0.0384936		1656.58	-0.0324545		1656.58	-0.0345517
1658.51	0.0397805		1658.51	0.0383375		1658.51	-0.0376788		1658.51	-0.0335377		1658.51	-0.0373636		1658.51	-0.030478		1658.51	-0.0321354
1660.44	0.0454209		1660.44	0.0436835		1660.44	-0.036055		1660.44	-0.0315313		1660.44	-0.0359645		1660.44	-0.0281994		1660.44	-0.0292335
1662.37	0.0523691		1662.37	0.0488185		1662.37	-0.0325228		1662.37	-0.0273319		1662.37	-0.0326414		1662.37	-0.023008		1662.37	-0.0253328
1664.29	0.054654		1664.29	0.0486343		1664.29	-0.0289427		1664.29	-0.0231877		1664.29	-0.028422		1664.29	-0.0163244		1664.29	-0.0215069
1666.22	0.0566111		1666.22	0.0492786		1666.22	-0.0278461		1666.22	-0.0218511		1666.22	-0.0257765		1666.22	-0.0118268		1666.22	-0.0178594
1668.15	0.0606305		1668.15	0.0515174		1668.15	-0.0291789		1668.15	-0.0232865		1668.15	-0.0261432		1668.15	-0.0124365		1668.15	-0.0118883
1670.08	0.0731717		1670.08	0.0599343		1670.08	-0.0304033		1670.08	-0.024616		1670.08	-0.0282281		1670.08	-0.0161582		1670.08	0.000659902
1672.01	0.0838426		1672.01	0.065263		1672.01	-0.0309472		1672.01	-0.0251309		1672.01	-0.0295063		1672.01	-0.018503		1672.01	0.0154226
1673.94	0.0961851		1673.94	0.0711013		1673.94	-0.0298248		1673.94	-0.0239672		1673.94	-0.0288994		1673.94	-0.0174203		1673.94	0.0336912
1675.87	0.116359		1675.87	0.0780959		1675.87	-0.0281936		1675.87	-0.0222453		1675.87	-0.0276459		1675.87	-0.0158707		1675.87	0.0759631
1677.79	0.136206		1677.79	0.087909		1677.79	-0.0259241		1677.79	-0.0196869		1677.79	-0.0258213		1677.79	-0.0129137		1677.79	0.114723
1679.72	0.152688		1679.72	0.0974756		1679.72	-0.0234842		1679.72	-0.0170472		1679.72	-0.0237645		1679.72	-0.00939982		1679.72	0.128094
1681.65	0.167515		1681.65	0.109498		1681.65	-0.0197809		1681.65	-0.0126403		1681.65	-0.0200575		1681.65	-0.00297032		1681.65	0.106948
1683.58	0.169837		1683.58	0.119541		1683.58	-0.0160104		1683.58	-0.00772631		1683.58	-0.0153277		1683.58	0.00462577		1683.58	0.0652257
1685.51	0.17208		1685.51	0.144887		1685.51	-0.0069837		1685.51	0.0043541		1685.51	-0.00521681		1685.51	0.0221955		1685.51	0.0141698
1687.44	0.175687		1687.44	0.159493		1687.44	-0.00354784		1687.44	0.00923866		1687.44	-0.00195356		1687.44	0.0287062		1687.44	0.00409055
1689.37	0.191924		1689.37	0.187873		1689.37	0.00277774		1689.37	0.0170748		1689.37	0.0037575		1689.37	0.0395295		1689.37	-0.000266846
1691.29	0.216459		1691.29	0.223615		1691.29	0.0112896		1691.29	0.0271166		1691.29	0.0118893		1691.29	0.0551654		1691.29	-0.000962239
1693.22	0.247804		1693.22	0.264101		1693.22	0.022252		1693.22	0.0395937		1693.22	0.0224184		1693.22	0.0756309		1693.22	0.00123866
1695.15	0.293912		1695.15	0.320168		1695.15	0.0400403		1695.15	0.0586866		1695.15	0.0396153		1695.15	0.107676		1695.15	0.00574228
1697.08	0.377756		1697.08	0.417134		1697.08	0.0744304		1697.08	0.0945387		1697.08	0.0731487		1697.08	0.169777		1697.08	0.0141209
1699.01	0.41124		1699.01	0.448029		1699.01	0.095034		1699.01	0.114755		1699.01	0.0935691		1699.01	0.207568		1699.01	0.018037
1700.94	0.43119		1700.94	0.439491		1700.94	0.149059		1700.94	0.166162		1700.94	0.147502		1700.94	0.306306		1700.94	0.0231895
1702.86	0.413304		1702.86	0.404528		1702.86	0.174097		1702.86	0.189053		1702.86	0.176679		1702.86	0.359659		1702.86	0.023106
1704.79	0.379506		1704.79	0.35966		1704.79	0.19389		1704.79	0.206681		1704.79	0.209006		1704.79	0.414399		1704.79	0.0209721
1706.72	0.326819		1706.72	0.305148		1706.72	0.204109		1706.72	0.2151		1706.72	0.245634		1706.72	0.463454		1706.72	0.0159064
1708.65	0.289397		1708.65	0.275682		1708.65	0.196357		1708.65	0.207039		1708.65	0.261483		1708.65	0.46714		1708.65	0.0119277
1710.58	0.270054		1710.58	0.271241		1710.58	0.161748		1710.58	0.173197		1710.58	0.236647		1710.58	0.397473		1710.58	0.0109794
1712.51	0.275763		1712.51	0.288445		1712.51	0.120578		1712.51	0.132897		1712.51	0.192261		1712.51	0.312615		1712.51	0.0152857
1714.43	0.292014		1714.43	0.307149		1714.43	0.0791143		1714.43	0.0924484		1714.43	0.135573		1714.43	0.224783		1714.43	0.0237404
1716.36	0.286733		1716.36	0.296246		1716.36	0.0493121		1716.36	0.0634149		1716.36	0.0896299		1716.36	0.158095		1716.36	0.0325466
1718.29	0.249616		1718.29	0.250909		1718.29	0.0382658		1718.29	0.0534276		1718.29	0.0637146		1718.29	0.120595		1718.29	0.0437147
1720.22	0.231092		1720.22	0.224189		1720.22	0.0449088		1720.22	0.0622451		1720.22	0.0656666		1720.22	0.125315		1720.22	0.0586312
1722.15	0.233816		1722.15	0.214979		1722.15	0.0665144		1722.15	0.0862466		1722.15	0.0890824		1722.15	0.164183		1722.15	0.0753755
1724.08	0.244423		1724.08	0.212328		1724.08	0.108986		1724.08	0.129768		1724.08	0.13886		1724.08	0.244245		1724.08	0.0915716
1726.01	0.247092		1726.01	0.210041		1726.01	0.145628		1726.01	0.163311		1726.01	0.18022		1726.01	0.305706		1726.01	0.093108
1727.93	0.235441		1727.93	0.194782		1727.93	0.141818		1727.93	0.15461		1727.93	0.169203		1727.93	0.277048		1727.93	0.0819668
1729.86	0.205229		1729.86	0.163903		1729.86	0.0887063		1729.86	0.0985219		1729.86	0.102051		1729.86	0.170122		1729.86	0.0562947
1731.79	0.169344		1731.79	0.134602		1731.79	0.038259		1731.79	0.0468943		1731.79	0.0447599		1731.79	0.0878196		1731.79	0.0289616
1733.72	0.127553		1733.72	0.106511		1733.72	0.0036497		1733.72	0.0111789		1733.72	0.00841112		1733.72	0.0365365		1733.72	0.00101548
1735.65	0.0872209		1735.65	0.078385		1735.65	-0.0206363		1735.65	-0.0140224		1735.65	-0.01637		1735.65	0.000958797		1735.65	-0.0223278
1737.58	0.0733519		1737.58	0.0679799		1737.58	-0.0265006		1737.58	-0.0203496		1737.58	-0.0226023		1737.58	-0.00795		1737.58	-0.0284274
1739.51	0.0581831		1739.51	0.055786		1739.51	-0.0320718		1739.51	-0.0265992		1739.51	-0.0286085		1739.51	-0.0167025		1739.51	-0.0338693
1741.43	0.0474287		1741.43	0.0466921		1741.43	-0.0358898		1741.43	-0.0308585		1741.43	-0.0328456		1741.43	-0.0225639		1741.43	-0.0374555
1743.36	0.039813		1743.36	0.0397214		1743.36	-0.0383965		1743.36	-0.0339322		1743.36	-0.0358997		1743.36	-0.0270678		1743.36	-0.0399179
1745.29	0.0343502		1745.29	0.0348645		1745.29	-0.0400007		1745.29	-0.0360742		1745.29	-0.0380403		1745.29	-0.0305193		1745.29	-0.0416794
1747.22	0.0293538		1747.22	0.0301091		1747.22	-0.0419228		1747.22	-0.0383702		1747.22	-0.0400616		1747.22	-0.0337901		1747.22	-0.04346
1749.15	0.0256283		1749.15	0.026618		1749.15	-0.0432589		1749.15	-0.039974		1749.15	-0.0415169		1749.15	-0.0357768		1749.15	-0.0450497
1751.08	0.0214756		1751.08	0.0224759		1751.08	-0.0446602		1751.08	-0.0418503		1751.08	-0.043231		1751.08	-0.0383406		1751.08	-0.0469834
1753.01	0.0196284		1753.01	0.0203621		1753.01	-0.0453869		1753.01	-0.0427325		1753.01	-0.0440592		1753.01	-0.0395218		1753.01	-0.0478887
1754.93	0.0173358		1754.93	0.0179481		1754.93	-0.046152		1754.93	-0.0437137		1754.93	-0.0448322		1754.93	-0.0407347		1754.93	-0.0486209
1756.86	0.0159695		1756.86	0.0164681		1756.86	-0.0463703		1756.86	-0.0440272		1756.86	-0.0450563		1756.86	-0.040945		1756.86	-0.0492866
1758.79	0.0140194		1758.79	0.014298		1758.79	-0.0469582		1758.79	-0.0447889		1758.79	-0.0457161		1758.79	-0.041833		1758.79	-0.0502886
1760.72	0.0131582		1760.72	0.0132851		1760.72	-0.0466764		1760.72	-0.044718		1760.72	-0.045608		1760.72	-0.0418375		1760.72	-0.0508813
1762.65	0.0113384		1762.65	0.0112454		1762.65	-0.0468821		1762.65	-0.0449927		1762.65	-0.045746		1762.65	-0.0423273		1762.65	-0.0515937
1764.58	0.0111196		1764.58	0.0106342		1764.58	-0.0469369		1764.58	-0.0449596		1764.58	-0.0458035		1764.58	-0.0422914		1764.58	-0.0516851
1766.51	0.00989937		1766.51	0.00912292		1766.51	-0.0473172		1766.51	-0.0454032		1766.51	-0.0462953		1766.51	-0.042966		1766.51	-0.0520978
1768.43	0.00927386		1768.43	0.00859108		1768.43	-0.0473018		1768.43	-0.0453322		1768.43	-0.0463325		1768.43	-0.0429056		1768.43	-0.0521151
1770.36	0.00808805		1770.36	0.00759531		1770.36	-0.0476446		1770.36	-0.0456975		1770.36	-0.0466309		1770.36	-0.04346		1770.36	-0.0523117
1772.29	0.00809646		1772.29	0.00768606		1772.29	-0.0474574		1772.29	-0.0455047		1772.29	-0.0464227		1772.29	-0.0432278		1772.29	-0.052201
1774.22	0.00698254		1774.22	0.0063211		1774.22	-0.0479174		1774.22	-0.0458888		1774.22	-0.0469845		1774.22	-0.0440048		1774.22	-0.0525716
1776.15	0.00713853		1776.15	0.00635529		1776.15	-0.0478419		1776.15	-0.045804		1776.15	-0.0470234		1776.15	-0.0440021		1776.15	-0.0524778
1778.08	0.00672288		1778.08	0.00598409		1778.08	-0.0481485		1778.08	-0.0461445		1778.08	-0.0473149		1778.08	-0.0444715		1778.08	-0.0523785
1780	0.00684723		1780	0.00595574		1780	-0.0480506		1780	-0.046067		1780	-0.0472739		1780	-0.0445464		1780	-0.0522184
1781.93	0.00607198		1781.93	0.00519961		1781.93	-0.0483755		1781.93	-0.0464584		1781.93	-0.0477578		1781.93	-0.0452084		1781.93	-0.0525271
1783.86	0.00634857		1783.86	0.00551615		1783.86	-0.0483634		1783.86	-0.0464216		1783.86	-0.0478609		1783.86	-0.0452315		1783.86	-0.0524498
1785.79	0.00581381		1785.79	0.00498133		1785.79	-0.0487657		1785.79	-0.0467888		1785.79	-0.0482206		1785.79	-0.0458563		1785.79	-0.0523449
1787.72	0.00617387		1787.72	0.00528564		1787.72	-0.04869		1787.72	-0.0468004		1787.72	-0.0481867		1787.72	-0.0458662		1787.72	-0.0523085
1789.65	0.00583483		1789.65	0.00484444		1789.65	-0.048879		1789.65	-0.047189		1789.65	-0.0484933		1789.65	-0.0464767		1789.65	-0.0524872
1791.58	0.00606728		1791.58	0.00501837		1791.58	-0.0486749		1791.58	-0.0470562		1791.58	-0.0483499		1791.58	-0.0465084		1791.58	-0.0523049
1793.5	0.00549575		1793.5	0.00446184		1793.5	-0.0492069		1793.5	-0.0475099		1793.5	-0.04889		1793.5	-0.0471437		1793.5	-0.0524183
1795.43	0.00576502		1795.43	0.00468515		1795.43	-0.0493611		1795.43	-0.0476673		1795.43	-0.0491806		1795.43	-0.0472183		1795.43	-0.052426
1797.36	0.00506611		1797.36	0.0040675		1797.36	-0.0498352		1797.36	-0.0482157		1797.36	-0.0496167		1797.36	-0.0481318		1797.36	-0.052603
1799.29	0.00511384		1799.29	0.00418572		1799.29	-0.0499029		1799.29	-0.0483504		1799.29	-0.0497209		1799.29	-0.0484396		1799.29	-0.0523512
1801.22	0.00463806		1801.22	0.00359123		1801.22	-0.0502421		1801.22	-0.0488147		1801.22	-0.0501694		1801.22	-0.0489593		1801.22	-0.0523271
1803.15	0.00503604		1803.15	0.00390826		1803.15	-0.0503272		1803.15	-0.0489145		1803.15	-0.0501773		1803.15	-0.0489654		1803.15	-0.0522866
1805.07	0.0044604		1805.07	0.0032997		1805.07	-0.0509235		1805.07	-0.0493768		1805.07	-0.0506515		1805.07	-0.0497331		1805.07	-0.052497
1807	0.00441491		1807	0.00326391		1807	-0.0508505		1807	-0.0492957		1807	-0.0506051		1807	-0.049759		1807	-0.0524569
1808.93	0.00399032		1808.93	0.00275417		1808.93	-0.0510183		1808.93	-0.0496871		1808.93	-0.0509123		1808.93	-0.0502601		1808.93	-0.0526192
1810.86	0.00413815		1810.86	0.00286279		1810.86	-0.051132		1810.86	-0.0496434		1810.86	-0.0509199		1810.86	-0.0502335		1810.86	-0.0524493
1812.79	0.00326845		1812.79	0.00211432		1812.79	-0.0513762		1812.79	-0.0498195		1812.79	-0.0511062		1812.79	-0.0507034		1812.79	-0.0526349
1814.72	0.00330674		1814.72	0.00213316		1814.72	-0.051335		1814.72	-0.0498603		1814.72	-0.0511161		1814.72	-0.0507795		1814.72	-0.0529254
1816.65	0.00312499		1816.65	0.0017571		1816.65	-0.0518993		1816.65	-0.0504049		1816.65	-0.051605		1816.65	-0.0513228		1816.65	-0.0533598
1818.57	0.00369194		1818.57	0.00230828		1818.57	-0.0515481		1818.57	-0.0500762		1818.57	-0.0512847		1818.57	-0.0506366		1818.57	-0.0530231
1820.5	0.00332053		1820.5	0.00213077		1820.5	-0.0515509		1820.5	-0.0499932		1820.5	-0.0512384		1820.5	-0.0505329		1820.5	-0.0534217
1822.43	0.00354636		1822.43	0.00251089		1822.43	-0.0512684		1822.43	-0.049568		1822.43	-0.0509436		1822.43	-0.050197		1822.43	-0.0534543
1824.36	0.00255935		1824.36	0.00162827		1824.36	-0.0513073		1824.36	-0.0498584		1824.36	-0.0510012		1824.36	-0.0506237		1824.36	-0.0534764
1826.29	0.00280772		1826.29	0.00178977		1826.29	-0.0507899		1826.29	-0.0494967		1826.29	-0.0506912		1826.29	-0.0501301		1826.29	-0.0533271
1828.22	0.00240352		1828.22	0.00119872		1828.22	-0.0509573		1828.22	-0.0497279		1828.22	-0.0510785		1828.22	-0.0500608		1828.22	-0.053421
1830.14	0.00269682		1830.14	0.00151238		1830.14	-0.0506189		1830.14	-0.0490863		1830.14	-0.0506352		1830.14	-0.0494821		1830.14	-0.0533697
1832.07	0.00235301		1832.07	0.00118174		1832.07	-0.0511724		1832.07	-0.0495441		1832.07	-0.0510923		1832.07	-0.0505382		1832.07	-0.0536156
1834	0.00273366		1834	0.00165422		1834	-0.0508474		1834	-0.0493679		1834	-0.0508145		1834	-0.0502631		1834	-0.0533374
1835.93	0.0023267		1835.93	0.00130515		1835.93	-0.0508353		1835.93	-0.0494899		1835.93	-0.0507495		1835.93	-0.050312		1835.93	-0.0534883
1837.86	0.00264598		1837.86	0.00154879		1837.86	-0.0505072		1837.86	-0.0492602		1837.86	-0.0504477		1837.86	-0.0496984		1837.86	-0.0536738
1839.79	0.0019959		1839.79	0.000852547		1839.79	-0.0510769		1839.79	-0.0497038		1839.79	-0.0508663		1839.79	-0.0501456		1839.79	-0.0537258
1841.72	0.00216943		1841.72	0.00108108		1841.72	-0.0510136		1841.72	-0.0498865		1841.72	-0.0509431		1841.72	-0.0500816		1841.72	-0.0535215
1843.64	0.00139985		1843.64	0.000570512		1843.64	-0.0505519		1843.64	-0.0497586		1843.64	-0.050924		1843.64	-0.050398		1843.64	-0.0536543
1845.57	0.00154703		1845.57	0.000957037		1845.57	-0.0501315		1845.57	-0.0491072		1845.57	-0.050351		1845.57	-0.0499524		1845.57	-0.0532003
1847.5	0.00142049		1847.5	0.000771615		1847.5	-0.0506908		1847.5	-0.0493747		1847.5	-0.0504935		1847.5	-0.050195		1847.5	-0.0535803
1849.43	0.00214212		1849.43	0.00103269		1849.43	-0.0508201		1849.43	-0.0493887		1849.43	-0.0506371		1849.43	-0.0501421		1849.43	-0.0538358
1851.36	0.00168225		1851.36	0.000414672		1851.36	-0.0514376		1851.36	-0.0502691		1851.36	-0.0514977		1851.36	-0.0511456		1851.36	-0.054026
1853.29	0.0020212		1853.29	0.00115161		1853.29	-0.0512342		1853.29	-0.0501802		1853.29	-0.0512159		1853.29	-0.0509462		1853.29	-0.0536696
1855.21	0.00150467		1855.21	0.000895542		1855.21	-0.0513779		1855.21	-0.0502675		1855.21	-0.0512602		1855.21	-0.051232		1855.21	-0.0535978
1857.14	0.00205116		1857.14	0.00132483		1857.14	-0.051293		1857.14	-0.0500166		1857.14	-0.0510488		1857.14	-0.0507559		1857.14	-0.0533962
1859.07	0.00135338		1859.07	0.000739585		1859.07	-0.0516613		1859.07	-0.0503072		1859.07	-0.0515912		1859.07	-0.051174		1859.07	-0.0536325
1861	0.00155967		1861	0.000791962		1861	-0.0510923		1861	-0.0499596		1861	-0.0513226		1861	-0.0508184		1861	-0.0535704
1862.93	0.00139626		1862.93	0.000504328		1862.93	-0.051299		1862.93	-0.0501196		1862.93	-0.0515326		1862.93	-0.0511753		1862.93	-0.0535643
1864.86	0.00196698		1864.86	0.00115586		1864.86	-0.0511366		1864.86	-0.0498435		1864.86	-0.051381		1864.86	-0.0506739		1864.86	-0.0530016
1866.79	0.00117603		1866.79	0.000618556		1866.79	-0.0510808		1866.79	-0.0499705		1866.79	-0.051316		1866.79	-0.0506987		1866.79	-0.053402
1868.71	0.00149363		1868.71	0.000737029		1868.71	-0.050588		1868.71	-0.049518		1868.71	-0.0507671		1868.71	-0.050065		1868.71	-0.0536029
1870.64	0.0011448		1870.64	0.000263794		1870.64	-0.0512594		1870.64	-0.050154		1870.64	-0.051357		1870.64	-0.0507349		1870.64	-0.053403
1872.57	0.00179866		1872.57	0.00070228		1872.57	-0.0511196		1872.57	-0.0501237		1872.57	-0.0512901		1872.57	-0.0508364		1872.57	-0.0531577
1874.5	0.000662457		1874.5	-0.000371009		1874.5	-0.0512693		1874.5	-0.0502966		1874.5	-0.0514507		1874.5	-0.0514027		1874.5	-0.0535024
1876.43	0.000733677		1876.43	-0.000186074		1876.43	-0.0511226		1876.43	-0.0501475		1876.43	-0.0512512		1876.43	-0.0508365		1876.43	-0.0534478
1878.36	0.00059961		1878.36	-0.000513572		1878.36	-0.0512268		1878.36	-0.0503995		1878.36	-0.0515017		1878.36	-0.051099		1878.36	-0.0536135
1880.29	0.000839267		1880.29	-0.000112277		1880.29	-0.0508727		1880.29	-0.0500558		1880.29	-0.05107		1880.29	-0.050865		1880.29	-0.0535262
1882.21	-2.69703e-05		1882.21	-0.000448536		1882.21	-0.0511922		1882.21	-0.0503772		1882.21	-0.0507985		1882.21	-0.0513289		1882.21	-0.0535073
1884.14	0.000361146		1884.14	0.000441935		1884.14	-0.0508467		1884.14	-0.0500808		1884.14	-0.050668		1884.14	-0.050935		1884.14	-0.0531204
1886.07	-0.000648942		1886.07	-0.00114347		1886.07	-0.0516084		1886.07	-0.0508952		1886.07	-0.0520344		1886.07	-0.0519852		1886.07	-0.0534512
1888	-0.000304793		1888	-0.00149621		1888	-0.0513986		1888	-0.0504657		1888	-0.0520569		1888	-0.0519199		1888	-0.0532881
1889.93	0.000657745		1889.93	-0.00111895		1889.93	-0.0512681		1889.93	-0.0503988		1889.93	-0.0517056		1889.93	-0.0521356		1889.93	-0.0534059
1891.86	0.00222171		1891.86	0.000227359		1891.86	-0.051165		1891.86	-0.0505957		1891.86	-0.0511969		1891.86	-0.0512076		1891.86	-0.053166
1893.79	0.000718542		1893.79	-0.000823263		1893.79	-0.0512351		1893.79	-0.0508745		1893.79	-0.0513389		1893.79	-0.051417		1893.79	-0.0533126
1895.71	0.000211215		1895.71	-0.000572311		1895.71	-0.0501505		1895.71	-0.0496		1895.71	-0.0505672		1895.71	-0.0505878		1895.71	-0.0528839
1897.64	-0.000515458		1897.64	-0.001015		1897.64	-0.0507085		1897.64	-0.0498234		1897.64	-0.0510748		1897.64	-0.0513942		1897.64	-0.0530798
1899.57	0.000727172		1899.57	-0.000353761		1899.57	-0.0511195		1899.57	-0.0498585		1899.57	-0.0510832		1899.57	-0.051128		1899.57	-0.0531881
1901.5	0.000376466		1901.5	-0.000814069		1901.5	-0.0513479		1901.5	-0.0501675		1901.5	-0.0513312		1901.5	-0.0510972		1901.5	-0.0533218
1903.43	0.00114061		1903.43	8.4732e-05		1903.43	-0.050854		1903.43	-0.0496048		1903.43	-0.0512283		1903.43	-0.0503552		1903.43	-0.0533716
1905.36	0.0013824		1905.36	7.37295e-05		1905.36	-0.051571		1905.36	-0.0503032		1905.36	-0.0519037		1905.36	-0.0515783		1905.36	-0.0531474
1907.29	0.00162804		1907.29	0.000364694		1907.29	-0.0513291		1907.29	-0.0501274		1907.29	-0.05149		1907.29	-0.0515375		1907.29	-0.0524607
1909.21	-0.000835367		1909.21	-0.00100545		1909.21	-0.05132		1909.21	-0.0505006		1909.21	-0.0517317		1909.21	-0.051764		1909.21	-0.0526204
1911.14	-0.000541503		1911.14	0.000601866		1911.14	-0.0504494		1911.14	-0.0499485		1911.14	-0.0508228		1911.14	-0.0507406		1911.14	-0.0530413
1913.07	0.00100649		1913.07	0.00178249		1913.07	-0.0507113		1913.07	-0.0500189		1913.07	-0.0511146		1913.07	-0.0510542		1913.07	-0.0538223
1915	0.00112477		1915	0.00105667		1915	-0.0503429		1915	-0.0490681		1915	-0.0506476		1915	-0.0504079		1915	-0.0539286
1916.93	-0.00073459		1916.93	-0.00170699		1916.93	-0.0503435		1916.93	-0.0490125		1916.93	-0.0502159		1916.93	-0.0506258		1916.93	-0.053713
1918.86	0.000111245		1918.86	-0.00109261		1918.86	-0.0501674		1918.86	-0.0489865		1918.86	-0.0498346		1918.86	-0.0497575		1918.86	-0.0528643
1920.78	0.000251394		1920.78	-0.000710607		1920.78	-0.050826		1920.78	-0.0501278		1920.78	-0.0508967		1920.78	-0.0505387		1920.78	-0.0530943
1922.71	-0.000147521		1922.71	-0.000243864		1922.71	-0.0507653		1922.71	-0.0502323		1922.71	-0.0506249		1922.71	-0.0502614		1922.71	-0.0524118
1924.64	-0.00174487		1924.64	-0.00130032		1924.64	-0.0510504		1924.64	-0.0508777		1924.64	-0.0508314		1924.64	-0.0513079		1924.64	-0.0524204
1926.57	3.21743e-05		1926.57	-9.63431e-05		1926.57	-0.0504702		1926.57	-0.0500564		1926.57	-0.0502311		1926.57	-0.0508952		1926.57	-0.05261
1928.5	0.000546061		1928.5	-0.000416924		1928.5	-0.051438		1928.5	-0.0503105		1928.5	-0.0509699		1928.5	-0.0513393		1928.5	-0.0535089
1930.43	0.00140809		1930.43	0.000349274		1930.43	-0.0519321		1930.43	-0.0512874		1930.43	-0.0514092		1930.43	-0.0514422		1930.43	-0.0528704
1932.36	-0.000660124		1932.36	-0.00110031		1932.36	-0.0517587		1932.36	-0.0521604		1932.36	-0.0513741		1932.36	-0.0525361		1932.36	-0.0531288
1934.28	0.000312832		1934.28	-0.000469421		1934.28	-0.0498424		1934.28	-0.0498739		1934.28	-0.0500857		1934.28	-0.0509203		1934.28	-0.0532787
1936.21	-0.00116889		1936.21	-0.00223005		1936.21	-0.0504483		1936.21	-0.0498406		1936.21	-0.0508052		1936.21	-0.0520837		1936.21	-0.0528669
1938.14	-0.00224703		1938.14	-0.00295275		1938.14	-0.0503552		1938.14	-0.0492943		1938.14	-0.0505683		1938.14	-0.0516386		1938.14	-0.0522653
1940.07	-0.00274182		1940.07	-0.00231753		1940.07	-0.0498584		1940.07	-0.0492154		1940.07	-0.0506032		1940.07	-0.0516796		1940.07	-0.0536295
1942	-0.000650298		1942	0.00014598		1942	-0.0482339		1942	-0.049193		1942	-0.0499299		1942	-0.0508207		1942	-0.0531786
1943.93	-0.00193706		1943.93	-0.00268357		1943.93	-0.0498063		1943.93	-0.051599		1943.93	-0.0510801		1943.93	-0.0518948		1943.93	-0.0529766
1945.86	-0.00178117		1945.86	-0.00230161		1945.86	-0.0495703		1945.86	-0.0509673		1945.86	-0.0504906		1945.86	-0.049676		1945.86	-0.0523408
1947.78	-0.00214813		1947.78	-0.00240054		1947.78	-0.0495792		1947.78	-0.0509993		1947.78	-0.0510384		1947.78	-0.0498511		1947.78	-0.0534862
1949.71	-0.00112536		1949.71	-0.00178494		1949.71	-0.048672		1949.71	-0.0495751		1949.71	-0.0499457		1949.71	-0.0484498		1949.71	-0.0528494
1951.64	-0.00155527		1951.64	-0.0030616		1951.64	-0.0492471		1951.64	-0.049741		1951.64	-0.0503188		1951.64	-0.0500461		1951.64	-0.0532763
1953.57	0.000731519		1953.57	-0.000315752		1953.57	-0.049294		1953.57	-0.0490523		1953.57	-0.050051		1953.57	-0.0503141		1953.57	-0.0522767
1955.5	-0.00231255		1955.5	-0.00212063		1955.5	-0.0507857		1955.5	-0.0519959		1955.5	-0.0518403		1955.5	-0.0529336		1955.5	-0.0525801
1957.43	-0.00141543		1957.43	-0.000157756		1957.43	-0.0499884		1957.43	-0.0522423		1957.43	-0.0517609		1957.43	-0.0526554		1957.43	-0.0510497
1959.35	-0.00211239		1959.35	-7.32863e-05		1959.35	-0.0507126		1959.35	-0.0524493		1959.35	-0.0514981		1959.35	-0.0536251		1959.35	-0.0520577
1961.28	-0.00256434		1961.28	-0.000215517		1961.28	-0.0479024		1961.28	-0.0485037		1961.28	-0.0470747		1961.28	-0.0511366		1961.28	-0.0514553
1963.21	-0.00592672		1963.21	-0.00440013		1963.21	-0.0474849		1963.21	-0.0476763		1963.21	-0.0480508		1963.21	-0.051515		1963.21	-0.0509629
1965.14	-0.00477897		1965.14	-0.00235754		1965.14	-0.0471073		1965.14	-0.0489536		1965.14	-0.0495238		1965.14	-0.0486424		1965.14	-0.0485844
1967.07	-0.00768959		1967.07	-0.00438662		1967.07	-0.0480678		1967.07	-0.0515611		1967.07	-0.0524219		1967.07	-0.0494386		1967.07	-0.0498156
1969	-0.00427338		1969	-0.00251978		1969	-0.0464698		1969	-0.0484177		1969	-0.0502168		1969	-0.0472665		1969	-0.0513863
1970.92	-0.00410828		1970.92	-0.0050768		1970.92	-0.0450808		1970.92	-0.0477555		1970.92	-0.0480155		1970.92	-0.0470696		1970.92	-0.0535452
1972.85	-0.00311151		1972.85	-0.00445274		1972.85	-0.042818		1972.85	-0.0473908		1972.85	-0.045433		1972.85	-0.0456237		1972.85	-0.0517685
1974.78	-0.00415951		1974.78	-0.00618857		1974.78	-0.0439338		1974.78	-0.0493862		1974.78	-0.0472286		1974.78	-0.0488412		1974.78	-0.049809
1976.71	0.0024585		1976.71	-0.00119258		1976.71	-0.0426161		1976.71	-0.0471613		1976.71	-0.0456217		1976.71	-0.044335		1976.71	-0.0472081
1978.64	0.000611488		1978.64	-0.000534024		1978.64	-0.0418203		1978.64	-0.0450039		1978.64	-0.0431091		1978.64	-0.0419015		1978.64	-0.0501356
1980.57	0.000392153		1980.57	0.000107964		1980.57	-0.0410258		1980.57	-0.0428547		1980.57	-0.0427046		1980.57	-0.0419441		1980.57	-0.0510318
1982.5	-0.000962834		1982.5	-0.0014185		1982.5	-0.0447256		1982.5	-0.0461851		1982.5	-0.0469967		1982.5	-0.0472422		1982.5	-0.0502003
1984.42	0.00202952		1984.42	0.00137159		1984.42	-0.0445405		1984.42	-0.0458438		1984.42	-0.0460621		1984.42	-0.0464418		1984.42	-0.0499612
1986.35	-0.00133094		1986.35	-0.00148346		1986.35	-0.0466628		1986.35	-0.0482937		1986.35	-0.0476234		1986.35	-0.0485079		1986.35	-0.0510056
1988.28	-0.00174916		1988.28	-0.000533296		1988.28	-0.0463053		1988.28	-0.0469424		1988.28	-0.0477099		1988.28	-0.0469521		1988.28	-0.05023
1990.21	-0.00495459		1990.21	-0.0040707		1990.21	-0.0468728		1990.21	-0.046333		1990.21	-0.0480712		1990.21	-0.0473186		1990.21	-0.0498784
1992.14	-0.00262666		1992.14	-0.00282221		1992.14	-0.0468873		1992.14	-0.0460058		1992.14	-0.0482049		1992.14	-0.0462065		1992.14	-0.0498437
1994.07	-0.00129021		1994.07	-0.00290763		1994.07	-0.048393		1994.07	-0.0471672		1994.07	-0.0487926		1994.07	-0.047955		1994.07	-0.0520121
1996	0.00193243		1996	0.000196795		1996	-0.0464564		1996	-0.0464924		1996	-0.0462341		1996	-0.0468473		1996	-0.0513338
1997.92	-0.00127581		1997.92	-0.00244802		1997.92	-0.0472948		1997.92	-0.0486429		1997.92	-0.0477886		1997.92	-0.0482599		1997.92	-0.0515745
1999.85	-0.00108983		1999.85	-0.00237214		1999.85	-0.047923		1999.85	-0.0503463		1999.85	-0.0506382		1999.85	-0.0483735		1999.85	-0.051825
2001.78	-0.00502603		2001.78	-0.00494889		2001.78	-0.0491252		2001.78	-0.0522529		2001.78	-0.0528686		2001.78	-0.0514739		2001.78	-0.0536746
2003.71	-0.0045364		2003.71	-0.00401082		2003.71	-0.0467383		2003.71	-0.0481917		2003.71	-0.0493708		2003.71	-0.0497603		2003.71	-0.0523701
2005.64	-0.00572458		2005.64	-0.00556239		2005.64	-0.0463618		2005.64	-0.0471457		2005.64	-0.0490563		2005.64	-0.0497494		2005.64	-0.0500157
2007.57	-0.00248028		2007.57	-0.00265531		2007.57	-0.045262		2007.57	-0.0452564		2007.57	-0.0472358		2007.57	-0.0454479		2007.57	-0.047964
2009.49	-0.00427902		2009.49	-0.00413424		2009.49	-0.0468697		2009.49	-0.0459689		2009.49	-0.0481699		2009.49	-0.0474121		2009.49	-0.0512863
2011.42	-0.0041688		2011.42	-0.00278159		2011.42	-0.0454313		2011.42	-0.0446496		2011.42	-0.0485066		2011.42	-0.0473641		2011.42	-0.0514245
2013.35	-0.00607913		2013.35	-0.0068392		2013.35	-0.0462182		2013.35	-0.0468185		2013.35	-0.0491702		2013.35	-0.049728		2013.35	-0.0501039
2015.28	-0.00177312		2015.28	-0.00336534		2015.28	-0.0454403		2015.28	-0.0459058		2015.28	-0.0481441		2015.28	-0.0491532		2015.28	-0.0501252
2017.21	-0.0022938		2017.21	-0.00125056		2017.21	-0.0460512		2017.21	-0.0486175		2017.21	-0.0503146		2017.21	-0.0503676		2017.21	-0.0526344
2019.14	-0.00172161		2019.14	0.00140221		2019.14	-0.0443885		2019.14	-0.0477301		2019.14	-0.0483209		2019.14	-0.0466255		2019.14	-0.0514011
2021.07	-0.00420775		2021.07	-0.00109545		2021.07	-0.0466155		2021.07	-0.0505189		2021.07	-0.050378		2021.07	-0.0487001		2021.07	-0.0526133
2022.99	-0.00093741		2022.99	-0.000176204		2022.99	-0.0482628		2022.99	-0.0503571		2022.99	-0.05006		2022.99	-0.0482351		2022.99	-0.0495719
2024.92	-0.0019616		2024.92	-0.00318927		2024.92	-0.0479105		2024.92	-0.0496637		2024.92	-0.0475223		2024.92	-0.0494323		2024.92	-0.0483208
2026.85	0.00280566		2026.85	0.000120724		2026.85	-0.0452595		2026.85	-0.0463394		2026.85	-0.0450662		2026.85	-0.0472902		2026.85	-0.0491006
2028.78	-0.00292764		2028.78	-0.00250508		2028.78	-0.0471126		2028.78	-0.0467197		2028.78	-0.0459464		2028.78	-0.0494218		2028.78	-0.0513331
2030.71	-0.00244815		2030.71	-0.00207977		2030.71	-0.0468182		2030.71	-0.0474627		2030.71	-0.0458074		2030.71	-0.0485402		2030.71	-0.0497406
2032.64	-0.00388181		2032.64	-0.00416227		2032.64	-0.0465417		2032.64	-0.0473348		2032.64	-0.0471977		2032.64	-0.0472319		2032.64	-0.0495297
2034.57	-0.000527075		2034.57	-0.000576249		2034.57	-0.0430299		2034.57	-0.0439953		2034.57	-0.0460706		2034.57	-0.0424397		2034.57	-0.0479195
2036.49	-0.000924019		2036.49	-9.20366e-05		2036.49	-0.0437079		2036.49	-0.0440141		2036.49	-0.0464868		2036.49	-0.0440434		2036.49	-0.0479525
2038.42	0.00337756		2038.42	0.00407924		2038.42	-0.0460595		2038.42	-0.0430326		2038.42	-0.0452919		2038.42	-0.0455865		2038.42	-0.0506924
2040.35	0.000729561		2040.35	-0.00056705		2040.35	-0.048751		2040.35	-0.0458718		2040.35	-0.0455166		2040.35	-0.0485186		2040.35	-0.0509548
2042.28	-0.000917737		2042.28	-0.00279002		2042.28	-0.0470656		2042.28	-0.045748		2042.28	-0.0444542		2042.28	-0.045751		2042.28	-0.0486343
2044.21	-0.00323805		2044.21	-0.00359138		2044.21	-0.0478206		2044.21	-0.0473213		2044.21	-0.0462395		2044.21	-0.0460356		2044.21	-0.0497246
2046.14	-2.88257e-05		2046.14	0.000310146		2046.14	-0.0476811		2046.14	-0.0471563		2046.14	-0.0474095		2046.14	-0.0459149		2046.14	-0.0502982
2048.07	0.000520251		2048.07	-0.00017743		2048.07	-0.0473302		2048.07	-0.0463389		2048.07	-0.0484282		2048.07	-0.0466215		2048.07	-0.0499541
2049.99	0.00229895		2049.99	0.00138054		2049.99	-0.0449148		2049.99	-0.0433819		2049.99	-0.0472529		2049.99	-0.0436103		2049.99	-0.0485376
2051.92	-0.000728966		2051.92	-0.00116079		2051.92	-0.046652		2051.92	-0.0465452		2051.92	-0.0493544		2051.92	-0.0466848		2051.92	-0.0508352
2053.85	-0.000954668		2053.85	-0.0013102		2053.85	-0.0469112		2053.85	-0.047095		2053.85	-0.0490572		2053.85	-0.0465413		2053.85	-0.0522449
2055.78	-0.00112602		2055.78	-0.00147306		2055.78	-0.046169		2055.78	-0.0462992		2055.78	-0.0481507		2055.78	-0.0463496		2055.78	-0.053215
2057.71	-0.000590742		2057.71	-0.000260124		2057.71	-0.0454985		2057.71	-0.0465227		2057.71	-0.0478271		2057.71	-0.0459295		2057.71	-0.0536553
2059.64	-0.000767832		2059.64	-0.000738195		2059.64	-0.0469621		2059.64	-0.0480024		2059.64	-0.0488417		2059.64	-0.0472677		2059.64	-0.0540919
2061.57	0.00113167		2061.57	0.000772644		2061.57	-0.0470942		2061.57	-0.0467968		2061.57	-0.048055		2061.57	-0.0465307		2061.57	-0.0524936
2063.49	0.000720268		2063.49	0.000321884		2063.49	-0.0478759		2063.49	-0.0472238		2063.49	-0.0488393		2063.49	-0.0478985		2063.49	-0.0521137
2065.42	0.00100755		2065.42	0.000859319		2065.42	-0.048729		2065.42	-0.0478884		2065.42	-0.0491273		2065.42	-0.0479823		2065.42	-0.0519815
2067.35	-0.000298303		2067.35	-0.000740312		2067.35	-0.048905		2067.35	-0.048536		2067.35	-0.0496796		2067.35	-0.048546		2067.35	-0.0520035
2069.28	0.000249936		2069.28	-0.00027731		2069.28	-0.0480828		2069.28	-0.0483839		2069.28	-0.0496211		2069.28	-0.0487245		2069.28	-0.0514885
2071.21	-0.000123672		2071.21	-0.000727345		2071.21	-0.0490944		2071.21	-0.0493849		2071.21	-0.0505418		2071.21	-0.050054		2071.21	-0.0527859
2073.14	0.00188344		2073.14	0.000494509		2073.14	-0.0491285		2073.14	-0.0486105		2073.14	-0.0499345		2073.14	-0.0490276		2073.14	-0.0524587
2075.06	0.00229768		2075.06	0.000854871		2075.06	-0.049474		2075.06	-0.0484293		2075.06	-0.0500777		2075.06	-0.0493446		2075.06	-0.0525622
2076.99	0.00239716		2076.99	0.00180847		2076.99	-0.0486977		2076.99	-0.0476035		2076.99	-0.049188		2076.99	-0.0484986		2076.99	-0.0525357
2078.92	0.000467309		2078.92	-1.56721e-05		2078.92	-0.0489029		2078.92	-0.0484478		2078.92	-0.0499788		2078.92	-0.0492797		2078.92	-0.0524703
2080.85	0.00015546		2080.85	-0.000628727		2080.85	-0.0487159		2080.85	-0.0482246		2080.85	-0.050431		2080.85	-0.0492784		2080.85	-0.0522659
2082.78	-0.000417023		2082.78	-0.00185258		2082.78	-0.0485258		2082.78	-0.0481762		2082.78	-0.0497356		2082.78	-0.0491562		2082.78	-0.0534531
2084.71	0.000640821		2084.71	-0.00125142		2084.71	-0.0480242		2084.71	-0.0477657		2084.71	-0.0485093		2084.71	-0.0483416		2084.71	-0.0534017
2086.64	0.000403661		2086.64	-0.00112675		2086.64	-0.0484477		2086.64	-0.0482357		2086.64	-0.049347		2086.64	-0.0491904		2086.64	-0.0523026
2088.56	0.00103747		2088.56	-0.00104323		2088.56	-0.0485093		2088.56	-0.0481177		2088.56	-0.0494594		2088.56	-0.0494274		2088.56	-0.0519661
2090.49	-0.000430694		2090.49	-0.00220381		2090.49	-0.0502089		2090.49	-0.0496664		2090.49	-0.0504349		2090.49	-0.0506735		2090.49	-0.0522496
2092.42	-0.00114218		2092.42	-0.00202797		2092.42	-0.0507605		2092.42	-0.0507034		2092.42	-0.0509501		2092.42	-0.051085		2092.42	-0.0522179
2094.35	-0.00208205		2094.35	-0.00279815		2094.35	-0.0505584		2094.35	-0.0507054		2094.35	-0.0512226		2094.35	-0.0512415		2094.35	-0.0526114
2096.28	-0.000315024		2096.28	-0.00175781		2096.28	-0.0496803		2096.28	-0.0494407		2096.28	-0.0506302		2096.28	-0.0499478		2096.28	-0.0521535
2098.21	0.000129209		2098.21	-0.000989513		2098.21	-0.0495084		2098.21	-0.0486703		2098.21	-0.0507692		2098.21	-0.0499491		2098.21	-0.0525567
2100.14	0.000357796		2100.14	5.51054e-05		2100.14	-0.0490299		2100.14	-0.0480165		2100.14	-0.0498699		2100.14	-0.0496063		2100.14	-0.0524622
2102.06	-0.0007072		2102.06	-0.000770941		2102.06	-0.0496161		2102.06	-0.0487017		2102.06	-0.0500699		2102.06	-0.0501573		2102.06	-0.0525043
2103.99	-0.000306945		2103.99	-0.000432747		2103.99	-0.0497547		2103.99	-0.0488401		2103.99	-0.0503524		2103.99	-0.0499901		2103.99	-0.0516521
2105.92	-0.000487162		2105.92	-0.000914365		2105.92	-0.0493568		2105.92	-0.0486124		2105.92	-0.0504616		2105.92	-0.0501213		2105.92	-0.0521205
2107.85	-0.000173985		2107.85	-0.00119925		2107.85	-0.0483743		2107.85	-0.04788		2107.85	-0.0495445		2107.85	-0.0493061		2107.85	-0.0524003
2109.78	-0.000413515		2109.78	-0.00189108		2109.78	-0.0494298		2109.78	-0.0485853		2109.78	-0.0499329		2109.78	-0.0496909		2109.78	-0.0521016
2111.71	0.000474042		2111.71	-0.000914927		2111.71	-0.0491361		2111.71	-0.0487068		2111.71	-0.0496218		2111.71	-0.0491612		2111.71	-0.0519399
2113.63	0.000474971		2113.63	-0.000756619		2113.63	-0.0490305		2113.63	-0.0495191		2113.63	-0.0501761		2113.63	-0.0500216		2113.63	-0.05241
2115.56	0.0011549		2115.56	-0.000495336		2115.56	-0.0490981		2115.56	-0.0497324		2115.56	-0.0501182		2115.56	-0.0500681		2115.56	-0.0527634
2117.49	0.000386548		2117.49	-0.00138538		2117.49	-0.0498233		2117.49	-0.0500534		2117.49	-0.0502952		2117.49	-0.0504602		2117.49	-0.0527388
2119.42	0.000396464		2119.42	-0.00079621		2119.42	-0.0496814		2119.42	-0.0494424		2119.42	-0.0500516		2119.42	-0.0499147		2119.42	-0.0521461
2121.35	-0.000541669		2121.35	-0.00161153		2121.35	-0.0502204		2121.35	-0.0497992		2121.35	-0.0505483		2121.35	-0.0510021		2121.35	-0.0528894
2123.28	3.64158e-05		2123.28	-0.0016109		2123.28	-0.0506172		2123.28	-0.0503074		2123.28	-0.05069		2123.28	-0.0518129		2123.28	-0.0529915
2125.2	-0.00104184		2125.2	-0.00236505		2125.2	-0.0508032		2125.2	-0.0506503		2125.2	-0.0509343		2125.2	-0.0523865		2125.2	-0.0528799
2127.13	-0.00171626		2127.13	-0.00185175		2127.13	-0.0508003		2127.13	-0.050182		2127.13	-0.0509479		2127.13	-0.051175		2127.13	-0.0530163
2129.06	-0.0027165		2129.06	-0.00305186		2129.06	-0.0518173		2129.06	-0.0516672		2129.06	-0.0518328		2129.06	-0.0523634		2129.06	-0.0543749
2130.99	-0.00233918		2130.99	-0.00387078		2130.99	-0.0521392		2130.99	-0.0521501		2130.99	-0.0523543		2130.99	-0.0532368		2130.99	-0.0540518
2132.92	-0.00267359		2132.92	-0.00461118		2132.92	-0.0530645		2132.92	-0.0529217		2132.92	-0.0533559		2132.92	-0.0543985		2132.92	-0.0539062
2134.85	-0.00203647		2134.85	-0.00305203		2134.85	-0.0510601		2134.85	-0.0518297		2134.85	-0.0527682		2134.85	-0.0534159		2134.85	-0.0541088
2136.78	-0.00320799		2136.78	-0.00349591		2136.78	-0.050633		2136.78	-0.0517784		2136.78	-0.0533501		2136.78	-0.0538862		2136.78	-0.0538267
2138.7	-0.00236139		2138.7	-0.00291362		2138.7	-0.0511145		2138.7	-0.0508217		2138.7	-0.0527506		2138.7	-0.0529509		2138.7	-0.0533943
2140.63	-0.00227676		2140.63	-0.00363358		2140.63	-0.0508392		2140.63	-0.0510428		2140.63	-0.0528903		2140.63	-0.0535024		2140.63	-0.0532574
2142.56	-0.000848132		2142.56	-0.00256089		2142.56	-0.0490195		2142.56	-0.0508847		2142.56	-0.051979		2142.56	-0.0519229		2142.56	-0.0519768
2144.49	-0.00358629		2144.49	-0.00497294		2144.49	-0.0502964		2144.49	-0.0517373		2144.49	-0.0529246		2144.49	-0.0517612		2144.49	-0.0530906
2146.42	-0.00372199		2146.42	-0.00332812		2146.42	-0.0496727		2146.42	-0.0495595		2146.42	-0.0501702		2146.42	-0.0504492		2146.42	-0.0524024
2148.35	-0.00605002		2148.35	-0.00319852		2148.35	-0.0496686		2148.35	-0.048721		2148.35	-0.0488528		2148.35	-0.0513575		2148.35	-0.0512952
2150.28	-0.00506517		2150.28	-0.00297562		2150.28	-0.0493768		2150.28	-0.0491998		2150.28	-0.0499877		2150.28	-0.0499953		2150.28	-0.0519816
2152.2	-0.00574619		2152.2	-0.00608443		2152.2	-0.047774		2152.2	-0.0510365		2152.2	-0.0508221		2152.2	-0.0498726		2152.2	-0.0528995
2154.13	-0.00494588		2154.13	-0.00602277		2154.13	-0.0469379		2154.13	-0.0516783		2154.13	-0.0503486		2154.13	-0.0491645		2154.13	-0.0506355
2156.06	-0.00980264		2156.06	-0.0105542		2156.06	-0.0461487		2156.06	-0.0503113		2156.06	-0.0512176		2156.06	-0.0506145		2156.06	-0.0526115
2157.99	-0.0074544		2157.99	-0.0100804		2157.99	-0.0443682		2157.99	-0.0470146		2157.99	-0.0470228		2157.99	-0.048069		2157.99	-0.0498966
2159.92	-0.00201009		2159.92	-0.00452964		2159.92	-0.0401418		2159.92	-0.0436693		2159.92	-0.0434867		2159.92	-0.042592		2159.92	-0.0489423
2161.85	0.000770519		2161.85	-0.000370115		2161.85	-0.0382002		2161.85	-0.0403714		2161.85	-0.0425439		2161.85	-0.038293		2161.85	-0.0483978
2163.78	-0.000515558		2163.78	-0.00293284		2163.78	-0.0420598		2163.78	-0.0419203		2163.78	-0.0433801		2163.78	-0.0411101		2163.78	-0.0499645
2165.7	0.00231574		2165.7	-0.00168573		2165.7	-0.0430731		2165.7	-0.0426231		2165.7	-0.0438458		2165.7	-0.0416788		2165.7	-0.0512801
2167.63	0.000359056		2167.63	-0.00183031		2167.63	-0.0438406		2167.63	-0.04518		2167.63	-0.047456		2167.63	-0.0454258		2167.63	-0.0522469
2169.56	0.000469863		2169.56	-5.0162e-05		2169.56	-0.0434432		2169.56	-0.0451303		2169.56	-0.0472411		2169.56	-0.0453903		2169.56	-0.0515909
2171.49	-0.000840856		2171.49	-0.00211479		2171.49	-0.045045		2171.49	-0.0458219		2171.49	-0.0470842		2171.49	-0.0468197		2171.49	-0.052058
2173.42	-0.000469686		2173.42	-0.0019334		2173.42	-0.0460275		2173.42	-0.0465436		2173.42	-0.0472812		2173.42	-0.0472199		2173.42	-0.0521887
2175.35	-0.00183994		2175.35	-0.00364889		2175.35	-0.0465525		2175.35	-0.0473296		2175.35	-0.0471811		2175.35	-0.0487773		2175.35	-0.0531509
2177.28	-0.000200978		2177.28	-0.0018147		2177.28	-0.0455829		2177.28	-0.0475116		2177.28	-0.0455333		2177.28	-0.0484587		2177.28	-0.0508759
2179.2	-0.00225398		2179.2	-0.00225827		2179.2	-0.0466021		2179.2	-0.049403		2179.2	-0.0467505		2179.2	-0.0498109		2179.2	-0.0513246
2181.13	-0.0015798		2181.13	-0.0014402		2181.13	-0.0466063		2181.13	-0.0488594		2181.13	-0.0472729		2181.13	-0.04837		2181.13	-0.0505648
2183.06	0.000481638		2183.06	-0.00155214		2183.06	-0.0468886		2183.06	-0.0486299		2183.06	-0.0480801		2183.06	-0.0473345		2183.06	-0.0501583
2184.99	0.00389807		2184.99	0.000107666		2184.99	-0.044876		2184.99	-0.0476087		2184.99	-0.0469475		2184.99	-0.0449946		2184.99	-0.0496192
2186.92	0.00123427		2186.92	-0.00138547		2186.92	-0.0461246		2186.92	-0.0471471		2186.92	-0.0477502		2186.92	-0.0469442		2186.92	-0.0480558
2188.85	0.000419879		2188.85	-0.00136787		2188.85	-0.0470142		2188.85	-0.0449495		2188.85	-0.0475633		2188.85	-0.0480889		2188.85	-0.0493105
2190.77	-0.00091205		2190.77	-0.00174972		2190.77	-0.0475931		2190.77	-0.0463209		2190.77	-0.0481633		2190.77	-0.0483419		2190.77	-0.0512666
2192.7	0.000655289		2192.7	-0.000495469		2192.7	-0.048094		2192.7	-0.0480082		2192.7	-0.0484876		2192.7	-0.0476273		2192.7	-0.0493213
2194.63	0.000860515		2194.63	-0.00111462		2194.63	-0.0484215		2194.63	-0.0485436		2194.63	-0.0484401		2194.63	-0.0478639		2194.63	-0.0502292
2196.56	0.000655953		2196.56	-0.000862814		2196.56	-0.0467858		2196.56	-0.0467602		2196.56	-0.0476581		2196.56	-0.0468072		2196.56	-0.051568
2198.49	-0.00291629		2198.49	-0.00435503		2198.49	-0.0471788		2198.49	-0.0475656		2198.49	-0.0493125		2198.49	-0.0486366		2198.49	-0.0514449
2200.42	-0.00241484		2200.42	-0.0043343		2200.42	-0.0474262		2200.42	-0.0473425		2200.42	-0.0495616		2200.42	-0.0489688		2200.42	-0.0515437
2202.34	-0.00219979		2202.34	-0.00469887		2202.34	-0.0474641		2202.34	-0.0481922		2202.34	-0.0483632		2202.34	-0.0499705		2202.34	-0.0526913
2204.27	-0.00171379		2204.27	-0.00370665		2204.27	-0.0471915		2204.27	-0.0485144		2204.27	-0.0477194		2204.27	-0.0489878		2204.27	-0.0500523
2206.2	-0.00239715		2206.2	-0.00358846		2206.2	-0.0470547		2206.2	-0.0480423		2206.2	-0.0488087		2206.2	-0.0488991		2206.2	-0.0497661
2208.13	-0.000482131		2208.13	-0.00169775		2208.13	-0.0461155		2208.13	-0.0465681		2208.13	-0.0480293		2208.13	-0.0476538		2208.13	-0.0498988
2210.06	-6.94765e-05		2210.06	-0.00155395		2210.06	-0.0473957		2210.06	-0.0476393		2210.06	-0.0482496		2210.06	-0.0487871		2210.06	-0.0501274
2211.99	0.000412549		2211.99	-0.00101467		2211.99	-0.0480445		2211.99	-0.0477935		2211.99	-0.0479924		2211.99	-0.0487102		2211.99	-0.0494185
2213.92	-0.000302905		2213.92	-0.00136126		2213.92	-0.0480879		2213.92	-0.0477873		2213.92	-0.0489413		2213.92	-0.0482649		2213.92	-0.0507727
2215.84	-0.000532932		2215.84	-0.000880737		2215.84	-0.0474868		2215.84	-0.047567		2215.84	-0.0487585		2215.84	-0.0480867		2215.84	-0.0513602
2217.77	-0.00162183		2217.77	-0.00214473		2217.77	-0.0483465		2217.77	-0.0482099		2217.77	-0.0489111		2217.77	-0.0490198		2217.77	-0.0518315
2219.7	-0.00109572		2219.7	-0.00215215		2219.7	-0.0488398		2219.7	-0.0479886		2219.7	-0.0483917		2219.7	-0.0485231		2219.7	-0.0516233
2221.63	-0.00130461		2221.63	-0.00319049		2221.63	-0.0484742		2221.63	-0.0488518		2221.63	-0.0482375		2221.63	-0.0490613		2221.63	-0.0523585
2223.56	-6.23869e-05		2223.56	-0.00189992		2223.56	-0.0470181		2223.56	-0.0483032		2223.56	-0.0481748		2223.56	-0.0481927		2223.56	-0.0522044
2225.49	8.86757e-05		2225.49	-0.000934765		2225.49	-0.0477129		2225.49	-0.0481782		2225.49	-0.049377		2225.49	-0.0490435		2225.49	-0.0528099
2227.42	0.0020473		2227.42	0.000189601		2227.42	-0.0476436		2227.42	-0.0467764		2227.42	-0.0484286		2227.42	-0.0485173		2227.42	-0.052594
2229.34	0.00137339		2229.34	-0.000885432		2229.34	-0.0479993		2229.34	-0.0469683		2229.34	-0.048538		2229.34	-0.0487404		2229.34	-0.0522084
2231.27	0.000244731		2231.27	-0.00206596		2231.27	-0.0479899		2231.27	-0.0471524		2231.27	-0.0487262		2231.27	-0.0483939		2231.27	-0.0515877
2233.2	-0.000619926		2233.2	-0.00247507		2233.2	-0.0474485		2233.2	-0.0470928		2233.2	-0.0486371		2233.2	-0.0479801		2233.2	-0.0514792
2235.13	0.000365755		2235.13	-0.00116403		2235.13	-0.0468755		2235.13	-0.047071		2235.13	-0.0484082		2235.13	-0.0480679		2235.13	-0.05217
2237.06	0.0006751		2237.06	-0.00107182		2237.06	-0.0474853		2237.06	-0.0479868		2237.06	-0.04829		2237.06	-0.048839		2237.06	-0.0524278
2238.99	0.00105003		2238.99	-0.000698202		2238.99	-0.0477506		2238.99	-0.0480561		2238.99	-0.0479283		2238.99	-0.0485991		2238.99	-0.0508396
2240.91	-0.000968256		2240.91	-0.00205323		2240.91	-0.0482415		2240.91	-0.0486867		2240.91	-0.0487169		2240.91	-0.0493421		2240.91	-0.0509671
2242.84	-0.00182067		2242.84	-0.00260706		2242.84	-0.0480079		2242.84	-0.047906		2242.84	-0.0488499		2242.84	-0.0489453		2242.84	-0.0509327
2244.77	-0.0011522		2244.77	-0.002105		2244.77	-0.0481797		2244.77	-0.047246		2244.77	-0.0490285		2244.77	-0.0487787		2244.77	-0.05151
2246.7	0.000257495		2246.7	-0.000590643		2246.7	-0.0484906		2246.7	-0.0469883		2246.7	-0.0487117		2246.7	-0.0482419		2246.7	-0.0514775
2248.63	-0.000337935		2248.63	-0.00128836		2248.63	-0.0484346		2248.63	-0.0470703		2248.63	-0.0486076		2248.63	-0.0483744		2248.63	-0.0513689
2250.56	0.00020664		2250.56	-0.000980422		2250.56	-0.0476927		2250.56	-0.0470592		2250.56	-0.0481193		2250.56	-0.0483484		2250.56	-0.0514442
2252.49	0.000605118		2252.49	-0.00114546		2252.49	-0.0482281		2252.49	-0.0481035		2252.49	-0.0486566		2252.49	-0.048938		2252.49	-0.0511918
2254.41	0.00134942		2254.41	-0.000614301		2254.41	-0.0487439		2254.41	-0.0484571		2254.41	-0.0490951		2254.41	-0.0484897		2254.41	-0.0504302
2256.34	0.000839135		2256.34	-0.00102568		2256.34	-0.0489366		2256.34	-0.0483121		2256.34	-0.0497097		2256.34	-0.0488454		2256.34	-0.0504938
2258.27	0.00187372		2258.27	2.75353e-05		2258.27	-0.0489117		2258.27	-0.0480552		2258.27	-0.0494635		2258.27	-0.0486126		2258.27	-0.0500321
2260.2	0.00160592		2260.2	1.68987e-05		2260.2	-0.0489445		2260.2	-0.0482442		2260.2	-0.0492248		2260.2	-0.0487239		2260.2	-0.0506292
2262.13	0.00180192		2262.13	0.000166663		2262.13	-0.0482557		2262.13	-0.0478515		2262.13	-0.0486277		2262.13	-0.0487663		2262.13	-0.051279
2264.06	0.00161866		2264.06	-0.000171236		2264.06	-0.0482878		2264.06	-0.0477187		2264.06	-0.048699		2264.06	-0.048901		2264.06	-0.0515003
2265.99	0.00266065		2265.99	0.000920544		2265.99	-0.048395		2265.99	-0.0472912		2265.99	-0.0487344		2265.99	-0.0480737		2265.99	-0.0511634
2267.91	0.00221735		2267.91	0.000461736		2267.91	-0.0482414		2267.91	-0.0472539		2267.91	-0.0486668		2267.91	-0.0479252		2267.91	-0.0510766
2269.84	0.00217129		2269.84	0.000365258		2269.84	-0.0477414		2269.84	-0.0469553		2269.84	-0.0485566		2269.84	-0.0478639		2269.84	-0.0506362
2271.77	0.0024464		2271.77	0.000397691		2271.77	-0.0480342		2271.77	-0.0471879		2271.77	-0.0490027		2271.77	-0.04836		2271.77	-0.0508625
2273.7	0.00295995		2273.7	0.00110311		2273.7	-0.0481601		2273.7	-0.0471196		2273.7	-0.0487788		2273.7	-0.0479908		2273.7	-0.0508683
2275.63	0.00272362		2275.63	0.00152512		2275.63	-0.0479749		2275.63	-0.0469841		2275.63	-0.0484223		2275.63	-0.0478135		2275.63	-0.0510235
2277.56	0.00291395		2277.56	0.00192184		2277.56	-0.0477726		2277.56	-0.0469145		2277.56	-0.0479749		2277.56	-0.0473308		2277.56	-0.0506693
2279.49	0.00327519		2279.49	0.00175284		2279.49	-0.047986		2279.49	-0.0473068		2279.49	-0.048077		2279.49	-0.0472198		2279.49	-0.0507945
2281.41	0.00430072		2281.41	0.00193037		2281.41	-0.0479914		2281.41	-0.0466543		2281.41	-0.0479948		2281.41	-0.0469912		2281.41	-0.0500984
2283.34	0.00433756		2283.34	0.00193662		2283.34	-0.0476444		2283.34	-0.0462454		2283.34	-0.0477342		2283.34	-0.0467629		2283.34	-0.0495
2285.27	0.0050348		2285.27	0.00284634		2285.27	-0.0475462		2285.27	-0.0459586		2285.27	-0.0473935		2285.27	-0.0463317		2285.27	-0.0495396
2287.2	0.00520783		2287.2	0.00287913		2287.2	-0.0477101		2287.2	-0.0461302		2287.2	-0.0476469		2287.2	-0.0465427		2287.2	-0.050055
2289.13	0.00494018		2289.13	0.00253655		2289.13	-0.0473707		2289.13	-0.0460039		2289.13	-0.0477263		2289.13	-0.046555		2289.13	-0.0499977
2291.06	0.00413955		2291.06	0.00225412		2291.06	-0.0474331		2291.06	-0.0464436		2291.06	-0.0482614		2291.06	-0.0470106		2291.06	-0.0499936
2292.99	0.00393087		2292.99	0.00229395		2292.99	-0.0478259		2292.99	-0.0471293		2292.99	-0.0486667		2292.99	-0.0474413		2292.99	-0.0502431
2294.91	0.0035346		2294.91	0.0016927		2294.91	-0.0482489		2294.91	-0.0477573		2294.91	-0.0490623		2294.91	-0.0481495		2294.91	-0.0506809
2296.84	0.00345197		2296.84	0.00157559		2296.84	-0.0485327		2296.84	-0.0477855		2296.84	-0.0491989		2296.84	-0.0484965		2296.84	-0.0507037
2298.77	0.00332571		2298.77	0.00145859		2298.77	-0.0487884		2298.77	-0.0481079		2298.77	-0.049506		2298.77	-0.0487427		2298.77	-0.050752
2300.7	0.00360406		2300.7	0.00170032		2300.7	-0.0487375		2300.7	-0.0479868		2300.7	-0.0496514		2300.7	-0.0488222		2300.7	-0.0509785
2302.63	0.00339697		2302.63	0.00147694		2302.63	-0.049096		2302.63	-0.0480634		2302.63	-0.0497202		2302.63	-0.0490543		2302.63	-0.0511371
2304.56	0.00348032		2304.56	0.00164224		2304.56	-0.048998		2304.56	-0.0478745		2304.56	-0.0491968		2304.56	-0.0487235		2304.56	-0.0506917
2306.48	0.00318339		2306.48	0.00156492		2306.48	-0.0489254		2306.48	-0.0477436		2306.48	-0.0489506		2306.48	-0.0485397		2306.48	-0.0508774
2308.41	0.00315229		2308.41	0.00172014		2308.41	-0.0489123		2308.41	-0.0475647		2308.41	-0.0490964		2308.41	-0.0484797		2308.41	-0.0509873
2310.34	0.00308207		2310.34	0.0015205		2310.34	-0.0490228		2310.34	-0.0478432		2310.34	-0.0495258		2310.34	-0.0487755		2310.34	-0.0510741
2312.27	0.00299178		2312.27	0.00141018		2312.27	-0.0487006		2312.27	-0.0477487		2312.27	-0.0491586		2312.27	-0.0482551		2312.27	-0.0508767
2314.2	0.00255611		2314.2	0.00101967		2314.2	-0.0484518		2314.2	-0.0475942		2314.2	-0.048857		2314.2	-0.0481902		2314.2	-0.0505998
2316.13	0.00265784		2316.13	0.00106723		2316.13	-0.0482098		2316.13	-0.0472982		2316.13	-0.0489501		2316.13	-0.0481911		2316.13	-0.0501838
2318.05	0.00289794		2318.05	0.00130927		2318.05	-0.0480212		2318.05	-0.0471186		2318.05	-0.0490994		2318.05	-0.0482011		2318.05	-0.0503758
2319.98	0.00354326		2319.98	0.00193319		2319.98	-0.0475132		2319.98	-0.0467823		2319.98	-0.0487062		2319.98	-0.0478957		2319.98	-0.0505203
2321.91	0.00386905		2321.91	0.00176831		2321.91	-0.0468179		2321.91	-0.0458384		2321.91	-0.0476768		2321.91	-0.0469231		2321.91	-0.050201
2323.84	0.00445009		2323.84	0.0019495		2323.84	-0.046295		2323.84	-0.0450801		2323.84	-0.0468713		2323.84	-0.0458764		2323.84	-0.0498688
2325.77	0.00315616		2325.77	0.000949931		2325.77	-0.0477486		2325.77	-0.0466553		2325.77	-0.0481892		2325.77	-0.0475507		2325.77	-0.0505611
2327.7	0.00202466		2327.7	0.000292606		2327.7	-0.048927		2327.7	-0.0478983		2327.7	-0.0491782		2327.7	-0.0489297		2327.7	-0.0509447
2329.63	0.00177074		2329.63	6.3854e-05		2329.63	-0.0494639		2329.63	-0.0484384		2329.63	-0.0495896		2329.63	-0.0495692		2329.63	-0.0509291
2331.55	0.00191991		2331.55	3.50904e-05		2331.55	-0.0496055		2331.55	-0.0485736		2331.55	-0.0497828		2331.55	-0.0495501		2331.55	-0.0510523
2333.48	0.00168967		2333.48	-0.000398817		2333.48	-0.0499192		2333.48	-0.0489272		2333.48	-0.0502362		2333.48	-0.0498194		2333.48	-0.0514145
2335.41	0.00156891		2335.41	-0.000283502		2335.41	-0.0498863		2335.41	-0.0488862		2335.41	-0.0500517		2335.41	-0.0495227		2335.41	-0.051538
2337.34	0.00173119		2337.34	0.000182938		2337.34	-0.0497263		2337.34	-0.0487029		2337.34	-0.0499368		2337.34	-0.0494269		2337.34	-0.0516949
2339.27	0.00243528		2339.27	0.000431719		2339.27	-0.0495979		2339.27	-0.0488427		2339.27	-0.0500176		2339.27	-0.0496576		2339.27	-0.0512895
2341.2	0.00232823		2341.2	-0.000147521		2341.2	-0.0495832		2341.2	-0.0489145		2341.2	-0.049882		2341.2	-0.0497404		2341.2	-0.0513038
2343.12	0.00241069		2343.12	9.25201e-05		2343.12	-0.0496377		2343.12	-0.048753		2343.12	-0.0497879		2343.12	-0.0495048		2343.12	-0.051125
2345.05	0.00179124		2345.05	-0.000180079		2345.05	-0.0498024		2345.05	-0.0487478		2345.05	-0.0500562		2345.05	-0.0494652		2345.05	-0.051148
2346.98	0.00190038		2346.98	-5.70531e-05		2346.98	-0.0498325		2346.98	-0.0485761		2346.98	-0.0501066		2346.98	-0.0493431		2346.98	-0.0514879
2348.91	0.00222348		2348.91	0.000347151		2348.91	-0.049738		2348.91	-0.0486747		2348.91	-0.0501134		2348.91	-0.0494414		2348.91	-0.0514544
2350.84	0.00253551		2350.84	0.000671583		2350.84	-0.0495756		2350.84	-0.0488177		2350.84	-0.0501359		2350.84	-0.0494734		2350.84	-0.0510174
2352.77	0.00211978		2352.77	-2.64402e-05		2352.77	-0.0497711		2352.77	-0.0489698		2352.77	-0.0501464		2352.77	-0.0495779		2352.77	-0.0511837
2354.7	0.00218012		2354.7	-0.000364851		2354.7	-0.0497648		2354.7	-0.0488678		2354.7	-0.0502101		2354.7	-0.0494338		2354.7	-0.0514044
2356.62	0.00221205		2356.62	-0.000496362		2356.62	-0.0495873		2356.62	-0.0487571		2356.62	-0.0506698		2356.62	-0.0499374		2356.62	-0.0512973
2358.55	0.00199657		2358.55	-0.000167692		2358.55	-0.0494526		2358.55	-0.0485732		2358.55	-0.0503156		2358.55	-0.049758		2358.55	-0.050817
2360.48	0.00130459		2360.48	-0.000416626		2360.48	-0.049344		2360.48	-0.0489768		2360.48	-0.0501322		2360.48	-0.049778		2360.48	-0.0511346
2362.41	0.00116357		2362.41	-0.000328565		2362.41	-0.0491868		2362.41	-0.0495651		2362.41	-0.0497745		2362.41	-0.0499037		2362.41	-0.0514886
2364.34	0.00163226		2364.34	-0.000245884		2364.34	-0.0495394		2364.34	-0.0495031		2364.34	-0.0500024		2364.34	-0.0505135		2364.34	-0.051722
2366.27	0.00207257		2366.27	-4.42648e-05		2366.27	-0.0494892		2366.27	-0.0491163		2366.27	-0.0503625		2366.27	-0.0505359		2366.27	-0.0512803
2368.2	0.00161194		2368.2	-0.000280157		2368.2	-0.0495357		2368.2	-0.049332		2368.2	-0.0506049		2368.2	-0.050237		2368.2	-0.0513173
2370.12	0.00157284		2370.12	-0.000288336		2370.12	-0.0496718		2370.12	-0.0492539		2370.12	-0.0505632		2370.12	-0.049918		2370.12	-0.0513669
2372.05	0.00171652		2372.05	-0.000372896		2372.05	-0.0500603		2372.05	-0.0494258		2372.05	-0.0505645		2372.05	-0.0502376		2372.05	-0.0513069
2373.98	0.00210879		2373.98	-4.01566e-05		2373.98	-0.0500446		2373.98	-0.0493759		2373.98	-0.0501826		2373.98	-0.0499602		2373.98	-0.051369
2375.91	0.00191625		2375.91	-0.000244096		2375.91	-0.0502193		2375.91	-0.0494199		2375.91	-0.0501055		2375.91	-0.0500149		2375.91	-0.0515017
2377.84	0.00231804		2377.84	-0.000147024		2377.84	-0.0504525		2377.84	-0.0496429		2377.84	-0.0505167		2377.84	-0.0502909		2377.84	-0.0514216
2379.77	0.00237017		2379.77	0.00013955		2379.77	-0.0504936		2379.77	-0.0497103		2379.77	-0.0507569		2379.77	-0.050394		2379.77	-0.0514877
2381.7	0.00216546		2381.7	0.000241283		2381.7	-0.0502171		2381.7	-0.0494856		2381.7	-0.0504305		2381.7	-0.0501154		2381.7	-0.0515844
2383.62	0.00227307		2383.62	0.000186717		2383.62	-0.0502134		2383.62	-0.0494685		2383.62	-0.0505856		2383.62	-0.0503439		2383.62	-0.0515156
2385.55	0.00255634		2385.55	0.000301823		2385.55	-0.0500958		2385.55	-0.049307		2385.55	-0.0506953		2385.55	-0.0504902		2385.55	-0.051212
2387.48	0.00217709		2387.48	7.22328e-06		2387.48	-0.0501181		2387.48	-0.0493403		2387.48	-0.050682		2387.48	-0.0504031		2387.48	-0.0513239
2389.41	0.00174722		2389.41	-0.000187697		2389.41	-0.0500644		2389.41	-0.049308		2389.41	-0.0504041		2389.41	-0.0501366		2389.41	-0.0513449
2391.34	0.0016616		2391.34	-0.000283866		2391.34	-0.0500655		2391.34	-0.049231		2391.34	-0.0503399		2391.34	-0.0500568		2391.34	-0.0514207
2393.27	0.0018658		2393.27	-0.000159577		2393.27	-0.0500852		2393.27	-0.0491957		2393.27	-0.0504179		2393.27	-0.0499569		2393.27	-0.0512599
2395.2	0.00237687		2395.2	0.000138754		2395.2	-0.0501466		2395.2	-0.0492914		2395.2	-0.050528		2395.2	-0.0501424		2395.2	-0.05109
2397.12	0.00261341		2397.12	0.000322746		2397.12	-0.049845		2397.12	-0.048993		2397.12	-0.0502188		2397.12	-0.0499332		2397.12	-0.0511729
2399.05	0.00208122		2399.05	4.87098e-05		2399.05	-0.049739		2399.05	-0.0489079		2399.05	-0.0500859		2399.05	-0.0497596		2399.05	-0.0513888
2400.98	0.001869		2400.98	0.000132391		2400.98	-0.0497775		2400.98	-0.0489451		2400.98	-0.0501161		2400.98	-0.0497064		2400.98	-0.0513994
2402.91	0.00191998		2402.91	2.08749e-05		2402.91	-0.0497605		2402.91	-0.0489771		2402.91	-0.0501883		2402.91	-0.0497588		2402.91	-0.0513657
2404.84	0.00199837		2404.84	-0.000379981		2404.84	-0.0497078		2404.84	-0.0490043		2404.84	-0.0502276		2404.84	-0.0499002		2404.84	-0.051379
2406.77	0.00194614		2406.77	-0.000335055		2406.77	-0.0497769		2406.77	-0.0491536		2406.77	-0.050269		2406.77	-0.0500947		2406.77	-0.0514864
2408.7	0.00203615		2408.7	0.000172033		2408.7	-0.0494646		2408.7	-0.0488522		2408.7	-0.0501141		2408.7	-0.0497718		2408.7	-0.0514653
2410.62	0.00163599		2410.62	0.000168884		2410.62	-0.0496212		2410.62	-0.0488752		2410.62	-0.0504315		2410.62	-0.0498723		2410.62	-0.0515563
2412.55	0.00182248		2412.55	0.000340818		2412.55	-0.0499305		2412.55	-0.0490114		2412.55	-0.0505446		2412.55	-0.0500812		2412.55	-0.0513981
2414.48	0.00239073		2414.48	0.000591049		2414.48	-0.049974		2414.48	-0.048923		2414.48	-0.0504991		2414.48	-0.0501899		2414.48	-0.0514338
2416.41	0.00265591		2416.41	0.000839201		2416.41	-0.0498532		2416.41	-0.0488667		2416.41	-0.0502129		2416.41	-0.0498687		2416.41	-0.0514952
2418.34	0.0022826		2418.34	0.000629605		2418.34	-0.0499554		2418.34	-0.0489607		2418.34	-0.0500106		2418.34	-0.0500401		2418.34	-0.0513338
2420.26	0.0021274		2420.26	0.000320624		2420.26	-0.0498138		2420.26	-0.0488158		2420.26	-0.0498186		2420.26	-0.0501328		2420.26	-0.0511419
2422.19	0.00224642		2422.19	7.98272e-05		2422.19	-0.0496967		2422.19	-0.048796		2422.19	-0.0499672		2422.19	-0.0501989		2422.19	-0.0511749
2424.12	0.00232703		2424.12	0.000156653		2424.12	-0.049791		2424.12	-0.0488092		2424.12	-0.0500759		2424.12	-0.0501511		2424.12	-0.0512561
2426.05	0.00181083		2426.05	-2.39221e-05		2426.05	-0.0496793		2426.05	-0.048859		2426.05	-0.050126		2426.05	-0.0500758		2426.05	-0.0514349
2427.98	0.00182388		2427.98	-2.53137e-05		2427.98	-0.0492161		2427.98	-0.0487089		2427.98	-0.049942		2427.98	-0.0497602		2427.98	-0.051542
2429.91	0.00173012		2429.91	-0.000162691		2429.91	-0.0494021		2429.91	-0.0489063		2429.91	-0.0501254		2429.91	-0.0498309		2429.91	-0.0516243
2431.84	0.00174726		2431.84	-0.000133874		2431.84	-0.0496938		2431.84	-0.0491368		2431.84	-0.0502145		2431.84	-0.049996		2431.84	-0.0515337
2433.76	0.00146035		2433.76	-0.000614136		2433.76	-0.0498068		2433.76	-0.0490563		2433.76	-0.0501166		2433.76	-0.0498814		2433.76	-0.0513469
2435.69	0.00179446		2435.69	-0.00062833		2435.69	-0.0497		2435.69	-0.0488696		2435.69	-0.0499958		2435.69	-0.0495043		2435.69	-0.0511341
2437.62	0.00204321		2437.62	-0.000312176		2437.62	-0.0496375		2437.62	-0.0488451		2437.62	-0.0500437		2437.62	-0.0494912		2437.62	-0.0512353
2439.55	0.00196458		2439.55	-0.000185213		2439.55	-0.0494636		2439.55	-0.0486414		2439.55	-0.0499744		2439.55	-0.0494152		2439.55	-0.0514169
2441.48	0.00182008		2441.48	-0.000470149		2441.48	-0.0493701		2441.48	-0.0486391		2441.48	-0.0501409		2441.48	-0.0494435		2441.48	-0.0514952
2443.41	0.00215198		2443.41	-0.000643218		2443.41	-0.0489911		2443.41	-0.0484035		2443.41	-0.049918		2443.41	-0.0491273		2443.41	-0.0513728
2445.34	0.00242541		2445.34	-0.000470613		2445.34	-0.0489549		2445.34	-0.048354		2445.34	-0.0498011		2445.34	-0.0490098		2445.34	-0.051297
2447.26	0.00218178		2447.26	-0.000312706		2447.26	-0.0491695		2447.26	-0.0485403		2447.26	-0.049737		2447.26	-0.0491353		2447.26	-0.0511631
2449.19	0.00165096		2449.19	-0.000512447		2449.19	-0.0494068		2449.19	-0.0486455		2449.19	-0.0498583		2449.19	-0.0494035		2449.19	-0.0511224
2451.12	0.0018889		2451.12	-0.000339226		2451.12	-0.0493709		2451.12	-0.0485031		2451.12	-0.0498751		2451.12	-0.0491703		2451.12	-0.0510926
2453.05	0.00198349		2453.05	-0.000114297		2453.05	-0.0493238		2453.05	-0.0484352		2453.05	-0.0498092		2453.05	-0.0489979		2453.05	-0.0511897
2454.98	0.00186344		2454.98	0.000399051		2454.98	-0.0491949		2454.98	-0.0482229		2454.98	-0.0496244		2454.98	-0.0488657		2454.98	-0.0509488
2456.91	0.00145157		2456.91	0.000147074		2456.91	-0.0493801		2456.91	-0.0483428		2456.91	-0.0497273		2456.91	-0.0490453		2456.91	-0.0510385
2458.84	0.00172653		2458.84	-5.97366e-05		2458.84	-0.0493872		2458.84	-0.0483749		2458.84	-0.0496644		2458.84	-0.0488267		2458.84	-0.0511462
2460.76	0.0019089		2460.76	-0.000108434		2460.76	-0.0493894		2460.76	-0.0485081		2460.76	-0.0496945		2460.76	-0.0488901		2460.76	-0.0512242
2462.69	0.00211895		2462.69	-7.7328e-05		2462.69	-0.0494472		2462.69	-0.0486791		2462.69	-0.0498803		2462.69	-0.0491951		2462.69	-0.0512535
2464.62	0.00195629		2464.62	-0.00027529		2464.62	-0.0495571		2464.62	-0.0488776		2464.62	-0.0500389		2464.62	-0.049545		2464.62	-0.0514042
2466.55	0.00180817		2466.55	-0.000134006		2466.55	-0.0494186		2466.55	-0.04875		2466.55	-0.0499341		2466.55	-0.0494344		2466.55	-0.0513002
2468.48	0.00200689		2468.48	-0.000195281		2468.48	-0.0494761		2468.48	-0.0486566		2468.48	-0.0500823		2468.48	-0.0494966		2468.48	-0.0514574
2470.41	0.00235631		2470.41	-0.00032254		2470.41	-0.0494793		2470.41	-0.0487344		2470.41	-0.0501621		2470.41	-0.0494164		2470.41	-0.0513289
2472.34	0.00243621		2472.34	-0.000508244		2472.34	-0.0493673		2472.34	-0.0487832		2472.34	-0.0501831		2472.34	-0.0493902		2472.34	-0.0512821
2474.26	0.00258088		2474.26	5.21561e-05		2474.26	-0.0491603		2474.26	-0.0484383		2474.26	-0.0500648		2474.26	-0.049452		2474.26	-0.0513487
2476.19	0.0020749		2476.19	0.000139517		2476.19	-0.0491155		2476.19	-0.0482561		2476.19	-0.0497255		2476.19	-0.0493802		2476.19	-0.0513746
2478.12	0.00179842		2478.12	-0.000315553		2478.12	-0.0492363		2478.12	-0.0483597		2478.12	-0.0496213		2478.12	-0.0494215		2478.12	-0.0513205
2480.05	0.00203016		2480.05	-0.00054693		2480.05	-0.0493775		2480.05	-0.048557		2480.05	-0.0498462		2480.05	-0.0495169		2480.05	-0.0512344
2481.98	0.00228749		2481.98	-0.000360746		2481.98	-0.0493497		2481.98	-0.0486227		2481.98	-0.0496419		2481.98	-0.049022		2481.98	-0.0510858
2483.91	0.00215664		2483.91	-0.00027582		2483.91	-0.0496255		2483.91	-0.0488422		2483.91	-0.0497789		2483.91	-0.0491545		2483.91	-0.0513249
2485.83	0.00207144		2485.83	4.71854e-05		2485.83	-0.0495455		2485.83	-0.0487573		2485.83	-0.0497785		2485.83	-0.0491102		2485.83	-0.0513138
2487.76	0.00163692		2487.76	-0.000185147		2487.76	-0.0495755		2487.76	-0.0488452		2487.76	-0.0499573		2487.76	-0.0493411		2487.76	-0.05117
2489.69	0.00151262		2489.69	-0.000531476		2489.69	-0.0495783		2489.69	-0.0486878		2489.69	-0.0499854		2489.69	-0.0496868		2489.69	-0.0509947
2491.62	0.00161633		2491.62	-0.000625617		2491.62	-0.0494516		2491.62	-0.0484777		2491.62	-0.0499191		2491.62	-0.0498398		2491.62	-0.0512657
2493.55	0.00186018		2493.55	-0.000239063		2493.55	-0.0493052		2493.55	-0.0484617		2493.55	-0.0498363		2493.55	-0.0496029		2493.55	-0.0513657
2495.48	0.00182038		2495.48	-0.000137418		2495.48	-0.0493574		2495.48	-0.0486155		2495.48	-0.0497862		2495.48	-0.0494682		2495.48	-0.0515038
2497.41	0.00179656		2497.41	-0.000256415		2497.41	-0.0492529		2497.41	-0.0485374		2497.41	-0.0496904		2497.41	-0.0493339		2497.41	-0.0513487
2499.33	0.00205003		2499.33	-1.85878e-05		2499.33	-0.0494052		2499.33	-0.0487318		2499.33	-0.0499801		2499.33	-0.0496269		2499.33	-0.0512311
2501.26	0.00223107		2501.26	-5.76825e-05		2501.26	-0.0493551		2501.26	-0.0487757		2501.26	-0.0498836		2501.26	-0.0494706		2501.26	-0.051082
2503.19	0.00181639		2503.19	-0.000230419		2503.19	-0.0491788		2503.19	-0.0486198		2503.19	-0.0497606		2503.19	-0.0492139		2503.19	-0.0510705
2505.12	0.00180188		2505.12	1.95827e-05		2505.12	-0.0491255		2505.12	-0.0484915		2505.12	-0.0497106		2505.12	-0.0489268		2505.12	-0.0512962
2507.05	0.00180178		2507.05	-0.000242109		2507.05	-0.0491208		2507.05	-0.0486195		2507.05	-0.04976		2507.05	-0.0488702		2507.05	-0.0514136
2508.98	0.00212018		2508.98	-0.000260753		2508.98	-0.0489161		2508.98	-0.0484481		2508.98	-0.0495409		2508.98	-0.0488519		2508.98	-0.0512741
2510.91	0.0023171		2510.91	-5.38395e-05		2510.91	-0.0489609		2510.91	-0.0483448		2510.91	-0.0493275		2510.91	-0.0490119		2510.91	-0.0511686
2512.83	0.00244244		2512.83	0.000216684		2512.83	-0.0489595		2512.83	-0.0482311		2512.83	-0.0493058		2512.83	-0.0489668		2512.83	-0.0510101
2514.76	0.00206554		2514.76	-3.82681e-05		2514.76	-0.0487943		2514.76	-0.0481196		2514.76	-0.0493113		2514.76	-0.0489036		2514.76	-0.0509959
2516.69	0.00221368		2516.69	0.000300331		2516.69	-0.0488356		2516.69	-0.0482145		2516.69	-0.0492599		2516.69	-0.0489281		2516.69	-0.0508875
2518.62	0.00211978		2518.62	0.000306863		2518.62	-0.0489716		2518.62	-0.0481392		2518.62	-0.0492611		2518.62	-0.0489687		2518.62	-0.0509084
2520.55	0.00219387		2520.55	0.000162023		2520.55	-0.0487033		2520.55	-0.0479061		2520.55	-0.0490265		2520.55	-0.0487619		2520.55	-0.0509927
2522.48	0.00228899		2522.48	-3.91295e-05		2522.48	-0.0487754		2522.48	-0.0482211		2522.48	-0.0491369		2522.48	-0.0488224		2522.48	-0.0510017
2524.4	0.00245094		2524.4	0.000396564		2524.4	-0.0488878		2524.4	-0.04816		2524.4	-0.0491308		2524.4	-0.0487229		2524.4	-0.0507082
2526.33	0.00254258		2526.33	0.000562749		2526.33	-0.0488023		2526.33	-0.0480184		2526.33	-0.049205		2526.33	-0.048725		2526.33	-0.0507125
2528.26	0.00235521		2528.26	0.000330704		2528.26	-0.0487336		2528.26	-0.0481697		2528.26	-0.0491712		2528.26	-0.0486491		2528.26	-0.0508813
2530.19	0.00236977		2530.19	0.000123376		2530.19	-0.0485167		2530.19	-0.0480144		2530.19	-0.0488789		2530.19	-0.0485019		2530.19	-0.0507998
2532.12	0.00279205		2532.12	0.000338994		2532.12	-0.0484092		2532.12	-0.0478655		2532.12	-0.0487858		2532.12	-0.0484404		2532.12	-0.0506983
2534.05	0.00237127		2534.05	0.00013945		2534.05	-0.0485612		2534.05	-0.0479687		2534.05	-0.0489581		2534.05	-0.0485528		2534.05	-0.05089
2535.97	0.0021276		2535.97	8.48977e-05		2535.97	-0.0486399		2535.97	-0.0480202		2535.97	-0.0489154		2535.97	-0.0485337		2535.97	-0.0508187
2537.9	0.00224279		2537.9	9.81541e-05		2537.9	-0.048699		2537.9	-0.0479219		2537.9	-0.0489866		2537.9	-0.0484747		2537.9	-0.0507149
2539.83	0.00267651		2539.83	0.000444157		2539.83	-0.0487485		2539.83	-0.0479668		2539.83	-0.0491524		2539.83	-0.0485244		2539.83	-0.0504866
2541.76	0.00261391		2541.76	0.00072455		2541.76	-0.0488187		2541.76	-0.0481578		2541.76	-0.0492317		2541.76	-0.0487386		2541.76	-0.0505927
2543.69	0.00281793		2543.69	0.000847866		2543.69	-0.0487925		2543.69	-0.0483618		2543.69	-0.0493354		2543.69	-0.0489198		2543.69	-0.0505429
2545.62	0.00281903		2545.62	0.000620945		2545.62	-0.0486433		2545.62	-0.0483483		2545.62	-0.04933		2545.62	-0.0487003		2545.62	-0.050523
2547.55	0.00276904		2547.55	0.000696472		2547.55	-0.0485012		2547.55	-0.0481062		2547.55	-0.0490442		2547.55	-0.0483275		2547.55	-0.0504943
2549.47	0.00282383		2549.47	0.000761624		2549.47	-0.048786		2549.47	-0.0481195		2549.47	-0.0489949		2549.47	-0.0484043		2549.47	-0.0504793
2551.4	0.00307827		2551.4	0.00085268		2551.4	-0.0487395		2551.4	-0.0480489		2551.4	-0.0489702		2551.4	-0.0484813		2551.4	-0.0505985
2553.33	0.00278521		2553.33	0.000598216		2553.33	-0.0485032		2553.33	-0.048031		2553.33	-0.0490439		2553.33	-0.0486242		2553.33	-0.0506628
2555.26	0.00276024		2555.26	0.000644305		2555.26	-0.0483201		2555.26	-0.0478277		2555.26	-0.0488841		2555.26	-0.0483894		2555.26	-0.0505912
2557.19	0.00273903		2557.19	0.000858556		2557.19	-0.0483012		2557.19	-0.0476015		2557.19	-0.0486483		2557.19	-0.0482862		2557.19	-0.0507056
2559.12	0.00295005		2559.12	0.00111028		2559.12	-0.0483736		2559.12	-0.047497		2559.12	-0.0484553		2559.12	-0.0482286		2559.12	-0.0506262
2561.05	0.00292066		2561.05	0.000936748		2561.05	-0.0485015		2561.05	-0.0475144		2561.05	-0.0485913		2561.05	-0.0482168		2561.05	-0.0507151
2562.97	0.00303469		2562.97	0.000846737		2562.97	-0.0485568		2562.97	-0.0475945		2562.97	-0.0487204		2562.97	-0.0481065		2562.97	-0.0506955
2564.9	0.00331983		2564.9	0.000998183		2564.9	-0.0487144		2564.9	-0.047704		2564.9	-0.0488361		2564.9	-0.0482162		2564.9	-0.0506222
2566.83	0.00352111		2566.83	0.00112437		2566.83	-0.0487201		2566.83	-0.0476713		2566.83	-0.0489819		2566.83	-0.0482287		2566.83	-0.0505475
2568.76	0.00342408		2568.76	0.00120653		2568.76	-0.0486021		2568.76	-0.0476698		2568.76	-0.0490507		2568.76	-0.048339		2568.76	-0.0505539
2570.69	0.00345761		2570.69	0.00123018		2570.69	-0.048517		2570.69	-0.0477902		2570.69	-0.0490805		2570.69	-0.0484319		2570.69	-0.0502366
2572.62	0.00336511		2572.62	0.00101867		2572.62	-0.0484631		2572.62	-0.0478457		2572.62	-0.0492501		2572.62	-0.0486027		2572.62	-0.0501234
2574.55	0.00343143		2574.55	0.00119596		2574.55	-0.0483259		2574.55	-0.0475156		2574.55	-0.049133		2574.55	-0.0484251		2574.55	-0.0501569
2576.47	0.00324368		2576.47	0.00115583		2576.47	-0.0485032		2576.47	-0.0476099		2576.47	-0.0490468		2576.47	-0.0483721		2576.47	-0.050183
2578.4	0.00325359		2578.4	0.00131379		2578.4	-0.0486044		2578.4	-0.0477174		2578.4	-0.0490289		2578.4	-0.0483986		2578.4	-0.0503503
2580.33	0.00320366		2580.33	0.00128754		2580.33	-0.0484758		2580.33	-0.0476938		2580.33	-0.0491091		2580.33	-0.0484306		2580.33	-0.050391
2582.26	0.00326898		2582.26	0.00118018		2582.26	-0.0481754		2582.26	-0.0475069		2582.26	-0.0489789		2582.26	-0.0481429		2582.26	-0.0503821
2584.19	0.00337753		2584.19	0.00125255		2584.19	-0.0482243		2584.19	-0.0474724		2584.19	-0.048971		2584.19	-0.0480029		2584.19	-0.0504808
2586.12	0.00350758		2586.12	0.00139533		2586.12	-0.0482456		2586.12	-0.0474266		2586.12	-0.0489642		2586.12	-0.0480438		2586.12	-0.0504112
2588.05	0.00347765		2588.05	0.0012348		2588.05	-0.0483236		2588.05	-0.0474875		2588.05	-0.0490214		2588.05	-0.0482575		2588.05	-0.050409
2589.97	0.00363222		2589.97	0.00130499		2589.97	-0.0483305		2589.97	-0.0474971		2589.97	-0.0489112		2589.97	-0.0481757		2589.97	-0.0502441
2591.9	0.00358742		2591.9	0.00126936		2591.9	-0.0484548		2591.9	-0.0477092		2591.9	-0.0489441		2591.9	-0.0482828		2591.9	-0.0502147
2593.83	0.00349024		2593.83	0.00137359		2593.83	-0.0484226		2593.83	-0.0476791		2593.83	-0.0488326		2593.83	-0.0481839		2593.83	-0.0502073
2595.76	0.00325783		2595.76	0.0013339		2595.76	-0.0483901		2595.76	-0.0475743		2595.76	-0.0488056		2595.76	-0.0480718		2595.76	-0.0501889
2597.69	0.00335953		2597.69	0.00132971		2597.69	-0.0482925		2597.69	-0.047376		2597.69	-0.0486155		2597.69	-0.047811		2597.69	-0.0501587
2599.62	0.00334754		2599.62	0.00112417		2599.62	-0.0482125		2599.62	-0.0472327		2599.62	-0.0484229		2599.62	-0.0477214		2599.62	-0.0501462
2601.54	0.00338371		2601.54	0.00114902		2601.54	-0.0480383		2601.54	-0.0470586		2601.54	-0.0483963		2601.54	-0.0475725		2601.54	-0.0500894
2603.47	0.00340388		2603.47	0.00121922		2603.47	-0.0481352		2603.47	-0.0472569		2603.47	-0.0486437		2603.47	-0.0475653		2603.47	-0.0500866
2605.4	0.00364241		2605.4	0.00142947		2605.4	-0.0480893		2605.4	-0.0473313		2605.4	-0.0485925		2605.4	-0.0474923		2605.4	-0.0499882
2607.33	0.00373341		2607.33	0.00147135		2607.33	-0.0478423		2607.33	-0.0471393		2607.33	-0.0483608		2607.33	-0.0474529		2607.33	-0.0499659
2609.26	0.00388446		2609.26	0.00155059		2609.26	-0.047784		2609.26	-0.0470186		2609.26	-0.048265		2609.26	-0.0473697		2609.26	-0.0499895
2611.19	0.003828		2611.19	0.0015436		2611.19	-0.0479651		2611.19	-0.0472457		2611.19	-0.048466		2611.19	-0.047536		2611.19	-0.0499472
2613.11	0.00374694		2613.11	0.00149267		2613.11	-0.0479727		2613.11	-0.0471568		2613.11	-0.0484587		2613.11	-0.04768		2613.11	-0.0498522
2615.04	0.0036906		2615.04	0.00146444		2615.04	-0.0479711		2615.04	-0.0470134		2615.04	-0.0484443		2615.04	-0.0478058		2615.04	-0.0497379
2616.97	0.0039074		2616.97	0.00175687		2616.97	-0.048024		2616.97	-0.0470542		2616.97	-0.0484863		2616.97	-0.0477129		2616.97	-0.0496528
2618.9	0.00396671		2618.9	0.00188384		2618.9	-0.0481332		2618.9	-0.0472516		2618.9	-0.0486095		2618.9	-0.0476077		2618.9	-0.0498509
2620.83	0.00391462		2620.83	0.00180202		2620.83	-0.0479656		2620.83	-0.0472081		2620.83	-0.0485075		2620.83	-0.0474221		2620.83	-0.0497137
2622.76	0.00365608		2622.76	0.00157623		2622.76	-0.047798		2622.76	-0.0470752		2622.76	-0.0483647		2622.76	-0.0473523		2622.76	-0.049696
2624.69	0.00383462		2624.69	0.00163898		2624.69	-0.047787		2624.69	-0.0470219		2624.69	-0.0482999		2624.69	-0.0473972		2624.69	-0.0497971
2626.61	0.00395494		2626.61	0.00173215		2626.61	-0.0478073		2626.61	-0.0470315		2626.61	-0.0482628		2626.61	-0.047412		2626.61	-0.0497846
2628.54	0.00396725		2628.54	0.00176545		2628.54	-0.0478139		2628.54	-0.0469499		2628.54	-0.0482103		2628.54	-0.0472385		2628.54	-0.0496942
2630.47	0.00389984		2630.47	0.00163196		2630.47	-0.0478621		2630.47	-0.046965		2630.47	-0.0483084		2630.47	-0.0472417		2630.47	-0.0496303
2632.4	0.00399921		2632.4	0.00169962		2632.4	-0.0477186		2632.4	-0.0469421		2632.4	-0.0482943		2632.4	-0.047247		2632.4	-0.0496194
2634.33	0.00415885		2634.33	0.00192597		2634.33	-0.0476596		2634.33	-0.0468314		2634.33	-0.0482223		2634.33	-0.0471081		2634.33	-0.0496498
2636.26	0.00431032		2636.26	0.00211046		2636.26	-0.0476452		2636.26	-0.0466934		2636.26	-0.048165		2636.26	-0.0469523		2636.26	-0.0495855
2638.19	0.00439526		2638.19	0.00224962		2638.19	-0.0475279		2638.19	-0.0466125		2638.19	-0.048121		2638.19	-0.0469715		2638.19	-0.0495223
2640.11	0.00454357		2640.11	0.00241808		2640.11	-0.047479		2640.11	-0.0465665		2640.11	-0.0479991		2640.11	-0.0469193		2640.11	-0.0494536
2642.04	0.00460384		2642.04	0.00240146		2642.04	-0.0475751		2642.04	-0.0465191		2642.04	-0.0479007		2642.04	-0.0467728		2642.04	-0.049461
2643.97	0.00471965		2643.97	0.00236764		2643.97	-0.0475803		2643.97	-0.0464307		2643.97	-0.0478593		2643.97	-0.0466327		2643.97	-0.0493647
2645.9	0.0047098		2645.9	0.00234762		2645.9	-0.0474571		2645.9	-0.0463784		2645.9	-0.0478048		2645.9	-0.0465115		2645.9	-0.0493902
2647.83	0.00483352		2647.83	0.00249889		2647.83	-0.0472856		2647.83	-0.0463389		2647.83	-0.0476845		2647.83	-0.0463679		2647.83	-0.0493883
2649.76	0.00478776		2649.76	0.00248216		2649.76	-0.047323		2649.76	-0.0463834		2649.76	-0.0476656		2649.76	-0.0464222		2649.76	-0.0494132
2651.68	0.00477181		2651.68	0.00239783		2651.68	-0.0473572		2651.68	-0.0463436		2651.68	-0.0476644		2651.68	-0.0464948		2651.68	-0.0494012
2653.61	0.00470548		2653.61	0.00231167		2653.61	-0.0473917		2653.61	-0.0463489		2653.61	-0.0477182		2653.61	-0.0465726		2653.61	-0.0493833
2655.54	0.0046666		2655.54	0.00234302		2655.54	-0.0474663		2655.54	-0.046402		2655.54	-0.0478174		2655.54	-0.046622		2655.54	-0.0493039
2657.47	0.00463183		2657.47	0.00235605		2657.47	-0.0474971		2657.47	-0.0464506		2657.47	-0.0479421		2657.47	-0.0467619		2657.47	-0.0493358
2659.4	0.00461844		2659.4	0.00230531		2659.4	-0.0476147		2659.4	-0.0465685		2659.4	-0.048059		2659.4	-0.0469099		2659.4	-0.0494381
2661.33	0.00453543		2661.33	0.00218734		2661.33	-0.0478168		2661.33	-0.0468461		2661.33	-0.048266		2661.33	-0.047131		2661.33	-0.049519
2663.26	0.00439904		2663.26	0.00208525		2663.26	-0.0478714		2663.26	-0.0470731		2663.26	-0.0484105		2663.26	-0.0473163		2663.26	-0.0495943
2665.18	0.00423393		2665.18	0.00192108		2665.18	-0.0480554		2665.18	-0.0473022		2665.18	-0.0485855		2665.18	-0.0475547		2665.18	-0.0496212
2667.11	0.0041067		2667.11	0.00177464		2667.11	-0.0482033		2667.11	-0.0474031		2667.11	-0.0486943		2667.11	-0.0476895		2667.11	-0.0495264
2669.04	0.00397196		2669.04	0.00159126		2669.04	-0.0482538		2669.04	-0.0474555		2669.04	-0.048731		2669.04	-0.0478183		2669.04	-0.0495689
2670.97	0.00394902		2670.97	0.00159705		2670.97	-0.0483434		2670.97	-0.0474659		2670.97	-0.0487109		2670.97	-0.0478762		2670.97	-0.049605
2672.9	0.00390419		2672.9	0.00160383		2672.9	-0.0483985		2672.9	-0.0474862		2672.9	-0.0486773		2672.9	-0.0478365		2672.9	-0.049636
2674.83	0.00393872		2674.83	0.00162541		2674.83	-0.0483524		2674.83	-0.0475487		2674.83	-0.0485985		2674.83	-0.0477084		2674.83	-0.0496303
2676.76	0.00391288		2676.76	0.00155757		2676.76	-0.048325		2676.76	-0.0475449		2676.76	-0.0486689		2676.76	-0.0477304		2676.76	-0.0496253
2678.68	0.00391839		2678.68	0.00162089		2678.68	-0.048239		2678.68	-0.0474324		2678.68	-0.0486808		2678.68	-0.0476927		2678.68	-0.0496137
2680.61	0.00393856		2680.61	0.00165431		2680.61	-0.0482265		2680.61	-0.0474383		2680.61	-0.048661		2680.61	-0.0477133		2680.61	-0.049634
2682.54	0.00401252		2682.54	0.00170338		2682.54	-0.0482461		2682.54	-0.0474428		2682.54	-0.048638		2682.54	-0.0477003		2682.54	-0.0496191
2684.47	0.00389964		2684.47	0.00165628		2684.47	-0.0482602		2684.47	-0.0474957		2684.47	-0.0486314		2684.47	-0.0477963		2684.47	-0.0496383
2686.4	0.00387085		2686.4	0.00164204		2686.4	-0.0482318		2686.4	-0.0475211		2686.4	-0.0486342		2686.4	-0.0477612		2686.4	-0.049735
2688.33	0.00389081		2688.33	0.00166629		2688.33	-0.0482527		2688.33	-0.0475261		2688.33	-0.0487006		2688.33	-0.0476984		2688.33	-0.0498322
2690.26	0.00397002		2690.26	0.00176505		2690.26	-0.0482339		2690.26	-0.0474528		2690.26	-0.0486375		2690.26	-0.0476428		2690.26	-0.0498206
2692.18	0.00391458		2692.18	0.00166902		2692.18	-0.0482379		2692.18	-0.0473898		2692.18	-0.0485349		2692.18	-0.0476189		2692.18	-0.0497621
2694.11	0.00396628		2694.11	0.00171136		2694.11	-0.0482227		2694.11	-0.0473109		2694.11	-0.0484711		2694.11	-0.0474752		2694.11	-0.04969
2696.04	0.00418605		2696.04	0.00187758		2696.04	-0.0481587		2696.04	-0.0472633		2696.04	-0.0484572		2696.04	-0.0474085		2696.04	-0.0497305
2697.97	0.00426444		2697.97	0.00190577		2697.97	-0.0479746		2697.97	-0.0471722		2697.97	-0.0483424		2697.97	-0.0473027		2697.97	-0.049765
2699.9	0.00412393		2699.9	0.00177114		2699.9	-0.0479383		2699.9	-0.0471474		2699.9	-0.0482727		2699.9	-0.0472108		2699.9	-0.0497189
2701.83	0.004115		2701.83	0.00176771		2701.83	-0.0479101		2701.83	-0.0470846		2701.83	-0.0481812		2701.83	-0.0471045		2701.83	-0.0496154
2703.76	0.00415641		2703.76	0.00175045		2703.76	-0.0478031		2703.76	-0.0470004		2703.76	-0.0480638		2703.76	-0.0469043		2703.76	-0.0494357
2705.68	0.00433288		2705.68	0.00186061		2705.68	-0.0477955		2705.68	-0.0469312		2705.68	-0.0480213		2705.68	-0.0467035		2705.68	-0.0493229
2707.61	0.00431293		2707.61	0.00187506		2707.61	-0.0477262		2707.61	-0.0468543		2707.61	-0.0479466		2707.61	-0.0465837		2707.61	-0.0494429
2709.54	0.00437187		2709.54	0.00196857		2709.54	-0.0474993		2709.54	-0.0466423		2709.54	-0.0477021		2709.54	-0.0462959		2709.54	-0.0494726
2711.47	0.00446619		2711.47	0.00211156		2711.47	-0.0473541		2711.47	-0.0464801		2711.47	-0.047588		2711.47	-0.0460347		2711.47	-0.0493851
2713.4	0.00460695		2713.4	0.00223593		2713.4	-0.0472075		2713.4	-0.0463286		2713.4	-0.0475206		2713.4	-0.0459263		2713.4	-0.0492574
2715.33	0.00474648		2715.33	0.0023176		2715.33	-0.0471272		2715.33	-0.0462482		2715.33	-0.0474304		2715.33	-0.0458643		2715.33	-0.0493158
2717.25	0.00482424		2717.25	0.00241715		2717.25	-0.0470621		2717.25	-0.0461298		2717.25	-0.0472469		2717.25	-0.0456016		2717.25	-0.0493394
2719.18	0.00469979		2719.18	0.00239906		2719.18	-0.046996		2719.18	-0.0459942		2719.18	-0.0471298		2719.18	-0.0454302		2719.18	-0.0493265
2721.11	0.00473198		2721.11	0.00244314		2721.11	-0.0469752		2721.11	-0.0460177		2721.11	-0.047105		2721.11	-0.0454107		2721.11	-0.0493007
2723.04	0.00476846		2723.04	0.0024551		2723.04	-0.0469959		2723.04	-0.0460774		2723.04	-0.0472276		2723.04	-0.045454		2723.04	-0.0492948
2724.97	0.0047827		2724.97	0.00251765		2724.97	-0.0469928		2724.97	-0.0459978		2724.97	-0.0472819		2724.97	-0.0454421		2724.97	-0.0491767
2726.9	0.00473871		2726.9	0.0024479		2726.9	-0.0470431		2726.9	-0.0459793		2726.9	-0.0473241		2726.9	-0.0455516		2726.9	-0.0490761
2728.82	0.00485299		2728.82	0.00255641		2728.82	-0.0470038		2728.82	-0.0459722		2728.82	-0.0473536		2728.82	-0.0456176		2728.82	-0.0490865
2730.75	0.00494159		2730.75	0.00270752		2730.75	-0.0469694		2730.75	-0.0459622		2730.75	-0.0473879		2730.75	-0.0456557		2730.75	-0.0491497
2732.68	0.00490439		2732.68	0.00262711		2732.68	-0.0470565		2732.68	-0.0460249		2732.68	-0.0474246		2732.68	-0.0457562		2732.68	-0.0492256
2734.61	0.00484042		2734.61	0.00245297		2734.61	-0.0471329		2734.61	-0.0460941		2734.61	-0.0474542		2734.61	-0.0458764		2734.61	-0.0493275
2736.54	0.00485473		2736.54	0.00236038		2736.54	-0.0470852		2736.54	-0.0460572		2736.54	-0.0474101		2736.54	-0.0458387		2736.54	-0.0492862
2738.47	0.00474628		2738.47	0.00228103		2738.47	-0.0470762		2738.47	-0.0460559		2738.47	-0.0473894		2738.47	-0.0458105		2738.47	-0.0493004
2740.4	0.00467969		2740.4	0.00226068		2740.4	-0.047036		2740.4	-0.0460477		2740.4	-0.0473069		2740.4	-0.0457652		2740.4	-0.0492811
2742.32	0.00472766		2742.32	0.00229605		2742.32	-0.0470366		2742.32	-0.0460109		2742.32	-0.0473184		2742.32	-0.0457504		2742.32	-0.0492828
2744.25	0.00491273		2744.25	0.00243777		2744.25	-0.0470045		2744.25	-0.0459253		2744.25	-0.0473078		2744.25	-0.0456325		2744.25	-0.0492735
2746.18	0.00497255		2746.18	0.00250582		2746.18	-0.0469811		2746.18	-0.045839		2746.18	-0.0472906		2746.18	-0.045581		2746.18	-0.0492322
2748.11	0.00496659		2748.11	0.00260281		2748.11	-0.0470032		2748.11	-0.0458374		2748.11	-0.0472874		2748.11	-0.0456336		2748.11	-0.0491615
2750.04	0.00489085		2750.04	0.00260694		2750.04	-0.0470093		2750.04	-0.0459071		2750.04	-0.0473184		2750.04	-0.0456908		2750.04	-0.0491695
2751.97	0.00492627		2751.97	0.00267001		2751.97	-0.047022		2751.97	-0.0459713		2751.97	-0.0474504		2751.97	-0.0457432		2751.97	-0.0491335
2753.9	0.00497855		2753.9	0.00266831		2753.9	-0.0470462		2753.9	-0.0460974		2753.9	-0.0475694		2753.9	-0.0458786		2753.9	-0.0490777
2755.82	0.00510587		2755.82	0.00271869		2755.82	-0.0470828		2755.82	-0.0462045		2755.82	-0.0476141		2755.82	-0.0460463		2755.82	-0.049057
2757.75	0.00519864		2757.75	0.00278311		2757.75	-0.0472304		2757.75	-0.0463279		2757.75	-0.047729		2757.75	-0.0461635		2757.75	-0.0489204
2759.68	0.00525243		2759.68	0.00297403		2759.68	-0.0473632		2759.68	-0.0463881		2759.68	-0.0477877		2759.68	-0.0462221		2759.68	-0.0487868
2761.61	0.00527604		2761.61	0.00312515		2761.61	-0.0474191		2761.61	-0.0465285		2761.61	-0.0478782		2761.61	-0.0464257		2761.61	-0.0488326
2763.54	0.00536795		2763.54	0.00314978		2763.54	-0.0473881		2763.54	-0.0465412		2763.54	-0.0479056		2763.54	-0.0465953		2763.54	-0.0488605
2765.47	0.00539012		2765.47	0.00316353		2765.47	-0.0475053		2765.47	-0.046571		2765.47	-0.0480297		2765.47	-0.0467518		2765.47	-0.0489444
2767.39	0.00537295		2767.39	0.00310406		2767.39	-0.0477004		2767.39	-0.0467343		2767.39	-0.048185		2767.39	-0.0468685		2767.39	-0.0489312
2769.32	0.00526749		2769.32	0.00295125		2769.32	-0.0477812		2769.32	-0.0468623		2769.32	-0.0483092		2769.32	-0.0469143		2769.32	-0.0489618
2771.25	0.00517889		2771.25	0.00292563		2771.25	-0.0476989		2771.25	-0.0468985		2771.25	-0.0482438		2771.25	-0.0469316		2771.25	-0.048994
2773.18	0.0050645		2773.18	0.00286785		2773.18	-0.0476561		2773.18	-0.0469099		2773.18	-0.0481859		2773.18	-0.0469914		2773.18	-0.0489419
2775.11	0.00506024		2775.11	0.00281959		2775.11	-0.0476719		2775.11	-0.0469434		2775.11	-0.0482158		2775.11	-0.0470356		2775.11	-0.0490198
2777.04	0.00499588		2777.04	0.00270119		2777.04	-0.0477994		2777.04	-0.0470906		2777.04	-0.0483471		2777.04	-0.0471927		2777.04	-0.0491755
2778.97	0.00490918		2778.97	0.00262794		2778.97	-0.0478122		2778.97	-0.0470931		2778.97	-0.048374		2778.97	-0.047218		2778.97	-0.0490437
2780.89	0.00480518		2780.89	0.00254558		2780.89	-0.0477901		2780.89	-0.0470241		2780.89	-0.0482925		2780.89	-0.0472208		2780.89	-0.0489447
2782.82	0.00493113		2782.82	0.00260307		2782.82	-0.0478367		2782.82	-0.046996		2782.82	-0.0482641		2782.82	-0.0471984		2782.82	-0.0489281
2784.75	0.00499776		2784.75	0.00264861		2784.75	-0.0478859		2784.75	-0.0470604		2784.75	-0.0483086		2784.75	-0.0471656		2784.75	-0.0488896
2786.68	0.00512551		2786.68	0.00281856		2786.68	-0.0479349		2786.68	-0.0470935		2786.68	-0.0482529		2786.68	-0.0471013		2786.68	-0.0488235
2788.61	0.00524492		2788.61	0.00298017		2788.61	-0.0479356		2788.61	-0.047079		2788.61	-0.0482014		2788.61	-0.0470614		2788.61	-0.0487791
2790.54	0.00532753		2790.54	0.00310947		2790.54	-0.0477671		2790.54	-0.0469904		2790.54	-0.0481117		2790.54	-0.0469729		2790.54	-0.0486787
2792.47	0.00528926		2792.47	0.00315583		2792.47	-0.0476519		2792.47	-0.0468776		2792.47	-0.0480227		2792.47	-0.0468575		2792.47	-0.0486572
2794.39	0.00535389		2794.39	0.0032566		2794.39	-0.0475789		2794.39	-0.0467512		2794.39	-0.0479888		2794.39	-0.0467586		2794.39	-0.0486353
2796.32	0.00542267		2796.32	0.00325116		2796.32	-0.0474928		2796.32	-0.0466271		2796.32	-0.0478923		2796.32	-0.0466314		2796.32	-0.0486302
2798.25	0.00544243		2798.25	0.00325974		2798.25	-0.0473905		2798.25	-0.0465886		2798.25	-0.0478394		2798.25	-0.0465407		2798.25	-0.0485293
2800.18	0.00543837		2800.18	0.00336163		2800.18	-0.0473626		2800.18	-0.0466169		2800.18	-0.0478372		2800.18	-0.0464895		2800.18	-0.0485336
2802.11	0.00562036		2802.11	0.00355181		2802.11	-0.0473278		2802.11	-0.0465193		2802.11	-0.0478045		2802.11	-0.0463979		2802.11	-0.0485521
2804.04	0.00573077		2804.04	0.00362798		2804.04	-0.0472901		2804.04	-0.0463691		2804.04	-0.0477543		2804.04	-0.0463188		2804.04	-0.0485285
2805.97	0.00597986		2805.97	0.00388536		2805.97	-0.047275		2805.97	-0.0463604		2805.97	-0.0476785		2805.97	-0.0462846		2805.97	-0.04841
2807.89	0.00627222		2807.89	0.00417759		2807.89	-0.0472433		2807.89	-0.0463886		2807.89	-0.0476516		2807.89	-0.0462773		2807.89	-0.0482749
2809.82	0.00634164		2809.82	0.0043302		2809.82	-0.0471092		2809.82	-0.0463093		2809.82	-0.0475312		2809.82	-0.0460698		2809.82	-0.0481466
2811.75	0.00630624		2811.75	0.00438455		2811.75	-0.0470479		2811.75	-0.0462396		2811.75	-0.0474492		2811.75	-0.0460084		2811.75	-0.0480234
2813.68	0.00643623		2813.68	0.00456801		2813.68	-0.0470769		2813.68	-0.0461841		2813.68	-0.047433		2813.68	-0.0460322		2813.68	-0.0479835
2815.61	0.00650026		2815.61	0.00470826		2815.61	-0.0470418		2815.61	-0.0461628		2815.61	-0.0473587		2815.61	-0.0459797		2815.61	-0.0480134
2817.54	0.00678948		2817.54	0.00500865		2817.54	-0.046948		2817.54	-0.0461207		2817.54	-0.047335		2817.54	-0.0459062		2817.54	-0.04789
2819.47	0.00710263		2819.47	0.00528003		2819.47	-0.046943		2819.47	-0.0460623		2819.47	-0.0473373		2819.47	-0.0458775		2819.47	-0.0478191
2821.39	0.00709397		2821.39	0.00538335		2821.39	-0.0469846		2821.39	-0.0460432		2821.39	-0.0472498		2821.39	-0.0458285		2821.39	-0.0478049
2823.32	0.00683512		2823.32	0.00526632		2823.32	-0.0470328		2823.32	-0.0460015		2823.32	-0.047242		2823.32	-0.0458351		2823.32	-0.0477995
2825.25	0.00700988		2825.25	0.00542038		2825.25	-0.0470222		2825.25	-0.0460321		2825.25	-0.0472568		2825.25	-0.0458267		2825.25	-0.0476133
2827.18	0.0071455		2827.18	0.00556619		2827.18	-0.0469524		2827.18	-0.0460262		2827.18	-0.0472489		2827.18	-0.0458122		2827.18	-0.0474689
2829.11	0.00698149		2829.11	0.00547719		2829.11	-0.0468254		2829.11	-0.04591		2829.11	-0.0471086		2829.11	-0.0456628		2829.11	-0.0472327
2831.04	0.00693123		2831.04	0.00559481		2831.04	-0.046697		2831.04	-0.0457814		2831.04	-0.0469317		2831.04	-0.0454918		2831.04	-0.0468874
2832.96	0.00723494		2832.96	0.00607753		2832.96	-0.0464995		2832.96	-0.0456465		2832.96	-0.046771		2832.96	-0.0453027		2832.96	-0.0464127
2834.89	0.0075622		2834.89	0.00667674		2834.89	-0.0463033		2834.89	-0.0454459		2834.89	-0.0465414		2834.89	-0.0450483		2834.89	-0.0460063
2836.82	0.0080169		2836.82	0.00746804		2836.82	-0.0460188		2836.82	-0.0450373		2836.82	-0.0461642		2836.82	-0.0445238		2836.82	-0.0457108
2838.75	0.00887902		2838.75	0.0085658		2838.75	-0.0456024		2838.75	-0.0444819		2838.75	-0.0455154		2838.75	-0.0437302		2838.75	-0.0455902
2840.68	0.00993815		2840.68	0.0100172		2840.68	-0.0450904		2840.68	-0.0438903		2840.68	-0.0447406		2840.68	-0.0427508		2840.68	-0.0455028
2842.61	0.0113098		2842.61	0.0118607		2842.61	-0.0446742		2842.61	-0.0435315		2842.61	-0.0441483		2842.61	-0.0420237		2842.61	-0.0452576
2844.53	0.0132581		2844.53	0.014448		2844.53	-0.0443979		2844.53	-0.043353		2844.53	-0.0436845		2844.53	-0.0418157		2844.53	-0.0447858
2846.46	0.0152796		2846.46	0.0172955		2846.46	-0.0443734		2846.46	-0.0433586		2846.46	-0.0434177		2846.46	-0.0418124		2846.46	-0.0441043
2848.39	0.0168922		2848.39	0.0192638		2848.39	-0.0442014		2848.39	-0.0432278		2848.39	-0.0430686		2848.39	-0.0416762		2848.39	-0.0434672
2850.32	0.0175336		2850.32	0.0196082		2850.32	-0.0439602		2850.32	-0.0430055		2850.32	-0.0426974		2850.32	-0.0415115		2850.32	-0.0432874
2852.25	0.017444		2852.25	0.019147		2852.25	-0.0438046		2852.25	-0.0427529		2852.25	-0.0424371		2852.25	-0.0412862		2852.25	-0.0433565
2854.18	0.0171977		2854.18	0.0186426		2854.18	-0.0437729		2854.18	-0.0426825		2854.18	-0.042414		2854.18	-0.0412073		2854.18	-0.0435393
2856.11	0.017267		2856.11	0.0182415		2856.11	-0.0437705		2856.11	-0.0426583		2856.11	-0.0425094		2856.11	-0.0411036		2856.11	-0.0437064
2858.03	0.0176735		2858.03	0.0180579		2858.03	-0.0436315		2858.03	-0.0423682		2858.03	-0.0425777		2858.03	-0.0408685		2858.03	-0.0438558
2859.96	0.0185006		2859.96	0.0184562		2859.96	-0.0433669		2859.96	-0.0419211		2859.96	-0.0425303		2859.96	-0.0405484		2859.96	-0.043768
2861.89	0.0194768		2861.89	0.0193624		2861.89	-0.0430955		2861.89	-0.0415396		2861.89	-0.0423996		2861.89	-0.040088		2861.89	-0.0436366
2863.82	0.0204645		2863.82	0.0206332		2863.82	-0.0426926		2863.82	-0.0410203		2863.82	-0.0419938		2863.82	-0.0391936		2863.82	-0.0434184
2865.75	0.0212541		2865.75	0.0217047		2865.75	-0.0421077		2865.75	-0.0402749		2865.75	-0.0413381		2865.75	-0.038008		2865.75	-0.0431681
2867.68	0.0219644		2867.68	0.0226604		2867.68	-0.0415462		2867.68	-0.0396793		2867.68	-0.0406856		2867.68	-0.0369363		2867.68	-0.0429911
2869.61	0.0223677		2869.61	0.0232407		2869.61	-0.0412067		2869.61	-0.0393195		2869.61	-0.0401707		2869.61	-0.0362489		2869.61	-0.0429558
2871.53	0.0221965		2871.53	0.023231		2871.53	-0.0411513		2871.53	-0.0391725		2871.53	-0.0399595		2871.53	-0.0360068		2871.53	-0.042867
2873.46	0.0214429		2873.46	0.0224202		2873.46	-0.0412727		2873.46	-0.0392945		2873.46	-0.0401327		2873.46	-0.0361979		2873.46	-0.0429595
2875.39	0.0203911		2875.39	0.0212916		2875.39	-0.0414703		2875.39	-0.0395489		2875.39	-0.0404441		2875.39	-0.0365756		2875.39	-0.0431271
2877.32	0.0195038		2877.32	0.0202304		2877.32	-0.0417685		2877.32	-0.039956		2877.32	-0.0408091		2877.32	-0.0372029		2877.32	-0.0433837
2879.25	0.0190548		2879.25	0.0194127		2879.25	-0.0421159		2879.25	-0.0403228		2879.25	-0.0412503		2879.25	-0.0377726		2879.25	-0.0435821
2881.18	0.0187516		2881.18	0.0188561		2881.18	-0.0424778		2881.18	-0.0406001		2881.18	-0.0416604		2881.18	-0.0382472		2881.18	-0.0436425
2883.11	0.0185026		2883.11	0.0188416		2883.11	-0.0426019		2883.11	-0.0407601		2883.11	-0.041829		2883.11	-0.0385541		2883.11	-0.0435609
2885.03	0.0183481		2885.03	0.0189619		2885.03	-0.0427418		2885.03	-0.0409667		2885.03	-0.0419953		2885.03	-0.0387982		2885.03	-0.0433868
2886.96	0.0185322		2886.96	0.0191675		2886.96	-0.0427419		2886.96	-0.0410121		2886.96	-0.0419999		2886.96	-0.0388509		2886.96	-0.0431932
2888.89	0.0189764		2888.89	0.0195483		2888.89	-0.0424863		2888.89	-0.0407802		2888.89	-0.0417711		2888.89	-0.0385429		2888.89	-0.0430671
2890.82	0.0196812		2890.82	0.0203586		2890.82	-0.0422445		2890.82	-0.0405112		2890.82	-0.0414286		2890.82	-0.0379792		2890.82	-0.0428726
2892.75	0.0203406		2892.75	0.0213097		2892.75	-0.0419247		2892.75	-0.0401822		2892.75	-0.0410082		2892.75	-0.0374851		2892.75	-0.0425731
2894.68	0.0210407		2894.68	0.0222262		2894.68	-0.041487		2894.68	-0.0396516		2894.68	-0.0403731		2894.68	-0.0369408		2894.68	-0.0423249
2896.6	0.0219489		2896.6	0.0232404		2896.6	-0.0409238		2896.6	-0.0389427		2896.6	-0.0396851		2896.6	-0.0361764		2896.6	-0.0420695
2898.53	0.0229306		2898.53	0.0244302		2898.53	-0.0403025		2898.53	-0.0382675		2898.53	-0.0390306		2898.53	-0.0352874		2898.53	-0.0417536
2900.46	0.0238128		2900.46	0.0255318		2900.46	-0.0399609		2900.46	-0.0378368		2900.46	-0.0385787		2900.46	-0.0346005		2900.46	-0.0413896
2902.39	0.0246846		2902.39	0.0266666		2902.39	-0.0397331		2902.39	-0.0375313		2902.39	-0.0382569		2902.39	-0.034097		2902.39	-0.0410697
2904.32	0.0254878		2904.32	0.0276515		2904.32	-0.0395729		2904.32	-0.0373768		2904.32	-0.0380554		2904.32	-0.0338896		2904.32	-0.0407475
2906.25	0.0261304		2906.25	0.0284315		2906.25	-0.0394987		2906.25	-0.037279		2906.25	-0.0377558		2906.25	-0.0336869		2906.25	-0.0403913
2908.18	0.0267533		2908.18	0.0292829		2908.18	-0.0393042		2908.18	-0.037124		2908.18	-0.0373912		2908.18	-0.0333764		2908.18	-0.0399591
2910.1	0.0277185		2910.1	0.0306082		2910.1	-0.0389196		2910.1	-0.0367667		2910.1	-0.0369052		2910.1	-0.0328934		2910.1	-0.0394302
2912.03	0.0290702		2912.03	0.0326185		2912.03	-0.0385865		2912.03	-0.036427		2912.03	-0.0364304		2912.03	-0.0323965		2912.03	-0.038849
2913.96	0.0308841		2913.96	0.0351761		2913.96	-0.0381887		2913.96	-0.0359732		2913.96	-0.0358314		2913.96	-0.0318681		2913.96	-0.0379715
2915.89	0.0326284		2915.89	0.0374163		2915.89	-0.0377424		2915.89	-0.0355453		2915.89	-0.035263		2915.89	-0.0313571		2915.89	-0.0372029
2917.82	0.0340369		2917.82	0.0388261		2917.82	-0.0372909		2917.82	-0.035096		2917.82	-0.0346273		2917.82	-0.0307139		2917.82	-0.0367187
2919.75	0.035308		2919.75	0.0397113		2919.75	-0.0368109		2919.75	-0.0345566		2919.75	-0.033841		2919.75	-0.0298989		2919.75	-0.0362862
2921.68	0.0365441		2921.68	0.0405298		2921.68	-0.0363601		2921.68	-0.0339676		2921.68	-0.0329942		2921.68	-0.028861		2921.68	-0.0355846
2923.6	0.0378396		2923.6	0.0413741		2923.6	-0.0358269		2923.6	-0.0332181		2923.6	-0.0322051		2923.6	-0.0276189		2923.6	-0.0349183
2925.53	0.0395993		2925.53	0.0423879		2925.53	-0.0349414		2925.53	-0.0321388		2925.53	-0.031261		2925.53	-0.0259657		2925.53	-0.0342932
2927.46	0.0417368		2927.46	0.0433326		2927.46	-0.033968		2927.46	-0.0310811		2927.46	-0.030524		2927.46	-0.0245481		2927.46	-0.0337602
2929.39	0.0435067		2929.39	0.0437728		2929.39	-0.0334281		2929.39	-0.030412		2929.39	-0.0304811		2929.39	-0.0239731		2929.39	-0.0335914
2931.32	0.0440165		2931.32	0.0437724		2931.32	-0.0335418		2931.32	-0.0303915		2931.32	-0.0309883		2931.32	-0.024167		2931.32	-0.0335957
2933.25	0.0439298		2933.25	0.0438502		2933.25	-0.0339821		2933.25	-0.0308009		2933.25	-0.0316281		2933.25	-0.0247301		2933.25	-0.0333567
2935.18	0.044558		2935.18	0.0442779		2935.18	-0.0346482		2935.18	-0.031424		2935.18	-0.0323975		2935.18	-0.0255796		2935.18	-0.0325035
2937.1	0.0463955		2937.1	0.0457008		2937.1	-0.0353036		2937.1	-0.0319928		2937.1	-0.0331084		2937.1	-0.0262836		2937.1	-0.0310589
2939.03	0.048461		2939.03	0.0476552		2939.03	-0.0357537		2939.03	-0.0324242		2939.03	-0.033681		2939.03	-0.0267964		2939.03	-0.0302758
2940.96	0.0494506		2940.96	0.0487603		2940.96	-0.0360385		2940.96	-0.032707		2940.96	-0.0339983		2940.96	-0.0269863		2940.96	-0.0306374
2942.89	0.0494404		2942.89	0.0486642		2942.89	-0.0361528		2942.89	-0.0327942		2942.89	-0.0340196		2942.89	-0.0267616		2942.89	-0.0308201
2944.82	0.0480283		2944.82	0.0474687		2944.82	-0.0359567		2944.82	-0.032553		2944.82	-0.0336758		2944.82	-0.0259605		2944.82	-0.0304961
2946.75	0.0469815		2946.75	0.0471686		2946.75	-0.0354612		2946.75	-0.0319848		2946.75	-0.0329078		2946.75	-0.0245845		2946.75	-0.0300211
2948.67	0.0494717		2948.67	0.0502045		2948.67	-0.0347274		2948.67	-0.0313164		2948.67	-0.0320749		2948.67	-0.0233002		2948.67	-0.0282129
2950.6	0.0542241		2950.6	0.0548613		2950.6	-0.03403		2950.6	-0.0307557		2950.6	-0.0317851		2950.6	-0.0230717		2950.6	-0.026111
2952.53	0.057766		2952.53	0.0581074		2952.53	-0.0338123		2952.53	-0.0306153		2952.53	-0.0321294		2952.53	-0.0237535		2952.53	-0.0271435
2954.46	0.0577947		2954.46	0.0586145		2954.46	-0.0341768		2954.46	-0.0310359		2954.46	-0.0326584		2954.46	-0.0245638		2954.46	-0.0307236
2956.39	0.0566842		2956.39	0.0581824		2956.39	-0.0343162		2956.39	-0.0311918		2956.39	-0.0327318		2956.39	-0.024491		2956.39	-0.0336767
2958.32	0.0564822		2958.32	0.0581371		2958.32	-0.0338703		2958.32	-0.0306347		2958.32	-0.0321037		2958.32	-0.0235162		2958.32	-0.0350911
2960.24	0.057055		2960.24	0.058632		2960.24	-0.0332361		2960.24	-0.0296972		2960.24	-0.0312534		2960.24	-0.0223256		2960.24	-0.0355198
2962.17	0.0576245		2962.17	0.0592678		2962.17	-0.0326591		2962.17	-0.0288512		2962.17	-0.0305355		2962.17	-0.0211494		2962.17	-0.0355902
2964.1	0.0574037		2964.1	0.0592855		2964.1	-0.031295		2964.1	-0.027282		2964.1	-0.0285792		2964.1	-0.018248		2964.1	-0.0356383
2966.03	0.0559302		2966.03	0.0575178		2966.03	-0.0280751		2966.03	-0.0237121		2966.03	-0.0238558		2966.03	-0.0114999		2966.03	-0.0358307
2967.96	0.0545743		2967.96	0.0550832		2967.96	-0.0235408		2967.96	-0.018757		2967.96	-0.0185925		2967.96	-0.00356444		2967.96	-0.0358324
2969.89	0.0558282		2969.89	0.0550393		2969.89	-0.0221033		2969.89	-0.0168826		2969.89	-0.0191087		2969.89	-0.00335867		2969.89	-0.0353558
2971.82	0.0609122		2971.82	0.0588346		2971.82	-0.0250024		2971.82	-0.019609		2971.82	-0.0242416		2971.82	-0.0102141		2971.82	-0.0340665
2973.74	0.0649283		2973.74	0.0616573		2973.74	-0.0283818		2973.74	-0.0232447		2973.74	-0.0278341		2973.74	-0.0155651		2973.74	-0.0327763
2975.67	0.0633329		2975.67	0.0593952		2975.67	-0.0300719		2975.67	-0.0253502		2975.67	-0.0287522		2975.67	-0.0169544		2975.67	-0.0322602
2977.6	0.0606915		2977.6	0.0560985		2977.6	-0.0299604		2977.6	-0.0256456		2977.6	-0.0280279		2977.6	-0.0155921		2977.6	-0.0317703
2979.53	0.0597452		2979.53	0.0539529		2979.53	-0.0282804		2979.53	-0.0242948		2979.53	-0.0262593		2979.53	-0.0126178		2979.53	-0.0305414
2981.46	0.0598886		2981.46	0.0532014		2981.46	-0.0271186		2981.46	-0.0230463		2981.46	-0.0253375		2981.46	-0.0110396		2981.46	-0.0283741
2983.39	0.0571066		2983.39	0.051199		2983.39	-0.0287577		2983.39	-0.024285		2983.39	-0.0274525		2983.39	-0.0140183		2983.39	-0.0269391
2985.32	0.0477748		2985.32	0.0431523		2985.32	-0.0328828		2985.32	-0.0280865		2985.32	-0.0319989		2985.32	-0.0208491		2985.32	-0.0278366
2987.24	0.0372863		2987.24	0.0324762		2987.24	-0.0370016		2987.24	-0.0323326		2987.24	-0.0363965		2987.24	-0.0279728		2987.24	-0.0293509
2989.17	0.0307836		2989.17	0.0248722		2989.17	-0.0396801		2989.17	-0.0356836		2989.17	-0.0395329		2989.17	-0.033104		2989.17	-0.0306725
2991.1	0.0275491		2991.1	0.021186		2991.1	-0.0412324		2991.1	-0.0379146		2991.1	-0.0414332		2991.1	-0.0361764		2991.1	-0.0333523
2993.03	0.0258282		2993.03	0.0203007		2993.03	-0.0423979		2993.03	-0.0394962		2993.03	-0.042574		2993.03	-0.0380482		2993.03	-0.0368477
2994.96	0.0264837		2994.96	0.0224268		2994.96	-0.0430595		2994.96	-0.0405141		2994.96	-0.0431636		2994.96	-0.039007		2994.96	-0.0390737
2996.89	0.0291515		2996.89	0.0268019		2996.89	-0.0430577		2996.89	-0.0408382		2996.89	-0.043223		2996.89	-0.0390684		2996.89	-0.0398592
2998.82	0.0324179		2998.82	0.0315687		2998.82	-0.0428881		2998.82	-0.0407984		2998.82	-0.0429306		2998.82	-0.0386279		2998.82	-0.0398666
3000.74	0.0340695		3000.74	0.0339257		3000.74	-0.0425076		3000.74	-0.0403391		3000.74	-0.0423827		3000.74	-0.0377736		3000.74	-0.0396553
3002.67	0.0299305		3002.67	0.0295838		3002.67	-0.0416282		3002.67	-0.039482		3002.67	-0.0412864		3002.67	-0.0360888		3002.67	-0.0398437
3004.6	0.0223727		3004.6	0.0212012		3004.6	-0.0402557		3004.6	-0.0381492		3004.6	-0.0397118		3004.6	-0.0336174		3004.6	-0.0403462
3006.53	0.0170206		3006.53	0.0148618		3006.53	-0.038524		3006.53	-0.0363231		3006.53	-0.0380142		3006.53	-0.0309231		3006.53	-0.0406693
3008.46	0.0145595		3008.46	0.0115654		3008.46	-0.0378795		3008.46	-0.0354177		3008.46	-0.0376117		3008.46	-0.0300394		3008.46	-0.0410511
3010.39	0.0137546		3010.39	0.0100596		3010.39	-0.0389417		3010.39	-0.0362529		3010.39	-0.0390447		3010.39	-0.0320532		3010.39	-0.0415245
3012.31	0.0135884		3012.31	0.00919503		3012.31	-0.0407321		3012.31	-0.0380108		3012.31	-0.0410539		3012.31	-0.0352931		3012.31	-0.0419864
3014.24	0.0136352		3014.24	0.00866662		3014.24	-0.0423021		3014.24	-0.0397508		3014.24	-0.0426234		3014.24	-0.0379267		3014.24	-0.0425604
3016.17	0.0135468		3016.17	0.00852529		3016.17	-0.043451		3016.17	-0.0412616		3016.17	-0.043815		3016.17	-0.0397252		3016.17	-0.0436604
3018.1	0.0133294		3018.1	0.00867399		3018.1	-0.0442591		3018.1	-0.0422645		3018.1	-0.0446074		3018.1	-0.0409367		3018.1	-0.0448682
3020.03	0.0127844		3020.03	0.00891642		3020.03	-0.044839		3020.03	-0.042953		3020.03	-0.0451161		3020.03	-0.0418937		3020.03	-0.0457928
3021.96	0.0123605		3021.96	0.00950386		3021.96	-0.0452615		3021.96	-0.0435799		3021.96	-0.0454879		3021.96	-0.0425593		3021.96	-0.0463852
3023.89	0.011879		3023.89	0.00957309		3023.89	-0.0456553		3023.89	-0.0440359		3023.89	-0.0457947		3023.89	-0.0430131		3023.89	-0.0467891
3025.81	0.0113512		3025.81	0.00910441		3025.81	-0.0459073		3025.81	-0.0442765		3025.81	-0.0460476		3025.81	-0.0434009		3025.81	-0.046951
3027.74	0.010909		3027.74	0.0085142		3027.74	-0.0460344		3027.74	-0.0445199		3027.74	-0.0462281		3027.74	-0.0438582		3027.74	-0.0469041
3029.67	0.010546		3029.67	0.00802041		3029.67	-0.0461706		3029.67	-0.0447531		3029.67	-0.046451		3029.67	-0.0441832		3029.67	-0.0470261
3031.6	0.0104093		3031.6	0.00780317		3031.6	-0.0463559		3031.6	-0.0449579		3031.6	-0.0467036		3031.6	-0.0443485		3031.6	-0.0470886
3033.53	0.0103617		3033.53	0.00786224		3033.53	-0.0465152		3033.53	-0.0451548		3033.53	-0.0467941		3033.53	-0.0445152		3033.53	-0.0467915
3035.46	0.0101273		3035.46	0.00768225		3035.46	-0.0466742		3035.46	-0.045389		3035.46	-0.0469096		3035.46	-0.0447299		3035.46	-0.0466759
3037.39	0.00995042		3037.39	0.00750347		3037.39	-0.0466351		3037.39	-0.0453628		3037.39	-0.0468103		3037.39	-0.0447934		3037.39	-0.0467952
3039.31	0.00968444		3039.31	0.00734445		3039.31	-0.0465848		3039.31	-0.0452975		3039.31	-0.046768		3039.31	-0.0448105		3039.31	-0.0470551
3041.24	0.00925731		3041.24	0.00703813		3041.24	-0.0466473		3041.24	-0.0454088		3041.24	-0.0469945		3041.24	-0.0449563		3041.24	-0.0474506
3043.17	0.0086816		3043.17	0.00652495		3043.17	-0.0468071		3043.17	-0.0455842		3043.17	-0.0471432		3043.17	-0.0451106		3043.17	-0.0478105
3045.1	0.00810797		3045.1	0.00593196		3045.1	-0.0468914		3045.1	-0.0457035		3045.1	-0.0472147		3045.1	-0.045257		3045.1	-0.0480968
3047.03	0.00756962		3047.03	0.00528356		3047.03	-0.0469287		3047.03	-0.0458106		3047.03	-0.047308		3047.03	-0.0453972		3047.03	-0.0484205
3048.96	0.00707504		3048.96	0.00470833		3048.96	-0.0469746		3048.96	-0.0458639		3048.96	-0.0473269		3048.96	-0.0455303		3048.96	-0.0485968
3050.89	0.00655166		3050.89	0.00430242		3050.89	-0.0470877		3050.89	-0.0460106		3050.89	-0.0475059		3050.89	-0.0456647		3050.89	-0.0487079
3052.81	0.00626304		3052.81	0.00401319		3052.81	-0.0471577		3052.81	-0.0461498		3052.81	-0.0477155		3052.81	-0.0457679		3052.81	-0.0487215
3054.74	0.00605995		3054.74	0.00370052		3054.74	-0.0471835		3054.74	-0.0461877		3054.74	-0.0476799		3054.74	-0.045832		3054.74	-0.048724
3056.67	0.0057772		3056.67	0.00342669		3056.67	-0.0471821		3056.67	-0.0461997		3056.67	-0.0476284		3056.67	-0.0459259		3056.67	-0.0488948
3058.6	0.00548511		3058.6	0.00308975		3058.6	-0.0471882		3058.6	-0.0461506		3058.6	-0.0476511		3058.6	-0.0459543		3058.6	-0.0491113
3060.53	0.00535413		3060.53	0.00286836		3060.53	-0.0471318		3060.53	-0.0461414		3060.53	-0.047616		3060.53	-0.045873		3060.53	-0.0491893
3062.46	0.00536889		3062.46	0.00289714		3062.46	-0.047151		3062.46	-0.0462093		3062.46	-0.0476766		3062.46	-0.0459375		3062.46	-0.049129
3064.38	0.00538338		3064.38	0.00301016		3064.38	-0.0472071		3064.38	-0.0462558		3064.38	-0.0477059		3064.38	-0.0460543		3064.38	-0.0491082
3066.31	0.00520793		3066.31	0.00285501		3066.31	-0.0472136		3066.31	-0.0463098		3066.31	-0.0477112		3066.31	-0.0461146		3066.31	-0.0492075
3068.24	0.00497011		3068.24	0.00259428		3068.24	-0.0472626		3068.24	-0.0462328		3068.24	-0.0476433		3068.24	-0.046036		3068.24	-0.0492099
3070.17	0.00480628		3070.17	0.0023222		3070.17	-0.0473183		3070.17	-0.0461898		3070.17	-0.0476145		3070.17	-0.0460653		3070.17	-0.0492686
3072.1	0.0047297		3072.1	0.00221998		3072.1	-0.047296		3072.1	-0.0461671		3072.1	-0.047696		3072.1	-0.0461432		3072.1	-0.0492005
3074.03	0.00463615		3074.03	0.00227503		3074.03	-0.0472352		3074.03	-0.0461123		3074.03	-0.0477283		3074.03	-0.0461973		3074.03	-0.0491329
3075.95	0.00475941		3075.95	0.00234955		3075.95	-0.0472665		3075.95	-0.0461543		3075.95	-0.0478415		3075.95	-0.0461437		3075.95	-0.0490761
3077.88	0.00482615		3077.88	0.00238356		3077.88	-0.0473917		3077.88	-0.0462333		3077.88	-0.0479636		3077.88	-0.0460798		3077.88	-0.0491315
3079.81	0.00462695		3079.81	0.00223513		3079.81	-0.0474429		3079.81	-0.0462596		3079.81	-0.0479725		3079.81	-0.0461018		3079.81	-0.0491285
3081.74	0.00452743		3081.74	0.0019717		3081.74	-0.0474023		3081.74	-0.0462766		3081.74	-0.0479345		3081.74	-0.0461932		3081.74	-0.0491953
3083.67	0.00456151		3083.67	0.00189682		3083.67	-0.0473491		3083.67	-0.0462742		3083.67	-0.047863		3083.67	-0.0462595		3083.67	-0.0493963
3085.6	0.00461486		3085.6	0.00192514		3085.6	-0.0473976		3085.6	-0.0462706		3085.6	-0.0478288		3085.6	-0.0463068		3085.6	-0.0495305
3087.53	0.00449495		3087.53	0.00187925		3087.53	-0.0473387		3087.53	-0.0461851		3087.53	-0.0478466		3087.53	-0.0463034		3087.53	-0.0494223
3089.45	0.00423212		3089.45	0.00175364		3089.45	-0.047282		3089.45	-0.0461174		3089.45	-0.0479513		3089.45	-0.0463356		3089.45	-0.0493186
3091.38	0.00409473		3091.38	0.00168152		3091.38	-0.0473082		3091.38	-0.0461415		3091.38	-0.0480078		3091.38	-0.0464108		3091.38	-0.0493329
3093.31	0.0039735		3093.31	0.00161989		3093.31	-0.0474288		3093.31	-0.0462173		3093.31	-0.0479901		3093.31	-0.0464759		3093.31	-0.0493005
3095.24	0.00402674		3095.24	0.00176292		3095.24	-0.0474412		3095.24	-0.0462206		3095.24	-0.0478914		3095.24	-0.0463991		3095.24	-0.0492399
3097.17	0.00400293		3097.17	0.00177743		3097.17	-0.0473802		3097.17	-0.0462361		3097.17	-0.0479376		3097.17	-0.0463622		3097.17	-0.0493014
3099.1	0.00414059		3099.1	0.00167717		3099.1	-0.047283		3099.1	-0.0461644		3099.1	-0.0479954		3099.1	-0.0463047		3099.1	-0.0491671
3101.03	0.00416732		3101.03	0.00149602		3101.03	-0.0471332		3101.03	-0.0460097		3101.03	-0.0479508		3101.03	-0.0462672		3101.03	-0.0492002
3102.95	0.00399356		3102.95	0.00141481		3102.95	-0.0470798		3102.95	-0.0460396		3102.95	-0.047901		3102.95	-0.0462685		3102.95	-0.049308
3104.88	0.00384461		3104.88	0.00139506		3104.88	-0.047117		3104.88	-0.046159		3104.88	-0.0478658		3104.88	-0.0463287		3104.88	-0.049335
3106.81	0.00396962		3106.81	0.00150321		3106.81	-0.0471591		3106.81	-0.0461707		3106.81	-0.0478965		3106.81	-0.0462125		3106.81	-0.0492364
3108.74	0.00402536		3108.74	0.00151631		3108.74	-0.0472436		3108.74	-0.0462084		3108.74	-0.04801		3108.74	-0.0462344		3108.74	-0.0492227
3110.67	0.00392652		3110.67	0.00152632		3110.67	-0.0472078		3110.67	-0.046167		3110.67	-0.0479677		3110.67	-0.0462416		3110.67	-0.0493751
3112.6	0.00396661		3112.6	0.00152183		3112.6	-0.0471496		3112.6	-0.0460893		3112.6	-0.0479765		3112.6	-0.0461462		3112.6	-0.0493124
3114.53	0.00402483		3114.53	0.0014299		3114.53	-0.0471218		3114.53	-0.0461719		3114.53	-0.0479168		3114.53	-0.0461807		3114.53	-0.0492349
3116.45	0.00397871		3116.45	0.0013795		3116.45	-0.0470996		3116.45	-0.0461601		3116.45	-0.0478634		3116.45	-0.0463355		3116.45	-0.0492816
3118.38	0.0039419		3118.38	0.00153067		3118.38	-0.0471742		3118.38	-0.046041		3118.38	-0.0478904		3118.38	-0.0463711		3118.38	-0.0493082
3120.31	0.00382836		3120.31	0.00142937		3120.31	-0.0472571		3120.31	-0.0459909		3120.31	-0.0479328		3120.31	-0.0462566		3120.31	-0.0493195
3122.24	0.00397898		3122.24	0.00135896		3122.24	-0.0471675		3122.24	-0.0459945		3122.24	-0.04788		3122.24	-0.0462508		3122.24	-0.0492634
3124.17	0.00404449		3124.17	0.00138791		3124.17	-0.047109		3124.17	-0.0459436		3124.17	-0.0478358		3124.17	-0.0463001		3124.17	-0.0493115
3126.1	0.00393535		3126.1	0.00133194		3126.1	-0.0471198		3126.1	-0.0459358		3126.1	-0.047898		3126.1	-0.0463095		3126.1	-0.0493509
3128.02	0.0039307		3128.02	0.00124959		3128.02	-0.0470945		3128.02	-0.0460307		3128.02	-0.0479195		3128.02	-0.046385		3128.02	-0.0493128
3129.95	0.00383953		3129.95	0.00128176		3129.95	-0.0470922		3129.95	-0.0460813		3129.95	-0.0478934		3129.95	-0.0463524		3129.95	-0.0493427
3131.88	0.00380905		3131.88	0.00134351		3131.88	-0.0471443		3131.88	-0.0461386		3131.88	-0.0478306		3131.88	-0.0462908		3131.88	-0.049353
3133.81	0.0037546		3133.81	0.00129837		3133.81	-0.0471249		3133.81	-0.0461106		3133.81	-0.0477773		3133.81	-0.0462479		3133.81	-0.0491696
3135.74	0.00379808		3135.74	0.00130067		3135.74	-0.0471249		3135.74	-0.0460375		3135.74	-0.047824		3135.74	-0.0462455		3135.74	-0.0491906
3137.67	0.0038421		3137.67	0.00132772		3137.67	-0.0470746		3137.67	-0.0460251		3137.67	-0.047808		3137.67	-0.0461453		3137.67	-0.0491773
3139.59	0.00364465		3139.59	0.00123789		3139.59	-0.0470239		3139.59	-0.0460727		3139.59	-0.0478418		3139.59	-0.0461513		3139.59	-0.0490862
3141.52	0.00369695		3141.52	0.00116639		3141.52	-0.0470902		3141.52	-0.0460841		3141.52	-0.0478308		3141.52	-0.0462044		3141.52	-0.049138
3143.45	0.00380741		3143.45	0.00104418		3143.45	-0.0470205		3143.45	-0.0459751		3143.45	-0.0477833		3143.45	-0.0461883		3143.45	-0.0492285
3145.38	0.00385063		3145.38	0.00108321		3145.38	-0.046802		3145.38	-0.0459091		3145.38	-0.0476619		3145.38	-0.0461258		3145.38	-0.0491788
3147.31	0.00386019		3147.31	0.00112955		3147.31	-0.046844		3147.31	-0.0459464		3147.31	-0.0476717		3147.31	-0.046173		3147.31	-0.0491829
3149.24	0.00388794		3149.24	0.00118051		3149.24	-0.0468209		3149.24	-0.0457832		3149.24	-0.0476009		3149.24	-0.0460688		3149.24	-0.04916
3151.17	0.003995		3151.17	0.0012887		3151.17	-0.0467485		3151.17	-0.045677		3151.17	-0.0475709		3151.17	-0.0460328		3151.17	-0.0492099
3153.09	0.00410393		3153.09	0.00138226		3153.09	-0.0468058		3153.09	-0.0456752		3153.09	-0.0475917		3153.09	-0.0460743		3153.09	-0.0491183
3155.02	0.00405453		3155.02	0.00129924		3155.02	-0.046867		3155.02	-0.0457346		3155.02	-0.0475929		3155.02	-0.0459962		3155.02	-0.0490037
3156.95	0.00391853		3156.95	0.00119384		3156.95	-0.0468058		3156.95	-0.0456844		3156.95	-0.0475969		3156.95	-0.0459168		3156.95	-0.0489366
3158.88	0.00404403		3158.88	0.00126913		3158.88	-0.0466502		3158.88	-0.0455159		3158.88	-0.0474969		3158.88	-0.0458026		3158.88	-0.0488499
3160.81	0.00443861		3160.81	0.00149968		3160.81	-0.0464464		3160.81	-0.0454413		3160.81	-0.0473625		3160.81	-0.0457127		3160.81	-0.0488797
3162.74	0.00439613		3162.74	0.00169453		3162.74	-0.0464328		3162.74	-0.0455437		3162.74	-0.0474507		3162.74	-0.045787		3162.74	-0.0490388
3164.67	0.00432853		3164.67	0.00173232		3164.67	-0.0463856		3164.67	-0.0454628		3164.67	-0.0474915		3164.67	-0.0457393		3164.67	-0.049013
3166.59	0.00423015		3166.59	0.00153436		3166.59	-0.0462762		3166.59	-0.045259		3166.59	-0.0473928		3166.59	-0.0456182		3166.59	-0.048857
3168.52	0.00412319		3168.52	0.00140294		3168.52	-0.0461698		3168.52	-0.0451591		3168.52	-0.0473594		3168.52	-0.0454191		3168.52	-0.0488619
3170.45	0.0042163		3170.45	0.00151701		3170.45	-0.0461795		3170.45	-0.0451558		3170.45	-0.0474213		3170.45	-0.0453701		3170.45	-0.0489501
3172.38	0.00432009		3172.38	0.00161291		3172.38	-0.0460765		3172.38	-0.0450329		3172.38	-0.0473503		3172.38	-0.0453704		3172.38	-0.0488471
3174.31	0.00426789		3174.31	0.00160662		3174.31	-0.0460019		3174.31	-0.0447719		3174.31	-0.0471124		3174.31	-0.0452649		3174.31	-0.0487953
3176.24	0.0043704		3176.24	0.00171818		3176.24	-0.045961		3176.24	-0.0446331		3176.24	-0.0470809		3176.24	-0.0452209		3176.24	-0.0488047
3178.16	0.00432314		3178.16	0.00172394		3178.16	-0.045912		3178.16	-0.0447324		3178.16	-0.0471656		3178.16	-0.0451902		3178.16	-0.048682
3180.09	0.00437217		3180.09	0.00174333		3180.09	-0.0458024		3180.09	-0.0447284		3180.09	-0.0471491		3180.09	-0.0450542		3180.09	-0.0486431
3182.02	0.00451025		3182.02	0.00177434		3182.02	-0.0457475		3182.02	-0.0446073		3182.02	-0.0470719		3182.02	-0.0449042		3182.02	-0.048613
3183.95	0.00473154		3183.95	0.00188843		3183.95	-0.04561		3183.95	-0.0443792		3183.95	-0.0469159		3183.95	-0.044788		3183.95	-0.0485545
3185.88	0.00481898		3185.88	0.00199357		3185.88	-0.0454381		3185.88	-0.0443083		3185.88	-0.0467296		3185.88	-0.0446895		3185.88	-0.0486257
3187.81	0.00474776		3187.81	0.00206884		3187.81	-0.0452945		3187.81	-0.0441419		3187.81	-0.0465861		3187.81	-0.0445824		3187.81	-0.0486943
3189.74	0.00467792		3189.74	0.0021351		3189.74	-0.0452794		3189.74	-0.0439993		3189.74	-0.0464909		3189.74	-0.0444353		3189.74	-0.0486318
3191.66	0.0050227		3191.66	0.00231204		3191.66	-0.0452492		3191.66	-0.0438558		3191.66	-0.0464182		3191.66	-0.0441934		3191.66	-0.0485595
3193.59	0.00526477		3193.59	0.00240759		3193.59	-0.0450946		3193.59	-0.0437631		3193.59	-0.0463188		3193.59	-0.0439693		3193.59	-0.0484373
3195.52	0.0052748		3195.52	0.00248589		3195.52	-0.0449867		3195.52	-0.0437982		3195.52	-0.0462009		3195.52	-0.0438023		3195.52	-0.0482446
3197.45	0.0053014		3197.45	0.00245334		3197.45	-0.044887		3197.45	-0.0438355		3197.45	-0.0461204		3197.45	-0.0436932		3197.45	-0.0481378
3199.38	0.00544709		3199.38	0.00244324		3199.38	-0.0448032		3199.38	-0.0438165		3199.38	-0.0460052		3199.38	-0.0434965		3199.38	-0.0480773
3201.31	0.00564691		3201.31	0.00272889		3201.31	-0.0448049		3201.31	-0.0437142		3201.31	-0.0458552		3201.31	-0.0431962		3201.31	-0.0481132
3203.24	0.00579822		3203.24	0.00286529		3203.24	-0.0446472		3203.24	-0.0434236		3203.24	-0.0455747		3203.24	-0.0428736		3203.24	-0.0481231
3205.16	0.00571563		3205.16	0.00276104		3205.16	-0.0445226		3205.16	-0.0434115		3205.16	-0.0454108		3205.16	-0.0427002		3205.16	-0.0480296
3207.09	0.00558501		3207.09	0.00257141		3207.09	-0.0445771		3207.09	-0.0434192		3207.09	-0.0453921		3207.09	-0.0425489		3207.09	-0.0479085
3209.02	0.00575316		3209.02	0.00264094		3209.02	-0.0448496		3209.02	-0.0434076		3209.02	-0.0452884		3209.02	-0.0424654		3209.02	-0.0479384
3210.95	0.00604272		3210.95	0.00299378		3210.95	-0.0449209		3210.95	-0.043369		3210.95	-0.0451136		3210.95	-0.0423421		3210.95	-0.0479553
3212.88	0.00620086		3212.88	0.00324872		3212.88	-0.0448043		3212.88	-0.0432853		3212.88	-0.0450014		3212.88	-0.042191		3212.88	-0.0479473
3214.81	0.00648722		3214.81	0.00359644		3214.81	-0.0447335		3214.81	-0.0432899		3214.81	-0.0449475		3214.81	-0.0421353		3214.81	-0.0480381
3216.74	0.00662516		3216.74	0.00376643		3216.74	-0.0446817		3216.74	-0.0433951		3216.74	-0.0449549		3216.74	-0.0420077		3216.74	-0.0480946
3218.66	0.00664949		3218.66	0.00372559		3218.66	-0.044676		3218.66	-0.0433928		3218.66	-0.044946		3218.66	-0.0418161		3218.66	-0.0478745
3220.59	0.00683936		3220.59	0.00386564		3220.59	-0.0447554		3220.59	-0.0434164		3220.59	-0.0449152		3220.59	-0.0417126		3220.59	-0.0477545
3222.52	0.00711003		3222.52	0.00422024		3222.52	-0.0447059		3222.52	-0.0434088		3222.52	-0.0448157		3222.52	-0.0416729		3222.52	-0.0477566
3224.45	0.00733741		3224.45	0.00453744		3224.45	-0.044655		3224.45	-0.0432721		3224.45	-0.0447239		3224.45	-0.0416568		3224.45	-0.0477547
3226.38	0.00755758		3226.38	0.0046737		3226.38	-0.0446854		3226.38	-0.0431718		3226.38	-0.0447183		3226.38	-0.0415564		3226.38	-0.047703
3228.31	0.00763996		3228.31	0.00471064		3228.31	-0.0446701		3228.31	-0.043105		3228.31	-0.0447068		3228.31	-0.0414319		3228.31	-0.0477219
3230.24	0.00767847		3230.24	0.00475482		3230.24	-0.0444894		3230.24	-0.0429598		3230.24	-0.0446367		3230.24	-0.0414388		3230.24	-0.0477282
3232.16	0.0075117		3232.16	0.0045739		3232.16	-0.0442617		3232.16	-0.0427854		3232.16	-0.0445888		3232.16	-0.0414768		3232.16	-0.0477474
3234.09	0.00746471		3234.09	0.00447604		3234.09	-0.0441592		3234.09	-0.0425661		3234.09	-0.0445112		3234.09	-0.0414162		3234.09	-0.0477409
3236.02	0.00735395		3236.02	0.00432347		3236.02	-0.0439938		3236.02	-0.042346		3236.02	-0.0444162		3236.02	-0.0412344		3236.02	-0.0477253
3237.95	0.00736093		3237.95	0.00429413		3237.95	-0.0437979		3237.95	-0.042127		3237.95	-0.0443036		3237.95	-0.0410214		3237.95	-0.0477348
3239.88	0.00755222		3239.88	0.00438817		3239.88	-0.043614		3239.88	-0.0419006		3239.88	-0.0441678		3239.88	-0.0408801		3239.88	-0.0476961
3241.81	0.00756547		3241.81	0.0043707		3241.81	-0.0432658		3241.81	-0.0414378		3241.81	-0.0440542		3241.81	-0.040763		3241.81	-0.0475969
3243.73	0.00744563		3243.73	0.00434369		3243.73	-0.043063		3243.73	-0.0410961		3243.73	-0.0440009		3243.73	-0.0406864		3243.73	-0.047477
3245.66	0.0075739		3245.66	0.00444758		3245.66	-0.0427908		3245.66	-0.0408864		3245.66	-0.0438101		3245.66	-0.0404061		3245.66	-0.0473976
3247.59	0.00766771		3247.59	0.00451755		3247.59	-0.0425018		3247.59	-0.0405523		3247.59	-0.0436396		3247.59	-0.0400723		3247.59	-0.0474645
3249.52	0.00787867		3249.52	0.00451835		3249.52	-0.042235		3249.52	-0.0401053		3249.52	-0.0435667		3249.52	-0.039735		3249.52	-0.0475338
3251.45	0.00806688		3251.45	0.00463733		3251.45	-0.0419323		3251.45	-0.0396988		3251.45	-0.0434384		3251.45	-0.0394046		3251.45	-0.0474231
3253.38	0.00818136		3253.38	0.00465327		3253.38	-0.0413837		3253.38	-0.0392347		3253.38	-0.043082		3253.38	-0.0389172		3253.38	-0.0472905
3255.3	0.00837204		3255.3	0.00479127		3255.3	-0.0408969		3255.3	-0.0385791		3255.3	-0.0426517		3255.3	-0.038417		3255.3	-0.0472569
3257.23	0.00850271		3257.23	0.00496062		3257.23	-0.0405677		3257.23	-0.0379273		3257.23	-0.0422416		3257.23	-0.0379316		3257.23	-0.0472298
3259.16	0.00865895		3259.16	0.00509742		3259.16	-0.0401658		3259.16	-0.0374276		3259.16	-0.0419397		3259.16	-0.037376		3259.16	-0.0471739
3261.09	0.00898333		3261.09	0.00518798		3261.09	-0.0396318		3261.09	-0.0367599		3261.09	-0.0416368		3261.09	-0.0366742		3261.09	-0.0470874
3263.02	0.00914627		3263.02	0.0053497		3263.02	-0.0391855		3263.02	-0.0360721		3263.02	-0.0412586		3263.02	-0.035927		3263.02	-0.0469599
3264.95	0.00951398		3264.95	0.00572244		3264.95	-0.0385736		3264.95	-0.0353941		3264.95	-0.0407422		3264.95	-0.0352235		3264.95	-0.0469092
3266.88	0.0098432		3266.88	0.00599296		3266.88	-0.0379096		3266.88	-0.0346145		3266.88	-0.0400272		3266.88	-0.0344605		3266.88	-0.0468386
3268.8	0.00988954		3268.8	0.00612749		3268.8	-0.0373169		3268.8	-0.0337297		3268.8	-0.0394316		3268.8	-0.0335319		3268.8	-0.0465981
3270.73	0.0100698		3270.73	0.00640539		3270.73	-0.0367879		3270.73	-0.0328755		3270.73	-0.0390518		3270.73	-0.0326544		3270.73	-0.0464142
3272.66	0.0101788		3272.66	0.00633757		3272.66	-0.0361442		3272.66	-0.0319277		3272.66	-0.0384496		3272.66	-0.0315408		3272.66	-0.0463673
3274.59	0.0102543		3274.59	0.00620708		3274.59	-0.035285		3274.59	-0.0307999		3274.59	-0.0375986		3274.59	-0.0303742		3274.59	-0.0461553
3276.52	0.0103448		3276.52	0.00627595		3276.52	-0.0342163		3276.52	-0.0295607		3276.52	-0.036798		3276.52	-0.029172		3276.52	-0.0459379
3278.45	0.0103457		3278.45	0.00638872		3278.45	-0.0331794		3278.45	-0.0283278		3278.45	-0.0360414		3278.45	-0.0279934		3278.45	-0.0458269
3280.38	0.0104394		3280.38	0.00655186		3280.38	-0.0321822		3280.38	-0.0267652		3280.38	-0.0352949		3280.38	-0.0266697		3280.38	-0.04564
3282.3	0.010737		3282.3	0.00675575		3282.3	-0.0308215		3282.3	-0.0249535		3282.3	-0.0345231		3282.3	-0.0251233		3282.3	-0.0454889
3284.23	0.0109226		3284.23	0.0069584		3284.23	-0.0292833		3284.23	-0.0230109		3284.23	-0.0335173		3284.23	-0.0235516		3284.23	-0.0452121
3286.16	0.0109862		3286.16	0.00714823		3286.16	-0.0278924		3286.16	-0.0208459		3286.16	-0.0325642		3286.16	-0.0219007		3286.16	-0.0449749
3288.09	0.0111908		3288.09	0.0074099		3288.09	-0.02614		3288.09	-0.0183487		3288.09	-0.0313358		3288.09	-0.019966		3288.09	-0.0447522
3290.02	0.0114955		3290.02	0.00770046		3290.02	-0.0239051		3290.02	-0.0155734		3290.02	-0.0298405		3290.02	-0.0176845		3290.02	-0.0444373
3291.95	0.0117919		3291.95	0.00790027		3291.95	-0.0214229		3291.95	-0.0124977		3291.95	-0.0283552		3291.95	-0.0151935		3291.95	-0.0441977
3293.88	0.0119736		3293.88	0.00817826		3293.88	-0.0186228		3293.88	-0.00914404		3293.88	-0.0267265		3293.88	-0.0121409		3293.88	-0.043828
3295.8	0.0123485		3295.8	0.00869407		3295.8	-0.0156185		3295.8	-0.00561495		3295.8	-0.0246754		3295.8	-0.00846014		3295.8	-0.0433373
3297.73	0.012673		3297.73	0.00905133		3297.73	-0.0123864		3297.73	-0.00203591		3297.73	-0.0222214		3297.73	-0.00421054		3297.73	-0.0429489
3299.66	0.0130632		3299.66	0.0093914		3299.66	-0.00910329		3299.66	0.00139104		3299.66	-0.0193354		3299.66	0.000913305		3299.66	-0.0424523
3301.59	0.0137003		3301.59	0.0100401		3301.59	-0.00590031		3301.59	0.00436708		3301.59	-0.0160092		3301.59	0.00698648		3301.59	-0.041841
3303.52	0.0142393		3303.52	0.0107521		3303.52	-0.00261579		3303.52	0.00717706		3303.52	-0.0118388		3303.52	0.0146792		3303.52	-0.0410705
3305.45	0.0147538		3305.45	0.0114424		3305.45	0.000298209		3305.45	0.00940647		3305.45	-0.00679236		3305.45	0.0237701		3305.45	-0.040074
3307.38	0.0156804		3307.38	0.0124207		3307.38	0.00216233		3307.38	0.0103803		3307.38	-0.000991431		3307.38	0.0337483		3307.38	-0.0390826
3309.3	0.0165418		3309.3	0.0131987		3309.3	0.00251542		3309.3	0.00976342		3309.3	0.00526658		3309.3	0.0439958		3309.3	-0.038108
3311.23	0.0175403		3311.23	0.0141162		3311.23	0.00123826		3311.23	0.00761038		3311.23	0.0117671		3311.23	0.0534317		3311.23	-0.0369578
3313.16	0.0189626		3313.16	0.0156319		3313.16	-0.00218601		3313.16	0.00363089		3313.16	0.01768		3313.16	0.0607475		3313.16	-0.0355885
3315.09	0.0207538		3315.09	0.0174883		3315.09	-0.00713627		3315.09	-0.00180015		3315.09	0.0216584		3315.09	0.0643093		3315.09	-0.0340213
3317.02	0.0228294		3317.02	0.0195525		3317.02	-0.0126448		3317.02	-0.00779362		3317.02	0.0222222		3317.02	0.0621852		3317.02	-0.0322396
3318.95	0.0257553		3318.95	0.0225399		3318.95	-0.0180893		3318.95	-0.0135441		3318.95	0.0183241		3318.95	0.0538922		3318.95	-0.0301442
3320.87	0.0296034		3320.87	0.0265436		3320.87	-0.022847		3320.87	-0.0185689		3320.87	0.0104163		3320.87	0.0411375		3320.87	-0.0277277
3322.8	0.0348201		3322.8	0.0321036		3322.8	-0.026932		3322.8	-0.0228476		3322.8	0.000548814		3322.8	0.0268497		3322.8	-0.0249083
3324.73	0.042133		3324.73	0.0399617		3324.73	-0.0301966		3324.73	-0.0264145		3324.73	-0.00875795		3324.73	0.0134313		3324.73	-0.0214649
3326.66	0.0518281		3326.66	0.0500192		3326.66	-0.0328577		3326.66	-0.0293359		3326.66	-0.0164521		3326.66	0.00211059		3326.66	-0.0171763
3328.59	0.0633338		3328.59	0.0612717		3328.59	-0.0350466		3328.59	-0.0315911		3328.59	-0.0226364		3328.59	-0.00699847		3328.59	-0.0120789
3330.52	0.075391		3330.52	0.0718811		3330.52	-0.0367336		3330.52	-0.0334335		3330.52	-0.0275261		3330.52	-0.0142935		3330.52	-0.00633473
3332.45	0.0852346		3332.45	0.079083		3332.45	-0.0379182		3332.45	-0.035065		3332.45	-0.0312301		3332.45	-0.0199553		3332.45	-0.00100611
3334.37	0.0899716		3334.37	0.0805256		3334.37	-0.0388423		3334.37	-0.0362824		3334.37	-0.0339842		3334.37	-0.0242646		3334.37	0.00273813
3336.3	0.0884292		3336.3	0.0758161		3336.3	-0.0396818		3336.3	-0.0371109		3336.3	-0.0361112		3336.3	-0.0276882		3336.3	0.00305297
3338.23	0.0825133		3338.23	0.0674634		3338.23	-0.0403103		3338.23	-0.0377729		3338.23	-0.0378321		3338.23	-0.0302499		3338.23	-0.000859441
3340.16	0.0751722		3340.16	0.0583608		3340.16	-0.0407849		3340.16	-0.0384901		3340.16	-0.0391198		3340.16	-0.0321128		3340.16	-0.00736547
3342.09	0.0688459		3342.09	0.0504884		3342.09	-0.0412347		3342.09	-0.0391268		3342.09	-0.0400928		3342.09	-0.0336331		3342.09	-0.0142886
3344.02	0.0643798		3344.02	0.044719		3344.02	-0.0416067		3344.02	-0.039594		3344.02	-0.0409296		3344.02	-0.0349597		3344.02	-0.0205424
3345.95	0.0617262		3345.95	0.0415858		3345.95	-0.041984		3345.95	-0.0399979		3345.95	-0.0416264		3345.95	-0.0360468		3345.95	-0.0256218
3347.87	0.0589925		3347.87	0.0402298		3347.87	-0.0422671		3347.87	-0.0403051		3347.87	-0.0420696		3347.87	-0.0368856		3347.87	-0.0297001
3349.8	0.0545438		3349.8	0.040197		3349.8	-0.042383		3349.8	-0.0404715		3349.8	-0.0423126		3349.8	-0.0372168		3349.8	-0.0330138
3351.73	0.0482074		3351.73	0.0411224		3351.73	-0.0426921		3351.73	-0.040847		3351.73	-0.0426091		3351.73	-0.037607		3351.73	-0.035547
3353.66	0.0414548		3353.66	0.0419056		3353.66	-0.0430813		3353.66	-0.0410935		3353.66	-0.042753		3353.66	-0.0379842		3353.66	-0.0376117
3355.59	0.0355525		3355.59	0.0416181		3355.59	-0.0432973		3355.59	-0.0411649		3355.59	-0.0428038		3355.59	-0.0382484		3355.59	-0.0392876
3357.52	0.0311365		3357.52	0.0398829		3357.52	-0.0435035		3357.52	-0.0414426		3357.52	-0.0429574		3357.52	-0.0385256		3357.52	-0.0405041
3359.44	0.0278279		3359.44	0.0366919		3359.44	-0.043719		3359.44	-0.0418137		3359.44	-0.043262		3359.44	-0.0388446		3359.44	-0.0414062
3361.37	0.0250885		3361.37	0.0327326		3361.37	-0.0439824		3361.37	-0.0422227		3361.37	-0.0435931		3361.37	-0.0391922		3361.37	-0.0420639
3363.3	0.0228619		3363.3	0.0287221		3363.3	-0.0442131		3363.3	-0.0426363		3363.3	-0.0437042		3363.3	-0.039492		3363.3	-0.0427768
3365.23	0.0212069		3365.23	0.0252681		3365.23	-0.0443645		3365.23	-0.0428431		3365.23	-0.0437158		3365.23	-0.0398248		3365.23	-0.0434099
3367.16	0.0201508		3367.16	0.0225359		3367.16	-0.0447494		3367.16	-0.0432456		3367.16	-0.0439889		3367.16	-0.0403575		3367.16	-0.0439865
3369.09	0.0194966		3369.09	0.0205357		3369.09	-0.0451383		3369.09	-0.0436511		3369.09	-0.0444049		3369.09	-0.0408877		3369.09	-0.0444284
3371.01	0.0190582		3371.01	0.0192465		3371.01	-0.0452651		3371.01	-0.0437306		3371.01	-0.044641		3371.01	-0.0412182		3371.01	-0.0445785
3372.94	0.0190447		3372.94	0.0184708		3372.94	-0.045427		3372.94	-0.0438522		3372.94	-0.0448844		3372.94	-0.0416374		3372.94	-0.0446991
3374.87	0.0192249		3374.87	0.0179984		3374.87	-0.0455839		3374.87	-0.0440507		3374.87	-0.0452036		3374.87	-0.0420406		3374.87	-0.044889
3376.8	0.0194313		3376.8	0.0177138		3376.8	-0.0457033		3376.8	-0.0442754		3376.8	-0.0455121		3376.8	-0.0424194		3376.8	-0.0448728
3378.73	0.019937		3378.73	0.0180243		3378.73	-0.0458968		3378.73	-0.0446312		3378.73	-0.0457778		3378.73	-0.0430092		3378.73	-0.0450129
3380.66	0.0208507		3380.66	0.0187169		3380.66	-0.0459585		3380.66	-0.0447599		3380.66	-0.0459437		3380.66	-0.0433695		3380.66	-0.0452341
3382.59	0.0218806		3382.59	0.0193914		3382.59	-0.0459406		3382.59	-0.0448787		3382.59	-0.045996		3382.59	-0.0434804		3382.59	-0.0452875
3384.51	0.0234186		3384.51	0.0206783		3384.51	-0.0459992		3384.51	-0.0450266		3384.51	-0.0461011		3384.51	-0.0436036		3384.51	-0.045174
3386.44	0.0252329		3386.44	0.0223261		3386.44	-0.0461993		3386.44	-0.0451514		3386.44	-0.0462838		3386.44	-0.0438392		3386.44	-0.0449963
3388.37	0.0270552		3388.37	0.02397		3388.37	-0.0461761		3388.37	-0.0450602		3388.37	-0.0462617		3388.37	-0.0439891		3388.37	-0.0448122
3390.3	0.0290788		3390.3	0.0256952		3390.3	-0.0460827		3390.3	-0.0449238		3390.3	-0.0462049		3390.3	-0.0439437		3390.3	-0.0446052
3392.23	0.0310576		3392.23	0.0276972		3392.23	-0.0459187		3392.23	-0.0448699		3392.23	-0.0461393		3392.23	-0.0437544		3392.23	-0.0442926
3394.16	0.0328492		3394.16	0.0296717		3394.16	-0.0458017		3394.16	-0.0447222		3394.16	-0.0460838		3394.16	-0.0435995		3394.16	-0.0440687
3396.09	0.0347237		3396.09	0.0316169		3396.09	-0.0457086		3396.09	-0.0445586		3396.09	-0.0458829		3396.09	-0.0434092		3396.09	-0.0438878
3398.01	0.0363491		3398.01	0.0334775		3398.01	-0.04558		3398.01	-0.0444544		3398.01	-0.0456205		3398.01	-0.0430732		3398.01	-0.0436366
3399.94	0.0373234		3399.94	0.0345512		3399.94	-0.0457575		3399.94	-0.0446517		3399.94	-0.0457233		3399.94	-0.0429546		3399.94	-0.0435402
3401.87	0.0375755		3401.87	0.0346268		3401.87	-0.0461238		3401.87	-0.0449538		3401.87	-0.0459302		3401.87	-0.0431009		3401.87	-0.0435804
3403.8	0.0372541		3403.8	0.0340007		3403.8	-0.0464393		3403.8	-0.0453494		3403.8	-0.0461848		3403.8	-0.043568		3403.8	-0.043724
3405.73	0.035567		3405.73	0.0321956		3405.73	-0.0467198		3405.73	-0.0457227		3405.73	-0.04657		3405.73	-0.0441456		3405.73	-0.0441502
3407.66	0.0328268		3407.66	0.02958		3407.66	-0.0467501		3407.66	-0.0457259		3407.66	-0.046708		3407.66	-0.0443715		3407.66	-0.0446801
3409.59	0.0297613		3409.59	0.0265692		3409.59	-0.0467444		3409.59	-0.0457859		3409.59	-0.0467567		3409.59	-0.0446425		3409.59	-0.0451995
3411.51	0.0265698		3411.51	0.0233376		3411.51	-0.0469017		3411.51	-0.0458969		3411.51	-0.0468624		3411.51	-0.044979		3411.51	-0.0455187
3413.44	0.0229959		3413.44	0.0196896		3413.44	-0.0471058		3413.44	-0.0460252		3413.44	-0.047138		3413.44	-0.0453171		3413.44	-0.0458156
3415.37	0.0196971		3415.37	0.0166141		3415.37	-0.0471646		3415.37	-0.0461645		3415.37	-0.0474596		3415.37	-0.0454264		3415.37	-0.0462084
3417.3	0.0171619		3417.3	0.0142315		3417.3	-0.0470328		3417.3	-0.0461923		3417.3	-0.0475022		3417.3	-0.0453975		3417.3	-0.0466474
3419.23	0.0150375		3419.23	0.0121617		3419.23	-0.0469445		3419.23	-0.0462001		3419.23	-0.0475305		3419.23	-0.0455217		3419.23	-0.0470192
3421.16	0.0131606		3421.16	0.0103725		3421.16	-0.0470508		3421.16	-0.0463377		3421.16	-0.0476888		3421.16	-0.0456836		3421.16	-0.0474271
3423.09	0.0118175		3423.09	0.00897721		3423.09	-0.0470101		3423.09	-0.0462779		3423.09	-0.0477255		3423.09	-0.045704		3423.09	-0.0477087
3425.01	0.0108542		3425.01	0.00793253		3425.01	-0.0468882		3425.01	-0.0461802		3425.01	-0.0476263		3425.01	-0.0456541		3425.01	-0.0477736
3426.94	0.00999924		3426.94	0.00714395		3426.94	-0.0468691		3426.94	-0.0462663		3426.94	-0.0475951		3426.94	-0.0457371		3426.94	-0.0479213
3428.87	0.00898001		3428.87	0.00619518		3428.87	-0.0468151		3428.87	-0.046252		3428.87	-0.0476675		3428.87	-0.0457464		3428.87	-0.0479323
3430.8	0.00824812		3430.8	0.0054228		3430.8	-0.0467624		3430.8	-0.0460447		3430.8	-0.0475403		3430.8	-0.0456418		3430.8	-0.047995
3432.73	0.00782766		3432.73	0.00505887		3432.73	-0.0466782		3432.73	-0.0458838		3432.73	-0.0473003		3432.73	-0.0455551		3432.73	-0.0480411
3434.66	0.0073029		3434.66	0.00455331		3434.66	-0.0465172		3434.66	-0.0456789		3434.66	-0.0471497		3434.66	-0.045306		3434.66	-0.0479616
3436.58	0.0068643		3436.58	0.00407376		3436.58	-0.0464716		3436.58	-0.0454983		3436.58	-0.047126		3436.58	-0.0452658		3436.58	-0.047864
3438.51	0.00683798		3438.51	0.00387707		3438.51	-0.0464755		3438.51	-0.0456736		3438.51	-0.0471324		3438.51	-0.0453702		3438.51	-0.0479777
3440.44	0.00660017		3440.44	0.00351216		3440.44	-0.0465276		3440.44	-0.0457981		3440.44	-0.04714		3440.44	-0.0454383		3440.44	-0.0481789
3442.37	0.00598272		3442.37	0.00304567		3442.37	-0.0465854		3442.37	-0.0458206		3442.37	-0.0473095		3442.37	-0.0455429		3442.37	-0.0482603
3444.3	0.00559334		3444.3	0.00290151		3444.3	-0.0467436		3444.3	-0.04599		3444.3	-0.0475451		3444.3	-0.0457315		3444.3	-0.0484592
3446.23	0.00535708		3446.23	0.00282586		3446.23	-0.0469154		3446.23	-0.046236		3446.23	-0.0477044		3446.23	-0.0458759		3446.23	-0.0486844
3448.16	0.00498335		3448.16	0.00239692		3448.16	-0.0470347		3448.16	-0.0464004		3448.16	-0.0477854		3448.16	-0.0461134		3448.16	-0.0487586
3450.08	0.00464985		3450.08	0.00206228		3450.08	-0.0471928		3450.08	-0.0466103		3450.08	-0.0478442		3450.08	-0.0463188		3450.08	-0.0489181
3452.01	0.00449177		3452.01	0.00194584		3452.01	-0.0473491		3452.01	-0.0467993		3452.01	-0.047931		3452.01	-0.0464121		3452.01	-0.0490225
3453.94	0.00438509		3453.94	0.00181396		3453.94	-0.047478		3453.94	-0.0468548		3453.94	-0.0480447		3453.94	-0.0465645		3453.94	-0.0490002
3455.87	0.004171		3455.87	0.00151843		3455.87	-0.047498		3455.87	-0.0467918		3455.87	-0.048085		3455.87	-0.046638		3455.87	-0.0491094
3457.8	0.00390706		3457.8	0.00140331		3457.8	-0.0474132		3457.8	-0.0468814		3457.8	-0.0481295		3457.8	-0.046631		3457.8	-0.0491957
3459.73	0.00382315		3459.73	0.00138286		3459.73	-0.0474761		3459.73	-0.047023		3459.73	-0.0482808		3459.73	-0.0467829		3459.73	-0.0492611
3461.66	0.00384719		3461.66	0.00134178		3461.66	-0.0475534		3461.66	-0.0470201		3461.66	-0.0482608		3461.66	-0.046803		3461.66	-0.0492597
3463.58	0.00367032		3463.58	0.00113078		3463.58	-0.0475401		3463.58	-0.0469462		3463.58	-0.0481427		3463.58	-0.0466213		3463.58	-0.049346
3465.51	0.00349308		3465.51	0.000939836		3465.51	-0.0475274		3465.51	-0.0469903		3465.51	-0.0481323		3465.51	-0.0465999		3465.51	-0.0492845
3467.44	0.00333365		3467.44	0.000946311		3467.44	-0.0475304		3467.44	-0.0470443		3467.44	-0.0481407		3467.44	-0.0465789		3467.44	-0.0492493
3469.37	0.00333429		3469.37	0.000939936		3469.37	-0.0474738		3469.37	-0.0470382		3469.37	-0.0481204		3469.37	-0.0464631		3469.37	-0.0493051
3471.3	0.00319081		3471.3	0.000701019		3471.3	-0.0474802		3471.3	-0.0470652		3471.3	-0.0481604		3471.3	-0.0465724		3471.3	-0.0493741
3473.23	0.00309285		3473.23	0.000724516		3473.23	-0.0475433		3473.23	-0.0469707		3473.23	-0.0481927		3473.23	-0.046706		3473.23	-0.0493842
3475.15	0.00298554		3475.15	0.000724151		3475.15	-0.047548		3475.15	-0.0468193		3475.15	-0.0482046		3475.15	-0.0467883		3475.15	-0.0492803
3477.08	0.00278768		3477.08	0.000479648		3477.08	-0.04762		3477.08	-0.0469155		3477.08	-0.0481864		3477.08	-0.0468001		3477.08	-0.0491287
3479.01	0.00294815		3479.01	0.000706163		3479.01	-0.0476117		3479.01	-0.047132		3479.01	-0.0482221		3479.01	-0.046743		3479.01	-0.0491754
3480.94	0.00304977		3480.94	0.000773341		3480.94	-0.0475059		3480.94	-0.0471471		3480.94	-0.0482242		3480.94	-0.0468196		3480.94	-0.0492512
3482.87	0.00322178		3482.87	0.000643509		3482.87	-0.0475777		3482.87	-0.0470633		3482.87	-0.0483314		3482.87	-0.0468694		3482.87	-0.0492673
3484.8	0.00310136		3484.8	0.000560161		3484.8	-0.0475554		3484.8	-0.0469374		3484.8	-0.0482883		3484.8	-0.0467352		3484.8	-0.0490642
3486.72	0.0028204		3486.72	0.000387874		3486.72	-0.047368		3486.72	-0.0468537		3486.72	-0.0481673		3486.72	-0.0466604		3486.72	-0.0489544
3488.65	0.00280499		3488.65	0.000351164		3488.65	-0.047367		3488.65	-0.0469898		3488.65	-0.0481497		3488.65	-0.046649		3488.65	-0.049171
3490.58	0.00298264		3490.58	0.000625325		3490.58	-0.0473798		3490.58	-0.0469701		3490.58	-0.0480718		3490.58	-0.0465725		3490.58	-0.0493811
3492.51	0.0029719		3492.51	0.000639427		3492.51	-0.0473927		3492.51	-0.0469357		3492.51	-0.0480139		3492.51	-0.0464438		3492.51	-0.0494355
3494.44	0.00279415		3494.44	0.000420111		3494.44	-0.0474653		3494.44	-0.0469553		3494.44	-0.0480242		3494.44	-0.0465301		3494.44	-0.0494342
3496.37	0.00273139		3496.37	0.000274403		3496.37	-0.0475197		3496.37	-0.0467893		3496.37	-0.0481154		3496.37	-0.0466264		3496.37	-0.0493213
3498.3	0.00277424		3498.3	0.000313395		3498.3	-0.0475358		3498.3	-0.0467806		3498.3	-0.0481434		3498.3	-0.0465669		3498.3	-0.0492037
3500.22	0.00284367		3500.22	0.0004024		3500.22	-0.0473724		3500.22	-0.0467617		3500.22	-0.0480131		3500.22	-0.046486		3500.22	-0.0491709
3502.15	0.00294581		3502.15	0.000579205		3502.15	-0.0472328		3502.15	-0.0468775		3502.15	-0.0480233		3502.15	-0.0465487		3502.15	-0.0491455
3504.08	0.00290878		3504.08	0.000615935		3504.08	-0.0473203		3504.08	-0.0471577		3504.08	-0.0482725		3504.08	-0.0467025		3504.08	-0.0492253
3506.01	0.00278028		3506.01	0.000499352		3506.01	-0.0472501		3506.01	-0.0470483		3506.01	-0.0482455		3506.01	-0.0466193		3506.01	-0.049351
3507.94	0.00270249		3507.94	0.000360317		3507.94	-0.0472684		3507.94	-0.0468964		3507.94	-0.0479526		3507.94	-0.0464758		3507.94	-0.0492375
3509.87	0.0027514		3509.87	0.000391622		3509.87	-0.0473493		3509.87	-0.0469815		3509.87	-0.0480118		3509.87	-0.0465251		3509.87	-0.0491312
3511.8	0.0028246		3511.8	0.000339856		3511.8	-0.0474461		3511.8	-0.0471106		3511.8	-0.0481012		3511.8	-0.0466114		3511.8	-0.0490839
3513.72	0.00262474		3513.72	-3.29671e-05		3513.72	-0.0475196		3513.72	-0.0470539		3513.72	-0.0481204		3513.72	-0.0466505		3513.72	-0.049236
3515.65	0.00250112		3515.65	-0.000142552		3515.65	-0.0475389		3515.65	-0.0470517		3515.65	-0.0482634		3515.65	-0.0466399		3515.65	-0.0492466
3517.58	0.00243977		3517.58	-3.7473e-05		3517.58	-0.0474497		3517.58	-0.047025		3517.58	-0.0482374		3517.58	-0.0465584		3517.58	-0.0491583
3519.51	0.00257404		3519.51	0.00027752		3519.51	-0.0475816		3519.51	-0.0469996		3519.51	-0.0482193		3519.51	-0.046613		3519.51	-0.049103
3521.44	0.00267205		3521.44	0.000353021		3521.44	-0.0475145		3521.44	-0.0469803		3521.44	-0.048196		3521.44	-0.0465906		3521.44	-0.0491244
3523.37	0.00258664		3523.37	9.87507e-05		3523.37	-0.0471485		3523.37	-0.0468974		3523.37	-0.0481617		3523.37	-0.0465226		3523.37	-0.0490886
3525.3	0.00249506		3525.3	4.98033e-05		3525.3	-0.0472041		3525.3	-0.0469148		3525.3	-0.048172		3525.3	-0.0465004		3525.3	-0.0491338
3527.22	0.00254528		3527.22	0.000249936		3527.22	-0.0474531		3527.22	-0.0470198		3527.22	-0.0482304		3527.22	-0.0465038		3527.22	-0.0490169
3529.15	0.00262668		3529.15	0.000275166		3529.15	-0.0475372		3529.15	-0.0470471		3529.15	-0.0482672		3529.15	-0.0465673		3529.15	-0.0489916
3531.08	0.00250235		3531.08	-7.71954e-05		3531.08	-0.047627		3531.08	-0.0471406		3531.08	-0.048261		3531.08	-0.0465591		3531.08	-0.0490596
3533.01	0.00235468		3533.01	-0.000291581		3533.01	-0.0475343		3533.01	-0.0471484		3533.01	-0.0481907		3533.01	-0.0464996		3533.01	-0.0491394
3534.94	0.00230515		3534.94	-0.000225518		3534.94	-0.0474218		3534.94	-0.0471667		3534.94	-0.048122		3534.94	-0.0465536		3534.94	-0.0491741
3536.87	0.0023822		3536.87	-7.35569e-06		3536.87	-0.0474325		3536.87	-0.0473255		3536.87	-0.04821		3536.87	-0.0466275		3536.87	-0.0491862
3538.8	0.00250955		3538.8	-6.78532e-05		3538.8	-0.0474703		3538.8	-0.0473763		3538.8	-0.0482552		3538.8	-0.0467537		3538.8	-0.0491954
3540.72	0.00237027		3540.72	-0.000265058		3540.72	-0.0474425		3540.72	-0.0471669		3540.72	-0.0482388		3540.72	-0.0467839		3540.72	-0.0491762
3542.65	0.00225715		3542.65	-0.000336478		3542.65	-0.0473909		3542.65	-0.0471585		3542.65	-0.0482118		3542.65	-0.0466625		3542.65	-0.0490397
3544.58	0.00216523		3544.58	-0.000469785		3544.58	-0.0473208		3544.58	-0.0471902		3544.58	-0.0481014		3544.58	-0.0465941		3544.58	-0.0489507
3546.51	0.00214941		3546.51	-0.000495005		3546.51	-0.0474416		3546.51	-0.0471227		3546.51	-0.0480641		3546.51	-0.0465891		3546.51	-0.0489485
3548.44	0.00224915		3548.44	-0.000219292		3548.44	-0.0475272		3548.44	-0.0471327		3548.44	-0.0482157		3548.44	-0.0464825		3548.44	-0.0490705
3550.36	0.00225372		3550.36	-2.24643e-05		3550.36	-0.0475388		3550.36	-0.0472288		3550.36	-0.0483557		3550.36	-0.0465321		3550.36	-0.0492058
3552.29	0.002277		3552.29	-0.000103631		3552.29	-0.0474701		3552.29	-0.0471497		3552.29	-0.0483097		3552.29	-0.0466082		3552.29	-0.0492348
3554.22	0.00251545		3554.22	-8.83264e-05		3554.22	-0.0475142		3554.22	-0.0471492		3554.22	-0.0482723		3554.22	-0.0467176		3554.22	-0.049312
3556.15	0.00244337		3556.15	-0.000177529		3556.15	-0.0475462		3556.15	-0.0471917		3556.15	-0.0481977		3556.15	-0.0467363		3556.15	-0.0493029
3558.08	0.0021635		3558.08	-0.000299031		3558.08	-0.0474692		3558.08	-0.0471644		3558.08	-0.0480635		3558.08	-0.0465003		3558.08	-0.0492244
3560.01	0.00213323		3560.01	-0.000280919		3560.01	-0.0473792		3560.01	-0.0470716		3560.01	-0.0480251		3560.01	-0.0462354		3560.01	-0.0491726
3561.94	0.00218977		3561.94	-0.000310984		3561.94	-0.0472741		3561.94	-0.0470049		3561.94	-0.0481097		3561.94	-0.0463552		3561.94	-0.0491293
3563.86	0.00218718		3563.86	-0.000356144		3563.86	-0.0473318		3563.86	-0.0470747		3563.86	-0.0480589		3563.86	-0.046612		3563.86	-0.0492329
3565.79	0.00213916		3565.79	-0.000463265		3565.79	-0.0472698		3565.79	-0.0469941		3565.79	-0.0479032		3565.79	-0.046512		3565.79	-0.0493779
3567.72	0.00213569		3567.72	-0.000485672		3567.72	-0.0472451		3567.72	-0.0469531		3567.72	-0.0479358		3567.72	-0.0463529		3567.72	-0.0492933
3569.65	0.00223633		3569.65	-0.000430264		3569.65	-0.0475684		3569.65	-0.0472158		3569.65	-0.04825		3569.65	-0.0465224		3569.65	-0.0494675
3571.58	0.00214475		3571.58	-0.000494443		3571.58	-0.047518		3571.58	-0.0472463		3571.58	-0.0482836		3571.58	-0.04654		3571.58	-0.0494247
3573.51	0.00189013		3573.51	-0.000641796		3573.51	-0.047406		3573.51	-0.0471151		3573.51	-0.048232		3573.51	-0.0463933		3573.51	-0.0492422
3575.44	0.0016775		3575.44	-0.000780797		3575.44	-0.0476875		3575.44	-0.0472167		3575.44	-0.0481675		3575.44	-0.046447		3575.44	-0.0491969
3577.36	0.00174576		3577.36	-0.000750235		3577.36	-0.0477226		3577.36	-0.0473382		3577.36	-0.0480622		3577.36	-0.0464647		3577.36	-0.0492588
3579.29	0.001928		3579.29	-0.000669719		3579.29	-0.0474799		3579.29	-0.0473335		3579.29	-0.0480638		3579.29	-0.0464936		3579.29	-0.0492908
3581.22	0.00196718		3581.22	-0.000638851		3581.22	-0.0474764		3581.22	-0.0473033		3581.22	-0.0480658		3581.22	-0.0465077		3581.22	-0.0492081
3583.15	0.00194631		3583.15	-0.000575885		3583.15	-0.0474409		3583.15	-0.0471955		3583.15	-0.0481214		3583.15	-0.0465132		3583.15	-0.0492465
3585.08	0.00213966		3585.08	-0.000515094		3585.08	-0.0473911		3585.08	-0.0472213		3585.08	-0.0480387		3585.08	-0.046487		3585.08	-0.0492683
3587.01	0.0024469		3587.01	-0.00041474		3587.01	-0.0474128		3587.01	-0.0471958		3587.01	-0.0478838		3587.01	-0.0464158		3587.01	-0.0493262
3588.94	0.00249812		3588.94	-0.000192234		3588.94	-0.0473802		3588.94	-0.0471254		3588.94	-0.0480378		3588.94	-0.0464055		3588.94	-0.0491796
3590.86	0.0021035		3590.86	-0.000578698		3590.86	-0.0474593		3590.86	-0.0472135		3590.86	-0.0482959		3590.86	-0.0465648		3590.86	-0.0490227
3592.79	0.00194085		3592.79	-0.000874586		3592.79	-0.0474305		3592.79	-0.0471271		3592.79	-0.0482484		3592.79	-0.0465555		3592.79	-0.0490724
3594.72	0.00209511		3594.72	-0.000659694		3594.72	-0.0473915		3594.72	-0.0470023		3594.72	-0.0479969		3594.72	-0.0463955		3594.72	-0.04919
3596.65	0.00210237		3596.65	-0.000566752		3596.65	-0.0474081		3596.65	-0.0467598		3596.65	-0.0478317		3596.65	-0.0462941		3596.65	-0.0492206
3598.58	0.00212484		3598.58	-0.000518702		3598.58	-0.0473445		3598.58	-0.0468289		3598.58	-0.0479059		3598.58	-0.0464071		3598.58	-0.0492874
3600.51	0.00242025		3600.51	-0.000370479		3600.51	-0.0472858		3600.51	-0.0469911		3600.51	-0.0480061		3600.51	-0.0464011		3600.51	-0.0492639
3602.43	0.00231437		3602.43	-0.000607849		3602.43	-0.0472974		3602.43	-0.0471211		3602.43	-0.0482014		3602.43	-0.0464336		3602.43	-0.0491639
3604.36	0.00214605		3604.36	-0.000701477		3604.36	-0.0473134		3604.36	-0.0472228		3604.36	-0.0482717		3604.36	-0.0465577		3604.36	-0.0492586
3606.29	0.00220819		3606.29	-0.000532667		3606.29	-0.04724		3606.29	-0.0472362		3606.29	-0.0482315		3606.29	-0.0464719		3606.29	-0.0492404
3608.22	0.00224739		3608.22	-0.000504272		3608.22	-0.0469951		3608.22	-0.0469214		3608.22	-0.0479117		3608.22	-0.0462649		3608.22	-0.0490534
3610.15	0.00228249		3610.15	-0.000583297		3610.15	-0.0467998		3610.15	-0.0467332		3610.15	-0.0476886		3610.15	-0.0462189		3610.15	-0.0490498
3612.08	0.00203299		3612.08	-0.000711699		3612.08	-0.0468881		3612.08	-0.0468696		3612.08	-0.0477495		3612.08	-0.0461966		3612.08	-0.0491151
3614.01	0.00205695		3614.01	-0.00054372		3614.01	-0.0470141		3614.01	-0.0469566		3614.01	-0.0476908		3614.01	-0.0460839		3614.01	-0.0491281
3615.93	0.00232477		3615.93	-0.000468594		3615.93	-0.0472043		3615.93	-0.0470473		3615.93	-0.0478189		3615.93	-0.0463102		3615.93	-0.0490174
3617.86	0.00251112		3617.86	-0.000326148		3617.86	-0.0470102		3617.86	-0.047054		3617.86	-0.0479572		3617.86	-0.0464355		3617.86	-0.049176
3619.79	0.00228899		3619.79	-0.000577705		3619.79	-0.0468388		3619.79	-0.0469162		3619.79	-0.0479356		3619.79	-0.046089		3619.79	-0.0493449
3621.72	0.00191386		3621.72	-0.000912282		3621.72	-0.0471283		3621.72	-0.0468118		3621.72	-0.0478497		3621.72	-0.0460665		3621.72	-0.0493483
3623.65	0.00196285		3623.65	-0.000571914		3623.65	-0.0473091		3623.65	-0.046938		3623.65	-0.0479879		3623.65	-0.0463657		3623.65	-0.049101
3625.58	0.00203938		3625.58	-0.000423512		3625.58	-0.0472652		3625.58	-0.0470691		3625.58	-0.0480732		3625.58	-0.0466388		3625.58	-0.0489962
3627.51	0.00180664		3627.51	-0.000870089		3627.51	-0.0469155		3627.51	-0.0469308		3627.51	-0.0477709		3627.51	-0.0462429		3627.51	-0.0489696
3629.43	0.00196498		3629.43	-0.00081516		3629.43	-0.0464961		3629.43	-0.0466359		3629.43	-0.0476025		3629.43	-0.0454767		3629.43	-0.0489163
3631.36	0.00221871		3631.36	-0.000443405		3631.36	-0.0468367		3631.36	-0.046932		3631.36	-0.048076		3631.36	-0.0459813		3631.36	-0.0489818
3633.29	0.00226344		3633.29	-0.000456116		3633.29	-0.0471006		3633.29	-0.0470653		3633.29	-0.0481477		3633.29	-0.0463161		3633.29	-0.0491102
3635.22	0.00208792		3635.22	-0.000744116		3635.22	-0.0471082		3635.22	-0.0470408		3635.22	-0.0481134		3635.22	-0.0462722		3635.22	-0.0490141
3637.15	0.0020232		3637.15	-0.000751227		3637.15	-0.0470256		3637.15	-0.0469455		3637.15	-0.0479419		3637.15	-0.0460869		3637.15	-0.0488767
3639.08	0.00209637		3639.08	-0.000709218		3639.08	-0.0470743		3639.08	-0.046935		3639.08	-0.0478071		3639.08	-0.0459922		3639.08	-0.0489718
3641.01	0.00208246		3641.01	-0.000736707		3641.01	-0.04716		3641.01	-0.0469701		3641.01	-0.0477777		3641.01	-0.0461169		3641.01	-0.0488674
3642.93	0.00209491		3642.93	-0.000464986		3642.93	-0.0471807		3642.93	-0.0468223		3642.93	-0.0478974		3642.93	-0.0461402		3642.93	-0.0488783
3644.86	0.00212241		3644.86	-0.000413415		3644.86	-0.047298		3644.86	-0.0467284		3644.86	-0.0480631		3644.86	-0.0460979		3644.86	-0.0490057
3646.79	0.00220216		3646.79	-0.000541702		3646.79	-0.0468994		3646.79	-0.0465905		3646.79	-0.0476768		3646.79	-0.0457986		3646.79	-0.0485654
3648.72	0.00228919		3648.72	-0.000732009		3648.72	-0.0462587		3648.72	-0.0464494		3648.72	-0.047171		3648.72	-0.0456162		3648.72	-0.0483951
3650.65	0.00225751		3650.65	-0.000934765		3650.65	-0.0465608		3650.65	-0.0463837		3650.65	-0.0473032		3650.65	-0.0456654		3650.65	-0.048881
3652.58	0.00231234		3652.58	-0.000695159		3652.58	-0.0471022		3652.58	-0.0467191		3652.58	-0.047809		3652.58	-0.04579		3652.58	-0.0488698
3654.5	0.00223876		3654.5	-0.000670711		3654.5	-0.0472308		3654.5	-0.0467943		3654.5	-0.0478107		3654.5	-0.0456782		3654.5	-0.0489631
3656.43	0.00230981		3656.43	-0.000666973		3656.43	-0.0470802		3656.43	-0.0468052		3656.43	-0.04767		3656.43	-0.0456823		3656.43	-0.0490537
3658.36	0.00238483		3658.36	-0.000594084		3658.36	-0.0469202		3658.36	-0.0467496		3658.36	-0.0477167		3658.36	-0.0458927		3658.36	-0.0491193
3660.29	0.00233589		3660.29	-0.000556494		3660.29	-0.046897		3660.29	-0.0466612		3660.29	-0.0477468		3660.29	-0.0458345		3660.29	-0.0490484
3662.22	0.00222254		3662.22	-0.000599577		3662.22	-0.0471051		3662.22	-0.0467772		3662.22	-0.0478908		3662.22	-0.045902		3662.22	-0.0488696
3664.15	0.0020205		3664.15	-0.000644079		3664.15	-0.0471415		3664.15	-0.0468026		3664.15	-0.0478853		3664.15	-0.0458964		3664.15	-0.0489939
3666.07	0.00190258		3666.07	-0.000677229		3666.07	-0.0470619		3666.07	-0.0467786		3666.07	-0.047729		3666.07	-0.045804		3666.07	-0.049085
3668	0.0020745		3668	-0.000818104		3668	-0.0466172		3668	-0.0466263		3668	-0.0474279		3668	-0.0456801		3668	-0.0490632
3669.93	0.00234529		3669.93	-0.000900246		3669.93	-0.046053		3669.93	-0.0461963		3669.93	-0.0471742		3669.93	-0.0453835		3669.93	-0.0489528
3671.86	0.00216117		3671.86	-0.000789529		3671.86	-0.0464497		3671.86	-0.0466362		3671.86	-0.0475474		3671.86	-0.0457045		3671.86	-0.0489337
3673.79	0.0019528		3673.79	-0.000884606		3673.79	-0.0467516		3673.79	-0.0470408		3673.79	-0.047754		3673.79	-0.0457972		3673.79	-0.0485744
3675.72	0.00201361		3675.72	-0.000981017		3675.72	-0.0469087		3675.72	-0.0468244		3675.72	-0.0476074		3675.72	-0.0455198		3675.72	-0.0484546
3677.65	0.00201311		3677.65	-0.000999695		3677.65	-0.0470739		3677.65	-0.0469521		3677.65	-0.0477481		3677.65	-0.0458481		3677.65	-0.0489334
3679.57	0.00210726		3679.57	-0.000947891		3679.57	-0.047151		3679.57	-0.0468071		3679.57	-0.0477943		3679.57	-0.0460172		3679.57	-0.0491504
3681.5	0.00205592		3681.5	-0.00100895		3681.5	-0.0471298		3681.5	-0.0466843		3681.5	-0.0478722		3681.5	-0.0460261		3681.5	-0.0491571
3683.43	0.00192145		3683.43	-0.00105444		3683.43	-0.0470068		3683.43	-0.0467731		3683.43	-0.04779		3683.43	-0.045937		3683.43	-0.0489958
3685.36	0.00209025		3685.36	-0.00092392		3685.36	-0.046782		3685.36	-0.0467737		3685.36	-0.0476951		3685.36	-0.0457748		3685.36	-0.0488699
3687.29	0.00220932		3687.29	-0.000738195		3687.29	-0.046725		3687.29	-0.0466284		3687.29	-0.0476428		3687.29	-0.0456663		3687.29	-0.0486687
3689.22	0.00201238		3689.22	-0.000667138		3689.22	-0.0465761		3689.22	-0.0463077		3689.22	-0.047377		3689.22	-0.0454628		3689.22	-0.0487305
3691.15	0.0019956		3691.15	-0.000904148		3691.15	-0.0464422		3691.15	-0.0462493		3691.15	-0.0473739		3691.15	-0.045587		3691.15	-0.0489943
3693.07	0.00232143		3693.07	-0.000735218		3693.07	-0.0467539		3693.07	-0.04663		3693.07	-0.0475998		3693.07	-0.0459534		3693.07	-0.0489936
3695	0.00230561		3695	-0.00056566		3695	-0.0469223		3695	-0.0466987		3695	-0.0476839		3695	-0.0460375		3695	-0.0488949
3696.93	0.00219131		3696.93	-0.000504074		3696.93	-0.0470113		3696.93	-0.0466453		3696.93	-0.0477511		3696.93	-0.0459403		3696.93	-0.0487527
3698.86	0.00226211		3698.86	-0.000533296		3698.86	-0.0470329		3698.86	-0.0466811		3698.86	-0.047705		3698.86	-0.0459076		3698.86	-0.0487946
3700.79	0.00214808		3700.79	-0.000678916		3700.79	-0.0469198		3700.79	-0.0468479		3700.79	-0.0475966		3700.79	-0.0458795		3700.79	-0.0488306
3702.72	0.00187256		3702.72	-0.000799087		3702.72	-0.0466691		3702.72	-0.0467726		3702.72	-0.0474982		3702.72	-0.0456143		3702.72	-0.0487509
3704.65	0.00203182		3704.65	-0.000779772		3704.65	-0.046731		3704.65	-0.0465262		3704.65	-0.0475515		3704.65	-0.0455521		3704.65	-0.048921
3706.57	0.00195137		3706.57	-0.000851968		3706.57	-0.0468785		3706.57	-0.0464767		3706.57	-0.0475485		3706.57	-0.0456395		3706.57	-0.0489348
3708.5	0.00173704		3708.5	-0.000902263		3708.5	-0.0466508		3708.5	-0.0463727		3708.5	-0.0474949		3708.5	-0.0453486		3708.5	-0.0486788
3710.43	0.0016604		3710.43	-0.0010384		3710.43	-0.0462675		3710.43	-0.0461722		3710.43	-0.0473921		3710.43	-0.0448734		3710.43	-0.048515
3712.36	0.00225432		3712.36	-0.000803585		3712.36	-0.0462697		3712.36	-0.0461645		3712.36	-0.0472559		3712.36	-0.0451017		3712.36	-0.0485207
3714.29	0.00232883		3714.29	-0.000698732		3714.29	-0.0465899		3714.29	-0.046366		3714.29	-0.0473128		3714.29	-0.0452905		3714.29	-0.0486207
3716.22	0.00209884		3716.22	-0.000823263		3716.22	-0.0467563		3716.22	-0.0465106		3716.22	-0.0474106		3716.22	-0.0453179		3716.22	-0.0486965
3718.14	0.00211768		3718.14	-0.000653243		3718.14	-0.0467113		3718.14	-0.0464227		3718.14	-0.0474197		3718.14	-0.0453686		3718.14	-0.0486393
3720.07	0.00213343		3720.07	-0.000500698		3720.07	-0.0466128		3720.07	-0.0464368		3720.07	-0.0474185		3720.07	-0.0453757		3720.07	-0.0486285
3722	0.00233722		3722	-0.000510163		3722	-0.0463483		3722	-0.0463692		3722	-0.0473054		3722	-0.0452573		3722	-0.0488427
3723.93	0.00228033		3723.93	-0.000798426		3723.93	-0.046325		3723.93	-0.0463572		3723.93	-0.0470939		3723.93	-0.0449743		3723.93	-0.048635
3725.86	0.00227553		3725.86	-0.00081893		3725.86	-0.0463381		3725.86	-0.0464584		3725.86	-0.047225		3725.86	-0.044972		3725.86	-0.0484863
3727.79	0.00241508		3727.79	-0.000532932		3727.79	-0.0463647		3727.79	-0.0464551		3727.79	-0.0474281		3727.79	-0.0451722		3727.79	-0.0485186
3729.72	0.00224159		3729.72	-0.000536241		3729.72	-0.0464024		3729.72	-0.0463632		3729.72	-0.0473289		3729.72	-0.0451233		3729.72	-0.0483504
3731.64	0.00229305		3731.64	-0.000413316		3731.64	-0.046044		3731.64	-0.0462905		3731.64	-0.0471712		3731.64	-0.0449049		3731.64	-0.0483926
3733.57	0.00253885		3733.57	-0.000350516		3733.57	-0.0458547		3733.57	-0.0463588		3733.57	-0.0471874		3733.57	-0.0449005		3733.57	-0.0487604
3735.5	0.00237993		3735.5	-0.000846511		3735.5	-0.0458189		3735.5	-0.0462548		3735.5	-0.0470575		3735.5	-0.045078		3735.5	-0.0487938
3737.43	0.00214825		3737.43	-0.00096095		3737.43	-0.0461256		3737.43	-0.0463068		3737.43	-0.0470519		3737.43	-0.0451578		3737.43	-0.0485561
3739.36	0.00226927		3739.36	-0.000738559		3739.36	-0.0462957		3739.36	-0.0463187		3739.36	-0.0471512		3739.36	-0.0451829		3739.36	-0.0485299
3741.29	0.0024552		3741.29	-0.000433839		3741.29	-0.0462482		3741.29	-0.0461319		3741.29	-0.0471794		3741.29	-0.0453076		3741.29	-0.0486311
3743.22	0.00270079		3743.22	-3.27352e-05		3743.22	-0.0460546		3743.22	-0.0459754		3743.22	-0.0469273		3743.22	-0.0453113		3743.22	-0.0486109
3745.14	0.00290918		3745.14	-7.62076e-06		3745.14	-0.045944		3745.14	-0.0460789		3745.14	-0.046855		3745.14	-0.0452353		3745.14	-0.0486462
3747.07	0.00225315		3747.07	-0.000510527		3747.07	-0.0462292		3747.07	-0.0462226		3747.07	-0.0472016		3747.07	-0.0455372		3747.07	-0.0483598
3749	0.00197906		3749	-0.000691321		3749	-0.0458748		3749	-0.0459155		3749	-0.0469762		3749	-0.0453791		3749	-0.0478356
3750.93	0.00249506		3750.93	-0.000652449		3750.93	-0.0455768		3750.93	-0.0457728		3750.93	-0.0467997		3750.93	-0.0449784		3750.93	-0.0478959
3752.86	0.00269582		3752.86	-0.000598386		3752.86	-0.0459593		3752.86	-0.0460494		3752.86	-0.0470402		3752.86	-0.0449763		3752.86	-0.0482209
3754.79	0.00277201		3754.79	-0.000367798		3754.79	-0.0464174		3754.79	-0.0461707		3754.79	-0.0472438		3754.79	-0.0451118		3754.79	-0.0483955
3756.72	0.00270599		3756.72	-0.00038243		3756.72	-0.0465358		3756.72	-0.0462735		3756.72	-0.0473097		3756.72	-0.0452856		3756.72	-0.0484262
3758.64	0.00256031		3758.64	-0.000386933		3758.64	-0.0461983		3758.64	-0.0460766		3758.64	-0.0471377		3758.64	-0.0452562		3758.64	-0.0482723
3760.57	0.00277144		3760.57	-0.000110621		3760.57	-0.0461877		3760.57	-0.0459709		3760.57	-0.0470131		3760.57	-0.0451034		3760.57	-0.0483012
3762.5	0.00256621		3762.5	-0.000193592		3762.5	-0.0462572		3762.5	-0.0460555		3762.5	-0.0470797		3762.5	-0.0450391		3762.5	-0.0483739
3764.43	0.00247746		3764.43	-0.000248832		3764.43	-0.0461809		3764.43	-0.0460835		3764.43	-0.0471504		3764.43	-0.0449224		3764.43	-0.0483739
3766.36	0.00270475		3766.36	-0.00026572		3766.36	-0.0461095		3766.36	-0.0461409		3766.36	-0.0472003		3766.36	-0.0448668		3766.36	-0.0485185
3768.29	0.00263538		3768.29	-0.000119167		3768.29	-0.0462819		3768.29	-0.0463292		3768.29	-0.0473502		3768.29	-0.0450353		3768.29	-0.0484325
3770.21	0.00263531		3770.21	-9.32954e-05		3770.21	-0.0463157		3770.21	-0.0463642		3770.21	-0.04734		3770.21	-0.0450431		3770.21	-0.0482808
3772.14	0.00252018		3772.14	-0.000489081		3772.14	-0.0462287		3772.14	-0.0461773		3772.14	-0.0472474		3772.14	-0.0450088		3772.14	-0.0483317
3774.07	0.00246493		3774.07	-0.000506754		3774.07	-0.046288		3774.07	-0.0462468		3774.07	-0.0472828		3774.07	-0.0451855		3774.07	-0.0482835
3776	0.00244157		3776	-0.000540775		3776	-0.0463171		3776	-0.0463331		3776	-0.0472357		3776	-0.0451269		3776	-0.0483183
3777.93	0.00248852		3777.93	-0.000601231		3777.93	-0.0461705		3777.93	-0.0462805		3777.93	-0.0470583		3777.93	-0.0447952		3777.93	-0.0483193
3779.86	0.00276857		3779.86	-0.000415368		3779.86	-0.0459578		3779.86	-0.0460352		3779.86	-0.0468797		3779.86	-0.0445177		3779.86	-0.0482578
3781.78	0.00292269		3781.78	-0.000178324		3781.78	-0.0461176		3781.78	-0.0460638		3781.78	-0.0469448		3781.78	-0.0447214		3781.78	-0.0482671
3783.71	0.00270515		3783.71	-0.000167758		3783.71	-0.0462189		3783.71	-0.0461457		3783.71	-0.0470403		3783.71	-0.0449903		3783.71	-0.0481891
3785.64	0.00252312		3785.64	-0.000176237		3785.64	-0.046354		3785.64	-0.0462045		3785.64	-0.047184		3785.64	-0.0449636		3785.64	-0.048389
3787.57	0.00245743		3787.57	-0.00035631		3787.57	-0.0464567		3787.57	-0.0463267		3787.57	-0.0473019		3787.57	-0.0448477		3787.57	-0.048516
3789.5	0.00243774		3789.5	-0.000542132		3789.5	-0.0464293		3789.5	-0.046283		3789.5	-0.0473403		3789.5	-0.044804		3789.5	-0.0483745
3791.43	0.00251412		3791.43	-0.000523964		3791.43	-0.0465129		3791.43	-0.0463385		3791.43	-0.0473181		3791.43	-0.0450632		3791.43	-0.0483274
3793.36	0.00248682		3793.36	-0.000392726		3793.36	-0.0465361		3793.36	-0.0464032		3793.36	-0.0472794		3793.36	-0.0451758		3793.36	-0.0484298
3795.28	0.00239949		3795.28	-0.000357402		3795.28	-0.0463536		3795.28	-0.046202		3795.28	-0.0473111		3795.28	-0.0449526		3795.28	-0.0484619
3797.21	0.00243737		3797.21	-0.000468197		3797.21	-0.0460623		3797.21	-0.0459559		3797.21	-0.0471872		3797.21	-0.0447175		3797.21	-0.0483629
3799.14	0.00244934		3799.14	-0.000557751		3799.14	-0.0459222		3799.14	-0.0459417		3799.14	-0.0470622		3799.14	-0.0447296		3799.14	-0.0482902
3801.07	0.00246543		3801.07	-0.000611985		3801.07	-0.0456857		3801.07	-0.0457693		3801.07	-0.0468386		3801.07	-0.0446822		3801.07	-0.0482638
3803	0.00268862		3803	-0.000210185		3803	-0.0458611		3803	-0.0458665		3803	-0.046894		3803	-0.0446684		3803	-0.0482936
3804.93	0.00279772		3804.93	-0.000122943		3804.93	-0.0458416		3804.93	-0.0459498		3804.93	-0.0468489		3804.93	-0.0447097		3804.93	-0.0480484
3806.86	0.00292936		3806.86	-0.000208794		3806.86	-0.04588		3806.86	-0.045938		3806.86	-0.0467551		3806.86	-0.0447147		3806.86	-0.0480479
3808.78	0.00276814		3808.78	-0.000295687		3808.78	-0.0462404		3808.78	-0.0461789		3808.78	-0.047033		3808.78	-0.044863		3808.78	-0.048233
3810.71	0.00259791		3810.71	-0.000363428		3810.71	-0.0462906		3810.71	-0.0461609		3810.71	-0.0470903		3810.71	-0.0448385		3810.71	-0.0481437
3812.64	0.00260321		3812.64	-0.000417686		3812.64	-0.0463089		3812.64	-0.046177		3812.64	-0.047208		3812.64	-0.0448581		3812.64	-0.0480582
3814.57	0.00258294		3814.57	-0.000468693		3814.57	-0.0460446		3814.57	-0.0460523		3814.57	-0.0471462		3814.57	-0.044712		3814.57	-0.0480356
3816.5	0.00261101		3816.5	-0.000411959		3816.5	-0.0458665		3816.5	-0.0460251		3816.5	-0.0470588		3816.5	-0.0445815		3816.5	-0.0479876
3818.43	0.00255398		3818.43	-0.00047144		3818.43	-0.0460201		3818.43	-0.0461603		3818.43	-0.0469239		3818.43	-0.0446086		3818.43	-0.0481654
3820.36	0.00246926		3820.36	-0.000584588		3820.36	-0.0459494		3820.36	-0.0461322		3820.36	-0.0467738		3820.36	-0.0444667		3820.36	-0.0481593
3822.28	0.00262688		3822.28	-0.000621812		3822.28	-0.0462005		3822.28	-0.0461277		3822.28	-0.0469494		3822.28	-0.0446059		3822.28	-0.048022
3824.21	0.00279062		3824.21	-0.000431423		3824.21	-0.0464647		3824.21	-0.0462961		3824.21	-0.0471139		3824.21	-0.044785		3824.21	-0.048057
3826.14	0.00271165		3826.14	-0.000421956		3826.14	-0.0463095		3826.14	-0.046229		3826.14	-0.0469997		3826.14	-0.0447369		3826.14	-0.0481165
3828.07	0.00253628		3828.07	-0.000433839		3828.07	-0.0462332		3828.07	-0.0462169		3828.07	-0.0470134		3828.07	-0.0447464		3828.07	-0.0483335
3830	0.00257178		3830	-0.000330287		3830	-0.0461535		3830	-0.0461298		3830	-0.0469642		3830	-0.0447272		3830	-0.048425
3831.93	0.00272633		3831.93	-0.000235486		3831.93	-0.0460282		3831.93	-0.0460769		3831.93	-0.0469087		3831.93	-0.0446903		3831.93	-0.0483166
3833.86	0.0029747		3833.86	-6.34802e-05		3833.86	-0.0460538		3833.86	-0.0460659		3833.86	-0.0469481		3833.86	-0.0446459		3833.86	-0.0480516
3835.78	0.00291709		3835.78	-0.00010224		3835.78	-0.0458142		3835.78	-0.0460589		3835.78	-0.046776		3835.78	-0.0444497		3835.78	-0.0479166
3837.71	0.0027463		3837.71	-0.000193327		3837.71	-0.0455667		3837.71	-0.0459387		3837.71	-0.0465974		3837.71	-0.0442927		3837.71	-0.0479785
3839.64	0.00243857		3839.64	-0.000374187		3839.64	-0.0456597		3839.64	-0.045784		3839.64	-0.0467566		3839.64	-0.0442914		3839.64	-0.0481239
3841.57	0.00234292		3841.57	-0.00031807		3841.57	-0.0458661		3841.57	-0.0458943		3841.57	-0.0468996		3841.57	-0.0444501		3841.57	-0.048251
3843.5	0.002455		3843.5	-0.000268833		3843.5	-0.0461183		3843.5	-0.0461238		3843.5	-0.0470143		3843.5	-0.0446225		3843.5	-0.0481328
3845.43	0.00265408		3845.43	-0.000324791		3845.43	-0.0460948		3845.43	-0.0460116		3845.43	-0.0470326		3845.43	-0.0445646		3845.43	-0.0480134
3847.35	0.00281623		3847.35	-0.000403782		3847.35	-0.0459044		3847.35	-0.0458796		3847.35	-0.0468734		3847.35	-0.0445211		3847.35	-0.0479872
3849.28	0.00282893		3849.28	-0.000467568		3849.28	-0.0458387		3849.28	-0.0458584		3849.28	-0.0467971		3849.28	-0.0444661		3849.28	-0.047938
3851.21	0.00267688		3851.21	-0.000533892		3851.21	-0.0456499		3851.21	-0.0458226		3851.21	-0.0466687		3851.21	-0.0443756		3851.21	-0.047752
3853.14	0.00284561		3853.14	-0.000352999		3853.14	-0.0450219		3853.14	-0.0456997		3853.14	-0.0464661		3853.14	-0.0441411		3853.14	-0.0477525
3855.07	0.00305831		3855.07	-0.000152291		3855.07	-0.0455612		3855.07	-0.0458189		3855.07	-0.0468056		3855.07	-0.0444965		3855.07	-0.048094
3857	0.00278341		3857	-0.000289627		3857	-0.0458739		3857	-0.04592		3857	-0.0467756		3857	-0.044728		3857	-0.0481115
3858.93	0.00265838		3858.93	-0.000312275		3858.93	-0.0458425		3858.93	-0.0460281		3858.93	-0.0467229		3858.93	-0.0446558		3858.93	-0.0481231
3860.85	0.00275374		3860.85	-0.000100517		3860.85	-0.0458493		3860.85	-0.046046		3860.85	-0.0467604		3860.85	-0.0446219		3860.85	-0.0481454
3862.78	0.00283103		3862.78	-4.73791e-05		3862.78	-0.0457302		3862.78	-0.0458276		3862.78	-0.0467682		3862.78	-0.044629		3862.78	-0.0481978
3864.71	0.00283994		3864.71	-0.000216046		3864.71	-0.0455299		3864.71	-0.0455605		3864.71	-0.0466836		3864.71	-0.044464		3864.71	-0.048203
3866.64	0.00279835		3866.64	-0.000386403		3866.64	-0.0458498		3866.64	-0.0457497		3866.64	-0.04676		3866.64	-0.0444144		3866.64	-0.0482117
3868.57	0.00294831		3868.57	-0.000301614		3868.57	-0.0460605		3868.57	-0.0461436		3868.57	-0.0468717		3868.57	-0.0445943		3868.57	-0.0482175
3870.5	0.00298858		3870.5	-3.92952e-05		3870.5	-0.0457818		3870.5	-0.0460837		3870.5	-0.0469612		3870.5	-0.0445782		3870.5	-0.0480954
3872.43	0.00277751		3872.43	-0.000100583		3872.43	-0.0457461		3872.43	-0.0459862		3872.43	-0.046945		3872.43	-0.0445623		3872.43	-0.048035
3874.35	0.00286886		3874.35	-8.74982e-05		3874.35	-0.045708		3874.35	-0.0459089		3874.35	-0.0468659		3874.35	-0.0444041		3874.35	-0.047971
3876.28	0.00286816		3876.28	1.78265e-05		3876.28	-0.0459191		3876.28	-0.0458703		3876.28	-0.0469114		3876.28	-0.0443699		3876.28	-0.0479561
3878.21	0.00306779		3878.21	0.000144621		3878.21	-0.0461768		3878.21	-0.046008		3878.21	-0.0469511		3878.21	-0.0444739		3878.21	-0.0480073
3880.14	0.00337225		3880.14	0.000447175		3880.14	-0.0461948		3880.14	-0.0460111		3880.14	-0.0468639		3880.14	-0.0445049		3880.14	-0.0480498
3882.07	0.00327553		3882.07	0.000355077		3882.07	-0.0461221		3882.07	-0.0460233		3882.07	-0.0469335		3882.07	-0.0445884		3882.07	-0.0479422
3884	0.0029384		3884	0.000141008		3884	-0.0460376		3884	-0.0459674		3884	-0.0468993		3884	-0.0446174		3884	-0.0478255
3885.92	0.0028896		3885.92	0.000170939		3885.92	-0.0460776		3885.92	-0.0459038		3885.92	-0.0468792		3885.92	-0.0445268		3885.92	-0.047924
3887.85	0.00279548		3887.85	7.2669e-05		3887.85	-0.0461624		3887.85	-0.0459681		3887.85	-0.0468931		3887.85	-0.0444595		3887.85	-0.0479662
3889.78	0.00265998		3889.78	-8.05414e-05		3889.78	-0.0459278		3889.78	-0.0460109		3889.78	-0.0468249		3889.78	-0.0443178		3889.78	-0.0478956
3891.71	0.00326608		3891.71	0.00023442		3891.71	-0.0458268		3891.71	-0.0460929		3891.71	-0.0469813		3891.71	-0.0443504		3891.71	-0.0479552
3893.64	0.00335549		3893.64	0.000260081		3893.64	-0.0459074		3893.64	-0.0460104		3893.64	-0.0470238		3893.64	-0.0445153		3893.64	-0.0479796
3895.57	0.00332087		3895.57	0.000320359		3895.57	-0.0459038		3895.57	-0.0458657		3895.57	-0.0469358		3895.57	-0.044429		3895.57	-0.0479092
3897.49	0.003415		3897.49	0.000456396		3897.49	-0.0459635		3897.49	-0.0458555		3897.49	-0.0468652		3897.49	-0.0443156		3897.49	-0.0479185
3899.42	0.0032353		3899.42	0.000249074		3899.42	-0.045846		3899.42	-0.0456575		3899.42	-0.0466736		3899.42	-0.0441125		3899.42	-0.0480674
3901.35	0.00314141		3901.35	6.16298e-06		3901.35	-0.0456397		3901.35	-0.0455427		3901.35	-0.0464815		3901.35	-0.0438839		3901.35	-0.0481781
3903.28	0.00308808		3903.28	-2.47504e-05		3903.28	-0.0455604		3903.28	-0.0456687		3903.28	-0.0464546		3903.28	-0.0440623		3903.28	-0.0479446
3905.21	0.0032823		3905.21	-4.9135e-05		3905.21	-0.045747		3905.21	-0.0458222		3905.21	-0.0466312		3905.21	-0.0443964		3905.21	-0.0476198
3907.14	0.00338762		3907.14	9.33155e-05		3907.14	-0.0458607		3907.14	-0.045954		3907.14	-0.0467578		3907.14	-0.0445283		3907.14	-0.0477567
3909.07	0.00325997		3909.07	0.000149162		3909.07	-0.045906		3909.07	-0.0460247		3909.07	-0.0468362		3909.07	-0.0446381		3909.07	-0.0478784
3910.99	0.0032099		3910.99	8.79135e-05		3910.99	-0.0457882		3910.99	-0.0458895		3910.99	-0.0466708		3910.99	-0.0444654		3910.99	-0.0477632
3912.92	0.0033609		3912.92	0.000110383		3912.92	-0.0458092		3912.92	-0.0459162		3912.92	-0.0467357		3912.92	-0.0443181		3912.92	-0.0478196
3914.85	0.00342098		3914.85	0.000285245		3914.85	-0.045885		3914.85	-0.0458569		3914.85	-0.0468207		3914.85	-0.0443031		3914.85	-0.0478976
3916.78	0.00329312		3916.78	0.000254212		3916.78	-0.0458862		3916.78	-0.0457243		3916.78	-0.0467504		3916.78	-0.0443755		3916.78	-0.0478462
3918.71	0.0031629		3918.71	0.000113963		3918.71	-0.0458365		3918.71	-0.0457505		3918.71	-0.046817		3918.71	-0.0442376		3918.71	-0.0478369
3920.64	0.00305331		3920.64	0.000162155		3920.64	-0.0458619		3920.64	-0.0458719		3920.64	-0.0469076		3920.64	-0.0441127		3920.64	-0.0478514
3922.57	0.00294294		3922.57	0.000130137		3922.57	-0.0458906		3922.57	-0.0458809		3922.57	-0.0467834		3922.57	-0.0441896		3922.57	-0.0478254
3924.49	0.00306876		3924.49	6.10703e-05		3924.49	-0.0458058		3924.49	-0.0458541		3924.49	-0.0466677		3924.49	-0.0442916		3924.49	-0.0477904
3926.42	0.0035182		3926.42	0.0002689		3926.42	-0.045761		3926.42	-0.0459219		3926.42	-0.04675		3926.42	-0.0444133		3926.42	-0.0477968
3928.35	0.00360159		3928.35	0.000306664		3928.35	-0.0458311		3928.35	-0.0459185		3928.35	-0.0468306		3928.35	-0.0444602		3928.35	-0.047705
3930.28	0.00334334		3930.28	0.000145516		3930.28	-0.0459009		3930.28	-0.0458725		3930.28	-0.0466898		3930.28	-0.0445278		3930.28	-0.047627
3932.21	0.00325967		3932.21	0.000143693		3932.21	-0.0459609		3932.21	-0.045984		3932.21	-0.0467416		3932.21	-0.0447255		3932.21	-0.0476452
3934.14	0.00324952		3934.14	-4.73791e-05		3934.14	-0.0460496		3934.14	-0.0461033		3934.14	-0.0469118		3934.14	-0.0446249		3934.14	-0.0476597
3936.07	0.00333626		3936.07	-0.000244196		3936.07	-0.0460062		3936.07	-0.0460564		3936.07	-0.0468642		3936.07	-0.0443955		3936.07	-0.0476258
3937.99	0.00328528		3937.99	-0.000152489		3937.99	-0.045976		3937.99	-0.046028		3937.99	-0.0468593		3937.99	-0.0442456		3937.99	-0.0476044
3939.92	0.00289584		3939.92	-0.000275753		3939.92	-0.0460598		3939.92	-0.046029		3939.92	-0.0469806		3939.92	-0.044297		3939.92	-0.0475901
3941.85	0.00279215		3941.85	-0.000275025		3941.85	-0.0459666		3941.85	-0.0458969		3941.85	-0.0469526		3941.85	-0.0442665		3941.85	-0.0476094
3943.78	0.00315102		3943.78	0.000127817		3943.78	-0.0458643		3943.78	-0.0458413		3943.78	-0.0467598		3943.78	-0.0442114		3943.78	-0.0477327
3945.71	0.00314258		3945.71	5.91152e-05		3945.71	-0.0457934		3945.71	-0.0458766		3945.71	-0.0466487		3945.71	-0.0441242		3945.71	-0.0477163
3947.64	0.00300559		3947.64	-5.46677e-05		3947.64	-0.0457477		3947.64	-0.0458922		3947.64	-0.0466694		3947.64	-0.0440534		3947.64	-0.0475556
3949.57	0.00307283		3949.57	0.000118272		3949.57	-0.0457588		3949.57	-0.0458434		3949.57	-0.0466332		3949.57	-0.044131		3949.57	-0.0475284
3951.49	0.00296512		3951.49	8.13517e-05		3951.49	-0.045748		3951.49	-0.0458184		3951.49	-0.0466114		3951.49	-0.0442816		3951.49	-0.0475356
3953.42	0.00303435		3953.42	-4.59214e-05		3953.42	-0.0459182		3953.42	-0.0459267		3953.42	-0.0467238		3953.42	-0.0444267		3953.42	-0.0475539
3955.35	0.00332688		3955.35	6.79253e-06		3955.35	-0.0458957		3955.35	-0.0458915		3955.35	-0.0467346		3955.35	-0.0443613		3955.35	-0.0477292
3957.28	0.00342164		3957.28	6.23296e-05		3957.28	-0.0458214		3957.28	-0.0458013		3957.28	-0.0467523		3957.28	-0.0442029		3957.28	-0.0476664
3959.21	0.00328628		3959.21	0.000181347		3959.21	-0.0457913		3959.21	-0.0457698		3959.21	-0.046627		3959.21	-0.0440569		3959.21	-0.0474727
3961.14	0.00344412		3961.14	0.000305603		3961.14	-0.0457689		3961.14	-0.0457458		3961.14	-0.046504		3961.14	-0.0439254		3961.14	-0.0475491
3963.06	0.00324041		3963.06	0.000187778		3963.06	-0.0457403		3963.06	-0.0457553		3963.06	-0.0465723		3963.06	-0.0439556		3963.06	-0.0478067
3964.99	0.00295588		3964.99	7.35638e-05		3964.99	-0.0457639		3964.99	-0.0457591		3964.99	-0.0465896		3964.99	-0.044044		3964.99	-0.0478836
3966.92	0.00303799		3966.92	6.62686e-06		3966.92	-0.0457851		3966.92	-0.045805		3966.92	-0.0466261		3966.92	-0.0440031		3966.92	-0.0477988
3968.85	0.00314471		3968.85	-1.64673e-05		3968.85	-0.0457821		3968.85	-0.0459345		3968.85	-0.0467745		3968.85	-0.0440542		3968.85	-0.0476019
3970.78	0.00313941		3970.78	7.3133e-05		3970.78	-0.0457762		3970.78	-0.0460427		3970.78	-0.046899		3970.78	-0.0442826		3970.78	-0.0475436
3972.71	0.00312519		3972.71	0.000173293		3972.71	-0.0457021		3972.71	-0.0458763		3972.71	-0.0467643		3972.71	-0.0442807		3972.71	-0.0476001
3974.64	0.00312088		3974.64	0.000131695		3974.64	-0.0456503		3974.64	-0.0456447		3974.64	-0.0465421		3974.64	-0.0440746		3974.64	-0.0474991
3976.56	0.00318673		3976.56	0.000145151		3976.56	-0.0457231		3976.56	-0.0457427		3976.56	-0.0465436		3976.56	-0.044018		3976.56	-0.0474581
3978.49	0.00318523		3978.49	4.15852e-05		3978.49	-0.0457567		3978.49	-0.0459326		3978.49	-0.0466713		3978.49	-0.0441173		3978.49	-0.0476084
3980.42	0.00321684		3980.42	6.8626e-05		3980.42	-0.045719		3980.42	-0.0458941		3980.42	-0.0467264		3980.42	-0.0442179		3980.42	-0.0476195
3982.35	0.00328691		3982.35	0.000169845		3982.35	-0.0457886		3982.35	-0.0457915		3982.35	-0.0467565		3982.35	-0.0442497		3982.35	-0.0476601
3984.28	0.00321818		3984.28	-3.20394e-05		3984.28	-0.045887		3984.28	-0.0458003		3984.28	-0.046719		3984.28	-0.0442311		3984.28	-0.047696
3986.21	0.00321824		3986.21	-8.38542e-05		3986.21	-0.0458665		3986.21	-0.0457943		3986.21	-0.0467855		3986.21	-0.0441102		3986.21	-0.047706
3988.14	0.0030746		3988.14	-4.39666e-05		3988.14	-0.0458325		3988.14	-0.0458482		3988.14	-0.0469198		3988.14	-0.044165		3988.14	-0.0476371
3990.06	0.00299775		3990.06	-0.000121386		3990.06	-0.0457085		3990.06	-0.0458968		3990.06	-0.0468189		3990.06	-0.0443376		3990.06	-0.0475746
3991.99	0.00315045		3991.99	-0.000179781		3991.99	-0.0457155		3991.99	-0.0458845		3991.99	-0.0467507		3991.99	-0.044361		3991.99	-0.0474949
3993.92	0.0031358		3993.92	-0.00012811		3993.92	-0.0459221		3993.92	-0.0459124		3993.92	-0.0468922		3993.92	-0.0443173		3993.92	-0.0475342
3995.85	0.00313216		3995.85	6.98853e-05		3995.85	-0.0459723		3995.85	-0.0459029		3995.85	-0.0469061		3995.85	-0.0442333		3995.85	-0.0475439
3997.78	0.00309612		3997.78	0.00013375		3997.78	-0.0458607		3997.78	-0.045867		3997.78	-0.0467792		3997.78	-0.0441201		3997.78	-0.0475143
3999.71	0.00306462		3999.71	8.69856e-05		3999.71	-0.0457581		3999.71	-0.0457742		3999.71	-0.0466685		3999.71	-0.0440514		3999.71	-0.0474631
4001.63	0		4001.63	0		4001.63	0		4001.63	0		4001.63	0		4001.63	0		4001.63	0

## Sheet: TGA
CuCl-1			CuCl-ent-1			CuBr-1			CuBr-ent-1			CuI-1			CuI-ent-1
temperature	weight		temperature	weight		temperature	weight		temperature	weight		temperature	weight		temperature	weight
27.2799	99.9998		25.1989	99.9998		22.5725	99.9998		32.4401	99.9999		22.7979	100		63.972	100
27.2941	100.026		25.2105	99.9912		22.5702	99.9973		32.5065	100.012		22.7985	100.005		64.2445	99.9989
27.3094	100.026		25.227	99.9742		22.5681	99.9889		32.573	100.006		22.7981	100.011		64.5135	99.9971
27.3262	99.9993		25.2445	99.9817		22.5708	99.9915		32.6379	99.9844		22.8022	100.008		64.7758	99.9857
27.346	100.001		25.2618	99.9937		22.5711	100		32.7056	99.9809		22.804	100.002		65.0355	99.9787
27.3649	100.026		25.2763	99.9883		22.5745	99.998		32.7684	99.9914		22.8091	100.009		65.2922	99.9785
27.3853	100.019		25.2931	99.9759		22.5788	99.9933		32.8302	99.9848		22.817	100.018		65.5432	99.9726
27.4073	99.9961		25.3139	99.9778		22.5861	99.9969		32.8949	99.9677		22.8259	100.015		65.7919	99.9607
27.429	100.007		25.3312	99.9957		22.595	100.005		32.9549	99.9678		22.8354	100.009		66.0367	99.9587
27.4496	100.033		25.3552	99.9955		22.6052	100.007		33.0171	99.9738		22.8507	100.015		66.276	99.9592
27.4705	100.027		25.3775	99.985		22.621	100.007		33.078	99.97		22.8638	100.029		66.5115	99.949
27.4984	100.01		25.4007	99.9901		22.636	100.011		33.1375	99.9587		22.8816	100.03		66.7446	99.9397
27.5233	100.022		25.4257	100.003		22.6524	100.017		33.1945	99.9561		22.9004	100.024		66.9748	99.9388
27.5511	100.039		25.4508	100.004		22.6701	100.021		33.2545	99.9611		22.9204	100.031		67.1986	99.9364
27.5805	100.032		25.4796	99.9982		22.6924	100.024		33.3116	99.9562		22.9447	100.044		67.4224	99.9272
27.6086	100.024		25.5088	100.006		22.7182	100.029		33.3704	99.9492		22.9672	100.046		67.6387	99.923
27.6398	100.037		25.5373	100.02		22.7407	100.031		33.4257	99.9495		22.9944	100.042		67.8518	99.9228
27.6716	100.046		25.5682	100.015		22.7689	100.036		33.4796	99.9471		23.0228	100.044		68.0645	99.9166
27.7045	100.037		25.6001	100.008		22.7966	100.043		33.5324	99.939		23.0535	100.053		68.2714	99.9087
27.7371	100.033		25.6322	100.024		22.8274	100.046		33.5896	99.9403		23.0855	100.057		68.4733	99.9079
27.7724	100.049		25.6668	100.037		22.8613	100.047		33.6427	99.9444		23.1173	100.054		68.6739	99.9081
27.8064	100.052		25.7031	100.027		22.8947	100.049		33.6958	99.9377		23.1526	100.058		68.871	99.8992
27.8422	100.041		25.7384	100.019		22.9317	100.054		33.7486	99.9285		23.1894	100.064		69.0636	99.8883
27.879	100.047		25.7744	100.035		22.9678	100.06		33.7975	99.9314		23.2258	100.064		69.254	99.8891
27.9174	100.07		25.8158	100.043		23.0066	100.061		33.8483	99.9374		23.2659	100.067		69.4393	99.8905
27.959	100.069		25.8508	100.033		23.0456	100.063		33.8978	99.9296		23.3059	100.072		69.6259	99.8827
27.9982	100.057		25.8916	100.028		23.0876	100.065		33.9487	99.9152		23.3432	100.071		69.8077	99.8725
28.0377	100.065		25.9327	100.038		23.1287	100.07		33.9953	99.9168		23.3882	100.068		69.9816	99.8738
28.0785	100.084		25.9748	100.042		23.1727	100.073		34.0442	99.9251		23.4328	100.077		70.1602	99.8761
28.1225	100.079		26.0151	100.037		23.2166	100.074		34.0913	99.9218		23.4781	100.083		70.3279	99.8685
28.1642	100.061		26.0584	100.04		23.2632	100.077		34.1379	99.9066		23.5219	100.076		70.4955	99.858
28.2063	100.074		26.1005	100.045		23.3074	100.078		34.1841	99.9055		23.5694	100.069		70.6627	99.8573
28.2504	100.092		26.145	100.042		23.3549	100.078		34.2302	99.9147		23.6175	100.078		70.8238	99.8592
28.2945	100.083		26.1894	100.041		23.4004	100.079		34.2727	99.9172		23.6656	100.086		70.9832	99.8542
28.3387	100.066		26.2327	100.048		23.4506	100.085		34.3172	99.907		23.7138	100.078		71.1401	99.8458
28.3835	100.077		26.2793	100.05		23.4986	100.085		34.3597	99.8991		23.7601	100.069		71.2928	99.8449
28.4287	100.088		26.3242	100.041		23.5477	100.08		34.4032	99.9034		23.8089	100.077		71.4435	99.8451
28.4763	100.073		26.3706	100.041		23.5975	100.082		34.4459	99.9063		23.8621	100.085		71.5905	99.8403
28.524	100.061		26.4166	100.056		23.6482	100.088		34.4881	99.9016		23.9093	100.078		71.7379	99.8351
28.5684	100.078		26.4649	100.058		23.6999	100.087		34.5299	99.8974		23.9621	100.07		71.8775	99.8372
28.6183	100.088		26.5123	100.045		23.7495	100.081		34.569	99.8972		24.0106	100.077		72.0182	99.8365
28.6649	100.069		26.5577	100.042		23.8005	100.08		34.6103	99.8961		24.0626	100.083		72.1575	99.8301
28.7127	100.06		26.6056	100.052		23.8531	100.086		34.6489	99.8956		24.1152	100.077		72.291	99.8273
28.759	100.079		26.6547	100.054		23.9029	100.086		34.6876	99.8957		24.1652	100.074		72.4221	99.828
28.8099	100.081		26.7016	100.042		23.9546	100.08		34.7282	99.8908		24.2151	100.076		72.5536	99.8264
28.8559	100.06		26.7517	100.038		24.0065	100.081		34.7674	99.8855		24.2682	100.076		72.6807	99.8198
28.9065	100.06		26.8003	100.047		24.058	100.085		34.8061	99.8864		24.3169	100.072		72.8064	99.8186
28.9531	100.079		26.8505	100.048		24.1098	100.086		34.8433	99.8889		24.3711	100.073		72.9268	99.8176
29.0043	100.071		26.8974	100.04		24.1622	100.085		34.8816	99.8856		24.4214	100.074		73.0464	99.8131
29.0502	100.059		26.9469	100.039		24.2123	100.084		34.922	99.8813		24.4746	100.07		73.1667	99.8081
29.1028	100.073		26.9962	100.045		24.2632	100.083		34.9594	99.8816		24.5239	100.067		73.2796	99.8088
29.1528	100.085		27.0455	100.047		24.3156	100.083		34.9988	99.8867		24.5781	100.07		73.3919	99.807
29.1996	100.076		27.0963	100.04		24.3682	100.085		35.0363	99.8848		24.6282	100.074		73.5027	99.8027
29.2476	100.066		27.1434	100.039		24.4204	100.085		35.0766	99.8824		24.6808	100.069		73.612	99.7994
29.2975	100.072		27.1928	100.044		24.4716	100.08		35.1144	99.8855		24.7298	100.065		73.7204	99.8024
29.348	100.075		27.2452	100.041		24.5232	100.076		35.1521	99.8848		24.7806	100.069		73.8246	99.8006
29.398	100.061		27.2947	100.033		24.5756	100.081		35.1911	99.8839		24.8346	100.073		73.9263	99.7936
29.445	100.055		27.3409	100.032		24.6235	100.083		35.2304	99.8823		24.8853	100.068		74.0278	99.793
29.4955	100.069		27.3916	100.036		24.6772	100.077		35.2711	99.8832		24.9374	100.063		74.1239	99.7956
29.5454	100.068		27.4408	100.033		24.7287	100.072		35.3095	99.8816		24.989	100.067		74.2209	99.7928
29.5955	100.052		27.4899	100.025		24.7771	100.076		35.349	99.8815		25.0388	100.069		74.3162	99.7822
29.6469	100.053		27.5396	100.025		24.8311	100.076		35.3885	99.8855		25.0896	100.065		74.4071	99.7806
29.6969	100.066		27.5889	100.029		24.8806	100.072		35.4261	99.8866		25.1403	100.06		74.4962	99.7845
29.7441	100.063		27.6386	100.023		24.9319	100.069		35.47	99.883		25.1913	100.06		74.5864	99.7808
29.7952	100.046		27.6895	100.019		24.984	100.069		35.511	99.8815		25.241	100.061		74.6743	99.7731
29.8458	100.048		27.7388	100.019		25.0338	100.067		35.5508	99.8868		25.2922	100.057		74.7567	99.7713
29.8945	100.059		27.7891	100.018		25.0839	100.065		35.5954	99.8884		25.3441	100.057		74.8394	99.7717
29.9447	100.056		27.8408	100.011		25.135	100.065		35.6362	99.8857		25.3927	100.059		74.9211	99.7674
29.9976	100.045		27.8906	100.012		25.1866	100.067		35.6755	99.8857		25.4434	100.056		75.0021	99.7636
30.0484	100.047		27.9408	100.017		25.2366	100.067		35.7206	99.8906		25.4922	100.051		75.0787	99.76
30.0996	100.055		27.9926	100.011		25.2854	100.064		35.7609	99.8919		25.5445	100.051		75.1548	99.761
30.1485	100.052		28.0427	100.004		25.3369	100.066		35.807	99.8906		25.5964	100.054		75.228	99.7581
30.2006	100.038		28.0915	100.009		25.3882	100.07		35.8475	99.8906		25.6476	100.051		75.3013	99.7555
30.2496	100.047		28.1435	100.014		25.4357	100.069		35.8944	99.8923		25.6973	100.047		75.3689	99.7558
30.3026	100.056		28.1919	100.004		25.4888	100.067		35.9413	99.8905		25.7485	100.049		75.4404	99.7539
30.3527	100.047		28.2435	99.9962		25.5387	100.067		35.9845	99.8872		25.7996	100.053		75.5078	99.7521
30.4042	100.035		28.2955	100.002		25.5913	100.069		36.0295	99.8866		25.8491	100.047		75.574	99.7496
30.4516	100.046		28.3452	100.004		25.6403	100.07		36.0768	99.8896		25.9004	100.04		75.639	99.7486
30.5063	100.056		28.3964	99.9946		25.6916	100.067		36.1218	99.8909		25.9512	100.044		75.7012	99.7467
30.555	100.044		28.4463	99.9869		25.7424	100.068		36.1705	99.8925		26.0015	100.048		75.7623	99.7425
30.6078	100.034		28.4998	99.994		25.7936	100.071		36.2133	99.8945		26.0543	100.044		75.8242	99.7424
30.6607	100.046		28.5514	99.9984		25.8459	100.072		36.2615	99.894		26.1046	100.038		75.8839	99.7434
30.7124	100.051		28.6025	99.9898		25.8923	100.071		36.3087	99.8922		26.1541	100.042		75.9379	99.7427
30.7659	100.038		28.6537	99.9908		25.9457	100.068		36.3579	99.8931		26.2087	100.045		75.9962	99.7408
30.817	100.035		28.7047	99.9972		25.9964	100.067		36.4046	99.8964		26.258	100.042		76.0503	99.7408
30.8665	100.045		28.7567	99.9968		26.0464	100.065		36.4539	99.8974		26.3092	100.038		76.1029	99.7404
30.9204	100.042		28.8083	99.9895		26.1003	100.066		36.5023	99.8934		26.3591	100.04		76.1561	99.7377
30.972	100.031		28.8628	99.9875		26.1527	100.065		36.5531	99.894		26.4109	100.041		76.2052	99.7352
31.0232	100.034		28.9132	99.9915		26.2041	100.062		36.5999	99.9029		26.4635	100.039		76.2539	99.7428
31.0751	100.042		28.9679	99.9897		26.2557	100.06		36.6494	99.9014		26.5158	100.038		76.3013	99.744
31.1289	100.033		29.0196	99.9849		26.3091	100.062		36.6999	99.8937		26.5698	100.037		76.3466	99.7347
31.1806	100.023		29.0705	99.9825		26.3603	100.064		36.7469	99.8931		26.622	100.036		76.3928	99.7287
31.233	100.03		29.124	99.9857		26.4119	100.06		36.8002	99.9009		26.6731	100.036		76.4349	99.7302
31.2869	100.039		29.178	99.9855		26.4649	100.056		36.8509	99.9008		26.7245	100.037		76.4796	99.7306
31.3386	100.028		29.2283	99.9801		26.516	100.06		36.8987	99.892		26.78	100.036		76.5214	99.7237
31.393	100.021		29.2824	99.9792		26.5693	100.062		36.9493	99.8923		26.8331	100.032		76.5634	99.7248
31.4471	100.032		29.3359	99.9815		26.6238	100.06		37.0012	99.8996		26.8869	100.035		76.601	99.731
31.5	100.038		29.3906	99.9802		26.6765	100.059		37.0526	99.9004		26.9403	100.038		76.6376	99.7327
31.5536	100.028		29.4434	99.9792		26.7291	100.063		37.1057	99.8932		26.9926	100.035		76.6734	99.726
31.6061	100.023		29.4969	99.9799		26.7823	100.065		37.1564	99.8923		27.0451	100.03		76.7108	99.7229
31.6596	100.033		29.5526	99.9808		26.8329	100.064		37.2096	99.899		27.1011	100.031		76.7451	99.7253
31.7164	100.034		29.6051	99.9791		26.8885	100.063		37.2607	99.8992		27.1547	100.036		76.7771	99.7244
31.7709	100.023		29.6594	99.9801		26.9428	100.066		37.3139	99.8967		27.2106	100.036		76.8087	99.7193
31.8267	100.022		29.7154	99.979		26.9968	100.066		37.3626	99.8961		27.2645	100.031		76.8393	99.716
31.8802	100.034		29.7708	99.9758		27.0528	100.062		37.4186	99.8964		27.3203	100.03		76.8689	99.7156
31.934	100.032		29.8246	99.9702		27.1066	100.064		37.4698	99.8949		27.3738	100.033		76.8989	99.7145
31.99	100.02		29.8786	99.972		27.162	100.065		37.523	99.8944		27.4279	100.034		76.928	99.7122
32.0454	100.022		29.9349	99.9758		27.2169	100.065		37.5772	99.8973		27.4843	100.031		76.953	99.7117
32.099	100.029		29.9906	99.9739		27.2726	100.066		37.6277	99.8966		27.538	100.03		76.9802	99.7114
32.1558	100.026		30.0461	99.9661		27.3295	100.065		37.684	99.8904		27.5961	100.033		77.0043	99.7084
32.2126	100.017		30.0983	99.9668		27.3822	100.066		37.738	99.8907		27.6514	100.034		77.0279	99.7063
32.2706	100.02		30.1581	99.975		27.4382	100.065		37.7893	99.8956		27.706	100.03		77.0523	99.7061
32.326	100.029		30.2152	99.9738		27.4947	100.065		37.8442	99.8964		27.7633	100.028		77.0747	99.7043
32.3823	100.025		30.2695	99.9664		27.5511	100.066		37.8988	99.8912		27.8205	100.03		77.0954	99.7007
32.4392	100.016		30.3285	99.967		27.6077	100.064		37.9531	99.8895		27.8771	100.031		77.1135	99.6986
32.4963	100.02		30.3832	99.9766		27.6639	100.065		38.0065	99.8949		27.934	100.029		77.1345	99.6982
32.5482	100.027		30.4404	99.9702		27.7211	100.064		38.0621	99.8955		27.9889	100.03		77.1532	99.696
32.6073	100.021		30.4972	99.9605		27.7765	100.065		38.1174	99.8902		28.045	100.029		77.1732	99.6937
32.6648	100.015		30.5532	99.9626		27.8346	100.064		38.17	99.8889		28.1046	100.026		77.1883	99.6933
32.7202	100.019		30.6099	99.9621		27.8941	100.064		38.2237	99.8932		28.1619	100.027		77.2056	99.6935
32.7797	100.023		30.6674	99.9595		27.9492	100.067		38.2784	99.892		28.2191	100.029		77.2183	99.6904
32.8368	100.018		30.7249	99.9581		28.0072	100.067		38.3345	99.8876		28.2781	100.029		77.2341	99.6887
32.8937	100.016		30.784	99.9635		28.0668	100.062		38.3901	99.8872		28.3353	100.025		77.2481	99.6889
32.9521	100.021		30.8403	99.967		28.1252	100.06		38.4449	99.8923		28.3939	100.025		77.2604	99.6895
33.0092	100.021		30.8986	99.9599		28.1817	100.061		38.5004	99.8931		28.4534	100.028		77.2704	99.6853
33.0669	100.013		30.9541	99.9582		28.2419	100.063		38.5565	99.8884		28.5114	100.028		77.2796	99.6816
33.1239	100.012		31.015	99.9605		28.299	100.061		38.6103	99.8898		28.569	100.024		77.2934	99.6826
33.1858	100.022		31.0719	99.9593		28.3566	100.059		38.666	99.8898		28.6269	100.025		77.302	99.6848
33.2425	100.017		31.1298	99.953		28.417	100.061		38.7208	99.8885		28.6835	100.029		77.3108	99.682
33.3008	100.008		31.1884	99.9539		28.4757	100.061		38.7735	99.8875		28.7449	100.025		77.3162	99.6781
33.3578	100.012		31.2457	99.9533		28.5334	100.061		38.8322	99.8894		28.8043	100.021		77.3257	99.678
33.4164	100.02		31.3061	99.9501		28.5954	100.06		38.8872	99.8909		28.864	100.022		77.3322	99.6767
33.4772	100.012		31.3632	99.9475		28.6523	100.062		38.9428	99.8888		28.9242	100.023		77.3401	99.6736
33.5348	100.002		31.4248	99.9515		28.7105	100.063		38.9978	99.8847		28.9807	100.02		77.3435	99.6704
33.595	100.008		31.4831	99.9543		28.7675	100.063		39.0546	99.8876		29.0441	100.02		77.3507	99.6709
33.6541	100.016		31.5416	99.9506		28.8301	100.063		39.1116	99.8915		29.1008	100.022		77.3525	99.6739
33.7137	100.008		31.6012	99.9477		28.891	100.063		39.1675	99.8888		29.1622	100.02		77.3588	99.6718
33.7755	100.002		31.6594	99.9472		28.9507	100.062		39.2249	99.8851		29.223	100.018		77.362	99.6666
33.8336	100.008		31.7206	99.9499		29.0073	100.062		39.2824	99.8895		29.2804	100.02		77.3664	99.6679
33.8931	100.014		31.7796	99.9464		29.07	100.062		39.3408	99.8922		29.3419	100.022		77.3709	99.6709
33.9553	100.003		31.8404	99.9463		29.1292	100.064		39.3943	99.8876		29.4029	100.021		77.3747	99.6683
34.0136	100.001		31.8977	99.947		29.1922	100.063		39.4496	99.885		29.4643	100.016		77.3759	99.6682
34.0727	100.008		31.96	99.9474		29.2528	100.062		39.5085	99.8871		29.5227	100.017		77.3823	99.6691
34.1352	100.009		32.0191	99.9423		29.3129	100.063		39.5665	99.886		29.5835	100.02		77.3853	99.6668
34.1965	100.002		32.0799	99.9411		29.371	100.066		39.6215	99.8849		29.645	100.018		77.3895	99.6654
34.2546	100.002		32.1402	99.9442		29.4331	100.068		39.6795	99.8853		29.7064	100.016		77.394	99.6658
34.3139	100.008		32.2017	99.9454		29.4933	100.069		39.7366	99.8877		29.7667	100.017		77.3966	99.6672
34.3761	100.007		32.26	99.9394		29.5542	100.069		39.7936	99.8888		29.8286	100.019		77.4011	99.6668
34.4357	99.9994		32.3231	99.9397		29.6162	100.069		39.8511	99.8881		29.8896	100.016		77.4055	99.6665
34.4975	100.002		32.3827	99.9423		29.676	100.066		39.9084	99.8869		29.951	100.013		77.4129	99.67
34.5583	100.004		32.4428	99.9443		29.737	100.066		39.9667	99.8869		30.0134	100.012		77.4163	99.6716
34.6201	100.003		32.5047	99.9372		29.7994	100.067		40.0234	99.8865		30.0741	100.012		77.4209	99.6699
34.6806	99.9975		32.5625	99.937		29.8616	100.064		40.0815	99.8848		30.1376	100.012		77.43	99.6696
34.7417	100.001		32.6277	99.9402		29.9217	100.062		40.1393	99.8854		30.1956	100.009		77.4352	99.6737
34.8018	100.004		32.6874	99.9398		29.9845	100.065		40.1959	99.8849		30.2594	100.008		77.4434	99.6744
34.8646	100		32.7499	99.9363		30.0486	100.066		40.2544	99.8853		30.3216	100.009		77.4516	99.6732
34.9273	99.995		32.8098	99.9318		30.1099	100.065		40.313	99.8867		30.3836	100.009		77.462	99.6741
34.9871	99.9967		32.8737	99.934		30.1732	100.063		40.3706	99.8869		30.4448	100.007		77.4673	99.6756
35.05	99.9958		32.9345	99.9328		30.2353	100.065		40.4271	99.8855		30.5094	100.007		77.4798	99.6732
35.1108	99.9902		32.9937	99.9244		30.2972	100.066		40.488	99.8858		30.57	100.007		77.4896	99.6727
35.1728	99.9885		33.0594	99.9315		30.3595	100.066		40.5462	99.8869		30.6348	100.007		77.4989	99.6736
35.2348	99.9948		33.1213	99.9333		30.421	100.065		40.6051	99.8873		30.6955	100.007		77.5123	99.6764
35.2966	99.9949		33.1835	99.9314		30.482	100.067		40.6633	99.8867		30.7587	100.007		77.5255	99.6752
35.3595	99.9886		33.2437	99.9301		30.5484	100.068		40.7238	99.886		30.8226	100.006		77.538	99.6735
35.4226	99.9883		33.3087	99.9314		30.6088	100.068		40.7826	99.8847		30.8832	100.003		77.5501	99.6746
35.4838	99.995		33.3702	99.9274		30.6715	100.068		40.8419	99.883		30.9449	100.006		77.5653	99.6776
35.5477	99.9945		33.4327	99.9214		30.7344	100.069		40.9011	99.883		31.012	100.008		77.5804	99.6778
35.6107	99.9838		33.4953	99.9249		30.7991	100.07		40.9601	99.8821		31.0728	100.007		77.5969	99.6757
35.6729	99.9859		33.558	99.925		30.8614	100.07		41.0185	99.8799		31.135	100.004		77.6132	99.6759
35.7343	99.9928		33.6205	99.9254		30.9254	100.071		41.0774	99.8779		31.1997	100.007		77.6283	99.6776
35.7984	99.9902		33.6815	99.9236		30.9888	100.07		41.1392	99.8784		31.2643	100.01		77.6446	99.6795
35.8607	99.9821		33.7459	99.9278		31.0525	100.068		41.1976	99.8806		31.3275	100.009		77.6658	99.6787
35.9227	99.9819		33.8091	99.9287		31.1145	100.068		41.2579	99.8816		31.389	100.007		77.6845	99.6788
35.9862	99.9892		33.8709	99.9257		31.1784	100.069		41.318	99.8819		31.452	100.009		77.7043	99.6795
36.0491	99.9879		33.9334	99.9249		31.2426	100.07		41.3807	99.8855		31.5178	100.008		77.7249	99.6793
36.1128	99.9842		33.9993	99.9277		31.305	100.068		41.4403	99.8859		31.5794	100.004		77.7454	99.6801
36.1758	99.9873		34.0629	99.9254		31.3692	100.068		41.501	99.883		31.6455	100.002		77.77	99.68
36.2389	99.9888		34.1252	99.9192		31.4321	100.067		41.5624	99.8776		31.7049	100.005		77.7883	99.679
36.302	99.9842		34.1902	99.916		31.4977	100.069		41.6224	99.8772		31.7728	100.009		77.813	99.6803
36.3643	99.979		34.2526	99.9208		31.5623	100.069		41.6818	99.8788		31.8355	100.01		77.8373	99.6803
36.4283	99.9841		34.3153	99.9217		31.6264	100.068		41.7431	99.8788		31.9014	100.007		77.861	99.6828
36.4942	99.9881		34.3795	99.9178		31.6907	100.067		41.8045	99.8772		31.9648	100.004		77.8856	99.6823
36.5583	99.9808		34.4445	99.9152		31.7528	100.065		41.8628	99.8782		32.0288	100.002		77.9111	99.6793
36.6203	99.9782		34.5081	99.9179		31.8168	100.062		41.9275	99.8787		32.0947	100.003		77.938	99.679
36.6873	99.9817		34.5716	99.9191		31.8841	100.061		41.9889	99.8782		32.1586	100.006		77.9635	99.6811
36.749	99.9815		34.6362	99.9169		31.9483	100.06		42.0481	99.8768		32.2215	100.012		77.989	99.6805
36.812	99.9757		34.7006	99.912		32.0122	100.058		42.1107	99.8742		32.288	100.014		78.017	99.6797
36.8785	99.974		34.7643	99.9105		32.0764	100.056		42.1726	99.8766		32.3517	100.013		78.0447	99.681
36.9386	99.9779		34.8284	99.9125		32.143	100.057		42.2343	99.8771		32.4168	100.01		78.0709	99.6836
37.0076	99.9767		34.8941	99.9115		32.2087	100.059		42.2961	99.8764		32.4801	100.006		78.1013	99.6814
37.0711	99.9728		34.9579	99.9128		32.2744	100.058		42.3586	99.878		32.5481	100.003		78.1318	99.6804
37.1359	99.9763		35.0237	99.9181		32.3382	100.055		42.4186	99.8768		32.6124	100.001		78.1587	99.682
37.2037	99.9793		35.085	99.9164		32.4027	100.056		42.4797	99.8781		32.6764	99.9961		78.1881	99.6824
37.267	99.9735		35.1521	99.9131		32.468	100.058		42.5444	99.8774		32.7417	100.001		78.2197	99.6788
37.3302	99.9711		35.2181	99.9106		32.5304	100.058		42.606	99.8782		32.807	100		78.2516	99.6785
37.3927	99.9725		35.2823	99.9098		32.5969	100.054		42.6699	99.8777		32.8719	99.9993		78.2806	99.6796
37.4599	99.9762		35.3465	99.9106		32.662	100.056		42.7313	99.8758		32.9388	100		78.3128	99.6821
37.5245	99.9707		35.4143	99.9088		32.7274	100.058		42.7934	99.8755		33.002	100		78.3432	99.6803
37.5918	99.9677		35.4777	99.9085		32.7944	100.057		42.8568	99.8763		33.0677	99.9991		78.3776	99.6796
37.656	99.9726		35.5428	99.9116		32.8602	100.057		42.918	99.8764		33.1343	100.001		78.4072	99.681
37.7211	99.9787		35.6054	99.9063		32.9244	100.058		42.9807	99.8748		33.1999	100.002		78.4396	99.6825
37.7867	99.9738		35.6737	99.9081		32.989	100.059		43.0457	99.8747		33.2659	100.004		78.472	99.681
37.853	99.975		35.7381	99.9094		33.0546	100.058		43.1045	99.8774		33.3309	100.001		78.5049	99.6806
37.9184	99.98		35.8017	99.9111		33.1219	100.059		43.1697	99.8775		33.3949	99.9985		78.5371	99.6792
37.9836	99.9794		35.8692	99.9081		33.1876	100.058		43.2317	99.8755		33.4627	99.9973		78.5698	99.6796
38.0472	99.9752		35.9367	99.9065		33.2542	100.056		43.2941	99.8734		33.5266	99.9944		78.6051	99.6786
38.1138	99.9751		36.0013	99.9067		33.3216	100.055		43.3595	99.875		33.5931	99.9932		78.6389	99.6773
38.1803	99.9768		36.0665	99.9088		33.3871	100.056		43.424	99.8751		33.6601	99.9938		78.6707	99.6773
38.2451	99.9758		36.1322	99.9065		33.4535	100.056		43.487	99.8721		33.7279	99.9915		78.7059	99.6773
38.3104	99.97		36.1962	99.9081		33.519	100.056		43.549	99.8733		33.7919	99.9848		78.7399	99.6777
38.3759	99.969		36.2623	99.9083		33.5877	100.057		43.6112	99.8753		33.8614	99.9816		78.7757	99.6783
38.4439	99.9757		36.3278	99.9047		33.6527	100.058		43.6758	99.8752		33.9275	99.9806		78.8081	99.6779
38.5093	99.9757		36.3964	99.8989		33.7177	100.06		43.7415	99.8723		33.9936	99.9792		78.8403	99.6772
38.5744	99.9727		36.463	99.899		33.7875	100.06		43.8028	99.8739		34.0598	99.9788		78.8765	99.6781
38.6418	99.9732		36.5273	99.9008		33.8522	100.061		43.8681	99.8744		34.1271	99.9767		78.9108	99.6784
38.7074	99.976		36.595	99.8957		33.9194	100.063		43.9335	99.8731		34.1944	99.9758		78.9461	99.6781
38.7736	99.9736		36.6605	99.8918		33.9851	100.062		43.9955	99.8725		34.2597	99.9746		78.9807	99.6765
38.8416	99.9714		36.7288	99.8931		34.0526	100.063		44.0615	99.8731		34.3259	99.9735		79.0155	99.6777
38.9091	99.9769		36.7956	99.8983		34.1211	100.063		44.1248	99.874		34.3939	99.972		79.0502	99.6771
38.976	99.98		36.8606	99.8952		34.1889	100.066		44.1877	99.8727		34.4622	99.9735		79.0872	99.6755
39.0423	99.9781		36.9263	99.893		34.2529	100.065		44.2523	99.8735		34.5281	99.9725		79.1211	99.6744
39.1082	99.9739		36.9934	99.8937		34.3223	100.065		44.3185	99.8749		34.5949	99.9703		79.1567	99.6751
39.1756	99.9763		37.0617	99.8956		34.3879	100.065		44.3817	99.8751		34.6632	99.9691		79.1926	99.6752
39.2421	99.9766		37.1287	99.8945		34.4571	100.065		44.447	99.8744		34.7302	99.9677		79.227	99.6735
39.3094	99.9719		37.1957	99.8949		34.5242	100.065		44.5088	99.8724		34.7981	99.9658		79.2659	99.6711
39.3751	99.9705		37.263	99.8958		34.5907	100.066		44.5733	99.8731		34.8635	99.9634		79.3026	99.6723
39.4428	99.9745		37.3299	99.8948		34.659	100.066		44.6397	99.8736		34.9323	99.9622		79.3371	99.6735
39.5106	99.9728		37.3964	99.8941		34.7278	100.067		44.7034	99.8723		34.9968	99.9616		79.3749	99.6725
39.5795	99.9709		37.4644	99.8931		34.7944	100.068		44.7698	99.8735		35.0666	99.9599		79.41	99.6694
39.646	99.9722		37.5311	99.8938		34.863	100.066		44.8355	99.8759		35.1337	99.9592		79.4491	99.6699
39.7151	99.976		37.5979	99.8923		34.9292	100.066		44.9016	99.8765		35.2032	99.9615		79.4872	99.6705
39.7803	99.9722		37.6661	99.8902		34.9961	100.068		44.9665	99.8764		35.2681	99.9609		79.5231	99.6684
39.8462	99.967		37.7336	99.8871		35.0658	100.07		45.0309	99.8752		35.3379	99.9605		79.5606	99.6661
39.9142	99.9698		37.8009	99.8877		35.1335	100.069		45.0943	99.8758		35.4053	99.9636		79.5976	99.6675
39.9838	99.9742		37.8679	99.8878		35.1992	100.068		45.1626	99.8776		35.4747	99.9655		79.6348	99.6683
40.0511	99.9712		37.9384	99.884		35.2684	100.068		45.2291	99.8757		35.5423	99.965		79.671	99.6674
40.1184	99.967		38.0051	99.8852		35.3382	100.07		45.294	99.8752		35.6097	99.9656		79.7092	99.6683
40.1872	99.9699		38.072	99.8854		35.4059	100.07		45.3588	99.8755		35.678	99.9666		79.7456	99.6694
40.2536	99.9712		38.1401	99.8838		35.4725	100.07		45.4239	99.8732		35.7459	99.9676		79.7858	99.6709
40.3207	99.97		38.2071	99.8817		35.5426	100.069		45.4913	99.8731		35.815	99.9674		79.8246	99.6703
40.3898	99.9676		38.277	99.8854		35.6106	100.069		45.5554	99.8714		35.8817	99.9672		79.8624	99.6713
40.4553	99.9698		38.343	99.8874		35.6794	100.07		45.6206	99.8726		35.9534	99.968		79.8997	99.6698
40.5247	99.9725		38.4124	99.8864		35.7465	100.071		45.6865	99.8725		36.0216	99.9698		79.9396	99.6671
40.5933	99.9714		38.4785	99.8868		35.8158	100.07		45.7551	99.8727		36.0896	99.9695		79.979	99.6658
40.6623	99.9719		38.5471	99.8877		35.8841	100.069		45.8198	99.874		36.1593	99.966		80.019	99.6673
40.732	99.9754		38.6135	99.8863		35.9531	100.069		45.8851	99.8739		36.2247	99.9649		80.0573	99.6675
40.799	99.9751		38.6843	99.8855		36.0218	100.069		45.9522	99.8733		36.2953	99.9647		80.0984	99.6665
40.8655	99.97		38.7524	99.8841		36.0902	100.07		46.0185	99.8734		36.3645	99.965		80.1365	99.665
40.9347	99.967		38.8224	99.8868		36.1601	100.069		46.0831	99.8727		36.4344	99.9637		80.1787	99.6649
41.0047	99.969		38.8915	99.8841		36.2294	100.071		46.1495	99.8719		36.5014	99.9622		80.2171	99.6628
41.0738	99.9693		38.9569	99.8815		36.2976	100.072		46.2136	99.8712		36.5711	99.9596		80.2579	99.6628
41.1403	99.9646		39.0252	99.8827		36.3667	100.07		46.2828	99.8702		36.6386	99.9591		80.297	99.6632
41.2094	99.964		39.0953	99.8842		36.4357	100.071		46.3486	99.8715		36.7094	99.9591		80.338	99.6613
41.278	99.964		39.1646	99.8843		36.5059	100.073		46.4148	99.8711		36.7775	99.9575		80.3809	99.6611
41.346	99.962		39.232	99.8817		36.5756	100.073		46.48	99.8692		36.8462	99.9553		80.4217	99.6601
41.4151	99.9591		39.3021	99.8804		36.645	100.072		46.5469	99.8698		36.9162	99.9552		80.4644	99.6598
41.4848	99.9605		39.3717	99.8827		36.7121	100.072		46.6136	99.8723		36.9845	99.9566		80.5044	99.6599
41.5512	99.9596		39.4395	99.8832		36.7815	100.074		46.6812	99.8708		37.056	99.9592		80.5453	99.6599
41.6207	99.9594		39.5087	99.8798		36.8504	100.073		46.7462	99.8709		37.1216	99.9575		80.5867	99.6592
41.6887	99.9562		39.579	99.8801		36.9212	100.072		46.8154	99.8679		37.1928	99.957		80.6298	99.6594
41.7574	99.9582		39.6469	99.8787		36.9889	100.075		46.8826	99.8687		37.2594	99.9568		80.6718	99.6598
41.8288	99.958		39.7169	99.8765		37.0613	100.075		46.9488	99.8694		37.331	99.9587		80.7161	99.6583
41.8956	99.9556		39.785	99.8743		37.1298	100.075		47.0158	99.8685		37.3993	99.9582		80.7586	99.6568
41.9641	99.9542		39.8557	99.8771		37.1973	100.075		47.0825	99.869		37.469	99.9553		80.8023	99.656
42.0353	99.9573		39.9231	99.8788		37.2696	100.075		47.1512	99.8694		37.5393	99.9544		80.8448	99.657
42.1024	99.956		39.9903	99.8733		37.3358	100.075		47.2162	99.8686		37.6084	99.9546		80.8881	99.6576
42.1724	99.9522		40.0624	99.8725		37.4068	100.076		47.284	99.8685		37.6771	99.9548		80.9312	99.6551
42.2417	99.951		40.1301	99.8728		37.4763	100.077		47.352	99.8685		37.7462	99.9545		80.9759	99.6544
42.3116	99.9571		40.1988	99.8727		37.546	100.076		47.4212	99.8689		37.8148	99.9558		81.0185	99.6552
42.3796	99.9561		40.2685	99.8756		37.6172	100.075		47.4886	99.868		37.8849	99.9546		81.0666	99.6564
42.451	99.9527		40.3402	99.8751		37.6864	100.075		47.5552	99.8675		37.9547	99.9534		81.1092	99.6565
42.5206	99.9528		40.4081	99.8765		37.7565	100.079		47.6238	99.8702		38.027	99.9518		81.1565	99.6569
42.5896	99.9567		40.4792	99.8758		37.8248	100.077		47.6917	99.8717		38.0957	99.9531		81.1996	99.6569
42.6587	99.9564		40.5494	99.8755		37.8956	100.076		47.759	99.8707		38.1669	99.9541		81.2457	99.6561
42.7274	99.9532		40.6183	99.877		37.9662	100.078		47.8263	99.8707		38.2381	99.952		81.2903	99.6551
42.7973	99.9504		40.6905	99.8765		38.0326	100.078		47.8959	99.8695		38.3058	99.9523		81.335	99.6546
42.8683	99.9529		40.7574	99.8735		38.1061	100.08		47.9624	99.8688		38.3764	99.9525		81.3831	99.6544
42.9368	99.9504		40.8273	99.8705		38.1749	100.079		48.0297	99.8675		38.4465	99.9517		81.4289	99.6526
43.0085	99.947		40.897	99.8708		38.2453	100.079		48.0985	99.8676		38.5164	99.9506		81.4736	99.6531
43.0772	99.9492		40.9668	99.8696		38.317	100.079		48.1668	99.8688		38.5887	99.951		81.52	99.6544
43.1459	99.9518		41.0369	99.8668		38.3889	100.081		48.2362	99.8686		38.6595	99.9526		81.5665	99.6543
43.2184	99.9522		41.1083	99.8657		38.4602	100.081		48.3042	99.867		38.7299	99.9558		81.6127	99.6534
43.2851	99.9527		41.1781	99.8646		38.5263	100.082		48.374	99.8662		38.7998	99.9552		81.6591	99.6534
43.3563	99.9555		41.2479	99.8637		38.5983	100.083		48.4394	99.8655		38.868	99.954		81.7068	99.653
43.428	99.9569		41.317	99.8642		38.668	100.084		48.511	99.8675		38.9413	99.9537		81.7538	99.6507
43.4971	99.9537		41.3887	99.8591		38.7396	100.084		48.5812	99.8685		39.0119	99.9519		81.8021	99.6497
43.5695	99.9528		41.4573	99.8595		38.8105	100.084		48.6468	99.8692		39.0806	99.9522		81.8501	99.6485
43.6364	99.954		41.5273	99.8614		38.8807	100.085		48.7155	99.8668		39.1527	99.9518		81.8972	99.649
43.7077	99.9537		41.5972	99.8573		38.9498	100.086		48.7821	99.8664		39.2226	99.9516		81.946	99.647
43.7781	99.9504		41.6693	99.8514		39.021	100.087		48.8514	99.8693		39.2937	99.9537		81.994	99.6486
43.8492	99.9499		41.7398	99.8521		39.0919	100.087		48.9201	99.8688		39.3648	99.9544		82.0415	99.6505
43.9204	99.9498		41.8086	99.8534		39.1653	100.088		48.9868	99.8676		39.4348	99.9537		82.0914	99.6496
43.9905	99.9498		41.8787	99.8557		39.2334	100.088		49.0572	99.8669		39.5045	99.9535		82.1432	99.6473
44.0588	99.9483		41.951	99.854		39.3029	100.089		49.1252	99.8686		39.5764	99.9522		82.19	99.6478
44.1323	99.9505		42.0234	99.8565		39.3747	100.089		49.1937	99.8683		39.6475	99.9524		82.2391	99.6481
44.2013	99.9534		42.0927	99.8531		39.4449	100.091		49.2632	99.8664		39.7176	99.9529		82.2873	99.6474
44.2728	99.9516		42.1641	99.854		39.5168	100.09		49.3334	99.8673		39.7882	99.9525		82.3362	99.645
44.3417	99.9497		42.235	99.8528		39.5878	100.089		49.4024	99.8693		39.8579	99.9521		82.3852	99.6427
44.4123	99.9513		42.3062	99.8523		39.6582	100.09		49.4728	99.868		39.9293	99.951		82.4352	99.6436
44.4833	99.9497		42.3749	99.8517		39.7314	100.09		49.5416	99.8683		40.0015	99.9501		82.4851	99.6445
44.5551	99.9482		42.4447	99.8521		39.8025	100.09		49.6085	99.8697		40.0731	99.9498		82.5339	99.6427
44.625	99.9475		42.5143	99.852		39.8743	100.092		49.6773	99.8713		40.1433	99.9496		82.5862	99.6433
44.6971	99.947		42.5891	99.8522		39.9453	100.091		49.7495	99.87		40.2148	99.9499		82.6367	99.6446
44.7676	99.9468		42.6575	99.8521		40.0172	100.091		49.8204	99.87		40.2878	99.9514		82.6862	99.6439
44.8366	99.9433		42.7306	99.8495		40.0874	100.092		49.8859	99.8707		40.3571	99.9515		82.7363	99.6431
44.9079	99.9425		42.7995	99.8514		40.1585	100.093		49.9572	99.8693		40.4292	99.9505		82.7884	99.6445
44.9801	99.9457		42.8705	99.8501		40.2311	100.095		50.0273	99.8668		40.4993	99.9519		82.8368	99.6437
45.0512	99.9463		42.9431	99.8493		40.303	100.092		50.0948	99.8662		40.5708	99.9526		82.8907	99.6417
45.1231	99.944		43.0129	99.8522		40.3749	100.092		50.1659	99.8676		40.6431	99.9514		82.9399	99.6399
45.1916	99.9425		43.0836	99.8503		40.4462	100.093		50.2332	99.8696		40.7132	99.9508		82.994	99.6396
45.2642	99.9467		43.1557	99.8511		40.5164	100.093		50.3045	99.8695		40.7855	99.9521		83.0437	99.6395
45.3346	99.9476		43.2268	99.8498		40.5904	100.094		50.374	99.8676		40.8572	99.9534		83.0962	99.6391
45.4074	99.9454		43.296	99.8498		40.6602	100.094		50.444	99.8697		40.929	99.9519		83.1489	99.6396
45.4788	99.9442		43.3689	99.8515		40.7307	100.094		50.5141	99.8708		40.9987	99.9521		83.2012	99.642
45.5498	99.945		43.4407	99.8533		40.8037	100.095		50.5827	99.8684		41.0712	99.9514		83.2511	99.6418
45.6175	99.9441		43.5107	99.8518		40.8733	100.095		50.6529	99.8688		41.1418	99.9508		83.3038	99.6419
45.6918	99.9438		43.5819	99.8531		40.9474	100.096		50.7212	99.8711		41.2156	99.949		83.3576	99.6407
45.7621	99.9462		43.6527	99.8545		41.0198	100.098		50.7935	99.871		41.2863	99.9491		83.408	99.6389
45.8348	99.95		43.7266	99.8561		41.0907	100.098		50.8606	99.8693		41.3597	99.9488		83.46	99.6365
45.9064	99.9494		43.796	99.8544		41.1599	100.097		50.9303	99.8683		41.43	99.9487		83.5146	99.6361
45.9758	99.9479		43.8694	99.8549		41.232	100.095		51.0018	99.8692		41.5013	99.9492		83.5683	99.6369
46.0466	99.9476		43.9397	99.8547		41.3026	100.095		51.0724	99.8697		41.5743	99.9501		83.6198	99.6372
46.1205	99.9452		44.0105	99.8518		41.3773	100.097		51.1431	99.8682		41.6462	99.9502		83.6707	99.6369
46.1904	99.9463		44.0834	99.8491		41.448	100.097		51.2113	99.8664		41.7178	99.9491		83.7246	99.635
46.2614	99.9478		44.1552	99.8463		41.5197	100.098		51.2828	99.8677		41.7889	99.9492		83.7774	99.6339
46.3336	99.9495		44.2274	99.8463		41.5916	100.097		51.3534	99.8687		41.8607	99.948		83.8316	99.6354
46.404	99.9486		44.2985	99.8466		41.6606	100.098		51.4217	99.8698		41.9312	99.9471		83.8863	99.6356
46.4774	99.9475		44.3707	99.8438		41.7354	100.097		51.4907	99.8711		42.0048	99.9457		83.9397	99.6357
46.5509	99.9506		44.4413	99.8451		41.8051	100.098		51.5639	99.8701		42.0778	99.947		83.9926	99.6365
46.6218	99.9536		44.5151	99.8471		41.8799	100.098		51.6321	99.8692		42.1507	99.9477		84.0465	99.6351
46.6954	99.9523		44.5857	99.8477		41.95	100.098		51.7015	99.8695		42.2195	99.9489		84.1007	99.6327
46.7648	99.9484		44.6587	99.8463		42.0235	100.099		51.7721	99.8699		42.293	99.949		84.1537	99.6332
46.8377	99.9486		44.7283	99.8464		42.0987	100.101		51.8425	99.87		42.3649	99.9467		84.2079	99.6343
46.91	99.9487		44.8024	99.8484		42.1672	100.1		51.9135	99.8688		42.4394	99.9489		84.264	99.6344
46.9823	99.9461		44.872	99.8499		42.2417	100.1		51.9864	99.8676		42.5106	99.9493		84.3177	99.6342
47.0519	99.9444		44.9457	99.849		42.3132	100.101		52.0568	99.869		42.5804	99.9479		84.3748	99.6317
47.1244	99.9456		45.0186	99.8492		42.3859	100.101		52.1257	99.8688		42.6556	99.9457		84.4273	99.6317
47.1963	99.9497		45.0883	99.8504		42.4577	100.103		52.1961	99.8686		42.7277	99.9436		84.4822	99.6318
47.2684	99.9496		45.1616	99.8468		42.5278	100.104		52.2679	99.866		42.7994	99.9443		84.5386	99.6322
47.341	99.9456		45.2328	99.8481		42.6023	100.105		52.3398	99.8671		42.8724	99.944		84.5927	99.6319
47.4112	99.9451		45.3067	99.8517		42.6732	100.105		52.4081	99.8665		42.9462	99.943		84.6472	99.6321
47.4839	99.9467		45.3767	99.8526		42.7471	100.105		52.4804	99.8665		43.0173	99.9432		84.7027	99.6318
47.5565	99.9471		45.4493	99.8504		42.8182	100.104		52.5512	99.8655		43.0894	99.9437		84.7588	99.6311
47.629	99.9455		45.5222	99.8511		42.8937	100.105		52.6237	99.8668		43.1633	99.9433		84.8149	99.6292
47.7004	99.948		45.5944	99.8511		42.9648	100.107		52.6945	99.8688		43.2341	99.9441		84.869	99.6282
47.7729	99.9487		45.6656	99.8481		43.0364	100.107		52.7635	99.8675		43.3068	99.9449		84.9257	99.6259
47.8465	99.9455		45.7414	99.8504		43.1118	100.107		52.8352	99.8677		43.3798	99.9448		84.9818	99.6275
47.917	99.9446		45.8122	99.8513		43.1846	100.106		52.9082	99.867		43.4519	99.9455		85.0396	99.6276
47.991	99.9477		45.8858	99.8505		43.2563	100.106		52.9795	99.8676		43.5233	99.9463		85.0943	99.6271
48.0603	99.9516		45.9561	99.8461		43.3299	100.106		53.0526	99.8662		43.5982	99.9454		85.1507	99.6248
48.1352	99.9499		46.0287	99.847		43.3996	100.105		53.1214	99.8652		43.6697	99.9467		85.2079	99.6245
48.208	99.9497		46.1006	99.85		43.4738	100.105		53.1921	99.8662		43.7418	99.9473		85.2632	99.6244
48.2809	99.9496		46.173	99.849		43.5453	100.106		53.2648	99.8655		43.8164	99.9484		85.3215	99.623
48.352	99.9489		46.2479	99.8476		43.6191	100.107		53.3365	99.8645		43.8873	99.9482		85.3773	99.6205
48.4266	99.9483		46.3192	99.8457		43.6925	100.109		53.4072	99.8653		43.961	99.9486		85.4335	99.6181
48.4963	99.9469		46.3905	99.8454		43.7643	100.109		53.479	99.8659		44.0338	99.9493		85.4916	99.6175
48.5703	99.9474		46.4659	99.8428		43.8368	100.11		53.5483	99.8648		44.1079	99.9502		85.5477	99.6176
48.643	99.9453		46.5343	99.8432		43.9088	100.108		53.6221	99.8659		44.1783	99.9497		85.6048	99.617
48.7138	99.9413		46.6079	99.843		43.9831	100.108		53.6893	99.867		44.2512	99.9507		85.6635	99.6163
48.7902	99.9395		46.6795	99.8398		44.0579	100.11		53.7652	99.8687		44.3263	99.9504		85.7211	99.6178
48.8601	99.9403		46.7561	99.8421		44.1293	100.111		53.8337	99.8706		44.3985	99.9502		85.7773	99.6186
48.9348	99.9365		46.8285	99.842		44.2022	100.111		53.9057	99.8685		44.4705	99.9487		85.8341	99.6161
49.0069	99.935		46.9016	99.8401		44.2761	100.111		53.9784	99.8686		44.543	99.948		85.8923	99.6147
49.078	99.9348		46.9718	99.8418		44.3476	100.112		54.0487	99.8677		44.6152	99.9463		85.9493	99.6155
49.1522	99.9376		47.0457	99.8452		44.4197	100.112		54.1184	99.8657		44.6909	99.9464		86.0087	99.6151
49.2257	99.9391		47.1152	99.8491		44.4956	100.114		54.1909	99.8639		44.7618	99.9467		86.0663	99.6151
49.2986	99.938		47.1916	99.8523		44.5669	100.114		54.2609	99.8634		44.8358	99.9462		86.1244	99.6162
49.3716	99.9389		47.2643	99.8564		44.6397	100.114		54.3362	99.8659		44.9085	99.945		86.1828	99.617
49.4427	99.9378		47.3382	99.8569		44.7133	100.112		54.4069	99.8672		44.9821	99.9439		86.2416	99.616
49.5172	99.9364		47.41	99.8569		44.7874	100.115		54.4757	99.868		45.0555	99.9439		86.3	99.6143
49.5908	99.9389		47.4834	99.8592		44.8597	100.114		54.5502	99.8682		45.1272	99.9436		86.3583	99.614
49.6636	99.9413		47.557	99.8591		44.9346	100.113		54.6215	99.8675		45.2023	99.9448		86.4186	99.6164
49.7332	99.9449		47.6284	99.8564		45.0064	100.112		54.6915	99.8674		45.2743	99.9458		86.4775	99.6167
49.81	99.9432		47.7013	99.8541		45.0814	100.114		54.7649	99.8669		45.3478	99.9464		86.5373	99.6165
49.8823	99.9453		47.7758	99.8546		45.1515	100.115		54.8369	99.8687		45.4214	99.949		86.5981	99.6171
49.9566	99.9469		47.8491	99.8509		45.2276	100.116		54.9095	99.8698		45.4979	99.9499		86.6535	99.6154
50.0282	99.9477		47.9222	99.8503		45.3	100.117		54.9822	99.8701		45.5683	99.9499		86.7166	99.6151
50.101	99.9496		47.9948	99.8531		45.3747	100.118		55.0539	99.87		45.6424	99.9493		86.7733	99.6156
50.1746	99.95		48.0691	99.8541		45.4468	100.119		55.1258	99.8688		45.7149	99.9481		86.8325	99.6162
50.2488	99.946		48.1421	99.8523		45.5229	100.118		55.1989	99.8701		45.7871	99.9468		86.8931	99.6144
50.3193	99.942		48.215	99.8535		45.5924	100.119		55.2701	99.8688		45.8594	99.9468		86.9534	99.6126
50.3955	99.9405		48.2874	99.8532		45.6687	100.119		55.341	99.8684		45.936	99.9458		87.0113	99.6122
50.469	99.9419		48.3598	99.8514		45.7417	100.119		55.4136	99.8688		46.0083	99.9448		87.0716	99.6111
50.5397	99.9414		48.4338	99.85		45.8165	100.119		55.4867	99.8691		46.0831	99.9458		87.1331	99.6103
50.6128	99.9411		48.5056	99.8501		45.8878	100.119		55.5594	99.868		46.1563	99.9467		87.1938	99.6099
50.6864	99.9418		48.5801	99.8584		45.9631	100.119		55.6309	99.868		46.2296	99.9468		87.2531	99.6081
50.7603	99.9396		48.6547	99.8654		46.0342	100.119		55.7046	99.8696		46.3044	99.9468		87.3138	99.6072
50.8333	99.9385		48.7275	99.8617		46.1097	100.121		55.7779	99.868		46.3775	99.9484		87.3753	99.6072
50.9054	99.9359		48.8005	99.8574		46.183	100.123		55.8487	99.8692		46.4548	99.9485		87.4339	99.6072
50.9788	99.9351		48.8743	99.8556		46.2589	100.122		55.9192	99.8697		46.5251	99.9477		87.4965	99.6074
51.0525	99.9347		48.9492	99.852		46.3317	100.123		55.9932	99.8696		46.5994	99.9466		87.5571	99.6067
51.1275	99.9351		49.0218	99.8452		46.4046	100.124		56.0658	99.8671		46.673	99.9454		87.6157	99.6052
51.1982	99.936		49.0953	99.8419		46.4789	100.124		56.1384	99.8667		46.7457	99.9455		87.6759	99.6042
51.2741	99.9369		49.1684	99.8499		46.5505	100.124		56.2086	99.8664		46.8208	99.9459		87.7372	99.6054
51.3494	99.9388		49.2418	99.8621		46.6258	100.125		56.2806	99.8681		46.8951	99.946		87.7998	99.6064
51.4208	99.9395		49.3153	99.8665		46.6987	100.125		56.3547	99.8679		46.9687	99.9454		87.858	99.6042
51.4945	99.9371		49.3889	99.8661		46.7726	100.126		56.4286	99.867		47.0442	99.9449		87.9211	99.6019
51.5677	99.9375		49.4633	99.8595		46.8469	100.125		56.5012	99.8662		47.1171	99.9448		87.9827	99.6013
51.6408	99.9367		49.5373	99.8565		46.92	100.127		56.5727	99.8662		47.1897	99.9452		88.0424	99.6004
51.7133	99.9363		49.6113	99.8548		46.9947	100.127		56.6452	99.867		47.2649	99.9442		88.1055	99.599
51.7913	99.9348		49.6851	99.8591		47.0697	100.127		56.7193	99.8678		47.3398	99.9445		88.1662	99.5969
51.8639	99.9355		49.7581	99.852		47.1446	100.128		56.7901	99.8673		47.4113	99.9441		88.2272	99.5974
51.9364	99.9383		49.8311	99.8494		47.2171	100.128		56.8638	99.8693		47.4884	99.9444		88.2888	99.5979
52.0122	99.9387		49.9069	99.8535		47.2918	100.128		56.9366	99.8713		47.5578	99.9458		88.3512	99.5973
52.0835	99.9373		49.9782	99.8568		47.3671	100.128		57.0078	99.8705		47.6359	99.9469		88.4139	99.5964
52.1572	99.9335		50.0516	99.8588		47.4394	100.127		57.0821	99.8693		47.7098	99.9472		88.4744	99.5959
52.2314	99.9298		50.1266	99.8582		47.5125	100.126		57.1555	99.8687		47.781	99.9468		88.5367	99.5958
52.3069	99.923		50.1976	99.8563		47.5877	100.127		57.2294	99.8676		47.8562	99.9453		88.6019	99.5966
52.3797	99.9211		50.2725	99.852		47.6598	100.128		57.2989	99.8704		47.9311	99.9446		88.6607	99.5954
52.4554	99.924		50.3465	99.8502		47.7366	100.129		57.3737	99.8696		48.0053	99.9442		88.7262	99.5947
52.5279	99.9304		50.4187	99.8494		47.813	100.129		57.4461	99.8702		48.079	99.9453		88.7867	99.5939
52.6036	99.9392		50.4946	99.8496		47.8852	100.131		57.5189	99.87		48.1538	99.9451		88.8474	99.594
52.675	99.9321		50.567	99.8533		47.9579	100.131		57.5926	99.8718		48.2277	99.9437		88.9102	99.5939
52.7516	99.928		50.6438	99.8551		48.0333	100.132		57.6647	99.8708		48.3039	99.945		88.9727	99.5926
52.8235	99.925		50.7174	99.8552		48.1059	100.132		57.7382	99.8695		48.3775	99.9463		89.0367	99.5894
52.894	99.924		50.791	99.8523		48.1822	100.134		57.8125	99.8707		48.4519	99.9464		89.1005	99.5899
52.9719	99.937		50.8653	99.8517		48.2554	100.133		57.8846	99.8697		48.526	99.9462		89.1614	99.5884
53.046	99.9405		50.94	99.8534		48.3317	100.133		57.9574	99.8678		48.5998	99.9466		89.2242	99.5876
53.12	99.9405		51.0132	99.8533		48.4055	100.131		58.0306	99.8671		48.674	99.9464		89.2861	99.5878
53.195	99.9401		51.0879	99.8517		48.4787	100.133		58.1039	99.8674		48.7468	99.9485		89.3511	99.5875
53.2687	99.9396		51.1628	99.8517		48.5535	100.133		58.1781	99.8667		48.8222	99.9503		89.4131	99.5882
53.3418	99.9361		51.2389	99.8488		48.6288	100.133		58.2497	99.866		48.8954	99.9502		89.4775	99.5849
53.4164	99.932		51.3121	99.8472		48.7037	100.133		58.3225	99.8675		48.9688	99.9492		89.5407	99.5846
53.4918	99.9279		51.385	99.8492		48.7781	100.134		58.3976	99.8668		49.0455	99.9487		89.6038	99.5863
53.5643	99.9264		51.458	99.8491		48.8528	100.133		58.4696	99.8682		49.121	99.9485		89.6694	99.5863
53.6392	99.9244		51.5332	99.849		48.9295	100.134		58.5458	99.8678		49.1936	99.9499		89.7301	99.5863
53.7157	99.9211		51.6115	99.8464		49.0025	100.135		58.6165	99.8665		49.2692	99.9488		89.7956	99.5858
53.7902	99.9196		51.6817	99.8458		49.0773	100.134		58.6908	99.8668		49.3461	99.9499		89.8597	99.5855
53.8642	99.9211		51.7567	99.8449		49.1523	100.134		58.7642	99.8663		49.4197	99.9493		89.9225	99.5846
53.9387	99.9216		51.8315	99.8468		49.2267	100.134		58.8378	99.8671		49.4944	99.9476		89.9858	99.5833
54.0109	99.92		51.906	99.8462		49.3023	100.136		58.9089	99.8666		49.5684	99.9484		90.0472	99.5834
54.0854	99.9223		51.9817	99.8449		49.3763	100.136		58.9847	99.8672		49.6445	99.9496		90.1127	99.5839
54.1579	99.9246		52.0557	99.8418		49.4502	100.137		59.0585	99.868		49.7195	99.9479		90.1768	99.584
54.2343	99.9275		52.1329	99.8417		49.5248	100.136		59.132	99.8682		49.7941	99.947		90.2415	99.5838
54.307	99.9271		52.205	99.8427		49.6016	100.138		59.2062	99.869		49.866	99.9466		90.3054	99.5834
54.3846	99.9267		52.2777	99.8461		49.6753	100.139		59.2781	99.8679		49.9417	99.9468		90.3705	99.583
54.4577	99.9294		52.3528	99.8451		49.7502	100.14		59.3541	99.8682		50.0187	99.9469		90.4329	99.5812
54.5349	99.9261		52.4291	99.8455		49.8267	100.139		59.4251	99.8688		50.0927	99.946		90.4985	99.5799
54.6084	99.9262		52.5032	99.8474		49.9023	100.139		59.5	99.8695		50.1667	99.947		90.5637	99.5802
54.6805	99.9289		52.5779	99.848		49.979	100.139		59.5746	99.8698		50.241	99.9475		90.6273	99.5798
54.756	99.9332		52.6535	99.8498		50.0517	100.141		59.6464	99.8718		50.3163	99.9487		90.6918	99.5779
54.8321	99.9334		52.7265	99.8492		50.1278	100.139		59.7222	99.8718		50.392	99.9485		90.7571	99.5777
54.9057	99.933		52.8028	99.8481		50.201	100.14		59.7943	99.8693		50.4646	99.9488		90.8209	99.5774
54.9827	99.934		52.8765	99.8481		50.277	100.139		59.871	99.8692		50.541	99.9483		90.8863	99.5779
55.0557	99.9359		52.9504	99.8476		50.3532	100.139		59.9436	99.8689		50.6171	99.9479		90.9519	99.5762
55.1311	99.9336		53.0254	99.848		50.4283	100.14		60.016	99.8688		50.6924	99.9463		91.0186	99.5743
55.2054	99.9332		53.1013	99.8501		50.5031	100.14		60.0896	99.8705		50.7674	99.9462		91.0807	99.572
55.2818	99.9334		53.1746	99.8477		50.5808	100.14		60.1628	99.8708		50.8415	99.9467		91.1463	99.5693
55.3553	99.9343		53.2514	99.8461		50.6532	100.139		60.2376	99.8701		50.9165	99.9486		91.2107	99.5691
55.4306	99.9363		53.3253	99.8461		50.7304	100.14		60.3116	99.8696		50.9924	99.9465		91.2756	99.5698
55.5077	99.9383		53.3992	99.8486		50.8046	100.141		60.3852	99.8699		51.0661	99.946		91.3408	99.5695
55.5806	99.9371		53.4733	99.8508		50.8798	100.142		60.4598	99.871		51.1442	99.9455		91.4072	99.5671
55.6564	99.9346		53.5484	99.852		50.9558	100.143		60.5343	99.8707		51.2181	99.9466		91.4703	99.5673
55.7309	99.9335		53.6242	99.8521		51.0294	100.142		60.6079	99.871		51.2935	99.9454		91.5386	99.5668
55.8074	99.9326		53.6996	99.8526		51.1063	100.142		60.6828	99.8707		51.3691	99.9465		91.6049	99.5683
55.8826	99.9314		53.7745	99.8557		51.18	100.142		60.7561	99.8702		51.4457	99.9459		91.6688	99.5676
55.9557	99.9346		53.8516	99.8556		51.2569	100.143		60.8322	99.871		51.5198	99.9459		91.7343	99.5659
56.0311	99.93		53.926	99.8528		51.3322	100.144		60.9062	99.8708		51.5933	99.9464		91.7995	99.5651
56.1066	99.9313		54.0022	99.8504		51.4076	100.145		60.9803	99.8708		51.6692	99.9477		91.8674	99.5638
56.1826	99.9303		54.0771	99.8494		51.483	100.145		61.0538	99.87		51.745	99.9481		91.9342	99.5625
56.2606	99.927		54.1523	99.8498		51.559	100.147		61.1274	99.8717		51.8217	99.9477		91.9993	99.5591
56.3339	99.9249		54.2287	99.8487		51.6352	100.147		61.2036	99.8724		51.8985	99.9466		92.0649	99.5574
56.4093	99.9267		54.3043	99.8513		51.7142	100.147		61.2773	99.8719		51.971	99.9472		92.1297	99.5556
56.4821	99.9283		54.3805	99.8511		51.788	100.148		61.352	99.8727		52.0488	99.9477		92.1974	99.5561
56.5579	99.9251		54.4556	99.8495		51.8639	100.15		61.4266	99.8708		52.1242	99.9475		92.2636	99.5578
56.6336	99.9277		54.5312	99.8487		51.939	100.15		61.5009	99.8714		52.199	99.9457		92.3278	99.5565
56.71	99.929		54.6057	99.8487		52.0153	100.149		61.5756	99.8737		52.2774	99.9464		92.3971	99.5514
56.7863	99.9298		54.6837	99.85		52.0883	100.148		61.6495	99.8753		52.3523	99.9458		92.4635	99.5501
56.8612	99.9271		54.7581	99.8502		52.1663	100.15		61.7245	99.8735		52.4245	99.945		92.5285	99.5493
56.9372	99.927		54.8334	99.8504		52.2418	100.151		61.7995	99.8735		52.5009	99.9454		92.5946	99.5482
57.0115	99.9272		54.9068	99.8511		52.3181	100.151		61.8748	99.8731		52.5773	99.9466		92.6622	99.5477
57.0881	99.9299		54.9841	99.8489		52.3926	100.152		61.9484	99.8737		52.6519	99.9459		92.7267	99.5459
57.1629	99.9288		55.0586	99.848		52.4682	100.154		62.0229	99.8729		52.7283	99.9455		92.7955	99.5448
57.2406	99.9268		55.1341	99.8487		52.5449	100.154		62.0975	99.8704		52.8036	99.9455		92.8597	99.5441
57.3158	99.9252		55.2095	99.8478		52.6194	100.158		62.1726	99.8704		52.8804	99.9443		92.9278	99.5433
57.3903	99.9275		55.2867	99.8483		52.6964	100.159		62.247	99.87		52.9562	99.9456		92.9946	99.5413
57.4653	99.9259		55.36	99.8491		52.7718	100.159		62.3227	99.8698		53.0305	99.9459		93.0613	99.5411
57.5405	99.9266		55.4378	99.851		52.8501	100.159		62.3971	99.8702		53.1078	99.9462		93.1274	99.5394
57.6166	99.9242		55.5118	99.849		52.9256	100.158		62.4714	99.8692		53.1831	99.9467		93.1955	99.5386
57.6936	99.9216		55.5881	99.8484		53.002	100.159		62.5488	99.8703		53.261	99.9459		93.2623	99.5409
57.7675	99.9209		55.6635	99.8487		53.0794	100.158		62.6208	99.8702		53.3359	99.946		93.3312	99.541
57.8448	99.9223		55.7404	99.8501		53.1534	100.158		62.6964	99.8697		53.4122	99.9466		93.3954	99.5388
57.9214	99.9234		55.814	99.849		53.2278	100.159		62.7709	99.8712		53.4894	99.9476		93.4638	99.5378
57.9957	99.922		55.8921	99.8491		53.3048	100.158		62.8462	99.8723		53.5643	99.9483		93.5311	99.5371
58.0714	99.9219		55.9693	99.8457		53.3824	100.158		62.9227	99.8732		53.6406	99.9473		93.5995	99.5395
58.1478	99.922		56.0448	99.8457		53.4566	100.158		62.9967	99.8747		53.7159	99.9466		93.6673	99.5373
58.2255	99.9228		56.1199	99.8457		53.5331	100.157		63.0714	99.8746		53.7938	99.9459		93.7348	99.5358
58.3031	99.9233		56.1951	99.8462		53.6092	100.156		63.1475	99.8748		53.8705	99.9448		93.7991	99.5359
58.3783	99.923		56.2722	99.8454		53.6844	100.156		63.222	99.8732		53.9454	99.9445		93.8714	99.5356
58.4525	99.9257		56.3463	99.8472		53.761	100.155		63.2972	99.8736		54.0228	99.9441		93.9386	99.5346
58.5285	99.9248		56.4225	99.8494		53.8381	100.156		63.3717	99.8747		54.0984	99.9445		94.0043	99.5343
58.6061	99.9255		56.4989	99.8503		53.9161	100.157		63.4455	99.8729		54.1752	99.945		94.0734	99.5333
58.6834	99.9269		56.5772	99.8494		53.9893	100.157		63.5221	99.8725		54.2516	99.9448		94.14	99.5345
58.7577	99.9283		56.6501	99.8495		54.0684	100.157		63.5954	99.872		54.3284	99.9457		94.2079	99.5311
58.8346	99.9273		56.7278	99.8495		54.1423	100.156		63.6717	99.8725		54.4034	99.9457		94.2772	99.5297
58.9114	99.9278		56.8021	99.8498		54.2189	100.157		63.7467	99.8721		54.4797	99.9466		94.3429	99.5307
58.987	99.9277		56.8796	99.8492		54.2965	100.156		63.8249	99.8734		54.5576	99.9469		94.4135	99.5292
59.0613	99.929		56.9566	99.848		54.3723	100.156		63.8979	99.8727		54.6344	99.9471		94.4817	99.528
59.1405	99.9295		57.0306	99.8497		54.4492	100.158		63.9759	99.8712		54.7094	99.9465		94.5473	99.5264
59.2136	99.9304		57.1078	99.8524		54.5253	100.161		64.0508	99.8701		54.7853	99.9465		94.6163	99.5248
59.2905	99.9326		57.1837	99.8526		54.6003	100.16		64.124	99.8698		54.8624	99.9463		94.6834	99.5237
59.3656	99.9376		57.2606	99.854		54.6779	100.161		64.2018	99.87		54.9376	99.9468		94.7515	99.5244
59.4445	99.9425		57.3357	99.8527		54.7571	100.163		64.2773	99.8731		55.015	99.9468		94.8204	99.5235
59.52	99.94		57.4139	99.8491		54.8348	100.165		64.3525	99.8756		55.0909	99.9463		94.8891	99.5243
59.5954	99.9349		57.4892	99.8491		54.9079	100.165		64.4297	99.8761		55.1684	99.9455		94.9574	99.5243
59.6725	99.9281		57.566	99.8487		54.9848	100.163		64.5034	99.877		55.246	99.9439		95.0239	99.5247
59.7484	99.9263		57.6425	99.8489		55.0626	100.165		64.5814	99.8751		55.3213	99.9429		95.0955	99.5233
59.8229	99.9231		57.7166	99.8504		55.1383	100.162		64.6542	99.8727		55.3984	99.943		95.1633	99.5212
59.9007	99.929		57.7936	99.8498		55.214	100.163		64.732	99.875		55.4751	99.9434		95.2306	99.5194
59.9764	99.9309		57.8706	99.8517		55.2929	100.162		64.8072	99.8755		55.5524	99.9444		95.3025	99.5195
60.055	99.9317		57.9473	99.8542		55.3675	100.161		64.883	99.8763		55.6296	99.9457		95.3696	99.5197
60.1296	99.9329		58.0216	99.854		55.4461	100.16		64.9578	99.8772		55.7061	99.9486		95.4385	99.5166
60.2061	99.9334		58.0992	99.8572		55.5208	100.159		65.0336	99.8767		55.7813	99.9481		95.5063	99.5134
60.283	99.9343		58.1751	99.8541		55.5997	100.159		65.1099	99.8756		55.8582	99.9469		95.5751	99.5096
60.3607	99.9363		58.2541	99.8517		55.6747	100.161		65.1851	99.8748		55.9364	99.9472		95.6449	99.5086
60.438	99.9351		58.3307	99.8513		55.7508	100.161		65.2603	99.8741		56.0112	99.9471		95.7118	99.5067
60.5126	99.9371		58.4042	99.8528		55.8301	100.161		65.3351	99.8743		56.0901	99.9458		95.7817	99.5062
60.5905	99.9376		58.4807	99.8515		55.9065	100.161		65.4129	99.8747		56.1649	99.946		95.8501	99.5038
60.6668	99.9373		58.5634	99.8516		55.9834	100.163		65.4866	99.878		56.2445	99.9473		95.9199	99.5028
60.7428	99.9362		58.6364	99.8512		56.0607	100.164		65.5663	99.879		56.3228	99.9478		95.9895	99.5015
60.8198	99.9363		58.7135	99.8515		56.1368	100.164		65.6408	99.8774		56.3963	99.9478		96.0573	99.5014
60.8957	99.9343		58.7879	99.8545		56.2137	100.164		65.7183	99.876		56.4737	99.9474		96.1275	99.5005
60.9733	99.934		58.8659	99.857		56.2918	100.165		65.7939	99.8764		56.5496	99.9471		96.1953	99.4995
61.0493	99.9343		58.9419	99.8562		56.3694	100.165		65.8699	99.8743		56.6243	99.9463		96.2662	99.4965
61.127	99.9342		59.0204	99.8545		56.4454	100.165		65.9451	99.8759		56.7053	99.9468		96.335	99.4945
61.2028	99.9331		59.0964	99.8546		56.5248	100.166		66.0222	99.8761		56.7811	99.9493		96.4039	99.4928
61.2819	99.9315		59.1719	99.8554		56.6005	100.167		66.0965	99.875		56.8563	99.9485		96.4734	99.4896
61.3577	99.9299		59.2499	99.8554		56.677	100.167		66.1723	99.8759		56.9348	99.9476		96.5434	99.4869
61.4334	99.9286		59.3278	99.8552		56.7546	100.167		66.2485	99.8761		57.0108	99.947		96.6148	99.4837
61.5107	99.9289		59.4052	99.8541		56.8323	100.168		66.3261	99.8765		57.0889	99.9462		96.6832	99.4814
61.5897	99.9279		59.4806	99.8524		56.9079	100.167		66.4016	99.877		57.1662	99.9472		96.7529	99.4812
61.6644	99.9261		59.5585	99.8547		56.9872	100.167		66.4787	99.8772		57.2452	99.9474		96.8211	99.4777
61.7405	99.9262		59.6359	99.8544		57.0636	100.167		66.5547	99.875		57.3206	99.9465		96.892	99.4763
61.8182	99.9266		59.7152	99.8528		57.1405	100.168		66.6318	99.8736		57.3991	99.9453		96.962	99.4746
61.8942	99.9261		59.7914	99.8511		57.2164	100.169		66.7095	99.874		57.4782	99.9463		97.0311	99.4746
61.9737	99.9291		59.8668	99.8502		57.2943	100.169		66.7857	99.872		57.5547	99.9453		97.1013	99.4741
62.0497	99.9304		59.9438	99.8515		57.3724	100.171		66.8599	99.8733		57.6331	99.9453		97.1706	99.4746
62.1268	99.9298		60.0216	99.8552		57.4495	100.17		66.9356	99.8733		57.7089	99.9457		97.2397	99.4746
62.205	99.9295		60.0977	99.8557		57.5268	100.171		67.014	99.8739		57.7849	99.9476		97.3084	99.4724
62.2817	99.9309		60.1771	99.8574		57.6026	100.171		67.0902	99.8743		57.8629	99.9484		97.3817	99.4714
62.3591	99.928		60.2541	99.8554		57.6799	100.17		67.1677	99.8755		57.9399	99.9502		97.4521	99.4718
62.437	99.9286		60.3311	99.8529		57.7596	100.171		67.2418	99.8762		58.018	99.949		97.521	99.4718
62.5136	99.9277		60.4093	99.8541		57.8365	100.173		67.3201	99.8756		58.0975	99.9477		97.5919	99.4694
62.5895	99.9258		60.4855	99.8559		57.9145	100.173		67.394	99.8743		58.1743	99.9485		97.6602	99.4682
62.6681	99.9249		60.5624	99.8525		57.9924	100.174		67.4725	99.8734		58.2502	99.9482		97.7327	99.4658
62.746	99.9236		60.6402	99.8507		58.07	100.173		67.549	99.8725		58.3281	99.9468		97.8019	99.4627
62.8222	99.9214		60.7172	99.8506		58.1476	100.175		67.6249	99.8723		58.4079	99.9489		97.8717	99.4585
62.901	99.9196		60.7927	99.8503		58.225	100.177		67.7017	99.8718		58.4848	99.9529		97.942	99.4559
62.9766	99.9176		60.8727	99.8499		58.3026	100.178		67.7783	99.8729		58.56	99.9569		98.0113	99.4521
63.0541	99.9166		60.9497	99.8485		58.3803	100.177		67.854	99.8736		58.6381	99.958		98.0814	99.4498
63.1309	99.9191		61.0268	99.8497		58.4574	100.177		67.9322	99.8725		58.7165	99.9603		98.1549	99.4498
63.2092	99.9214		61.1034	99.8481		58.5367	100.177		68.0085	99.8716		58.7924	99.9626		98.2247	99.4497
63.2854	99.9211		61.1798	99.8512		58.6126	100.178		68.0872	99.8716		58.8706	99.9629		98.2954	99.4494
63.3628	99.9219		61.2577	99.8529		58.6916	100.178		68.1644	99.8739		58.9481	99.964		98.3651	99.4483
63.4409	99.9246		61.3359	99.8547		58.7686	100.178		68.2394	99.8705		59.0246	99.9656		98.4351	99.4474
63.5168	99.9269		61.413	99.8537		58.8467	100.178		68.3156	99.8706		59.1023	99.966		98.5075	99.4473
63.5957	99.9253		61.4898	99.8504		58.9216	100.179		68.3919	99.8734		59.1822	99.9664		98.5756	99.447
63.6744	99.924		61.5681	99.8492		59.0009	100.18		68.4703	99.8737		59.2573	99.9655		98.6457	99.4456
63.7507	99.928		61.6467	99.8482		59.0811	100.181		68.5454	99.8737		59.3364	99.9649		98.7159	99.4423
63.8292	99.9283		61.7245	99.8492		59.1578	100.181		68.6229	99.8745		59.4141	99.9638		98.7879	99.4424
63.9075	99.9283		61.7994	99.8507		59.2374	100.181		68.7001	99.8744		59.4904	99.964		98.8569	99.4417
63.9858	99.9284		61.8792	99.8514		59.3132	100.181		68.7767	99.8733		59.5692	99.9653		98.9309	99.4389
64.0608	99.9285		61.9565	99.8478		59.3913	100.182		68.8555	99.8731		59.6456	99.9652		99.0002	99.4376
64.1417	99.9249		62.034	99.8487		59.4692	100.182		68.9313	99.8744		59.7246	99.9646		99.0697	99.4356
64.2172	99.9215		62.1144	99.8521		59.5466	100.182		69.0076	99.8736		59.8036	99.9645		99.1416	99.4337
64.2975	99.9178		62.1908	99.8544		59.6239	100.181		69.0867	99.8733		59.8804	99.9653		99.2133	99.4323
64.3742	99.917		62.2695	99.8551		59.7011	100.181		69.16	99.8737		59.9582	99.9655		99.2841	99.4308
64.4526	99.9193		62.3478	99.8554		59.7803	100.182		69.2394	99.8724		60.0353	99.965		99.356	99.4289
64.5311	99.9203		62.4224	99.8566		59.858	100.184		69.3168	99.8721		60.1139	99.9646		99.4272	99.427
64.6087	99.9224		62.4994	99.8518		59.9388	100.185		69.3919	99.8721		60.1911	99.9648		99.496	99.4261
64.684	99.9238		62.5772	99.8504		60.0141	100.185		69.4716	99.8723		60.2687	99.9665		99.5677	99.4238
64.7636	99.9226		62.6554	99.8491		60.0927	100.186		69.5486	99.8738		60.3475	99.9675		99.6388	99.4233
64.8399	99.921		62.734	99.8446		60.1721	100.187		69.6248	99.8719		60.4264	99.9682		99.709	99.4209
64.9186	99.9214		62.8127	99.8417		60.2475	100.187		69.7003	99.8711		60.5028	99.9696		99.7788	99.4167
64.9988	99.9189		62.8895	99.8454		60.3267	100.187		69.7806	99.8711		60.5824	99.969		99.8518	99.4146
65.0755	99.9178		62.9682	99.8484		60.4029	100.187		69.8571	99.874		60.6603	99.9699		99.9226	99.4146
65.1511	99.9197		63.0469	99.8473		60.4813	100.187		69.9356	99.8755		60.7395	99.9691		99.9957	99.4138
65.2297	99.9219		63.1239	99.8467		60.5603	100.186		70.0103	99.8737		60.8163	99.9687		100.065	99.4139
65.3081	99.9175		63.2021	99.847		60.6367	100.187		70.0891	99.8752		60.8948	99.9672		100.136	99.4115
65.3854	99.9134		63.2802	99.8452		60.715	100.189		70.1679	99.8749		60.9729	99.9683		100.208	99.4098
65.4631	99.9138		63.3588	99.845		60.7949	100.19		70.2464	99.8756		61.0502	99.9688		100.28	99.4085
65.5405	99.9147		63.435	99.8435		60.8732	100.19		70.3239	99.8756		61.1295	99.9686		100.354	99.4091
65.6215	99.9155		63.5125	99.8432		60.9506	100.191		70.3992	99.874		61.207	99.9685		100.421	99.4089
65.6989	99.9176		63.5912	99.8375		61.027	100.189		70.4786	99.8755		61.2851	99.9682		100.494	99.4082
65.7764	99.918		63.6683	99.8358		61.1082	100.19		70.5564	99.8749		61.3609	99.9673		100.566	99.4061
65.8553	99.9187		63.7468	99.84		61.1865	100.191		70.6327	99.8742		61.4408	99.9693		100.638	99.4013
65.9322	99.9183		63.8229	99.8435		61.264	100.191		70.713	99.8748		61.5201	99.9698		100.71	99.3989
66.0113	99.9155		63.9029	99.8427		61.3409	100.189		70.7886	99.8745		61.5962	99.9703		100.782	99.3983
66.0875	99.915		63.9792	99.8445		61.4213	100.188		70.8671	99.875		61.6766	99.9694		100.853	99.3967
66.1667	99.9171		64.0576	99.8438		61.4996	100.19		70.9458	99.8741		61.7541	99.9698		100.924	99.394
66.2462	99.9169		64.136	99.8433		61.5775	100.191		71.0232	99.8749		61.8308	99.9711		100.997	99.3937
66.3251	99.9164		64.2141	99.8407		61.6559	100.192		71.0988	99.8755		61.9106	99.9718		101.069	99.394
66.4018	99.9157		64.2919	99.844		61.7341	100.192		71.1753	99.8754		61.9884	99.9708		101.141	99.394
66.4807	99.9149		64.3701	99.8422		61.8129	100.191		71.2527	99.8732		62.0674	99.97		101.212	99.3926
66.5617	99.9128		64.4494	99.8374		61.8908	100.19		71.3322	99.8712		62.1463	99.9698		101.284	99.3918
66.6395	99.9127		64.5282	99.8401		61.9711	100.191		71.4081	99.8707		62.225	99.9711		101.358	99.3906
66.7175	99.9119		64.6061	99.8421		62.0484	100.192		71.4887	99.8701		62.3034	99.9727		101.427	99.3884
66.7942	99.9097		64.6839	99.8414		62.1277	100.192		71.5658	99.8707		62.3824	99.9729		101.498	99.3863
66.8736	99.909		64.7623	99.8426		62.2067	100.191		71.6442	99.8705		62.4606	99.9737		101.571	99.3846
66.9546	99.9076		64.8412	99.8413		62.2861	100.191		71.7218	99.8691		62.538	99.9736		101.644	99.3824
67.0304	99.908		64.9207	99.8373		62.3651	100.191		71.7995	99.8709		62.6184	99.9724		101.715	99.3819
67.1077	99.9111		64.9976	99.8364		62.4438	100.192		71.8783	99.8717		62.6963	99.9718		101.786	99.3821
67.1871	99.9123		65.0772	99.8371		62.5216	100.193		71.9552	99.8701		62.7737	99.9697		101.861	99.3821
67.264	99.9132		65.1563	99.838		62.6002	100.194		72.0346	99.8687		62.8524	99.9679		101.932	99.3823
67.3434	99.9169		65.2351	99.8366		62.6781	100.194		72.1118	99.8686		62.9314	99.9687		102.004	99.3801
67.4196	99.9175		65.3116	99.8364		62.7595	100.192		72.1881	99.8696		63.01	99.9691		102.076	99.375
67.4987	99.9145		65.3899	99.8404		62.8366	100.193		72.2669	99.8696		63.0885	99.969		102.151	99.3726
67.5759	99.9154		65.4688	99.8421		62.9162	100.193		72.3462	99.8697		63.1681	99.9699		102.221	99.3711
67.6561	99.9183		65.5475	99.8444		62.9956	100.194		72.4253	99.869		63.2458	99.9699		102.295	99.3709
67.7347	99.9187		65.6266	99.845		63.0753	100.195		72.5004	99.8696		63.3251	99.971		102.366	99.3695
67.8156	99.9219		65.7052	99.8462		63.154	100.195		72.5795	99.8681		63.4034	99.9717		102.437	99.3665
67.8924	99.9208		65.7821	99.8492		63.2324	100.196		72.6571	99.8679		63.4827	99.9721		102.512	99.3641
67.9683	99.9198		65.8621	99.8484		63.3104	100.195		72.7359	99.869		63.5624	99.9732		102.585	99.364
68.0499	99.9178		65.9429	99.8461		63.3902	100.195		72.8152	99.8687		63.6382	99.9726		102.656	99.363
68.1285	99.9178		66.0208	99.8471		63.4688	100.196		72.8916	99.8676		63.7192	99.9715		102.729	99.3615
68.2066	99.9174		66.0989	99.8403		63.547	100.194		72.9704	99.8652		63.8002	99.9703		102.8	99.3596
68.2864	99.919		66.1772	99.8333		63.6243	100.194		73.0493	99.8655		63.8765	99.9695		102.874	99.3596
68.3644	99.9181		66.2557	99.8251		63.7048	100.195		73.128	99.8665		63.9563	99.9702		102.949	99.3594
68.442	99.9184		66.335	99.8174		63.7829	100.197		73.2062	99.8659		64.0359	99.9714		103.02	99.3596
68.5221	99.9172		66.414	99.8153		63.862	100.196		73.2835	99.8663		64.1158	99.9728		103.093	99.3597
68.6004	99.9185		66.4927	99.8137		63.9422	100.198		73.3615	99.8678		64.1922	99.9719		103.165	99.3586
68.678	99.9202		66.5721	99.8136		64.0223	100.199		73.4387	99.8671		64.2723	99.9721		103.238	99.356
68.7577	99.9234		66.6492	99.8101		64.1005	100.201		73.518	99.8676		64.3519	99.97		103.312	99.3524
68.838	99.9242		66.7306	99.8072		64.1817	100.2		73.5937	99.8673		64.4298	99.9717		103.384	99.3484
68.9178	99.924		66.8065	99.8058		64.2588	100.201		73.6747	99.8653		64.5083	99.9733		103.458	99.3454
68.9967	99.9204		66.8879	99.8037		64.3382	100.2		73.7524	99.8671		64.5874	99.9737		103.529	99.341
69.0747	99.9188		66.9672	99.8041		64.4177	100.2		73.8309	99.8658		64.6668	99.9761		103.601	99.3392
69.1559	99.9181		67.045	99.8012		64.4948	100.2		73.9092	99.8674		64.7443	99.9763		103.674	99.3355
69.2333	99.9181		67.1236	99.802		64.5741	100.203		73.9877	99.8674		64.8263	99.9767		103.747	99.3347
69.3121	99.918		67.2019	99.8012		64.6528	100.203		74.0657	99.8669		64.9044	99.9754		103.821	99.3339
69.3913	99.918		67.2813	99.804		64.732	100.205		74.1456	99.8671		64.9809	99.9732		103.894	99.3324
69.4716	99.9172		67.3602	99.8047		64.8126	100.204		74.2228	99.8675		65.0615	99.9715		103.968	99.3286
69.548	99.9145		67.4388	99.8041		64.8901	100.207		74.2985	99.8679		65.1423	99.97		104.038	99.3259
69.6286	99.9145		67.5212	99.803		64.9699	100.207		74.3791	99.8654		65.2185	99.9695		104.113	99.3228
69.7089	99.9149		67.5974	99.8043		65.0488	100.209		74.4576	99.8654		65.2997	99.9697		104.187	99.3209
69.787	99.9169		67.6798	99.8044		65.1278	100.209		74.5352	99.8661		65.3771	99.9698		104.259	99.3201
69.8668	99.918		67.7545	99.802		65.2079	100.206		74.6159	99.8696		65.4556	99.9707		104.332	99.3177
69.9468	99.9175		67.8348	99.7998		65.2871	100.205		74.6926	99.8699		65.5378	99.9719		104.406	99.3153
70.0227	99.913		67.9147	99.7994		65.3648	100.205		74.7718	99.869		65.6153	99.9727		104.476	99.3128
70.1037	99.9123		67.9914	99.8011		65.4453	100.206		74.8506	99.87		65.6924	99.9719		104.55	99.3129
70.1831	99.9093		68.0706	99.799		65.5231	100.206		74.9283	99.8719		65.7729	99.9701		104.624	99.3128
70.2616	99.9075		68.1531	99.7981		65.6034	100.207		75.007	99.8728		65.8518	99.9681		104.697	99.3106
70.3405	99.9079		68.2294	99.798		65.6813	100.207		75.0858	99.8715		65.9306	99.9692		104.768	99.3078
70.42	99.9069		68.3085	99.7953		65.7622	100.206		75.1668	99.8702		66.01	99.9698		104.841	99.3025
70.4975	99.9069		68.3888	99.7958		65.8387	100.205		75.2431	99.8691		66.0897	99.9714		104.917	99.3012
70.5776	99.9064		68.4685	99.7961		65.919	100.206		75.3231	99.8698		66.1688	99.9737		104.99	99.3006
70.656	99.9039		68.5472	99.7952		65.9995	100.207		75.4044	99.87		66.2474	99.9758		105.061	99.2987
70.7384	99.9032		68.6284	99.795		66.0794	100.207		75.4809	99.8702		66.3271	99.9739		105.135	99.2968
70.8154	99.9016		68.7055	99.7924		66.1587	100.207		75.5586	99.8695		66.4056	99.9736		105.209	99.2944
70.8945	99.904		68.7842	99.7951		66.2384	100.208		75.6391	99.8695		66.4856	99.9759		105.283	99.2949
70.9738	99.9043		68.8646	99.796		66.3153	100.209		75.7179	99.8694		66.5655	99.9767		105.355	99.2949
71.0541	99.9032		68.9437	99.7945		66.396	100.21		75.7981	99.8696		66.6478	99.9761		105.427	99.2974
71.1343	99.903		69.0258	99.7928		66.4762	100.21		75.8756	99.87		66.7238	99.9749		105.501	99.2972
71.2115	99.9015		69.1034	99.7944		66.5547	100.21		75.9561	99.868		66.8038	99.9737		105.575	99.2935
71.2926	99.9004		69.1819	99.7934		66.6357	100.211		76.0353	99.8664		66.8822	99.9739		105.648	99.2891
71.3697	99.8997		69.2624	99.7938		66.7133	100.211		76.1142	99.8648		66.9616	99.9753		105.722	99.2872
71.4495	99.8983		69.3412	99.7966		66.7936	100.212		76.1901	99.8648		67.0417	99.9767		105.796	99.2857
71.5281	99.8957		69.4185	99.7951		66.8729	100.214		76.2721	99.8654		67.1212	99.9771		105.866	99.2801
71.6084	99.8946		69.4975	99.7958		66.9526	100.213		76.3488	99.8675		67.2025	99.9775		105.941	99.2743
71.6866	99.8953		69.5774	99.795		67.0349	100.213		76.4302	99.8673		67.2825	99.9781		106.016	99.2719
71.7672	99.8948		69.6558	99.7941		67.1137	100.212		76.5064	99.8678		67.359	99.9778		106.089	99.2716
71.8451	99.8913		69.7364	99.7957		67.1935	100.212		76.5856	99.8671		67.4409	99.9782		106.163	99.2711
71.925	99.8901		69.8166	99.7953		67.2737	100.211		76.6686	99.8666		67.5194	99.9791		106.236	99.2695
72.0056	99.8901		69.8966	99.7946		67.3521	100.209		76.7446	99.8662		67.6001	99.9803		106.311	99.2667
72.0853	99.8895		69.9737	99.7947		67.4311	100.208		76.8246	99.8641		67.6798	99.9794		106.384	99.2647
72.1623	99.8915		70.0535	99.794		67.5109	100.21		76.9033	99.8638		67.7618	99.9796		106.458	99.2627
72.2422	99.8917		70.133	99.7954		67.5895	100.211		76.9852	99.8618		67.8425	99.9791		106.532	99.2606
72.3222	99.8922		70.2117	99.7944		67.6723	100.212		77.061	99.8624		67.9185	99.9805		106.605	99.2599
72.4034	99.89		70.2915	99.7937		67.7526	100.212		77.1416	99.8619		67.9997	99.9799		106.678	99.258
72.4831	99.8899		70.3738	99.7957		67.8297	100.213		77.2201	99.8629		68.0785	99.9786		106.752	99.2546
72.5617	99.8901		70.45	99.7962		67.9097	100.213		77.2987	99.8629		68.1586	99.9787		106.828	99.2523
72.6411	99.8912		70.5299	99.7947		67.9881	100.214		77.3784	99.8648		68.2382	99.9781		106.901	99.2498
72.7187	99.8936		70.6104	99.7963		68.0705	100.214		77.4577	99.8632		68.3195	99.9777		106.974	99.2464
72.8	99.895		70.6885	99.7977		68.149	100.215		77.5354	99.8632		68.4009	99.9776		107.047	99.2436
72.8797	99.8946		70.7684	99.8001		68.2283	100.215		77.6154	99.8628		68.4781	99.9771		107.12	99.242
72.9596	99.8935		70.8486	99.796		68.3082	100.216		77.6954	99.8626		68.5582	99.9768		107.195	99.2386
73.0382	99.8922		70.9265	99.795		68.3893	100.217		77.7742	99.8616		68.6395	99.9772		107.27	99.2361
73.117	99.8932		71.0078	99.7962		68.4683	100.217		77.8524	99.8605		68.7186	99.9776		107.344	99.2342
73.1982	99.8968		71.0872	99.7954		68.5492	100.217		77.9327	99.8611		68.7987	99.9775		107.418	99.2325
73.2788	99.8991		71.1684	99.7954		68.6271	100.216		78.0115	99.8614		68.879	99.9778		107.491	99.2301
73.358	99.8985		71.248	99.7951		68.7069	100.217		78.0922	99.862		68.9576	99.9785		107.564	99.2286
73.4398	99.9001		71.3274	99.7947		68.7873	100.218		78.1704	99.8618		69.0372	99.9781		107.641	99.227
73.5204	99.9024		71.4079	99.7926		68.8681	100.219		78.2503	99.8616		69.1172	99.9767		107.715	99.2257
73.599	99.9019		71.4888	99.7919		68.9476	100.221		78.3294	99.8613		69.1968	99.9764		107.79	99.2209
73.6787	99.9019		71.5656	99.7921		69.0278	100.22		78.4109	99.8594		69.2773	99.9767		107.861	99.2166
73.7561	99.9041		71.6462	99.7897		69.1091	100.218		78.4901	99.8573		69.3572	99.9778		107.936	99.2158
73.8379	99.9042		71.7249	99.79		69.1883	100.219		78.5676	99.8577		69.4379	99.9767		108.009	99.2117
73.9189	99.8996		71.8056	99.7923		69.2681	100.22		78.6474	99.8587		69.5178	99.9778		108.084	99.2092
73.9986	99.8992		71.8851	99.7936		69.3486	100.221		78.7286	99.859		69.5963	99.9771		108.159	99.2066
74.0779	99.8964		71.9637	99.794		69.4292	100.222		78.8075	99.8597		69.676	99.9787		108.231	99.2054
74.1589	99.8939		72.044	99.7929		69.5083	100.223		78.8866	99.8561		69.7574	99.9788		108.308	99.204
74.237	99.894		72.1245	99.7946		69.5882	100.223		78.967	99.8542		69.836	99.9783		108.381	99.2002
74.3182	99.8926		72.2073	99.793		69.669	100.221		79.0463	99.8546		69.917	99.9772		108.456	99.199
74.3969	99.8931		72.2844	99.7907		69.7494	100.22		79.1243	99.8556		69.997	99.9781		108.528	99.1973
74.476	99.8934		72.363	99.7914		69.8287	100.22		79.2053	99.8547		70.0778	99.9775		108.604	99.1929
74.558	99.8936		72.444	99.792		69.9102	100.221		79.284	99.8533		70.1557	99.978		108.679	99.1912
74.6386	99.8941		72.5255	99.7891		69.99	100.22		79.3636	99.8528		70.2357	99.9759		108.753	99.1904
74.7196	99.8918		72.6048	99.787		70.0679	100.218		79.4422	99.8538		70.317	99.9745		108.825	99.1881
74.7988	99.8911		72.684	99.788		70.1495	100.219		79.5221	99.8545		70.398	99.9754		108.9	99.185
74.8803	99.8901		72.7648	99.7865		70.2292	100.219		79.6005	99.8534		70.4757	99.9749		108.975	99.1815
74.9604	99.891		72.8431	99.7836		70.3088	100.22		79.6843	99.855		70.5578	99.9742		109.049	99.177
75.0381	99.8919		72.9236	99.7831		70.3895	100.222		79.7622	99.8543		70.6371	99.9731		109.125	99.1749
75.1194	99.8926		73.0033	99.781		70.4701	100.221		79.8411	99.8531		70.7179	99.972		109.2	99.1722
75.1982	99.892		73.0831	99.7817		70.5488	100.221		79.922	99.8518		70.7966	99.9719		109.274	99.1706
75.2798	99.8943		73.1642	99.7831		70.6285	100.222		80.002	99.8531		70.8776	99.972		109.349	99.1663
75.3591	99.8954		73.2454	99.7816		70.7116	100.223		80.0826	99.8518		70.9583	99.9724		109.424	99.1634
75.4404	99.8925		73.325	99.7827		70.7907	100.223		80.161	99.8531		71.036	99.974		109.497	99.1616
75.5191	99.8923		73.4037	99.7846		70.8716	100.222		80.2423	99.8532		71.1156	99.9744		109.574	99.1597
75.6004	99.8908		73.4836	99.7816		70.9515	100.223		80.321	99.8543		71.1973	99.9745		109.649	99.1592
75.6812	99.8912		73.5654	99.7838		71.0341	100.224		80.4008	99.8526		71.2766	99.9746		109.724	99.1571
75.7604	99.8899		73.6453	99.7846		71.1114	100.224		80.4815	99.8514		71.3563	99.9745		109.799	99.1545
75.8413	99.8876		73.7261	99.7859		71.1918	100.227		80.5621	99.8488		71.4383	99.9757		109.874	99.1531
75.9219	99.8863		73.8079	99.7836		71.2731	100.227		80.6393	99.8493		71.5178	99.9767		109.95	99.1495
76.0032	99.8868		73.8866	99.7815		71.353	100.228		80.7207	99.8489		71.5981	99.976		110.023	99.1459
76.0813	99.8845		73.966	99.781		71.4325	100.226		80.8009	99.8483		71.6782	99.9751		110.096	99.1427
76.1606	99.8826		74.0481	99.7829		71.5153	100.229		80.8805	99.8477		71.7569	99.9733		110.173	99.14
76.2434	99.8815		74.1282	99.7796		71.5958	100.229		80.961	99.8467		71.8382	99.9713		110.25	99.1377
76.322	99.8795		74.2076	99.7804		71.6748	100.229		81.0399	99.8467		71.9174	99.971		110.323	99.1342
76.4037	99.8799		74.2896	99.7817		71.7557	100.23		81.1196	99.8474		71.9983	99.9708		110.399	99.1319
76.4808	99.8774		74.3693	99.781		71.836	100.229		81.2013	99.8456		72.0796	99.9707		110.472	99.1294
76.5613	99.8763		74.4489	99.7784		71.915	100.228		81.2814	99.846		72.1597	99.9711		110.548	99.1263
76.642	99.8784		74.5287	99.7798		71.9967	100.23		81.3604	99.8475		72.2384	99.9695		110.625	99.1248
76.7236	99.8789		74.6093	99.7786		72.0786	100.231		81.4397	99.8477		72.32	99.9697		110.699	99.1242
76.8032	99.8784		74.6907	99.7801		72.1578	100.231		81.5214	99.8469		72.4015	99.9696		110.776	99.1219
76.8838	99.876		74.7707	99.7773		72.2386	100.232		81.6002	99.8468		72.4811	99.9694		110.848	99.1181
76.964	99.8755		74.8503	99.7779		72.3207	100.233		81.6809	99.8465		72.5624	99.9708		110.924	99.1136
77.0422	99.8761		74.9308	99.7754		72.4001	100.233		81.7626	99.8447		72.6405	99.9709		111	99.1096
77.1257	99.8772		75.0118	99.7709		72.4784	100.234		81.8414	99.8435		72.7214	99.9707		111.076	99.1072
77.2045	99.8765		75.0908	99.7722		72.5588	100.234		81.9214	99.8427		72.8031	99.97		111.151	99.1056
77.2869	99.8769		75.1714	99.7687		72.6413	100.235		82.0018	99.8411		72.8846	99.9718		111.227	99.1027
77.3663	99.878		75.2515	99.7663		72.7212	100.234		82.0827	99.8416		72.9663	99.9726		111.301	99.0999
77.4462	99.8753		75.3314	99.766		72.7996	100.233		82.161	99.84		73.0451	99.9737		111.377	99.0968
77.5282	99.873		75.4115	99.7638		72.8817	100.234		82.2437	99.8391		73.1242	99.9747		111.453	99.0949
77.6069	99.8727		75.4927	99.7636		72.9626	100.234		82.3238	99.8377		73.2079	99.9755		111.527	99.094
77.6875	99.8697		75.5725	99.7656		73.0417	100.233		82.4022	99.8365		73.2875	99.9745		111.601	99.0907
77.769	99.868		75.6533	99.7639		73.1216	100.232		82.4849	99.8349		73.3687	99.9741		111.678	99.0883
77.8486	99.8678		75.7351	99.7649		73.2042	100.233		82.5618	99.8336		73.448	99.974		111.754	99.0849
77.9279	99.8651		75.813	99.7663		73.2837	100.233		82.6429	99.8345		73.5282	99.9732		111.83	99.0825
78.0079	99.866		75.894	99.7667		73.3669	100.234		82.7227	99.8353		73.6093	99.9728		111.905	99.0802
78.091	99.864		75.9754	99.7667		73.4455	100.234		82.8039	99.8362		73.6907	99.9727		111.98	99.0766
78.1698	99.8646		76.0558	99.7629		73.5269	100.232		82.8837	99.8359		73.7713	99.9719		112.056	99.0752
78.2505	99.8646		76.1371	99.7644		73.6052	100.232		82.9624	99.8355		73.8524	99.9741		112.132	99.0731
78.3293	99.8656		76.2168	99.7664		73.6873	100.231		83.0443	99.8346		73.933	99.9754		112.21	99.0717
78.4103	99.8659		76.2973	99.7653		73.7683	100.232		83.1252	99.8331		74.014	99.9755		112.284	99.0705
78.4921	99.8658		76.3777	99.7658		73.8488	100.233		83.206	99.8326		74.0927	99.9777		112.359	99.0659
78.5713	99.8671		76.4561	99.7634		73.9295	100.231		83.2863	99.8338		74.1747	99.9779		112.435	99.0619
78.653	99.8649		76.5382	99.7616		74.0106	100.231		83.3678	99.8337		74.2539	99.9784		112.51	99.0583
78.7331	99.8611		76.6189	99.7632		74.0914	100.231		83.4475	99.8334		74.3335	99.9785		112.587	99.0565
78.813	99.8608		76.6993	99.7637		74.1725	100.23		83.526	99.8333		74.4134	99.9788		112.662	99.0548
78.8943	99.8634		76.7811	99.7647		74.2529	100.231		83.6068	99.8306		74.4961	99.9779		112.738	99.0533
78.9757	99.8643		76.8617	99.7614		74.3331	100.232		83.6872	99.8264		74.5777	99.9783		112.816	99.0491
79.0574	99.8665		76.9389	99.7577		74.4123	100.232		83.7677	99.8261		74.6567	99.9776		112.889	99.0465
79.1359	99.8682		77.0237	99.7572		74.4962	100.232		83.849	99.8253		74.7393	99.9767		112.966	99.0429
79.2164	99.8682		77.1041	99.7549		74.5749	100.232		83.9316	99.8253		74.8205	99.9766		113.044	99.0381
79.2986	99.8663		77.1834	99.7547		74.6572	100.231		84.0121	99.8261		74.8983	99.9763		113.117	99.0355
79.377	99.8661		77.2646	99.7547		74.7375	100.231		84.0904	99.824		74.9799	99.9751		113.195	99.0319
79.4583	99.8675		77.3449	99.7557		74.8172	100.231		84.171	99.8271		75.0614	99.9757		113.271	99.0289
79.5409	99.8666		77.425	99.755		74.8988	100.23		84.2512	99.8291		75.1427	99.9755		113.347	99.0255
79.6215	99.8662		77.5062	99.753		74.9823	100.23		84.3339	99.8291		75.222	99.9758		113.423	99.0239
79.7021	99.8671		77.5865	99.7523		75.0601	100.231		84.4133	99.8292		75.3042	99.975		113.5	99.0217
79.783	99.8679		77.6697	99.7548		75.142	100.232		84.4953	99.8263		75.3863	99.9748		113.573	99.0181
79.8634	99.8665		77.749	99.7547		75.2219	100.232		84.5734	99.8246		75.4656	99.9737		113.651	99.0147
79.9457	99.8635		77.8266	99.7551		75.3023	100.232		84.655	99.8236		75.5471	99.9731		113.727	99.0111
80.0261	99.8622		77.9093	99.7512		75.3842	100.233		84.7349	99.823		75.6279	99.9747		113.802	99.0082
80.1082	99.8604		77.9912	99.7539		75.4652	100.232		84.8167	99.8228		75.7103	99.9739		113.88	99.0049
80.1866	99.8591		78.0707	99.7536		75.5472	100.233		84.8971	99.8215		75.7902	99.9726		113.956	99.001
80.268	99.8571		78.151	99.7528		75.6257	100.234		84.9757	99.8223		75.8716	99.9716		114.032	98.9956
80.3497	99.8549		78.2311	99.752		75.7085	100.235		85.0567	99.8226		75.9526	99.972		114.107	98.9937
80.4279	99.8554		78.3127	99.7503		75.7898	100.236		85.1401	99.8217		76.0345	99.9724		114.182	98.9903
80.5111	99.8547		78.3951	99.7471		75.8688	100.236		85.2167	99.8215		76.1154	99.9719		114.258	98.9897
80.5911	99.852		78.4756	99.7458		75.9514	100.234		85.2976	99.8217		76.1953	99.9714		114.335	98.9868
80.6728	99.8521		78.5557	99.7471		76.0346	100.233		85.3789	99.8199		76.2768	99.9715		114.411	98.9827
80.7552	99.848		78.6384	99.7461		76.1141	100.233		85.4588	99.8203		76.3582	99.9702		114.489	98.9788
80.8333	99.8469		78.7183	99.7446		76.1936	100.234		85.5423	99.8201		76.4386	99.9712		114.565	98.9772
80.9135	99.8459		78.8008	99.7424		76.2773	100.235		85.622	99.8215		76.5202	99.9716		114.64	98.9737
80.9956	99.844		78.8823	99.738		76.3571	100.234		85.7028	99.8191		76.6027	99.9741		114.717	98.9699
81.0755	99.8436		78.9608	99.7388		76.4364	100.235		85.7825	99.816		76.6826	99.9738		114.794	98.9673
81.1579	99.8423		79.0419	99.738		76.5205	100.236		85.8648	99.8144		76.7632	99.9741		114.87	98.9636
81.2385	99.8397		79.1244	99.735		76.5989	100.238		85.9465	99.8132		76.8452	99.9736		114.946	98.96
81.3196	99.8402		79.2056	99.7341		76.6814	100.237		86.0254	99.8128		76.924	99.9745		115.023	98.9563
81.3975	99.8379		79.2841	99.7373		76.7604	100.237		86.1055	99.8122		77.0036	99.9746		115.101	98.9536
81.481	99.8373		79.366	99.7372		76.8434	100.237		86.1844	99.8129		77.0861	99.9751		115.178	98.9506
81.5624	99.8363		79.4493	99.7393		76.9243	100.237		86.2671	99.8145		77.1678	99.976		115.254	98.9476
81.6416	99.8359		79.5297	99.736		77.005	100.236		86.3482	99.8119		77.2481	99.9771		115.332	98.9433
81.7244	99.8354		79.6096	99.736		77.0866	100.237		86.4279	99.8109		77.3297	99.9773		115.409	98.9399
81.8042	99.834		79.6911	99.7347		77.166	100.236		86.5099	99.8112		77.4095	99.9773		115.484	98.9385
81.8849	99.8327		79.7718	99.7335		77.2478	100.236		86.5915	99.8095		77.4928	99.9778		115.561	98.9355
81.9656	99.8335		79.8519	99.7318		77.3293	100.234		86.6706	99.8062		77.5737	99.9767		115.637	98.9335
82.0494	99.8329		79.9341	99.7311		77.4113	100.235		86.751	99.8057		77.6556	99.9762		115.713	98.9318
82.1303	99.8326		80.0164	99.7301		77.4904	100.235		86.8324	99.8023		77.7349	99.9765		115.79	98.9287
82.2099	99.8315		80.0956	99.7307		77.573	100.235		86.9138	99.8023		77.8167	99.9763		115.868	98.9246
82.2914	99.8304		80.1775	99.7359		77.6543	100.235		86.9946	99.8021		77.8976	99.9762		115.947	98.9199
82.371	99.8277		80.2593	99.738		77.7345	100.237		87.0754	99.8034		77.9806	99.9763		116.022	98.9167
82.4534	99.8262		80.3404	99.7377		77.8154	100.238		87.1553	99.8031		78.0611	99.9754		116.097	98.9119
82.5358	99.8252		80.4197	99.7369		77.8975	100.238		87.237	99.8021		78.1408	99.9768		116.175	98.9085
82.6165	99.826		80.5025	99.7366		77.9804	100.238		87.3185	99.8015		78.2218	99.9769		116.254	98.9031
82.6955	99.8264		80.5835	99.735		78.0598	100.239		87.4	99.8007		78.3057	99.9775		116.328	98.901
82.7789	99.8252		80.6629	99.7342		78.1398	100.239		87.4817	99.8003		78.3852	99.9773		116.405	98.8979
82.861	99.8238		80.7458	99.7303		78.2235	100.238		87.5623	99.7998		78.467	99.975		116.485	98.8945
82.9391	99.8216		80.8244	99.7272		78.3044	100.239		87.6428	99.7979		78.5486	99.9746		116.561	98.8913
83.0225	99.8222		80.909	99.7281		78.3842	100.239		87.7212	99.7984		78.6273	99.9734		116.636	98.8868
83.1004	99.8208		80.9893	99.7277		78.4653	100.238		87.8049	99.7965		78.7115	99.9725		116.714	98.8841
83.1839	99.8222		81.07	99.7264		78.5476	100.238		87.8854	99.7935		78.7919	99.972		116.792	98.8808
83.2657	99.8203		81.1519	99.7244		78.6283	100.238		87.9663	99.7926		78.8721	99.9712		116.869	98.8777
83.3458	99.8223		81.2312	99.7227		78.7097	100.238		88.048	99.7928		78.954	99.9697		116.945	98.8735
83.4268	99.8226		81.3136	99.7233		78.7927	100.238		88.1279	99.7909		79.0344	99.9686		117.023	98.871
83.5071	99.8219		81.3935	99.7186		78.8722	100.237		88.2099	99.7904		79.1161	99.9687		117.101	98.8677
83.5884	99.8242		81.4754	99.7194		78.9547	100.237		88.2907	99.7913		79.1978	99.9698		117.175	98.864
83.671	99.824		81.5572	99.7214		79.0366	100.237		88.3732	99.7892		79.2776	99.971		117.253	98.8605
83.7534	99.8231		81.639	99.7188		79.1161	100.239		88.4554	99.7883		79.3597	99.9726		117.332	98.858
83.8351	99.8226		81.7181	99.7164		79.1972	100.239		88.534	99.7861		79.4418	99.9719		117.409	98.8542
83.9128	99.8215		81.8005	99.7153		79.2798	100.24		88.6144	99.7867		79.5244	99.9707		117.485	98.8513
83.9981	99.8194		81.8833	99.7148		79.36	100.239		88.6978	99.7863		79.6039	99.9703		117.562	98.847
84.0784	99.8206		81.9625	99.7169		79.4404	100.237		88.7786	99.7849		79.687	99.9701		117.64	98.845
84.1587	99.8219		82.0443	99.7157		79.5225	100.237		88.8589	99.7827		79.7684	99.9698		117.714	98.8421
84.2405	99.8196		82.1255	99.7179		79.6054	100.239		88.9396	99.7828		79.8482	99.9703		117.794	98.8383
84.3207	99.8196		82.2071	99.7174		79.6863	100.239		89.0201	99.7823		79.9298	99.9688		117.872	98.8339
84.4028	99.8166		82.2877	99.7157		79.7668	100.237		89.1033	99.7812		80.0108	99.9703		117.949	98.8303
84.4874	99.8137		82.3686	99.7149		79.8485	100.236		89.1833	99.7813		80.0906	99.9709		118.027	98.8266
84.5669	99.8117		82.4523	99.7159		79.9305	100.237		89.2663	99.7819		80.1731	99.9717		118.103	98.823
84.644	99.8126		82.5331	99.713		80.0122	100.237		89.347	99.779		80.2548	99.9698		118.182	98.8195
84.7284	99.8108		82.6126	99.7122		80.0948	100.235		89.4283	99.7773		80.3377	99.969		118.261	98.8165
84.8109	99.8099		82.6951	99.713		80.1754	100.235		89.5096	99.7757		80.4185	99.969		118.338	98.8139
84.8918	99.808		82.7752	99.7103		80.2572	100.236		89.5868	99.7731		80.4998	99.9707		118.416	98.8094
84.9725	99.8079		82.8579	99.7124		80.3388	100.238		89.6702	99.772		80.5796	99.9717		118.494	98.8052
85.0559	99.8062		82.9404	99.7115		80.4177	100.239		89.7525	99.7726		80.663	99.9741		118.571	98.8022
85.1363	99.8078		83.0219	99.708		80.502	100.239		89.8324	99.7731		80.7429	99.9765		118.649	98.8001
85.2172	99.805		83.1003	99.7067		80.5821	100.239		89.9138	99.7704		80.8245	99.977		118.726	98.7965
85.2986	99.8043		83.1821	99.7026		80.6656	100.24		89.9951	99.7676		80.9067	99.9773		118.805	98.7926
85.3806	99.8039		83.2647	99.6979		80.7471	100.239		90.0768	99.765		80.9879	99.9775		118.881	98.7891
85.4619	99.8009		83.3462	99.6994		80.828	100.24		90.1587	99.7628		81.0682	99.9773		118.958	98.7849
85.5437	99.7964		83.4291	99.6993		80.9104	100.239		90.24	99.7639		81.1522	99.9759		119.039	98.7815
85.6225	99.7945		83.51	99.6975		80.9914	100.238		90.32	99.7641		81.231	99.9737		119.114	98.7791
85.705	99.794		83.5909	99.6969		81.0727	100.238		90.4021	99.7644		81.3144	99.9742		119.19	98.7739
85.7877	99.7955		83.6739	99.6972		81.154	100.239		90.4854	99.7636		81.3957	99.9734		119.269	98.7688
85.8674	99.7963		83.7548	99.6976		81.2341	100.24		90.5639	99.764		81.4766	99.974		119.347	98.7655
85.9508	99.7941		83.8327	99.6984		81.3171	100.241		90.6452	99.7621		81.5593	99.9737		119.425	98.761
86.031	99.7938		83.9177	99.6967		81.3978	100.241		90.7291	99.7619		81.64	99.9737		119.505	98.7573
86.1127	99.7924		83.9985	99.6944		81.4779	100.24		90.8074	99.7603		81.7222	99.9751		119.581	98.7532
86.1953	99.7915		84.0806	99.6946		81.5614	100.241		90.8902	99.7597		81.8035	99.9758		119.658	98.7485
86.2759	99.7905		84.1613	99.6978		81.642	100.242		90.9703	99.7593		81.8869	99.9751		119.737	98.7442
86.3573	99.789		84.2445	99.6974		81.7253	100.242		91.051	99.7575		81.9671	99.9758		119.817	98.7399
86.438	99.7901		84.3257	99.6949		81.8042	100.242		91.1332	99.7563		82.0477	99.9758		119.894	98.7363
86.5203	99.7875		84.4047	99.6937		81.8884	100.241		91.2164	99.7548		82.1298	99.976		119.971	98.7315
86.6023	99.783		84.4872	99.6898		81.9676	100.24		91.296	99.753		82.2113	99.9753		120.051	98.7258
86.6853	99.7844		84.5696	99.6904		82.0507	100.24		91.3797	99.7527		82.2931	99.9768		120.126	98.7224
86.7661	99.7837		84.6517	99.69		82.1302	100.239		91.4594	99.7527		82.3758	99.9768		120.206	98.7191
86.8471	99.7872		84.7326	99.69		82.2127	100.238		91.5435	99.7503		82.4572	99.9774		120.283	98.7168
86.9278	99.787		84.8129	99.6866		82.2953	100.237		91.6242	99.7501		82.5394	99.9756		120.362	98.7117
87.0095	99.7857		84.8957	99.6819		82.3755	100.236		91.7062	99.7471		82.6204	99.9745		120.439	98.7079
87.0923	99.7839		84.9785	99.6812		82.4587	100.236		91.785	99.7444		82.7001	99.9736		120.517	98.706
87.1745	99.7837		85.0583	99.6806		82.5423	100.237		91.8693	99.7425		82.7841	99.9738		120.595	98.7022
87.2562	99.7832		85.1408	99.6787		82.6204	100.237		91.9493	99.7435		82.8644	99.9739		120.674	98.6978
87.3364	99.7819		85.2224	99.6777		82.703	100.237		92.0308	99.7424		82.945	99.9747		120.752	98.6922
87.4181	99.7818		85.3029	99.6789		82.7848	100.238		92.1132	99.7404		83.0279	99.9742		120.832	98.687
87.5004	99.7786		85.3869	99.6773		82.868	100.238		92.1953	99.7386		83.1089	99.9753		120.909	98.6829
87.5831	99.7769		85.467	99.677		82.9493	100.238		92.2746	99.7376		83.1916	99.9773		120.989	98.6789
87.6649	99.7743		85.5482	99.6776		83.0314	100.239		92.3574	99.7367		83.2727	99.9764		121.067	98.6755
87.7444	99.7745		85.6301	99.6759		83.1111	100.238		92.4366	99.7352		83.3556	99.9753		121.144	98.6729
87.8273	99.7746		85.7113	99.6733		83.194	100.237		92.5204	99.7352		83.4355	99.9753		121.222	98.6672
87.9097	99.7709		85.7929	99.6731		83.275	100.237		92.6014	99.7338		83.5174	99.9752		121.3	98.662
87.9929	99.7685		85.8751	99.6757		83.3555	100.237		92.6832	99.7329		83.5993	99.9746		121.38	98.6571
88.0728	99.7689		85.9562	99.6739		83.4386	100.238		92.7641	99.731		83.6805	99.974		121.459	98.6548
88.1553	99.7691		86.0386	99.6726		83.5204	100.238		92.8463	99.7308		83.7635	99.9746		121.537	98.6504
88.2364	99.7667		86.1206	99.6698		83.6012	100.238		92.9283	99.7275		83.8432	99.9761		121.615	98.6473
88.3175	99.7664		86.2024	99.6676		83.6832	100.237		93.0099	99.7258		83.9276	99.9743		121.693	98.6422
88.4008	99.7644		86.2837	99.6663		83.7623	100.238		93.0932	99.7227		84.0079	99.9742		121.77	98.6372
88.4811	99.7633		86.3646	99.6662		83.8467	100.238		93.1736	99.7209		84.09	99.9735		121.85	98.634
88.5644	99.7612		86.4471	99.6646		83.9261	100.239		93.254	99.7169		84.17	99.9733		121.929	98.6312
88.6431	99.7589		86.528	99.6634		84.0093	100.238		93.3371	99.7176		84.2517	99.9717		122.007	98.6269
88.727	99.7562		86.6098	99.6613		84.0907	100.239		93.4169	99.7193		84.3345	99.9702		122.086	98.623
88.8072	99.7552		86.6916	99.6598		84.1743	100.239		93.5002	99.7191		84.4176	99.9695		122.164	98.6192
88.8902	99.7563		86.7739	99.6583		84.2539	100.239		93.5807	99.7167		84.4979	99.9715		122.242	98.6154
88.9728	99.7565		86.8558	99.659		84.3374	100.238		93.6613	99.7127		84.5792	99.9712		122.322	98.6102
89.0556	99.756		86.9375	99.6567		84.419	100.238		93.7427	99.7127		84.6607	99.9714		122.399	98.6044
89.1344	99.7547		87.0224	99.6565		84.5006	100.236		93.8279	99.7126		84.7422	99.9706		122.478	98.5984
89.2176	99.7537		87.1012	99.6571		84.5825	100.233		93.9068	99.71		84.8271	99.9706		122.557	98.5936
89.3003	99.7528		87.1849	99.6544		84.6641	100.233		93.9893	99.7069		84.9062	99.9701		122.636	98.5895
89.3832	99.7505		87.2665	99.6526		84.7465	100.232		94.0723	99.7057		84.9874	99.9709		122.715	98.5849
89.4642	99.7509		87.3466	99.651		84.83	100.234		94.1512	99.7053		85.0719	99.969		122.793	98.5828
89.5458	99.7494		87.4283	99.65		84.9097	100.234		94.2345	99.7014		85.152	99.9672		122.872	98.5789
89.6257	99.7463		87.5094	99.6492		84.9954	100.236		94.3144	99.7009		85.2349	99.9669		122.949	98.5745
89.7082	99.7445		87.5915	99.6496		85.076	100.235		94.3978	99.6993		85.3159	99.9665		123.029	98.5714
89.7904	99.7436		87.6735	99.65		85.1578	100.237		94.4782	99.6998		85.3987	99.9631		123.108	98.5686
89.8724	99.7433		87.7556	99.65		85.2382	100.237		94.56	99.6984		85.4789	99.9647		123.188	98.5645
89.9523	99.7407		87.8364	99.6484		85.319	100.236		94.6407	99.6962		85.5621	99.9643		123.265	98.561
90.0348	99.7392		87.9206	99.6439		85.4014	100.234		94.7235	99.6956		85.6445	99.9648		123.347	98.5547
90.1155	99.7362		88.0005	99.6446		85.4849	100.235		94.8058	99.6952		85.7256	99.9663		123.426	98.5494
90.1991	99.7362		88.0839	99.6422		85.566	100.237		94.8888	99.6927		85.8086	99.9664		123.504	98.5443
90.2785	99.7329		88.1652	99.6429		85.6462	100.238		94.9678	99.692		85.8925	99.9669		123.582	98.5399
90.3637	99.7288		88.2494	99.6398		85.7323	100.238		95.052	99.6899		85.9747	99.9687		123.66	98.5349
90.4434	99.7265		88.3283	99.6393		85.815	100.236		95.1331	99.6863		86.0558	99.9679		123.739	98.5292
90.5257	99.7268		88.4127	99.6395		85.8933	100.235		95.2144	99.6853		86.1357	99.9682		123.819	98.5257
90.6067	99.7253		88.4943	99.6401		85.9781	100.234		95.2966	99.6848		86.2185	99.9663		123.898	98.522
90.6888	99.7245		88.5763	99.64		86.0592	100.232		95.3794	99.6831		86.3002	99.9662		123.975	98.519
90.7699	99.7228		88.6565	99.6374		86.14	100.234		95.4601	99.68		86.3843	99.9676		124.056	98.5139
90.8498	99.7221		88.741	99.6366		86.2241	100.234		95.5424	99.6779		86.466	99.9666		124.133	98.5095
90.9355	99.7236		88.8225	99.6313		86.3042	100.232		95.6255	99.6758		86.5459	99.966		124.213	98.505
91.0173	99.7242		88.9025	99.6309		86.3869	100.232		95.7069	99.6741		86.6297	99.966		124.293	98.5005
91.0987	99.7214		88.9852	99.6292		86.4692	100.233		95.7898	99.672		86.7104	99.9665		124.371	98.4958
91.1817	99.7187		89.068	99.6302		86.5508	100.234		95.8703	99.6708		86.7919	99.9676		124.45	98.4908
91.2613	99.7176		89.1502	99.6283		86.6338	100.233		95.9518	99.6677		86.8753	99.9674		124.528	98.4847
91.3457	99.717		89.2317	99.6255		86.7145	100.23		96.0345	99.6662		86.9567	99.9675		124.606	98.4802
91.4263	99.7184		89.3129	99.622		86.796	100.231		96.1166	99.666		87.0392	99.9668		124.687	98.4757
91.5091	99.7178		89.3967	99.6197		86.8792	100.231		96.1998	99.6646		87.1204	99.9668		124.769	98.4712
91.5899	99.7121		89.4774	99.6199		86.9609	100.23		96.2809	99.6624		87.2027	99.9668		124.847	98.4664
91.6708	99.7069		89.5608	99.62		87.0422	100.228		96.361	99.6588		87.2848	99.9657		124.927	98.4619
91.7554	99.7053		89.642	99.6189		87.125	100.227		96.4439	99.6568		87.3659	99.9659		125.005	98.4573
91.8366	99.7059		89.7242	99.6174		87.208	100.226		96.5263	99.6554		87.4477	99.965		125.084	98.4527
91.9186	99.7034		89.8067	99.6157		87.2889	100.227		96.6065	99.6548		87.5312	99.9651		125.165	98.4495
92.001	99.7004		89.8879	99.613		87.3713	100.228		96.6884	99.6526		87.6132	99.9656		125.244	98.445
92.0824	99.6987		89.9704	99.6109		87.4532	100.228		96.7705	99.6495		87.6968	99.967		125.323	98.4391
92.1651	99.6971		90.0495	99.6078		87.534	100.229		96.8533	99.6468		87.7777	99.9656		125.401	98.4357
92.247	99.6972		90.1328	99.6081		87.6167	100.228		96.9334	99.6466		87.8587	99.9665		125.481	98.431
92.3303	99.6947		90.2143	99.6077		87.6986	100.228		97.0183	99.6452		87.9406	99.9678		125.561	98.4264
92.4112	99.6949		90.2975	99.6089		87.7795	100.228		97.099	99.6432		88.0243	99.9689		125.64	98.4215
92.4931	99.6946		90.3771	99.6074		87.8623	100.228		97.181	99.6423		88.1083	99.9689		125.719	98.4179
92.5753	99.6925		90.4625	99.6077		87.9459	100.226		97.2623	99.6407		88.1894	99.9687		125.798	98.4131
92.658	99.6928		90.5432	99.6053		88.0266	100.226		97.3455	99.6375		88.2696	99.9697		125.879	98.4074
92.7399	99.6935		90.6243	99.6023		88.1077	100.226		97.4268	99.6363		88.3535	99.9709		125.96	98.4033
92.821	99.6893		90.7065	99.6018		88.1896	100.227		97.5083	99.6327		88.4351	99.9717		126.038	98.3974
92.9047	99.686		90.7875	99.5993		88.2712	100.227		97.5925	99.6307		88.5161	99.9732		126.116	98.3915
92.9873	99.6856		90.868	99.5996		88.3547	100.226		97.6745	99.6264		88.5989	99.9743		126.196	98.3877
93.0688	99.6837		90.9515	99.5995		88.4367	100.225		97.755	99.623		88.6821	99.9744		126.277	98.3841
93.1524	99.6828		91.0353	99.5945		88.5199	100.224		97.839	99.6228		88.7643	99.9748		126.356	98.3791
93.2319	99.6802		91.1157	99.5913		88.6007	100.222		97.9197	99.622		88.846	99.9748		126.436	98.3747
93.3157	99.6792		91.1995	99.5886		88.6829	100.222		98.0022	99.6175		88.928	99.9758		126.517	98.3695
93.3993	99.6778		91.2815	99.5878		88.7653	100.221		98.0852	99.6168		89.0111	99.975		126.595	98.3642
93.4806	99.6759		91.364	99.588		88.8466	100.221		98.1672	99.6138		89.093	99.9751		126.674	98.3595
93.5642	99.6732		91.4439	99.5863		88.9288	100.221		98.2495	99.6113		89.1751	99.9761		126.757	98.3547
93.6443	99.672		91.5276	99.5858		89.0118	100.221		98.3291	99.6114		89.257	99.9742		126.835	98.3514
93.7281	99.6701		91.6078	99.5815		89.0937	100.221		98.4115	99.6088		89.3399	99.9729		126.915	98.3481
93.8077	99.6683		91.6901	99.5777		89.1768	100.22		98.4924	99.6069		89.4213	99.9727		126.992	98.3414
93.8925	99.6664		91.7744	99.5777		89.2577	100.219		98.5769	99.6046		89.5021	99.9717		127.075	98.337
93.9721	99.666		91.8568	99.575		89.3402	100.219		98.6568	99.6025		89.585	99.971		127.155	98.3327
94.0564	99.6644		91.9372	99.5782		89.4226	100.218		98.7387	99.5978		89.6663	99.968		127.234	98.3283
94.1406	99.6617		92.0214	99.5773		89.5043	100.217		98.8228	99.5965		89.7485	99.967		127.314	98.3216
94.2225	99.6615		92.1038	99.5735		89.5876	100.218		98.9032	99.595		89.831	99.9655		127.392	98.3162
94.3025	99.6607		92.1855	99.5697		89.669	100.217		98.9856	99.592		89.9144	99.9651		127.473	98.3113
94.3845	99.6598		92.2648	99.5716		89.7506	100.216		99.0674	99.5904		89.9948	99.9656		127.554	98.3063
94.4684	99.6576		92.348	99.5672		89.8341	100.217		99.1501	99.5894		90.0774	99.9658		127.633	98.302
94.5504	99.6528		92.4334	99.5652		89.9164	100.218		99.2345	99.5861		90.1598	99.9648		127.713	98.2983
94.6318	99.6528		92.5144	99.5626		89.997	100.217		99.3176	99.5857		90.2414	99.9636		127.794	98.2915
94.7143	99.651		92.596	99.5642		90.0797	100.216		99.3983	99.5829		90.3264	99.9638		127.871	98.2875
94.7963	99.6505		92.679	99.564		90.1608	100.215		99.4807	99.5804		90.4061	99.9638		127.953	98.2844
94.8791	99.648		92.7591	99.5608		90.2434	100.214		99.5634	99.5761		90.4881	99.9622		128.035	98.2798
94.9602	99.6461		92.8436	99.5586		90.3273	100.214		99.6461	99.5738		90.5716	99.9614		128.113	98.2736
95.0433	99.6421		92.9243	99.5565		90.4086	100.212		99.7278	99.5721		90.6507	99.9612		128.193	98.2677
95.126	99.6403		93.0076	99.5557		90.4904	100.211		99.8115	99.5703		90.7356	99.9615		128.271	98.261
95.2098	99.6383		93.0885	99.5527		90.572	100.21		99.8925	99.5689		90.8157	99.9619		128.354	98.2574
95.2891	99.6388		93.1712	99.5523		90.6566	100.21		99.9752	99.5672		90.9017	99.9626		128.432	98.2537
95.3716	99.6355		93.2559	99.5514		90.7369	100.209		100.058	99.5661		90.9814	99.9622		128.512	98.2506
95.4528	99.6339		93.3359	99.5489		90.8174	100.209		100.14	99.5652		91.0665	99.9635		128.592	98.2468
95.5345	99.6314		93.4177	99.5415		90.9039	100.209		100.224	99.563		91.1457	99.9631		128.672	98.2409
95.6193	99.6297		93.5005	99.5423		90.9837	100.207		100.304	99.5584		91.2282	99.9622		128.753	98.2342
95.7014	99.6243		93.5844	99.543		91.0653	100.207		100.388	99.5539		91.3127	99.9617		128.832	98.2294
95.7838	99.623		93.6671	99.5409		91.1483	100.205		100.468	99.5514		91.3911	99.9614		128.911	98.224
95.8638	99.6214		93.7495	99.5399		91.2313	100.206		100.551	99.5482		91.4765	99.9607		128.992	98.2207
95.9483	99.6182		93.8305	99.5354		91.3144	100.207		100.636	99.5455		91.5581	99.9617		129.072	98.2156
96.0292	99.6157		93.911	99.5329		91.3955	100.205		100.718	99.5438		91.6412	99.9622		129.154	98.2099
96.1114	99.616		93.9963	99.5289		91.4764	100.203		100.8	99.5406		91.7233	99.9604		129.232	98.206
96.1943	99.6136		94.0766	99.5306		91.56	100.203		100.882	99.5374		91.8045	99.9599		129.313	98.2011
96.2768	99.6138		94.159	99.5279		91.6428	100.202		100.964	99.5353		91.8887	99.9593		129.393	98.1957
96.3581	99.6106		94.2414	99.5269		91.7242	100.202		101.047	99.5321		91.9686	99.9609		129.474	98.1904
96.4401	99.61		94.3246	99.5257		91.8063	100.202		101.129	99.528		92.0528	99.9618		129.554	98.1856
96.5234	99.6098		94.4067	99.5243		91.8887	100.203		101.21	99.5238		92.1343	99.9627		129.634	98.181
96.6069	99.6077		94.4886	99.5225		91.972	100.202		101.293	99.5195		92.2149	99.9622		129.715	98.1766
96.6873	99.6055		94.5708	99.5198		92.0568	100.202		101.376	99.5184		92.2976	99.9639		129.794	98.1698
96.7688	99.6044		94.6536	99.5186		92.1354	100.202		101.458	99.5139		92.3817	99.9657		129.877	98.1643
96.8525	99.6026		94.7376	99.5155		92.2174	100.202		101.54	99.5123		92.4654	99.9655		129.955	98.1599
96.9348	99.5988		94.8195	99.5122		92.3021	100.2		101.623	99.5107		92.5447	99.965		130.034	98.1576
97.0185	99.5985		94.9023	99.5117		92.3836	100.199		101.704	99.5089		92.6283	99.9632		130.116	98.1551
97.0987	99.598		94.9842	99.5126		92.4658	100.199		101.788	99.5046		92.7121	99.9639		130.194	98.1516
97.1808	99.5961		95.066	99.5088		92.5472	100.196		101.87	99.5012		92.7939	99.9641		130.276	98.1454
97.2661	99.5929		95.1481	99.5021		92.6306	100.194		101.953	99.4989		92.8742	99.9666		130.356	98.1392
97.3472	99.5888		95.2292	99.5012		92.7144	100.194		102.034	99.4974		92.9583	99.9657		130.436	98.1347
97.4275	99.5863		95.3117	99.4976		92.7959	100.194		102.118	99.4948		93.0419	99.9641		130.518	98.1292
97.5107	99.584		95.3945	99.4974		92.8797	100.195		102.199	99.4909		93.1252	99.9633		130.597	98.1246
97.5942	99.5817		95.478	99.4956		92.962	100.196		102.281	99.4875		93.2055	99.9634		130.675	98.1196
97.6757	99.578		95.5602	99.4928		93.0436	100.195		102.363	99.4866		93.2898	99.9619		130.758	98.1151
97.7585	99.5758		95.6432	99.4886		93.1247	100.194		102.446	99.4838		93.3711	99.9616		130.839	98.1124
97.8422	99.5747		95.7248	99.4822		93.2096	100.191		102.532	99.4819		93.4552	99.9603		130.917	98.1099
97.9241	99.573		95.8095	99.4822		93.2895	100.191		102.613	99.4761		93.5389	99.9596		130.998	98.1052
98.0078	99.5699		95.8898	99.4839		93.3719	100.189		102.694	99.4717		93.6177	99.9604		131.076	98.0988
98.0891	99.5687		95.9734	99.4811		93.4568	100.188		102.778	99.4685		93.7011	99.9599		131.161	98.0962
98.1716	99.5654		96.0566	99.4785		93.5381	100.187		102.861	99.4669		93.7848	99.9608		131.24	98.091
98.2543	99.5642		96.1389	99.4793		93.6218	100.187		102.942	99.4643		93.8676	99.9599		131.321	98.0886
98.3368	99.5606		96.2206	99.4763		93.7041	100.186		103.025	99.461		93.95	99.9603		131.401	98.0829
98.4176	99.5611		96.3028	99.478		93.7859	100.183		103.108	99.4568		94.0324	99.9598		131.48	98.078
98.5031	99.5596		96.3828	99.4771		93.8691	100.183		103.19	99.4551		94.1123	99.9597		131.56	98.073
98.5832	99.5556		96.4663	99.4727		93.9508	100.183		103.272	99.4498		94.1965	99.9614		131.643	98.0695
98.6667	99.5542		96.5494	99.4699		94.0338	100.182		103.353	99.4465		94.2781	99.9615		131.723	98.0661
98.7489	99.5525		96.6329	99.4713		94.1155	100.179		103.437	99.445		94.3626	99.9622		131.805	98.0634
98.8317	99.5526		96.7152	99.469		94.1994	100.178		103.52	99.4427		94.4433	99.963		131.884	98.0593
98.9132	99.5501		96.7975	99.4635		94.2806	100.177		103.601	99.4389		94.5258	99.9615		131.967	98.054
98.9955	99.5476		96.8815	99.4617		94.3636	100.175		103.684	99.4355		94.6089	99.9582		132.045	98.049
99.0778	99.546		96.9618	99.4562		94.4448	100.174		103.767	99.4318		94.6929	99.9555		132.128	98.0462
99.162	99.5444		97.0444	99.4559		94.5278	100.173		103.851	99.4298		94.7741	99.9544		132.208	98.0444
99.2451	99.5397		97.1282	99.4562		94.6094	100.172		103.933	99.4261		94.8572	99.9515		132.287	98.0401
99.3284	99.5361		97.2105	99.4504		94.6928	100.171		104.015	99.4229		94.9393	99.95		132.367	98.0354
99.4107	99.5317		97.292	99.45		94.7746	100.172		104.097	99.4208		95.0242	99.9511		132.45	98.0314
99.4937	99.5308		97.3756	99.4499		94.8596	100.17		104.18	99.4175		95.1055	99.951		132.532	98.0274
99.575	99.5276		97.4577	99.4486		94.9414	100.169		104.26	99.4148		95.1882	99.9537		132.613	98.0239
99.659	99.5249		97.5397	99.4428		95.0242	100.167		104.345	99.41		95.271	99.9538		132.694	98.0189
99.7393	99.5225		97.6221	99.4401		95.1077	100.169		104.428	99.406		95.3531	99.9535		132.773	98.0138
99.8217	99.5195		97.7035	99.4397		95.1898	100.167		104.511	99.4016		95.4349	99.9533		132.854	98.0073
99.9063	99.5146		97.7881	99.4362		95.2722	100.166		104.593	99.3933		95.5178	99.9538		132.936	98.0049
99.9877	99.5131		97.8689	99.4352		95.3541	100.165		104.677	99.3892		95.6008	99.9543		133.016	98.0016
100.07	99.5072		97.9537	99.4345		95.4358	100.164		104.758	99.3837		95.6821	99.9529		133.097	97.9971
100.151	99.507		98.0342	99.4304		95.5192	100.162		104.839	99.3774		95.7654	99.9513		133.178	97.9938
100.235	99.5026		98.1176	99.4287		95.6017	100.162		104.923	99.3725		95.8461	99.9503		133.259	97.9908
100.319	99.4997		98.2007	99.4276		95.6861	100.161		105.006	99.3695		95.9303	99.9482		133.34	97.9882
100.398	99.4969		98.283	99.4235		95.7692	100.16		105.091	99.3671		96.0121	99.9488		133.422	97.9847
100.482	99.4939		98.3666	99.4235		95.8508	100.159		105.173	99.3651		96.0957	99.95		133.503	97.9807
100.567	99.4942		98.4474	99.4228		95.9323	100.158		105.254	99.3623		96.1767	99.9492		133.584	97.9771
100.648	99.4921		98.5302	99.4189		96.0173	100.158		105.338	99.3586		96.261	99.9494		133.664	97.9754
100.732	99.4877		98.6122	99.4158		96.0961	100.157		105.421	99.3563		96.343	99.9499		133.744	97.9724
100.816	99.4819		98.695	99.4112		96.1793	100.156		105.503	99.3535		96.4256	99.9518		133.825	97.9687
100.896	99.4808		98.7771	99.4081		96.2624	100.153		105.584	99.349		96.5093	99.9518		133.905	97.9657
100.98	99.4784		98.861	99.4075		96.3438	100.15		105.666	99.3459		96.5917	99.9517		133.988	97.9626
101.063	99.4775		98.9444	99.4055		96.4279	100.149		105.751	99.3413		96.6762	99.9507		134.069	97.9599
101.143	99.4723		99.0281	99.4048		96.5081	100.148		105.833	99.3375		96.7562	99.9525		134.151	97.9574
101.228	99.4685		99.1084	99.401		96.59	100.147		105.915	99.3343		96.8387	99.9519		134.231	97.9526
101.306	99.4647		99.1927	99.3992		96.6766	100.147		105.999	99.3316		96.9232	99.9507		134.312	97.9479
101.392	99.461		99.2746	99.3992		96.7588	100.145		106.081	99.3262		97.0049	99.9493		134.393	97.9425
101.475	99.4567		99.3564	99.3955		96.8397	100.143		106.164	99.3202		97.089	99.9475		134.474	97.9395
101.556	99.4563		99.4418	99.3936		96.9218	100.141		106.248	99.3162		97.1718	99.9468		134.556	97.9376
101.639	99.4531		99.5229	99.3893		97.0063	100.141		106.33	99.3115		97.2514	99.9429		134.637	97.9349
101.723	99.4484		99.6052	99.3865		97.0876	100.14		106.413	99.3062		97.3335	99.9429		134.719	97.9314
101.804	99.4469		99.6872	99.3842		97.1719	100.139		106.495	99.3029		97.4176	99.9427		134.799	97.9287
101.888	99.4452		99.7709	99.383		97.2532	100.137		106.579	99.2981		97.5028	99.9452		134.881	97.9256
101.971	99.4412		99.853	99.3814		97.3357	100.136		106.66	99.2933		97.5836	99.9462		134.962	97.9247
102.054	99.4382		99.9352	99.3799		97.419	100.135		106.744	99.2885		97.6658	99.9469		135.041	97.923
102.137	99.4347		100.018	99.3727		97.5011	100.135		106.827	99.2836		97.7493	99.946		135.124	97.9182
102.217	99.4325		100.102	99.371		97.5846	100.134		106.909	99.2785		97.832	99.9458		135.205	97.9147
102.299	99.4282		100.184	99.3667		97.6657	100.132		106.991	99.2739		97.9134	99.946		135.286	97.9122
102.384	99.4241		100.267	99.3687		97.7489	100.13		107.074	99.2711		97.9971	99.946		135.368	97.9106
102.464	99.424		100.351	99.3661		97.832	100.129		107.157	99.2678		98.0804	99.9446		135.448	97.9092
102.548	99.4204		100.433	99.3602		97.9149	100.128		107.243	99.2669		98.1629	99.9446		135.528	97.9058
102.633	99.4184		100.516	99.3561		97.9967	100.126		107.324	99.2647		98.2452	99.9456		135.611	97.9017
102.714	99.4163		100.6	99.3525		98.0789	100.123		107.404	99.2611		98.3278	99.9456		135.692	97.9001
102.799	99.4147		100.679	99.3492		98.1639	100.121		107.489	99.2584		98.4094	99.9452		135.775	97.8992
102.881	99.4125		100.764	99.3503		98.247	100.12		107.573	99.2538		98.4926	99.9457		135.855	97.8958
102.965	99.4097		100.848	99.3496		98.3286	100.117		107.655	99.2489		98.5727	99.9458		135.936	97.8918
103.046	99.4081		100.929	99.3493		98.4099	100.117		107.737	99.2431		98.6574	99.9453		136.016	97.8891
103.13	99.406		101.013	99.3438		98.4954	100.117		107.82	99.2392		98.741	99.944		136.098	97.8885
103.214	99.402		101.097	99.339		98.576	100.115		107.904	99.2346		98.8246	99.9447		136.181	97.8877
103.297	99.398		101.178	99.3368		98.6586	100.113		107.987	99.2281		98.9066	99.9456		136.259	97.8872
103.379	99.3929		101.26	99.3365		98.7418	100.113		108.069	99.225		98.9889	99.9436		136.343	97.8862
103.46	99.3893		101.343	99.3319		98.8252	100.113		108.152	99.2204		99.0723	99.9429		136.425	97.883
103.542	99.3858		101.428	99.3283		98.907	100.111		108.234	99.2147		99.1558	99.9412		136.506	97.8805
103.624	99.3825		101.511	99.3268		98.9908	100.108		108.319	99.2101		99.2388	99.9398		136.587	97.8789
103.708	99.3774		101.592	99.3231		99.0737	100.106		108.4	99.2046		99.3226	99.9391		136.666	97.8774
103.791	99.3751		101.673	99.3228		99.1553	100.105		108.484	99.1997		99.4045	99.9389		136.749	97.8732
103.875	99.3708		101.757	99.3218		99.2396	100.105		108.566	99.195		99.4857	99.9382		136.829	97.8723
103.958	99.3661		101.841	99.3192		99.3215	100.104		108.649	99.1905		99.5686	99.9398		136.914	97.87
104.041	99.362		101.925	99.3184		99.4032	100.102		108.733	99.1841		99.6517	99.939		136.996	97.87
104.124	99.3602		102.007	99.3173		99.4871	100.1		108.815	99.179		99.7333	99.9387		137.076	97.8703
104.207	99.356		102.089	99.3152		99.5704	100.098		108.897	99.1736		99.8163	99.9386		137.158	97.8679
104.29	99.3521		102.171	99.3107		99.6541	100.097		108.981	99.1689		99.9007	99.9384		137.238	97.8649
104.373	99.3495		102.254	99.3078		99.7359	100.096		109.064	99.1645		99.982	99.9382		137.322	97.8626
104.455	99.346		102.337	99.3038		99.8199	100.095		109.147	99.1598		100.066	99.9379		137.404	97.8615
104.539	99.3422		102.42	99.3014		99.9018	100.094		109.229	99.1543		100.149	99.9386		137.483	97.8601
104.622	99.3398		102.504	99.2963		99.9862	100.094		109.311	99.1489		100.23	99.9374		137.564	97.8588
104.704	99.3376		102.586	99.2931		100.067	100.093		109.394	99.1449		100.315	99.9367		137.647	97.8558
104.788	99.3361		102.669	99.2912		100.152	100.091		109.478	99.1405		100.397	99.9353		137.727	97.8532
104.873	99.3321		102.752	99.2858		100.234	100.089		109.562	99.1357		100.479	99.9355		137.81	97.8518
104.955	99.3277		102.835	99.2828		100.317	100.088		109.645	99.131		100.563	99.9345		137.893	97.8519
105.041	99.3268		102.917	99.2806		100.401	100.086		109.728	99.1251		100.644	99.9346		137.972	97.8497
105.119	99.3226		102.999	99.278		100.483	100.085		109.811	99.1197		100.727	99.9338		138.055	97.8464
105.203	99.3189		103.083	99.2741		100.565	100.084		109.893	99.1132		100.811	99.9333		138.137	97.8438
105.284	99.3146		103.167	99.2698		100.648	100.082		109.978	99.1064		100.893	99.9326		138.22	97.8407
105.369	99.3112		103.248	99.2661		100.733	100.082		110.06	99.1007		100.976	99.9326		138.302	97.8388
105.451	99.3094		103.332	99.2631		100.813	100.081		110.143	99.0927		101.06	99.931		138.382	97.837
105.535	99.3057		103.414	99.2606		100.897	100.078		110.225	99.0885		101.141	99.9313		138.466	97.8334
105.618	99.3042		103.498	99.2588		100.981	100.076		110.309	99.0837		101.224	99.9328		138.547	97.8334
105.703	99.2977		103.581	99.2533		101.064	100.075		110.393	99.0798		101.306	99.9322		138.629	97.8341
105.784	99.2914		103.666	99.2514		101.146	100.073		110.475	99.077		101.391	99.9297		138.711	97.8323
105.865	99.2876		103.748	99.2481		101.229	100.071		110.558	99.0724		101.473	99.9291		138.793	97.83
105.95	99.2836		103.831	99.2477		101.313	100.069		110.641	99.0672		101.559	99.9279		138.874	97.828
106.032	99.2795		103.911	99.2468		101.395	100.066		110.726	99.0623		101.64	99.9274		138.957	97.8272
106.117	99.2742		103.996	99.2445		101.479	100.065		110.806	99.0564		101.724	99.927		139.038	97.8254
106.2	99.272		104.079	99.2416		101.563	100.064		110.891	99.0524		101.804	99.9272		139.119	97.8226
106.282	99.2695		104.163	99.2411		101.645	100.061		110.971	99.0461		101.889	99.9283		139.201	97.8208
106.364	99.2663		104.243	99.2361		101.727	100.057		111.056	99.0425		101.97	99.9286		139.282	97.8183
106.448	99.2625		104.328	99.2349		101.809	100.055		111.138	99.0369		102.052	99.928		139.364	97.817
106.531	99.2554		104.409	99.2308		101.893	100.054		111.223	99.0289		102.135	99.9285		139.446	97.8146
106.614	99.2499		104.494	99.2302		101.974	100.052		111.305	99.0239		102.217	99.9288		139.527	97.8124
106.695	99.2446		104.577	99.2259		102.059	100.05		111.388	99.0179		102.3	99.9298		139.609	97.811
106.781	99.2413		104.657	99.2221		102.141	100.047		111.473	99.0133		102.384	99.9289		139.691	97.8091
106.863	99.2372		104.742	99.2191		102.225	100.046		111.555	99.0078		102.468	99.9292		139.774	97.8062
106.943	99.2345		104.823	99.2175		102.307	100.045		111.637	99.0022		102.552	99.9282		139.856	97.8052
107.027	99.2304		104.906	99.2124		102.389	100.043		111.721	98.9966		102.633	99.9272		139.937	97.8058
107.114	99.2287		104.99	99.2071		102.475	100.041		111.806	98.9902		102.717	99.9246		140.018	97.8043
107.195	99.2249		105.072	99.2045		102.558	100.041		111.887	98.9849		102.801	99.9244		140.101	97.8036
107.277	99.2202		105.154	99.2034		102.64	100.039		111.97	98.9797		102.882	99.924		140.182	97.8016
107.361	99.2169		105.239	99.1994		102.722	100.037		112.055	98.9732		102.966	99.9242		140.266	97.7979
107.443	99.212		105.323	99.1944		102.806	100.033		112.137	98.9661		103.049	99.9236		140.347	97.7967
107.526	99.2061		105.404	99.1911		102.89	100.029		112.219	98.9601		103.133	99.9229		140.431	97.7941
107.611	99.2007		105.488	99.1872		102.973	100.027		112.303	98.9556		103.217	99.9233		140.512	97.7912
107.693	99.1971		105.57	99.183		103.054	100.024		112.386	98.9489		103.301	99.9233		140.592	97.7894
107.776	99.1962		105.655	99.1817		103.137	100.021		112.469	98.9429		103.383	99.922		140.676	97.789
107.859	99.1911		105.737	99.1809		103.22	100.019		112.553	98.939		103.466	99.922		140.758	97.7867
107.943	99.1901		105.819	99.1787		103.302	100.017		112.636	98.9318		103.549	99.9226		140.838	97.7836
108.027	99.1876		105.905	99.1754		103.387	100.015		112.719	98.9255		103.631	99.9219		140.922	97.781
108.109	99.1844		105.986	99.1717		103.47	100.012		112.802	98.9184		103.714	99.9207		141.003	97.7769
108.192	99.1825		106.068	99.1694		103.553	100.009		112.885	98.912		103.797	99.9213		141.086	97.7745
108.275	99.1782		106.151	99.1642		103.635	100.008		112.968	98.9055		103.882	99.9202		141.168	97.7733
108.358	99.173		106.235	99.1605		103.718	100.006		113.051	98.8961		103.965	99.9197		141.248	97.7694
108.439	99.1678		106.318	99.1551		103.801	100.002		113.134	98.8899		104.047	99.9199		141.332	97.7654
108.522	99.1611		106.4	99.1532		103.884	99.9998		113.218	98.8832		104.131	99.9204		141.413	97.7627
108.606	99.1543		106.484	99.15		103.968	99.998		113.3	98.8788		104.213	99.9214		141.494	97.7586
108.689	99.1477		106.568	99.1472		104.051	99.9952		113.384	98.874		104.298	99.921		141.578	97.7569
108.773	99.1427		106.651	99.1452		104.134	99.9934		113.467	98.8691		104.381	99.9199		141.66	97.7567
108.854	99.1354		106.734	99.1413		104.217	99.9913		113.552	98.8634		104.463	99.9182		141.741	97.753
108.939	99.1305		106.819	99.1366		104.3	99.989		113.635	98.8572		104.545	99.9157		141.823	97.7501
109.022	99.1251		106.9	99.1319		104.386	99.986		113.717	98.8506		104.629	99.9141		141.907	97.7471
109.106	99.119		106.984	99.1325		104.466	99.9826		113.801	98.8452		104.713	99.9124		141.988	97.745
109.187	99.1131		107.066	99.1282		104.548	99.9806		113.884	98.8386		104.795	99.9111		142.072	97.741
109.271	99.1091		107.149	99.1247		104.635	99.9776		113.967	98.8328		104.879	99.9104		142.153	97.7377
109.354	99.105		107.233	99.1204		104.714	99.9736		114.052	98.825		104.962	99.9102		142.236	97.7344
109.438	99.1016		107.317	99.1197		104.799	99.9705		114.134	98.8189		105.046	99.9103		142.317	97.7329
109.52	99.0968		107.398	99.1152		104.879	99.9679		114.217	98.8118		105.128	99.9095		142.401	97.7295
109.606	99.0938		107.482	99.1084		104.964	99.9663		114.3	98.807		105.211	99.9102		142.483	97.7281
109.686	99.092		107.566	99.1058		105.046	99.9638		114.385	98.8016		105.296	99.9086		142.565	97.7248
109.769	99.084		107.651	99.103		105.129	99.96		114.468	98.7936		105.375	99.9093		142.649	97.721
109.852	99.0749		107.733	99.0971		105.213	99.9575		114.55	98.7868		105.459	99.908		142.73	97.7181
109.936	99.0693		107.814	99.0912		105.296	99.9543		114.635	98.7811		105.544	99.9086		142.812	97.7156
110.02	99.0669		107.901	99.0891		105.378	99.9526		114.717	98.7742		105.627	99.9075		142.894	97.7123
110.103	99.067		107.983	99.0858		105.462	99.9515		114.8	98.7677		105.709	99.9059		142.977	97.7078
110.184	99.0609		108.065	99.0813		105.546	99.9481		114.884	98.7621		105.792	99.9048		143.058	97.7018
110.269	99.0538		108.15	99.0791		105.629	99.946		114.967	98.7566		105.874	99.9042		143.141	97.6988
110.351	99.047		108.232	99.0776		105.71	99.9443		115.049	98.7503		105.957	99.9046		143.224	97.6945
110.434	99.0413		108.314	99.0747		105.794	99.9413		115.134	98.7423		106.04	99.9045		143.308	97.6932
110.518	99.036		108.398	99.0715		105.878	99.9392		115.218	98.7351		106.124	99.9035		143.39	97.6893
110.599	99.0304		108.482	99.0666		105.959	99.9383		115.3	98.7269		106.207	99.902		143.47	97.6859
110.683	99.0255		108.565	99.0617		106.044	99.9358		115.384	98.7193		106.29	99.9007		143.553	97.682
110.771	99.0215		108.648	99.0568		106.127	99.9324		115.466	98.7129		106.373	99.8987		143.637	97.6791
110.85	99.0162		108.729	99.0513		106.21	99.9313		115.548	98.7044		106.458	99.9001		143.717	97.6763
110.933	99.0112		108.814	99.0459		106.294	99.9274		115.632	98.6979		106.538	99.9		143.8	97.6745
111.017	99.0062		108.897	99.0409		106.376	99.9255		115.718	98.6936		106.622	99.9001		143.882	97.6695
111.1	99.0012		108.98	99.0404		106.459	99.9217		115.8	98.6853		106.706	99.8978		143.965	97.664
111.184	98.9977		109.065	99.041		106.544	99.9196		115.882	98.6771		106.789	99.8962		144.048	97.6599
111.268	98.9958		109.146	99.0398		106.627	99.9168		115.966	98.67		106.87	99.8953		144.131	97.6577
111.349	98.9908		109.229	99.0336		106.709	99.9144		116.048	98.6634		106.955	99.8962		144.214	97.6553
111.435	98.9872		109.312	99.0296		106.793	99.9108		116.133	98.6586		107.038	99.8972		144.294	97.6507
111.517	98.981		109.395	99.0246		106.875	99.9066		116.216	98.6505		107.122	99.8963		144.379	97.6457
111.601	98.9756		109.481	99.0188		106.958	99.9037		116.299	98.6432		107.203	99.8962		144.461	97.6417
111.683	98.9686		109.561	99.0147		107.045	99.9018		116.381	98.6339		107.286	99.8958		144.545	97.6401
111.767	98.9602		109.645	99.0089		107.125	99.8989		116.466	98.6261		107.37	99.8948		144.626	97.6353
111.85	98.955		109.728	99.0052		107.208	99.8979		116.55	98.6176		107.453	99.8931		144.708	97.6296
111.933	98.948		109.814	99.0006		107.292	99.8945		116.632	98.6122		107.536	99.8912		144.79	97.6256
112.015	98.9436		109.897	98.9988		107.376	99.8919		116.717	98.605		107.619	99.8894		144.874	97.6205
112.099	98.9388		109.978	98.9943		107.458	99.8893		116.799	98.5992		107.703	99.8893		144.956	97.616
112.181	98.9351		110.06	98.9903		107.541	99.8862		116.882	98.5912		107.787	99.8911		145.037	97.6126
112.267	98.9286		110.144	98.9841		107.625	99.8828		116.968	98.5825		107.869	99.8925		145.12	97.6073
112.349	98.92		110.228	98.9766		107.709	99.8792		117.05	98.5739		107.952	99.8943		145.202	97.6037
112.432	98.9116		110.311	98.973		107.793	99.8754		117.134	98.5657		108.035	99.8935		145.286	97.6
112.514	98.9062		110.395	98.9701		107.874	99.8728		117.215	98.5573		108.119	99.8929		145.369	97.5988
112.599	98.9005		110.478	98.9681		107.958	99.8711		117.3	98.551		108.201	99.8918		145.451	97.5937
112.68	98.8922		110.56	98.963		108.041	99.8696		117.382	98.5443		108.286	99.8903		145.533	97.5884
112.766	98.8876		110.644	98.9605		108.123	99.8668		117.466	98.5367		108.367	99.8886		145.616	97.5813
112.848	98.8824		110.728	98.9558		108.206	99.8636		117.548	98.529		108.452	99.8869		145.701	97.5777
112.933	98.8774		110.812	98.9513		108.29	99.8607		117.633	98.5206		108.535	99.885		145.783	97.5741
113.016	98.8704		110.895	98.95		108.371	99.8582		117.717	98.5134		108.62	99.884		145.864	97.5684
113.099	98.8652		110.979	98.9444		108.458	99.8568		117.802	98.506		108.702	99.8847		145.946	97.563
113.182	98.8605		111.061	98.941		108.539	99.8566		117.885	98.5013		108.784	99.8846		146.029	97.5567
113.266	98.8548		111.144	98.9359		108.624	99.8523		117.969	98.4911		108.869	99.8858		146.113	97.5543
113.349	98.8499		111.227	98.9333		108.707	99.8492		118.049	98.481		108.954	99.8842		146.194	97.549
113.433	98.8443		111.313	98.9303		108.789	99.8464		118.134	98.4712		109.035	99.8821		146.275	97.5448
113.516	98.8358		111.394	98.9281		108.871	99.845		118.217	98.4626		109.119	99.8794		146.358	97.5403
113.599	98.8294		111.477	98.9234		108.957	99.8403		118.299	98.4534		109.203	99.8789		146.441	97.5349
113.685	98.8242		111.56	98.9183		109.038	99.8352		118.383	98.447		109.286	99.8793		146.524	97.5291
113.766	98.8179		111.643	98.9142		109.121	99.8317		118.468	98.44		109.369	99.8781		146.606	97.5241
113.848	98.8119		111.728	98.9106		109.207	99.8297		118.551	98.4329		109.451	99.8777		146.689	97.5181
113.932	98.806		111.812	98.9078		109.291	99.8275		118.634	98.4236		109.534	99.8744		146.769	97.5112
114.015	98.8003		111.894	98.9052		109.374	99.8246		118.719	98.4156		109.617	99.8734		146.852	97.5057
114.1	98.7963		111.978	98.902		109.457	99.8225		118.802	98.4087		109.701	99.8717		146.936	97.5009
114.183	98.7909		112.061	98.8992		109.542	99.8183		118.885	98.4014		109.784	99.8712		147.02	97.4963
114.268	98.7835		112.144	98.8932		109.623	99.8143		118.968	98.3932		109.868	99.8714		147.102	97.4916
114.35	98.7768		112.227	98.8863		109.707	99.8103		119.05	98.3843		109.95	99.8692		147.184	97.4846
114.43	98.7715		112.311	98.8818		109.791	99.8068		119.135	98.374		110.033	99.8688		147.266	97.4781
114.516	98.7687		112.394	98.8786		109.875	99.8041		119.218	98.3667		110.117	99.8671		147.351	97.4719
114.6	98.7648		112.478	98.8732		109.957	99.7999		119.303	98.3594		110.2	99.8678		147.433	97.4687
114.684	98.7565		112.562	98.8677		110.04	99.7947		119.385	98.3505		110.285	99.8664		147.514	97.4645
114.767	98.7502		112.645	98.8642		110.124	99.7892		119.468	98.3409		110.368	99.8668		147.597	97.4572
114.85	98.7421		112.729	98.8599		110.207	99.7843		119.552	98.3313		110.45	99.8654		147.68	97.4514
114.935	98.7366		112.811	98.8574		110.291	99.7811		119.636	98.3228		110.533	99.8644		147.762	97.445
115.018	98.7315		112.897	98.8516		110.373	99.7765		119.72	98.3141		110.617	99.8627		147.845	97.4401
115.102	98.7244		112.978	98.846		110.457	99.7707		119.801	98.3068		110.701	99.8632		147.929	97.4348
115.183	98.7167		113.061	98.8413		110.541	99.7684		119.885	98.2985		110.783	99.861		148.01	97.4292
115.266	98.7089		113.145	98.8383		110.624	99.7658		119.969	98.2897		110.868	99.8591		148.094	97.4257
115.352	98.6996		113.228	98.8336		110.706	99.7634		120.054	98.2799		110.95	99.8586		148.177	97.4194
115.437	98.6918		113.313	98.8278		110.787	99.7585		120.135	98.2724		111.033	99.8587		148.26	97.412
115.518	98.685		113.396	98.8218		110.871	99.7557		120.219	98.2627		111.116	99.8585		148.342	97.4039
115.6	98.6791		113.48	98.8154		110.956	99.7529		120.301	98.252		111.201	99.8596		148.425	97.3974
115.686	98.6723		113.562	98.8103		111.04	99.7506		120.386	98.2429		111.285	99.8588		148.509	97.3892
115.768	98.6664		113.646	98.8056		111.122	99.7477		120.469	98.2324		111.366	99.8594		148.591	97.3846
115.85	98.6603		113.73	98.7995		111.203	99.7449		120.551	98.2218		111.45	99.8574		148.674	97.3784
115.935	98.6518		113.812	98.7959		111.286	99.7406		120.637	98.2132		111.533	99.8571		148.759	97.3731
116.018	98.6444		113.897	98.7954		111.373	99.738		120.722	98.2066		111.617	99.8536		148.84	97.3668
116.102	98.6356		113.979	98.7929		111.456	99.7342		120.804	98.1984		111.702	99.8517		148.924	97.3611
116.189	98.6292		114.063	98.7867		111.539	99.7311		120.887	98.1892		111.782	99.8507		149.007	97.3591
116.269	98.6237		114.149	98.7814		111.624	99.7277		120.971	98.1787		111.865	99.8496		149.091	97.3551
116.354	98.6167		114.231	98.7755		111.705	99.7237		121.053	98.1707		111.95	99.8471		149.175	97.3497
116.437	98.6072		114.315	98.7691		111.789	99.7198		121.136	98.1633		112.035	99.8448		149.256	97.3408
116.519	98.5989		114.397	98.7628		111.875	99.715		121.222	98.1536		112.115	99.8442		149.34	97.3308
116.605	98.5933		114.48	98.7589		111.957	99.7101		121.307	98.1399		112.201	99.8448		149.424	97.3208
116.686	98.5861		114.564	98.7562		112.041	99.706		121.387	98.1306		112.283	99.846		149.506	97.3128
116.768	98.5782		114.648	98.7487		112.125	99.7011		121.473	98.1212		112.367	99.8475		149.588	97.3081
116.854	98.5705		114.73	98.7475		112.208	99.6958		121.556	98.1124		112.45	99.8484		149.672	97.3011
116.936	98.5611		114.814	98.7405		112.292	99.6913		121.637	98.1008		112.532	99.8463		149.755	97.2932
117.021	98.554		114.899	98.7365		112.373	99.6888		121.724	98.094		112.617	99.8442		149.837	97.2863
117.104	98.5464		114.981	98.7332		112.458	99.6866		121.807	98.084		112.7	99.8426		149.922	97.2799
117.188	98.5385		115.064	98.7281		112.54	99.6837		121.892	98.0728		112.784	99.841		150.005	97.2729
117.272	98.5321		115.146	98.72		112.625	99.6785		121.973	98.0631		112.868	99.8398		150.086	97.2648
117.355	98.5258		115.232	98.7137		112.707	99.6763		122.059	98.0529		112.951	99.8409		150.171	97.2569
117.439	98.5204		115.316	98.7116		112.791	99.6728		122.142	98.042		113.034	99.8412		150.252	97.2486
117.522	98.5109		115.397	98.7086		112.874	99.6703		122.226	98.0313		113.116	99.8395		150.335	97.2395
117.604	98.5025		115.481	98.706		112.959	99.6648		122.308	98.0225		113.202	99.8391		150.419	97.2317
117.689	98.4962		115.564	98.702		113.042	99.6609		122.392	98.0113		113.285	99.8378		150.503	97.2245
117.775	98.4876		115.65	98.6971		113.125	99.656		122.475	98.0006		113.369	99.8375		150.587	97.2168
117.858	98.4802		115.73	98.6892		113.208	99.6519		122.56	97.9896		113.451	99.8364		150.671	97.2082
117.941	98.4691		115.814	98.6853		113.292	99.648		122.644	97.9808		113.534	99.8315		150.753	97.1996
118.023	98.4622		115.899	98.6812		113.375	99.6449		122.726	97.9691		113.619	99.8289		150.836	97.192
118.109	98.4519		115.982	98.6757		113.458	99.641		122.81	97.9593		113.702	99.8256		150.918	97.1832
118.191	98.4431		116.066	98.6724		113.54	99.6356		122.895	97.9508		113.785	99.8251		151.002	97.1758
118.275	98.4331		116.149	98.6656		113.624	99.6303		122.98	97.9418		113.87	99.8253		151.084	97.1658
118.357	98.4247		116.233	98.6581		113.708	99.6272		123.062	97.9323		113.951	99.828		151.168	97.1577
118.441	98.4149		116.315	98.6527		113.791	99.6236		123.146	97.9238		114.034	99.8286		151.253	97.1497
118.526	98.407		116.397	98.6485		113.875	99.6175		123.228	97.9142		114.12	99.8288		151.334	97.1407
118.608	98.3988		116.483	98.6451		113.958	99.6135		123.313	97.9033		114.202	99.8271		151.417	97.1319
118.692	98.3903		116.567	98.6386		114.041	99.611		123.396	97.8911		114.286	99.826		151.501	97.1245
118.774	98.3833		116.649	98.6318		114.128	99.6075		123.481	97.882		114.37	99.8238		151.583	97.1165
118.856	98.3756		116.732	98.6264		114.208	99.6031		123.563	97.8709		114.454	99.8223		151.668	97.1102
118.94	98.3679		116.817	98.6219		114.294	99.5999		123.647	97.8608		114.537	99.8183		151.75	97.1016
119.023	98.3632		116.899	98.6164		114.377	99.5963		123.73	97.8481		114.619	99.816		151.833	97.0931
119.107	98.3554		116.985	98.6105		114.461	99.5925		123.812	97.8376		114.703	99.8151		151.916	97.0841
119.19	98.3472		117.067	98.6064		114.544	99.5893		123.898	97.8258		114.786	99.8171		152	97.0768
119.272	98.3387		117.15	98.6014		114.626	99.5852		123.982	97.8149		114.87	99.817		152.083	97.0682
119.358	98.3319		117.235	98.5974		114.71	99.5816		124.067	97.8031		114.953	99.813		152.165	97.0601
119.441	98.3253		117.318	98.5897		114.793	99.5777		124.147	97.7923		115.036	99.8088		152.25	97.0497
119.525	98.3174		117.4	98.5837		114.878	99.5745		124.233	97.7817		115.123	99.8083		152.333	97.0388
119.608	98.3077		117.484	98.5766		114.962	99.5705		124.317	97.7711		115.204	99.8087		152.416	97.0279
119.695	98.2996		117.568	98.5701		115.043	99.5673		124.4	97.7598		115.288	99.8102		152.5	97.0179
119.777	98.2913		117.653	98.5643		115.129	99.5623		124.484	97.7471		115.375	99.8093		152.582	97.0082
119.859	98.2859		117.736	98.5609		115.214	99.5563		124.568	97.7373		115.456	99.8085		152.664	96.999
119.943	98.2773		117.818	98.5578		115.295	99.5509		124.651	97.7255		115.539	99.8071		152.75	96.9889
120.025	98.2681		117.904	98.5541		115.378	99.5443		124.734	97.7134		115.621	99.8066		152.833	96.9761
120.11	98.2605		117.988	98.5485		115.46	99.5384		124.818	97.7033		115.707	99.8061		152.915	96.9649
120.194	98.2533		118.072	98.5403		115.546	99.5333		124.902	97.6946		115.788	99.8069		152.998	96.9556
120.278	98.2453		118.154	98.535		115.629	99.5282		124.985	97.6851		115.872	99.8041		153.081	96.9433
120.364	98.2377		118.24	98.5302		115.71	99.5227		125.07	97.6737		115.956	99.8005		153.162	96.9303
120.446	98.229		118.322	98.5247		115.796	99.5172		125.153	97.6605		116.039	99.7973		153.248	96.9191
120.531	98.2196		118.406	98.5175		115.881	99.5131		125.238	97.6465		116.122	99.7965		153.331	96.9096
120.613	98.2105		118.489	98.5121		115.962	99.5078		125.322	97.635		116.206	99.7932		153.416	96.9009
120.699	98.2003		118.574	98.5064		116.048	99.5051		125.403	97.6241		116.289	99.7916		153.498	96.8894
120.782	98.1918		118.656	98.5011		116.127	99.5001		125.487	97.6131		116.373	99.7904		153.582	96.8771
120.864	98.1833		118.742	98.4984		116.213	99.4948		125.572	97.6014		116.457	99.7892		153.663	96.8652
120.949	98.1755		118.825	98.4958		116.297	99.4878		125.655	97.5899		116.539	99.786		153.75	96.8518
121.033	98.1651		118.909	98.4873		116.382	99.4836		125.739	97.5799		116.623	99.7832		153.831	96.8402
121.116	98.1602		118.989	98.4803		116.461	99.4788		125.822	97.5683		116.706	99.7823		153.913	96.8303
121.2	98.1518		119.076	98.4749		116.546	99.4736		125.905	97.5549		116.79	99.7809		153.997	96.8189
121.282	98.1455		119.159	98.4683		116.629	99.4695		125.988	97.5429		116.874	99.7785		154.082	96.8064
121.365	98.1391		119.243	98.4614		116.713	99.4669		126.072	97.5305		116.956	99.7747		154.165	96.7944
121.451	98.13		119.326	98.455		116.796	99.4616		126.158	97.5201		117.039	99.7736		154.247	96.784
121.535	98.1235		119.409	98.4478		116.881	99.4568		126.243	97.5102		117.125	99.7738		154.332	96.7727
121.618	98.1118		119.495	98.4396		116.964	99.4541		126.326	97.4989		117.208	99.7724		154.415	96.759
121.702	98.0989		119.577	98.4337		117.047	99.4485		126.408	97.4853		117.292	99.7717		154.499	96.7458
121.785	98.0879		119.663	98.4294		117.131	99.4425		126.492	97.4721		117.375	99.7698		154.581	96.7322
121.871	98.0781		119.743	98.4252		117.215	99.4365		126.576	97.4597		117.457	99.7655		154.664	96.72
121.953	98.0672		119.828	98.4181		117.298	99.4307		126.66	97.4468		117.543	99.7611		154.749	96.7072
122.037	98.0589		119.911	98.4118		117.382	99.4266		126.742	97.4314		117.623	99.7609		154.831	96.6944
122.121	98.0487		119.994	98.4084		117.464	99.4218		126.827	97.4206		117.709	99.7607		154.916	96.6826
122.206	98.0367		120.078	98.4041		117.548	99.4166		126.911	97.4071		117.792	99.7574		154.999	96.6711
122.289	98.0267		120.161	98.4026		117.631	99.4129		126.996	97.3948		117.876	99.7569		155.083	96.6594
122.374	98.0186		120.247	98.3962		117.715	99.4097		127.078	97.384		117.959	99.7559		155.165	96.6457
122.456	98.0094		120.332	98.3889		117.8	99.4062		127.162	97.371		118.043	99.7555		155.25	96.6305
122.539	97.9983		120.414	98.3809		117.883	99.4019		127.248	97.3562		118.126	99.7544		155.333	96.6183
122.621	97.9889		120.496	98.3734		117.967	99.394		127.331	97.3433		118.211	99.7517		155.413	96.6051
122.705	97.9832		120.581	98.369		118.051	99.3876		127.414	97.3304		118.294	99.7508		155.498	96.5913
122.79	97.98		120.664	98.3631		118.135	99.3827		127.498	97.3175		118.38	99.7511		155.582	96.5761
122.873	97.9698		120.747	98.3555		118.219	99.3791		127.582	97.3056		118.462	99.7524		155.667	96.5624
122.957	97.9535		120.832	98.348		118.299	99.3753		127.666	97.2911		118.545	99.7512		155.751	96.5483
123.041	97.9428		120.915	98.343		118.383	99.3706		127.751	97.2787		118.629	99.7481		155.832	96.5336
123.123	97.9345		120.997	98.337		118.467	99.3636		127.831	97.2675		118.714	99.7457		155.917	96.5188
123.208	97.928		121.082	98.334		118.551	99.3579		127.917	97.2539		118.797	99.7455		156	96.5039
123.292	97.9192		121.165	98.3294		118.633	99.3523		128	97.2405		118.879	99.7445		156.085	96.4903
123.375	97.9047		121.249	98.3233		118.719	99.3456		128.084	97.2261		118.963	99.7422		156.168	96.4753
123.459	97.8928		121.333	98.3188		118.801	99.3403		128.168	97.2128		119.048	99.7389		156.251	96.4624
123.542	97.8818		121.416	98.3106		118.886	99.3345		128.252	97.2003		119.131	99.7364		156.333	96.4475
123.627	97.8719		121.502	98.3027		118.97	99.3285		128.338	97.1862		119.217	99.734		156.417	96.4321
123.709	97.8638		121.584	98.2944		119.05	99.324		128.421	97.1727		119.299	99.7336		156.5	96.4163
123.794	97.8525		121.668	98.2859		119.135	99.3192		128.504	97.1594		119.383	99.7316		156.585	96.4015
123.877	97.8414		121.75	98.2808		119.218	99.3149		128.588	97.1461		119.465	99.7296		156.668	96.3873
123.962	97.8291		121.835	98.2755		119.303	99.3089		128.67	97.1322		119.55	99.7284		156.752	96.3742
124.044	97.8181		121.921	98.2695		119.386	99.3045		128.753	97.1188		119.633	99.7261		156.836	96.3589
124.128	97.8107		122.003	98.2618		119.469	99.3016		128.84	97.1051		119.717	99.7222		156.919	96.3433
124.211	97.799		122.085	98.2553		119.553	99.296		128.924	97.0906		119.8	99.7198		157.002	96.3265
124.296	97.7896		122.17	98.2484		119.639	99.2914		129.008	97.0763		119.884	99.7191		157.086	96.3105
124.38	97.7824		122.254	98.2433		119.722	99.2863		129.092	97.0625		119.968	99.7161		157.17	96.2953
124.462	97.7718		122.337	98.2389		119.807	99.2807		129.174	97.0503		120.051	99.715		157.253	96.2791
124.547	97.7617		122.421	98.2333		119.888	99.2745		129.261	97.0367		120.135	99.714		157.337	96.2603
124.631	97.7511		122.504	98.2262		119.972	99.2699		129.343	97.0209		120.22	99.7126		157.42	96.2433
124.714	97.7441		122.586	98.2182		120.056	99.2665		129.428	97.0057		120.303	99.7109		157.505	96.227
124.796	97.7336		122.672	98.2116		120.141	99.2629		129.511	96.9914		120.386	99.7099		157.589	96.2108
124.882	97.7236		122.755	98.2072		120.224	99.2566		129.596	96.9785		120.468	99.7089		157.672	96.196
124.965	97.7135		122.838	98.2007		120.307	99.2497		129.681	96.9633		120.554	99.7083		157.753	96.1789
125.05	97.702		122.924	98.1952		120.391	99.2442		129.762	96.9483		120.637	99.7069		157.84	96.1612
125.132	97.6906		123.006	98.1868		120.475	99.2379		129.847	96.9336		120.722	99.7047		157.922	96.1434
125.216	97.6788		123.089	98.1798		120.559	99.2333		129.929	96.9195		120.806	99.7021		158.007	96.1261
125.3	97.6659		123.174	98.1742		120.642	99.2266		130.014	96.9064		120.888	99.7006		158.09	96.1093
125.382	97.6528		123.259	98.1677		120.728	99.2203		130.097	96.8938		120.973	99.6999		158.173	96.0914
125.466	97.6404		123.341	98.1615		120.81	99.2141		130.184	96.8787		121.055	99.6987		158.257	96.0739
125.55	97.6291		123.426	98.1542		120.892	99.2107		130.264	96.8641		121.138	99.6959		158.339	96.0587
125.635	97.6187		123.508	98.1463		120.978	99.2055		130.35	96.8496		121.221	99.6926		158.424	96.0403
125.717	97.6111		123.592	98.1395		121.062	99.2015		130.434	96.8351		121.308	99.6896		158.508	96.0225
125.802	97.5994		123.676	98.1364		121.144	99.1966		130.517	96.82		121.388	99.6866		158.593	96.0052
125.885	97.5907		123.761	98.127		121.228	99.1905		130.603	96.805		121.473	99.6846		158.677	95.9874
125.97	97.5813		123.844	98.12		121.312	99.1838		130.686	96.789		121.557	99.6822		158.759	95.9676
126.055	97.571		123.927	98.1128		121.396	99.178		130.769	96.7742		121.638	99.6812		158.844	95.947
126.136	97.5601		124.008	98.1051		121.481	99.1719		130.854	96.7584		121.723	99.6829		158.927	95.9249
126.22	97.5467		124.096	98.0999		121.563	99.1664		130.938	96.7428		121.809	99.6805		159.013	95.9053
126.305	97.5369		124.177	98.0941		121.647	99.161		131.022	96.7302		121.894	99.6815		159.095	95.8868
126.39	97.5269		124.262	98.0882		121.732	99.1556		131.105	96.715		121.975	99.6846		159.179	95.8677
126.473	97.516		124.344	98.0827		121.815	99.1488		131.19	96.6997		122.061	99.6847		159.263	95.8493
126.557	97.5036		124.43	98.0726		121.9	99.1428		131.273	96.6853		122.145	99.682		159.346	95.8287
126.64	97.4901		124.513	98.0648		121.982	99.1357		131.359	96.6691		122.231	99.6789		159.432	95.8097
126.723	97.4758		124.596	98.057		122.067	99.1301		131.443	96.6543		122.313	99.6757		159.514	95.7907
126.809	97.4626		124.679	98.0493		122.149	99.1235		131.525	96.6376		122.397	99.6733		159.599	95.7702
126.892	97.4522		124.766	98.0428		122.234	99.1186		131.608	96.622		122.479	99.6673		159.682	95.7499
126.975	97.4416		124.847	98.0376		122.316	99.1141		131.691	96.6051		122.562	99.6603		159.766	95.7302
127.061	97.4287		124.933	98.0325		122.401	99.1099		131.776	96.5902		122.647	99.6544		159.849	95.7075
127.143	97.4164		125.016	98.0266		122.485	99.1044		131.86	96.5744		122.73	99.649		159.933	95.687
127.228	97.4066		125.1	98.0174		122.567	99.0974		131.943	96.5578		122.813	99.6453		160.018	95.6655
127.309	97.3929		125.182	98.0081		122.653	99.0914		132.028	96.5411		122.895	99.6408		160.099	95.6447
127.393	97.3831		125.265	98.0007		122.734	99.0877		132.113	96.5271		122.979	99.6361		160.184	95.6237
127.478	97.3717		125.35	97.9917		122.821	99.0816		132.195	96.5118		123.064	99.6336		160.269	95.602
127.562	97.3626		125.436	97.9851		122.903	99.0767		132.278	96.4939		123.147	99.6337		160.351	95.5802
127.645	97.3531		125.52	97.979		122.987	99.0708		132.362	96.4754		123.23	99.6333		160.435	95.5569
127.729	97.3421		125.603	97.9721		123.068	99.0666		132.445	96.4587		123.314	99.6334		160.519	95.5345
127.815	97.3323		125.686	97.9682		123.155	99.0601		132.532	96.4426		123.398	99.6333		160.604	95.5116
127.898	97.3238		125.77	97.9596		123.237	99.0551		132.615	96.4266		123.481	99.6312		160.685	95.4889
127.983	97.3152		125.855	97.9543		123.32	99.0492		132.699	96.4111		123.565	99.6308		160.77	95.467
128.066	97.3043		125.936	97.9455		123.406	99.0425		132.783	96.3952		123.65	99.6305		160.855	95.4447
128.15	97.2925		126.022	97.9385		123.491	99.0375		132.866	96.3806		123.732	99.6288		160.938	95.4227
128.234	97.278		126.105	97.931		123.572	99.032		132.95	96.3661		123.817	99.6252		161.022	95.3998
128.319	97.2646		126.191	97.923		123.656	99.0272		133.035	96.3499		123.9	99.6223		161.105	95.3746
128.403	97.2525		126.274	97.9148		123.74	99.0207		133.119	96.3333		123.986	99.6217		161.189	95.3493
128.485	97.2415		126.358	97.907		123.824	99.0154		133.203	96.3171		124.068	99.6198		161.273	95.3242
128.57	97.231		126.44	97.9039		123.907	99.0076		133.287	96.3008		124.154	99.6178		161.356	95.2992
128.653	97.2188		126.526	97.8989		123.991	99.0021		133.371	96.2871		124.237	99.6151		161.44	95.275
128.737	97.2048		126.611	97.8911		124.075	98.9968		133.457	96.2708		124.32	99.6118		161.522	95.2528
128.822	97.1903		126.694	97.8847		124.16	98.991		133.54	96.2553		124.402	99.6048		161.607	95.2278
128.904	97.1796		126.777	97.877		124.242	98.9848		133.624	96.2392		124.486	99.5984		161.691	95.2035
128.988	97.1675		126.862	97.8684		124.325	98.9787		133.706	96.2207		124.569	99.5938		161.774	95.1778
129.073	97.1518		126.946	97.8623		124.408	98.9748		133.792	96.2026		124.654	99.5903		161.858	95.1527
129.157	97.1393		127.032	97.854		124.493	98.9675		133.874	96.1863		124.736	99.5878		161.94	95.127
129.24	97.1286		127.113	97.8443		124.577	98.9622		133.959	96.1705		124.822	99.5863		162.028	95.1025
129.323	97.1182		127.196	97.8363		124.66	98.9578		134.043	96.1531		124.905	99.5849		162.111	95.0773
129.41	97.1046		127.281	97.8267		124.745	98.9518		134.127	96.1362		124.989	99.5839		162.194	95.0526
129.491	97.0919		127.366	97.8182		124.827	98.9455		134.21	96.1169		125.073	99.5813		162.278	95.0272
129.578	97.0818		127.447	97.8113		124.911	98.9413		134.295	96.0987		125.157	99.5794		162.36	94.9985
129.659	97.069		127.532	97.8056		124.995	98.9373		134.378	96.0814		125.239	99.576		162.446	94.9716
129.745	97.0588		127.614	97.8003		125.08	98.9329		134.464	96.0648		125.325	99.5738		162.529	94.9442
129.829	97.0455		127.699	97.7939		125.162	98.9264		134.548	96.047		125.408	99.5707		162.612	94.9157
129.911	97.0338		127.784	97.785		125.247	98.9197		134.631	96.0276		125.491	99.5647		162.696	94.8872
129.995	97.0197		127.867	97.7743		125.332	98.9122		134.715	96.0094		125.575	99.5581		162.78	94.86
130.078	97.0059		127.951	97.7696		125.414	98.9058		134.796	95.9909		125.659	99.554		162.865	94.8332
130.164	96.9931		128.036	97.7642		125.498	98.8997		134.883	95.9743		125.742	99.5513		162.949	94.8057
130.247	96.9875		128.12	97.7536		125.581	98.8944		134.966	95.9556		125.825	99.5489		163.032	94.7763
130.331	96.9735		128.205	97.745		125.666	98.8879		135.05	95.9378		125.909	99.5485		163.117	94.748
130.414	96.9615		128.288	97.7361		125.751	98.8816		135.134	95.9186		125.993	99.5487		163.201	94.721
130.499	96.9493		128.37	97.7275		125.835	98.8766		135.22	95.9015		126.078	99.546		163.285	94.6936
130.583	96.9342		128.454	97.718		125.917	98.8703		135.305	95.8821		126.162	99.5416		163.37	94.6643
130.667	96.9245		128.538	97.7103		126.001	98.8653		135.388	95.8625		126.248	99.5373		163.451	94.6347
130.75	96.9099		128.624	97.6994		126.084	98.8598		135.473	95.8434		126.331	99.535		163.536	94.6078
130.835	96.8995		128.707	97.692		126.168	98.8533		135.555	95.8236		126.412	99.5321		163.621	94.5782
130.917	96.8857		128.791	97.6831		126.252	98.8502		135.639	95.8024		126.499	99.5278		163.705	94.5479
131.002	96.8724		128.873	97.6765		126.335	98.8452		135.724	95.785		126.582	99.5288		163.789	94.5181
131.085	96.8606		128.958	97.6679		126.422	98.838		135.808	95.7683		126.666	99.5266		163.872	94.4864
131.169	96.848		129.041	97.6607		126.504	98.8329		135.891	95.7477		126.752	99.526		163.957	94.4539
131.254	96.8335		129.125	97.6549		126.588	98.8246		135.975	95.7267		126.835	99.5213		164.042	94.4234
131.337	96.8191		129.209	97.6471		126.674	98.8185		136.059	95.7055		126.919	99.5199		164.125	94.3929
131.422	96.8059		129.293	97.638		126.758	98.8138		136.144	95.6881		127.001	99.5183		164.208	94.3621
131.504	96.7939		129.377	97.6292		126.84	98.8088		136.228	95.6695		127.087	99.514		164.292	94.3293
131.589	96.7793		129.462	97.6222		126.924	98.8028		136.311	95.6528		127.17	99.5107		164.377	94.2975
131.673	96.7684		129.546	97.6092		127.007	98.7968		136.397	95.635		127.252	99.5075		164.461	94.2671
131.756	96.7562		129.628	97.6012		127.092	98.791		136.481	95.618		127.338	99.503		164.545	94.2369
131.84	96.7428		129.71	97.5926		127.176	98.7861		136.563	95.5983		127.42	99.4983		164.63	94.2043
131.925	96.7284		129.796	97.5864		127.259	98.7808		136.65	95.5797		127.505	99.4923		164.712	94.1734
132.008	96.7163		129.88	97.5801		127.343	98.7744		136.734	95.5611		127.588	99.4868		164.798	94.1395
132.093	96.7044		129.964	97.5725		127.428	98.7697		136.818	95.5417		127.672	99.4833		164.88	94.1058
132.177	96.692		130.047	97.5625		127.51	98.7646		136.902	95.5193		127.755	99.4793		164.964	94.0718
132.262	96.6779		130.131	97.5532		127.596	98.759		136.984	95.4992		127.84	99.4747		165.049	94.0386
132.342	96.6637		130.217	97.5472		127.68	98.7532		137.069	95.479		127.925	99.4679		165.132	94.0033
132.428	96.6505		130.3	97.5377		127.764	98.7492		137.152	95.4594		128.007	99.4632		165.218	93.9693
132.513	96.6371		130.382	97.5306		127.847	98.7442		137.237	95.4382		128.092	99.4598		165.3	93.9353
132.596	96.6241		130.47	97.5221		127.931	98.7371		137.321	95.4164		128.176	99.455		165.384	93.9023
132.679	96.6106		130.55	97.5105		128.013	98.7294		137.405	95.3958		128.259	99.4521		165.469	93.8692
132.761	96.596		130.636	97.5033		128.098	98.7234		137.489	95.3743		128.343	99.4493		165.553	93.8355
132.846	96.5829		130.719	97.4952		128.181	98.7181		137.574	95.3531		128.423	99.4466		165.637	93.8002
132.93	96.572		130.802	97.4845		128.264	98.7136		137.657	95.3321		128.51	99.4434		165.72	93.7661
133.015	96.5588		130.887	97.4755		128.349	98.709		137.742	95.3114		128.593	99.4406		165.806	93.7304
133.099	96.5451		130.972	97.468		128.435	98.7052		137.825	95.2914		128.677	99.4377		165.889	93.6932
133.183	96.5313		131.054	97.4599		128.517	98.7		137.91	95.2711		128.762	99.4346		165.974	93.656
133.267	96.5193		131.139	97.4495		128.601	98.6948		137.994	95.2512		128.844	99.4326		166.056	93.6181
133.352	96.5051		131.22	97.4374		128.685	98.6899		138.078	95.231		128.928	99.4293		166.142	93.5814
133.435	96.4923		131.309	97.4302		128.769	98.6843		138.163	95.2081		129.012	99.4265		166.226	93.5456
133.518	96.4773		131.391	97.4198		128.855	98.6779		138.244	95.1839		129.097	99.4229		166.309	93.5073
133.602	96.4665		131.475	97.4129		128.938	98.6723		138.327	95.1613		129.181	99.419		166.394	93.4692
133.685	96.454		131.557	97.4032		129.021	98.667		138.414	95.1373		129.267	99.4163		166.476	93.4333
133.771	96.4412		131.643	97.3905		129.103	98.6626		138.497	95.1163		129.35	99.4153		166.562	93.397
133.855	96.4261		131.727	97.381		129.189	98.6575		138.58	95.0968		129.432	99.4126		166.647	93.3582
133.939	96.415		131.81	97.372		129.273	98.6509		138.666	95.0777		129.518	99.409		166.73	93.3203
[truncated: 7,914 more rows]

## Sheet: UV-Vis DR
CuCl-1				k	s	K-M function	Energy				CuCl-ent-1				k	s	K-M function	Energy				CuBr-1				k	s	K-M function	Energy				CuBr-ent-1				k	s	K-M function	Energy				CuI-1				k	s
[truncated: 702 more rows]
[truncated: 14 more columns]

[truncated: 4 more sheets: solid-state CD, PL, SHG, PXRD]
